# Supplementary material for: Deep CO2 in the end-Triassic Central Atlantic Magmatic Province
Source: Nat Commun. 2020 Apr 7;11:1670. doi: 10.1038/s41467-020-15325-6 (PMC7138847; doi:10.1038/s41467-020-15325-6)
Supplement: Supplementary file 3 — Source Data 1 [file 41467_2020_15325_MOESM3_ESM.zip]

Archive with 55 entries (54 files):
- CO2/
- CO2/AL14I_1Px_Incl1_Bubble1_CO2.txt
- CO2/AL14I_2Px_Incl1_Bubble1_CO2.txt
- CO2/AN137AI_1Px_Incl1_Bubble1_CO2.txt
- CO2/AN137AI_1Px_Incl2_Bubble1_CO2.txt
- CO2/AN137AI_1Px_Incl2_Bubble2_CO2.txt
- CO2/AN137AI_2Px_Incl1_Bubble1_CO2.txt
- CO2/AN137AI_2Px_Incl1_Bubble2_CO2.txt
- CO2/AN137AI_2Px_Incl1_Bubble3_CO2.txt
- CO2/AN137AI_2Px_Incl1_Bubble4_CO2.txt
- CO2/AN137AI_2Px_Incl1_Bubble5_CO2.txt
- CO2/AN137AI_2Px_Incl1_Bubble6_CO2.txt
- CO2/AN137AI_2Px_Incl1_Bubble7_CO2.txt
- CO2/AN137AII_1Px_Incl2_Bubble1_CO2.txt
- CO2/AN137AII_1Px_Incl3_Bubble1_CO2.txt
- CO2/AN156AI_2Px_Incl1_Bubble1_CO2.txt
- CO2/AN156AI_2Px_Incl2_Bubble1_CO2.txt
- CO2/AN18I_1Px_Incl1_Bubble1_CO2.txt
- CO2/AN18I_1Px_Incl4_Bubble1_CO2.txt
- CO2/AN18II_2Px_Incl2_Bubble1_CO2.txt
- CO2/NEW136BII_5Ol_CO2.txt
- CO2/NS12I_3Px_Incl1_Bubble1_CO2.txt
- CO2/NS12I_3Px_Incl1_Bubble2_CO2.txt
- CO2/NS12I_3Px_Incl1_Bubble3_CO2.txt
- CO2/NS12I_3Px_Incl2_Bubble1_CO2.txt
- CO2/NS12I_3Px_Incl2_Bubble2_CO2.txt
- CO2/NS12I_3Px_Incl2_Bubble3_CO2.txt
- CO2/NS12I_3Px_Incl2_Bubble4_CO2.txt
- CO2/NS12II_2Px_Incl1_Bubble1_CO2.txt
- CO2/NS12II_2Px_Incl1_Bubble2_CO2.txt
- CO2/NS12II_3Px_Incl1_Bubble1_CO2.txt
- CO2/NS12II_3Px_Incl1_Bubble2_CO2.txt
- CO2/NS12II_3Px_Incl1_Bubble3_CO2.txt
- CO2/NS12II_3Px_Incl1_Bubble4_CO2.txt
- CO2/NS12II_3Px_Incl1_Bubble5_CO2.txt
- CO2/NS13I_2Px_Incl1_Bubble1_CO2.txt
- CO2/NS13I_2Px_Incl1_Bubble2_CO2.txt
- CO2/NS13I_2Px_Incl1_Bubble3_CO2.txt
- CO2/NS21I_1Opx_Incl1_Bubble1_CO2.txt
- CO2/NS21II_1Opx_Incl1_Bubble1_CO2.txt
- CO2/NS21II_1Opx_Incl2_Bubble1_CO2.txt
- CO2/NS21II_1Opx_Incl3_Bubble1_CO2.txt
- CO2/NS21II_2Opx_Incl1_Bubble1_CO2.txt
- CO2/NS21II_2Opx_Incl1_Bubble2_CO2.txt
- CO2/NS21II_2Opx_Incl1_Bubble3_CO2.txt
- CO2/NS21II_2Opx_Incl2_Bubble1_CO2.txt
- CO2/NS21II_3Opx_Incl1_Bubble1_CO2.txt
- CO2/NS21II_3Opx_Incl1_Bubble2_CO2.txt
- CO2/NS9I_1Px_Incl2_Bubble1_CO2.txt
- CO2/NS9I_1Px_Incl2_Bubble2_CO2.txt
- CO2/NS9I_1Px_Incl3_Bubble1_CO2.txt
- CO2/NS9I_2Px_Incl1_Bubble1_CO2.txt
- CO2/NS9I_2Px_Incl1_Bubble2_CO2.txt
- CO2/NS9I_2Px_Incl2_Bubble1_CO2.txt
- CO2/NS9I_3Px_Incl2_Bubble1_CO2.txt
