# Supplementary material for: Deep CO2 in the end-Triassic Central Atlantic Magmatic Province
Source: Nat Commun. 2020 Apr 7;11:1670. doi: 10.1038/s41467-020-15325-6 (PMC7138847; doi:10.1038/s41467-020-15325-6)
Supplement: Supplementary file 3 — Source Data 1 [file 41467_2020_15325_MOESM3_ESM.zip › CO2/AL14I_1Px_Incl1_Bubble1_CO2.txt]

1069.07946777	28.8578453064
1069.53967285	23.0959815979
1070.00183105	28.8001823425
1070.46203613	33.4547462463
1070.92407227	24.0127696991
1071.38427734	14.0017585754
1071.84631348	17.4959430695
1072.30822754	17.1831569672
1072.76831055	16.3688373566
1073.23022461	9.56024074554
1073.69030762	13.2198324203
1074.15222168	9.76828765869
1074.61218262	15.9737768173
1075.07397461	-0.042711623013
1075.53393555	14.9175319672
1075.99572754	10.3219871521
1076.45556641	4.94626283646
1076.9173584	13.0312013626
1077.37719727	13.8994035721
1077.83886719	13.5787830353
1078.29870605	18.5380649567
1078.76037598	14.6232118607
1079.22009277	11.073559761
1079.68164063	18.1791324615
1080.14135742	22.3577651978
1080.60290527	19.3105430603
1081.06262207	7.34371805191
1081.52404785	17.4567909241
1081.98364258	17.8683280945
1082.4432373	12.1799936295
1082.90466309	8.0402841568
1083.36425781	18.206281662
1083.82556152	19.695274353
1084.28503418	19.5141582489
1084.74645996	15.5902767181
1085.20581055	18.1139373779
1085.6652832	27.7041320801
1086.12646484	13.9020166397
1086.58581543	25.5198917389
1087.04711914	20.370880127
1087.50634766	22.3066940308
1087.96569824	21.8977737427
1088.42687988	16.046579361
1088.8861084	21.8558826447
1089.34521484	21.6253089905
1089.80639648	31.190284729
1090.26550293	26.4371948242
1090.72460938	32.105758667
1091.18566895	37.4457054138
1091.64477539	32.2198638916
1092.10375977	28.658449173
1092.56469727	36.3122787476
1093.02368164	26.2705211639
1093.48266602	41.3150901794
1093.94360352	35.1412696838
1094.40258789	38.3090286255
1094.8614502	45.7158737183
1095.3203125	44.9315605164
1095.78112793	36.4544792175
1096.23999023	40.9642524719
1096.69873047	40.6440467834
1097.1595459	38.5940589905
1097.61828613	33.5685348511
1098.07702637	44.8538818359
1098.5357666	37.6447067261
1098.99633789	51.4096107483
1099.45507813	51.0499382019
1099.91369629	47.6412010193
1100.37231445	44.6132583618
1100.83093262	52.3641738892
1101.29138184	58.0405960083
1101.75	46.8700904846
1102.20849609	49.0343856812
1102.66699219	56.7546463013
1103.12548828	54.2897758484
1103.58581543	52.8786621094
1104.04431152	53.1142539978
1104.50268555	47.3363342285
1104.96105957	49.7726669312
1105.41943359	44.671081543
1105.87780762	55.498008728
1106.3380127	61.2742881775
1106.79638672	62.5567245483
1107.25463867	56.524017334
1107.71289063	71.2158660889
1108.17114258	60.1393127441
1108.62927246	64.72265625
1109.08752441	69.6221084595
1109.54748535	60.2060661316
1110.00561523	62.7519340515
1110.46374512	64.4203186035
1110.921875	61.4561729431
1111.37988281	67.3987503052
1111.8380127	59.8626213074
1112.29602051	67.3260421753
1112.75390625	65.7131118774
1113.21191406	64.6445922852
1113.66992188	71.8082122803
1114.12780762	76.3803253174
1114.58569336	81.0647506714
1115.04541016	74.0547561646
1115.5032959	75.9898071289
1115.96105957	76.9059829712
1116.41894531	77.8232345581
1116.87670898	75.1888504028
1117.33447266	80.4838790894
1117.79211426	72.0080413818
1118.24987793	73.0704040527
1118.70751953	81.9372406006
1119.16516113	83.6283493042
1119.62280273	82.8690414429
1120.08044434	70.7474441528
1120.53808594	76.533744812
1120.99560547	71.9794387817
1121.453125	77.0008010864
1121.91064453	77.9484786987
1122.36816406	75.3853225708
1122.82556152	75.541305542
1123.28112793	72.0756912231
1123.73852539	81.0351715088
1124.19592285	82.4300460815
1124.65332031	76.881149292
1125.11071777	81.7477798462
1125.56799316	73.6101913452
1126.02526855	81.0533599854
1126.48254395	75.11302948
1126.93981934	76.0160369873
1127.39709473	78.3984069824
1127.85424805	71.0741729736
1128.31140137	69.8643417358
1128.76672363	71.345993042
1129.22387695	71.8391494751
1129.6809082	70.4919052124
1130.13806152	63.5351333618
1130.59509277	66.6272277832
1131.05212402	78.0885314941
1131.50915527	63.9353027344
1131.9642334	66.9558105469
1132.42114258	71.2566375732
1132.87817383	63.6392173767
1133.33508301	58.428691864
1133.79199219	68.3988265991
1134.24890137	59.9217376709
1134.70373535	50.8609619141
1135.16064453	50.8816566467
1135.61743164	56.9042472839
1136.07421875	54.301486969
1136.53100586	57.3738059998
1136.98583984	47.4475212097
1137.44250488	53.1347389221
1137.89916992	52.7036018372
1138.35583496	52.9368629456
1138.8125	42.0800857544
1139.26721191	47.200428009
1139.72375488	47.9162025452
1140.18029785	42.7861785889
1140.63696289	45.4888191223
1141.09155273	47.7001228333
1141.54797363	39.740234375
1142.0045166	39.6180419922
1142.45898438	38.0152778625
1142.91552734	35.2067756653
1143.37182617	31.6356868744
1143.82824707	33.0961647034
1144.28271484	32.6415748596
1144.73901367	32.7013778687
1145.1953125	39.0591850281
1145.64978027	28.3066253662
1146.10595703	20.8251209259
1146.56225586	24.0545520782
1147.01660156	39.6044120789
1147.47277832	23.0147190094
1147.92895508	24.6870689392
1148.38317871	25.9660110474
1148.8392334	25.2298049927
1149.29541016	18.6641540527
1149.74951172	20.9073143005
1150.20556641	21.5570297241
1150.65966797	24.12758255
1151.11572266	14.5744762421
1151.57165527	20.5736560822
1152.02575684	20.113948822
1152.48168945	16.878446579
1152.93566895	14.9860162735
1153.39160156	20.258895874
1153.84741211	11.7182893753
1154.3013916	7.90494918823
1154.75720215	17.4867172241
1155.21105957	13.881608963
1155.66687012	6.04880046844
1156.12072754	4.9325594902
1156.57641602	10.3147649765
1157.03210449	17.19622612
1157.48583984	15.1381196976
1157.94152832	10.0644073486
1158.39526367	9.88938331604
1158.85083008	14.3026676178
1159.30456543	8.84780502319
1159.76013184	11.1826534271
1160.21374512	5.47006797791
1160.66918945	3.61047410965
1161.12280273	4.04346179962
1161.57824707	9.74061965942
1162.03186035	5.51279211044
1162.48730469	7.9930896759
1162.9407959	2.56327152252
1163.39611816	4.13123941422
1163.84960938	4.26386022568
1164.30297852	14.1648302078
1164.75830078	3.91261148453
1165.21166992	6.98988389969
1165.66687012	3.42609071732
1166.12023926	9.03504657745
1166.57543945	3.43802714348
1167.02868652	3.34796905518
1167.48388672	3.41068816185
1167.93713379	6.25457191467
1168.39038086	6.59380054474
1168.84545898	7.8291683197
1169.29858398	1.32280886173
1169.75170898	10.7693719864
1170.20678711	0.993127405643
1170.65979004	3.92989778519
1171.11486816	-0.227806672454
1171.56787109	3.08487415314
1172.02087402	10.4323863983
1172.47583008	4.47487401962
1172.92871094	4.50926923752
1173.38171387	8.97148036957
1173.83654785	12.4690713882
1174.28942871	0.67311245203
1174.74230957	8.43790817261
1175.19714355	0.382780939341
1175.64990234	6.08739042282
1176.1027832	-3.85922169685
1176.55749512	0.852487981319
1177.01025391	0.996228158474
1177.4630127	5.65095663071
1177.91760254	8.66102981567
1178.37023926	6.3331079483
1178.82299805	7.11461448669
1179.27563477	1.8521926403
1179.73010254	5.11548089981
1180.18273926	4.15473461151
1180.63537598	1.87021613121
1181.08789063	5.3178358078
1181.5423584	4.70609521866
1181.99487305	7.68778181076
1182.4473877	5.71585798264
1182.89978027	3.43690562248
1183.35412598	11.041384697
1183.80651855	10.6124429703
1184.25891113	0.409011006355
1184.71130371	8.27412033081
1185.16369629	7.34090185165
1185.61791992	5.51672029495
1186.07019043	1.81722307205
1186.52246094	3.01229524612
1186.97473145	2.79096055031
1187.42700195	-0.168743804097
1187.87915039	1.00842487812
1188.33325195	4.21105623245
1188.78540039	6.73435306549
1189.23754883	3.11616373062
1189.68969727	9.82071971893
1190.1418457	10.848107338
1190.59387207	4.41166496277
1191.04589844	6.42381286621
1191.49987793	3.29802298546
1191.9519043	7.39353084564
1192.40380859	5.6499080658
1192.85583496	3.4408197403
1193.30773926	4.59791612625
1193.75964355	5.67434549332
1194.21154785	9.47143363953
1194.66333008	0.600624024868
1195.11523438	5.20696687698
1195.5670166	4.1229891777
1196.01879883	9.16826725006
1196.47058105	7.82572317123
1196.92419434	10.3821210861
1197.37597656	4.26921319962
1197.82763672	5.6367559433
1198.27929688	12.3197784424
1198.73095703	13.3409194946
1199.18261719	2.4827504158
1199.63427734	3.08417844772
1200.08581543	7.2050037384
1200.53735352	5.46958875656
1200.9888916	1.94823992252
1201.44042969	-2.25989818573
1201.89196777	3.66282582283
1202.34338379	12.4618225098
1202.7947998	0.696295440197
1203.24621582	6.09814071655
1203.69763184	6.6742477417
1204.14904785	1.63611233234
1204.6003418	6.55968332291
1205.04980469	2.70336580276
1205.50109863	7.07049894333
1205.95239258	9.71616649628
1206.40368652	9.37441730499
1206.85498047	2.49624490738
1207.30615234	9.77982616425
1207.75732422	1.93193900585
1208.20849609	7.38206386566
1208.65966797	4.65051698685
1209.11071777	0.415776401758
1209.56188965	12.0858602524
1210.01293945	4.41408109665
1210.4621582	6.51282215118
1210.91308594	4.49222564697
1211.36413574	11.5512056351
1211.81518555	7.11278009415
1212.26611328	5.88733434677
1212.71704102	8.02040672302
1213.16796875	5.30205583572
1213.61694336	4.94927310944
1214.06787109	4.83277416229
1214.51867676	3.0121421814
1214.96948242	8.08231258392
1215.42028809	4.73005914688
1215.87109375	9.5710773468
1216.31994629	4.8276848793
1216.77062988	-0.574126005173
1217.22131348	8.30318069458
1217.67199707	12.2199411392
1218.12268066	6.50716781616
1218.57141113	8.65271568298
1219.02209473	12.8060626984
1219.47265625	3.39583754539
1219.92321777	10.1902179718
1220.37182617	7.10457658768
1220.8223877	2.92139053345
1221.27294922	5.4739947319
1221.72338867	2.52045178413
1222.17199707	11.037024498
1222.62231445	3.72200632095
1223.07275391	-0.45881870389
1223.52319336	8.2213010788
1223.97167969	11.1365308762
1224.42199707	7.66485691071
1224.87231445	18.1865997314
1225.32067871	17.2350273132
1225.77099609	7.3109369278
1226.22119141	11.4873466492
1226.66955566	2.57016134262
1227.11975098	11.1986865997
1227.56994629	4.94915246964
1228.01818848	9.36261367798
1228.46826172	2.69195580482
1228.91845703	4.49379014969
1229.36657715	5.36715984344
1229.81665039	11.6979551315
1230.26672363	9.40746116638
1230.71484375	7.08487653732
1231.16479492	7.87537050247
1231.61486816	8.56608390808
1232.06286621	6.36310195923
1232.51281738	4.9260559082
1232.96081543	9.52153873444
1233.41064453	5.5597038269
1233.8605957	8.21700954437
1234.30847168	10.5782899857
1234.75830078	4.53893566132
1235.20617676	0.100862711668
1235.65600586	12.1797494888
1236.10375977	11.9157867432
1236.55358887	9.64007568359
1237.00317383	8.28797531128
1237.4510498	11.5172052383
1237.90063477	13.3654851913
1238.34838867	4.63138961792
1238.79797363	8.59763431549
1239.24572754	6.1505022049
1239.69519043	13.1348876953
1240.14294434	3.56941151619
1240.59240723	9.94228076935
1241.04003906	6.12004518509
1241.48950195	9.17071628571
1241.93701172	6.47460746765
1242.38647461	9.61089706421
1242.83398438	5.28839063644
1243.2833252	3.47994661331
1243.73083496	16.8807830811
1244.18017578	11.8062620163
1244.62756348	7.88362264633
1245.07495117	7.02861356735
1245.52416992	7.65640926361
1245.97155762	1.65834677219
1246.42077637	11.9724245071
1246.86804199	8.49342727661
1247.31726074	6.81317567825
1247.76452637	5.92748117447
1248.21179199	3.69756579399
1248.66088867	13.3184165955
1249.10803223	5.54107618332
1249.55712891	9.28932285309
1250.00427246	11.2355985641
1250.45129395	4.71851968765
1250.90026855	8.69052791595
1251.34741211	10.9357385635
1251.79443359	8.98162269592
1252.2434082	8.03569698334
1252.69042969	5.02786207199
1253.13928223	4.46400213242
1253.58618164	11.6520271301
1254.03320313	4.42289352417
1254.48193359	6.92266750336
1254.92883301	7.33025932312
1255.37573242	5.98805999756
1255.82263184	16.3144454956
1256.27124023	10.1889619827
1256.71813965	13.0729341507
1257.16491699	9.97338581085
1257.61352539	10.0198278427
1258.06018066	7.70478963852
1258.50695801	16.079574585
1258.95361328	-0.390811622143
1259.40222168	6.25517463684
1259.84887695	11.0345106125
1260.29541016	10.3053455353
1260.74206543	9.70233535767
1261.19055176	12.7574424744
1261.63708496	8.70784759521
1262.08361816	2.80112147331
1262.53015137	9.50288200378
1262.97851563	7.80951213837
1263.42492676	12.9626255035
1263.87133789	13.843287468
1264.31774902	6.40411376953
1264.76416016	8.2952003479
1265.21240234	8.71184062958
1265.65881348	9.89598083496
1266.10510254	13.0977802277
1266.5513916	12.0089349747
1266.99768066	14.537062645
1267.44580078	2.51137924194
1267.89208984	14.1040754318
1268.33825684	6.96519327164
1268.78442383	4.11400365829
1269.23059082	6.23295021057
1269.67675781	13.8025865555
1270.1229248	9.4270772934
1270.56896973	12.5995264053
1271.01696777	11.4021062851
1271.4630127	8.47820568085
1271.90905762	10.7827014923
1272.35510254	12.5904426575
1272.80102539	11.417222023
1273.24707031	12.5318613052
1273.69299316	9.19855976105
1274.13891602	12.1071062088
1274.5847168	10.5991315842
1275.03063965	10.3130521774
1275.47644043	7.90126848221
1275.92236328	14.7652902603
1276.36999512	13.796661377
1276.8157959	13.3897867203
1277.26147461	13.701581955
1277.70727539	6.58720064163
1278.1529541	9.05170249939
1278.59863281	10.7237033844
1279.04431152	12.7510814667
1279.48999023	12.8963575363
1279.93566895	17.3784408569
1280.38122559	15.6129026413
1280.82678223	2.92824983597
1281.27233887	12.0403385162
1281.71789551	6.33520889282
1282.16333008	9.50249481201
1282.60888672	10.8546724319
1283.05432129	4.5658826828
1283.4979248	11.0181570053
1283.94335938	8.41386318207
1284.38867188	9.87229442596
1284.83410645	15.3399124146
1285.27941895	12.9532594681
1285.72473145	14.282998085
1286.17004395	25.7334766388
1286.61535645	8.83306598663
1287.06066895	16.7311248779
1287.50585938	9.9893283844
1287.9510498	11.4106378555
1288.39624023	6.71890449524
1288.83959961	11.8567371368
1289.28466797	8.1735458374
1289.7298584	6.12582492828
1290.17492676	4.30700922012
1290.61999512	17.1545200348
1291.06506348	9.25533866882
1291.51013184	6.95511102676
1291.95507813	10.1965532303
1292.39819336	10.2658872604
1292.84326172	6.60199785233
1293.28820801	0.431499302387
1293.73303223	8.48834323883
1294.17797852	4.6115860939
1294.62097168	9.49586677551
1295.0657959	9.34257793427
1295.51062012	7.75245857239
1295.95544434	8.883228302
1296.40026855	9.44927692413
1296.84313965	10.0639162064
1297.2878418	0.149085491896
1297.73266602	1.46333348751
1298.17736816	11.3566217422
1298.62011719	10.1943855286
1299.06481934	10.3040103912
1299.50939941	13.3663454056
1299.95397949	3.71109843254
1300.39672852	5.70620346069
1300.84130859	6.96843576431
1301.2857666	3.73675203323
1301.73034668	0.846700906754
1302.17297363	2.70934200287
1302.61743164	8.39088821411
1303.06188965	7.38664722443
1303.50439453	11.9526100159
1303.94885254	5.32445526123
1304.39318848	4.41255283356
1304.83569336	13.5654983521
1305.2800293	10.425652504
1305.72436523	3.82028460503
1306.16674805	8.5754442215
1306.61108398	2.56810998917
1307.05529785	7.49753570557
1307.49768066	5.71729755402
1307.94177246	1.83408808708
1308.38598633	0.116413466632
1308.82824707	5.68087387085
1309.27246094	2.7712430954
1309.71655273	8.3815946579
1310.15881348	6.45411920547
1310.6027832	8.87932395935
1311.04504395	13.0621261597
1311.48901367	4.70738840103
1311.9329834	8.9026556015
1312.37512207	9.88308238983
1312.8190918	8.37532520294
1313.2611084	7.62660837173
1313.70507813	5.08653640747
1314.14709473	13.9282016754
1314.59094238	9.03470420837
1315.03283691	11.7008466721
1315.47668457	12.7340507507
1315.92053223	17.2330360413
1316.36242676	13.1460914612
1316.80615234	8.33877372742
1317.24804688	10.7109069824
1317.69177246	4.74716424942
1318.13354492	9.21391105652
1318.57714844	10.4120950699
1319.0189209	14.7307548523
1319.46264648	7.58450746536
1319.90429688	12.0974330902
1320.34790039	12.6329164505
1320.78955078	4.67049598694
1321.23120117	11.0332927704
1321.67468262	5.8886590004
1322.11633301	11.2979078293
1322.55981445	14.9442996979
1323.00134277	10.0360841751
1323.44482422	12.8012046814
1323.88635254	14.0577821732
1324.32971191	5.69406175613
1324.77111816	11.4395332336
1325.21264648	5.71181583405
1325.65588379	9.53421974182
1326.09729004	15.6247024536
1326.54064941	12.9256505966
1326.98193359	7.70724534988
1327.42333984	20.49269104
1327.86645508	10.3510370255
1328.30773926	13.1172266006
1328.74902344	3.74926900864
1329.19226074	5.33761310577
1329.63342285	19.3386459351
1330.07470703	14.2358388901
1330.5177002	13.3432750702
1330.9588623	14.8563175201
1331.40002441	8.99728679657
1331.84301758	13.2750806808
1332.28405762	16.6683921814
1332.72521973	13.4548435211
1333.16809082	19.1506328583
1333.60913086	13.2319688797
1334.0501709	17.6379032135
1334.49304199	12.4534721375
1334.93395996	14.4078006744
1335.37487793	11.2023668289
1335.8157959	8.44419574738
1336.25854492	15.6169233322
1336.69946289	20.2845153809
1337.14038086	17.9895954132
1337.58117676	14.2608299255
1338.02380371	16.9769935608
1338.46459961	17.1076278687
1338.90539551	16.0356082916
1339.34619141	17.1204299927
1339.78869629	19.1718196869
1340.22949219	13.5884666443
1340.67016602	13.5198898315
1341.11071777	14.4390659332
1341.5513916	17.2320804596
1341.99389648	15.8937129974
1342.43444824	14.8050127029
1342.875	23.4256095886
1343.31555176	15.9906721115
1343.75610352	16.634185791
1344.19665527	11.9387931824
1344.63891602	16.6242713928
1345.0793457	15.3898830414
1345.51977539	11.0209312439
1345.96020508	14.3445777893
1346.40063477	7.54600429535
1346.84094238	15.0722541809
1347.28137207	11.4714975357
1347.72167969	15.2643795013
1348.16381836	10.7665157318
1348.60412598	19.8864994049
1349.04431152	20.1770782471
1349.48461914	14.2842512131
1349.92480469	15.3187332153
1350.36499023	18.8916454315
1350.80517578	11.6198539734
1351.24523926	17.7014846802
1351.6854248	13.1506681442
1352.12548828	21.6511631012
1352.56555176	7.44679450989
1353.00561523	11.1942558289
1353.44567871	10.9415197372
1353.88574219	16.0655822754
1354.32568359	18.6291027069
1354.765625	10.8856744766
1355.20556641	10.5786409378
1355.64550781	15.2693128586
1356.08544922	18.8606872559
1356.52526855	15.3123493195
1356.96520996	13.6799640656
1357.4050293	18.541179657
1357.84484863	10.1343593597
1358.2845459	14.9894618988
1358.72436523	14.735578537
1359.1640625	14.1697463989
1359.60388184	22.8555202484
1360.0435791	17.1612281799
1360.4831543	11.0157146454
1360.92285156	16.4444656372
1361.36254883	17.4181556702
1361.80212402	17.655418396
1362.24169922	12.2629814148
1362.68127441	11.4120616913
1363.12084961	19.0968132019
1363.56030273	16.3172988892
1363.9979248	8.84559249878
1364.4375	18.1575469971
1364.87695313	12.2233705521
1365.31640625	13.4068717957
1365.7557373	20.164106369
1366.19519043	13.5383863449
1366.63452148	12.2378463745
1367.07385254	16.3984966278
1367.51135254	13.0832061768
1367.95068359	11.0828418732
1368.38989258	10.8601942062
1368.82922363	14.3644275665
1369.26843262	12.251704216
1369.7076416	13.832611084
1370.14501953	12.3258008957
1370.58410645	10.1149339676
1371.02331543	14.7767515182
1371.46240234	8.58647727966
1371.90148926	11.0223503113
1372.33874512	7.36155939102
1372.77783203	13.2316455841
1373.21679688	5.09168863297
1373.65588379	12.4378671646
1374.09301758	9.99777984619
1374.53198242	14.5409736633
1374.97094727	9.28689670563
1375.40979004	4.74146795273
1375.84692383	13.7856864929
1376.2857666	17.3606529236
1376.72460938	9.76150894165
1377.16345215	14.3354501724
1377.60046387	9.52789306641
1378.03918457	4.3944683075
1378.47802734	14.7756567001
1378.91491699	9.31589698792
1379.3536377	5.18294239044
1379.7923584	8.86961936951
1380.22912598	3.01397967339
1380.66784668	10.1414690018
1381.10644531	11.4784593582
1381.54321289	11.3225908279
1381.98181152	11.469244957
1382.42041016	11.5532817841
1382.85705566	17.8870029449
1383.2956543	12.177157402
1383.73413086	12.4012231827
1384.17077637	5.98813676834
1384.60925293	10.3346567154
1385.04577637	47.019203186
1385.48425293	9.38246917725
1385.92260742	5.27017879486
1386.35913086	7.1202340126
1386.79748535	13.3227233887
1387.23400879	9.65005683899
1387.67224121	11.2446908951
1388.10876465	10.5474462509
1388.54699707	24.9157314301
1388.98522949	36.8498725891
1389.42163086	10.4522943497
1389.85974121	8.62215042114
1390.29614258	12.6741037369
1390.73425293	8.28605747223
1391.17053223	16.638010025
1391.60864258	8.0289773941
1392.04492188	11.9766340256
1392.48303223	11.6960000992
1392.91918945	13.01217556
1393.35717773	9.87093067169
1393.79333496	10.152387619
1394.23132324	6.42559337616
1394.66748047	9.72972393036
1395.10534668	15.1456842422
1395.54138184	11.8137998581
1395.97937012	5.55393457413
1396.4152832	-2.22412657738
1396.85314941	6.87817811966
1397.28918457	11.3821287155
1397.72509766	6.03567504883
1398.1628418	10.1878967285
1398.59875488	13.1501092911
1399.03649902	11.0154418945
1399.47241211	9.74713993073
1399.91015625	5.71151351929
1400.34594727	12.0269832611
1400.78173828	10.8352022171
1401.21936035	13.1623773575
1401.65515137	7.72702312469
1402.09265137	6.56569862366
1402.52844238	8.55047225952
1402.96411133	15.5677118301
1403.40161133	8.52337551117
1403.83728027	12.5429706573
1404.27294922	10.1962852478
1404.71032715	15.1627082825
1405.14587402	8.98554897308
1405.58154297	9.75698280334
1406.0189209	6.29072332382
1406.4543457	8.17902088165
1406.88989258	9.35490894318
1407.32714844	5.06914329529
1407.76269531	11.4215764999
1408.19812012	13.9227609634
1408.63354492	9.5574388504
1409.07067871	5.51513719559
1409.50610352	9.85136222839
1409.94140625	6.43740177155
1410.37854004	10.7826776505
1410.81384277	10.9749269485
1411.24914551	3.69066762924
1411.68444824	7.37943553925
1412.12145996	7.3789563179
1412.5567627	4.43152666092
1412.99194336	9.76759910583
1413.42712402	1.72594892979
1413.86218262	10.3453741074
1414.29919434	7.13205385208
1414.73425293	6.92461061478
1415.16943359	9.76734161377
1415.60449219	11.3190479279
1416.03942871	9.57873725891
1416.47631836	9.60994815826
1416.91137695	8.73540401459
1417.34631348	10.4060535431
1417.78125	7.58495569229
1418.21618652	8.90220451355
1418.65112305	6.94574975967
1419.08776855	3.36542487144
1419.52270508	3.80126690865
1419.95751953	11.9598226547
1420.39233398	12.3434734344
1420.82714844	7.23812055588
1421.26196289	11.4537296295
1421.69665527	8.74300861359
1422.13134766	10.7058286667
1422.56616211	4.13786077499
1423.00268555	9.51220989227
1423.43725586	12.6658143997
1423.87194824	5.42624330521
1424.30651855	10.0009431839
1424.74121094	8.78114032745
1425.17578125	9.16829776764
1425.61035156	10.5129575729
1426.0447998	8.95259380341
1426.47937012	7.55426120758
1426.91381836	1.11715769768
1427.3482666	8.99869155884
1427.78283691	6.08543109894
1428.21716309	3.63755369186
1428.65161133	7.20208215714
1429.0859375	12.6151723862
1429.52038574	7.99546718597
1429.95471191	8.28922939301
1430.38903809	8.97493171692
1430.82336426	6.45334291458
1431.25756836	13.7297973633
1431.69189453	6.68893003464
1432.12609863	10.4140729904
1432.56030273	4.36465501785
1432.99450684	10.8787326813
1433.42858887	4.24733066559
1433.86279297	9.53268051147
1434.296875	11.1216421127
1434.73095703	7.33363103867
1435.16503906	3.20885109901
1435.59912109	6.0790719986
1436.03137207	6.57127380371
1436.46533203	0.808363616467
1436.89941406	1.91357553005
1437.33337402	12.1321077347
1437.76733398	11.6058998108
1438.20117188	5.68511962891
1438.63513184	12.3210515976
1439.06896973	11.9478902817
1439.50280762	5.89414358139
1439.93481445	11.9229011536
1440.36865234	10.3791341782
1440.80249023	10.7575588226
1441.23620605	7.72590970993
1441.67004395	8.2327709198
1442.10375977	7.44997692108
1442.53564453	11.6562633514
1442.96936035	9.09355449677
1443.4029541	11.2984056473
1443.83666992	9.25054359436
1444.27026367	6.53491973877
1444.70202637	5.63116884232
1445.13562012	8.00705718994
1445.56921387	10.027346611
1446.00268555	6.79896593094
1446.4362793	14.2016963959
1446.86791992	5.65524148941
1447.3013916	10.5194282532
1447.73486328	9.51943206787
1448.16821289	8.0180721283
1448.59985352	6.83886146545
1449.03320313	10.5163555145
1449.46655273	12.5708732605
1449.89807129	7.89391231537
1450.3314209	9.10795688629
1450.76464844	15.149105072
1451.19799805	8.38471698761
1451.62939453	10.5031166077
1452.06262207	8.7521686554
1452.49584961	12.4216146469
1452.92724609	8.74814033508
1453.36035156	17.635974884
1453.79345703	10.2455301285
1454.22485352	10.5033912659
1454.65795898	11.531419754
1455.09094238	9.68121528625
1455.5222168	10.0455999374
1455.95532227	3.23331046104
1456.38647461	8.7535982132
1456.81945801	8.64335250854
1457.25244141	15.0117139816
1457.68359375	5.45482587814
1458.11645508	8.86688423157
1458.54943848	7.34902620316
1458.98046875	9.01499938965
1459.41333008	9.05017089844
1459.84436035	6.80590295792
1460.27709961	9.74090099335
1460.70812988	10.5134067535
1461.14086914	9.0001783371
1461.5736084	10.1989784241
1462.0045166	12.1753139496
1462.43725586	7.44282054901
1462.86816406	8.57761478424
1463.30078125	7.57695388794
1463.73168945	10.0053806305
1464.16430664	19.0549583435
1464.59509277	5.60149145126
1465.02758789	7.65534210205
1465.45837402	11.404088974
1465.89086914	14.6185398102
1466.32165527	8.25097084045
1466.75415039	9.34803581238
1467.18481445	10.1432600021
1467.6171875	14.4245252609
1468.04785156	6.0849366188
1468.48022461	8.45251846313
1468.9107666	8.18386268616
1469.34130859	15.1224813461
1469.77368164	10.9048967361
1470.20422363	9.16896629333
1470.63647461	11.3068590164
1471.06689453	11.2649374008
1471.49926758	7.67843008041
1471.9296875	9.33863639832
1472.35998535	3.99946498871
1472.79223633	13.9509878159
1473.22253418	8.41443920135
1473.65478516	11.3444709778
1474.08508301	4.09348630905
1474.51525879	9.97486782074
1474.9473877	7.73821973801
1475.37768555	10.1329059601
1475.80786133	12.6881418228
1476.23986816	9.67446422577
1476.67004395	14.0301132202
1477.10021973	11.6632595062
1477.53222656	16.4152507782
1477.96228027	7.37841272354
1478.39245605	12.7968997955
1478.82434082	8.01094245911
1479.25439453	7.50738954544
1479.68432617	10.498497963
1480.11621094	9.06853485107
1480.54614258	4.84328079224
1480.97619629	7.10781002045
1481.40612793	10.3975811005
1481.83789063	9.40461730957
1482.2677002	9.74969863892
1482.69763184	8.86085700989
1483.12744141	9.81229400635
1483.55908203	15.1271619797
1483.9888916	13.7178554535
1484.41870117	15.6073141098
1484.84851074	6.89203310013
1485.2800293	5.20384979248
1485.70983887	12.3586997986
1486.13952637	12.9412384033
1486.56921387	12.5026159286
1486.99890137	11.7066965103
1487.43029785	13.4753084183
1487.85998535	13.5843076706
1488.28955078	5.1390376091
1488.71911621	13.5983476639
1489.14868164	11.0714015961
1489.57824707	8.61348247528
1490.00952148	4.87686920166
1490.43908691	-0.853436946869
1490.86853027	11.1183443069
1491.29797363	8.04661083221
1491.72741699	6.24029397964
1492.15686035	7.3766708374
1492.58618164	12.6286554337
1493.015625	9.20273399353
1493.44677734	14.9088344574
1493.87609863	7.94242477417
1494.30541992	14.6866025925
1494.73461914	5.42827939987
1495.16394043	11.9974298477
1495.59313965	10.7940950394
1496.02233887	15.2705173492
1496.45153809	11.8049039841
1496.8807373	12.7916946411
1497.30993652	12.7162456512
1497.73901367	14.4147548676
1498.16809082	16.2801399231
1498.59716797	10.1204748154
1499.02624512	9.80266284943
1499.45532227	10.7772512436
1499.88439941	11.1261835098
1500.31335449	0.461749970913
1500.74230957	9.08796977997
1501.17126465	15.8584690094
1501.60021973	8.80895519257
1502.0291748	13.0493860245
1502.45800781	9.7517156601
1502.88696289	9.52556610107
1503.3157959	14.0397024155
1503.74462891	12.5263204575
1504.17346191	11.2168684006
1504.60217285	9.78348350525
1505.03100586	15.529132843
1505.4597168	7.27103376389
1505.88842773	15.2899208069
1506.31713867	14.5860424042
1506.74584961	11.5572271347
1507.17443848	12.9679298401
1507.60314941	14.6228256226
1508.02990723	8.2902879715
1508.45849609	15.7391214371
1508.88708496	7.41287231445
1509.31567383	9.47920608521
1509.74414063	5.53753852844
1510.17272949	14.451169014
1510.60119629	15.2495508194
1511.02966309	18.9279575348
1511.45629883	17.7234516144
1511.88476563	14.899682045
1512.31311035	15.0682544708
1512.74157715	10.3934173584
1513.16992188	12.3833999634
1513.59643555	3.16001200676
1514.02478027	11.8915872574
1514.45300293	8.71639823914
1514.88134766	16.3795089722
1515.30957031	14.2086496353
1515.73596191	6.02239131927
1516.16418457	12.3930625916
1516.59240723	9.22987174988
1517.02062988	14.0027647018
1517.44873047	11.9683818817
1517.875	17.5828514099
1518.30310059	14.131029129
1518.73120117	14.6023693085
1519.15930176	10.2051124573
1519.58557129	16.1459331512
1520.0135498	12.2238388062
1520.44152832	8.86564064026
1520.86767578	7.18730115891
1521.2956543	9.28267383575
1521.72363281	15.9678678513
1522.14978027	11.6232776642
1522.57763672	11.3471393585
1523.00549316	12.4230308533
1523.43334961	18.6172065735
