# Supplementary material for: Deep CO2 in the end-Triassic Central Atlantic Magmatic Province
Source: Nat Commun. 2020 Apr 7;11:1670. doi: 10.1038/s41467-020-15325-6 (PMC7138847; doi:10.1038/s41467-020-15325-6)
Supplement: Supplementary file 3 — Source Data 1 [file 41467_2020_15325_MOESM3_ESM.zip › CO2/AL14I_2Px_Incl1_Bubble1_CO2.txt]

1100.09521484	3.28313708305
1100.55383301	4.54447135305e-014
1101.01245117	1.34592747688
1101.47290039	10.5063066483
1101.93151855	12.3939838409
1102.39196777	12.6731519699
1102.85046387	16.0724582672
1103.30883789	15.7680740356
1103.76928711	16.8143787384
1104.22766113	24.3541545868
1104.68603516	26.2433052063
1105.1463623	20.248134613
1105.60473633	29.9778938293
1106.06311035	26.1200656891
1106.52331543	22.7665271759
1106.98156738	26.1663227081
1107.43981934	28.2616081238
1107.90002441	27.3129615784
1108.3581543	39.4015579224
1108.81640625	32.9340782166
1109.27648926	38.1334495544
1109.73461914	35.0834274292
1110.19274902	36.2217597961
1110.65270996	44.5369987488
1111.11083984	39.2370414734
1111.56884766	43.3808135986
1112.02685547	36.097869873
1112.48681641	48.1441802979
1112.94482422	43.3344573975
1113.40270996	49.9504203796
1113.86071777	46.729801178
1114.32043457	44.776725769
1114.77832031	46.884853363
1115.23620605	54.9794769287
1115.6940918	42.4409866333
1116.15380859	50.3480682373
1116.61157227	53.6843528748
1117.06933594	50.9971504211
1117.52709961	53.4179801941
1117.98474121	50.8548965454
1118.44433594	62.6600761414
1118.90209961	50.520904541
1119.35974121	59.335849762
1119.81726074	64.4140472412
1120.27490234	57.6214790344
1120.734375	66.9876861572
1121.19189453	66.2014694214
1121.64953613	53.9162597656
1122.10693359	62.5925216675
1122.56445313	55.541431427
1123.02197266	65.5614547729
1123.47937012	67.8658065796
1123.9387207	62.5301322937
1124.39599609	61.0880508423
1124.85339355	72.5570526123
1125.31079102	64.8989486694
1125.76806641	63.7937049866
1126.2253418	67.7328033447
1126.68261719	65.2638397217
1127.13989258	62.0615615845
1127.5970459	64.0362167358
1128.05615234	75.8748474121
1128.51330566	67.6787109375
1128.97045898	56.8127403259
1129.4276123	64.4455871582
1129.88476563	66.3553695679
1130.34179688	62.8859214783
1130.79882813	64.3881454468
1131.25585938	53.8156280518
1131.71289063	59.9036407471
1132.16992188	54.4645690918
1132.62683105	56.7442817688
1133.08374023	58.3113288879
1133.54064941	52.461555481
1133.99755859	56.9733276367
1134.45446777	50.5560874939
1134.91125488	49.627658844
1135.36804199	43.5287895203
1135.8248291	55.0340538025
1136.28161621	55.276676178
1136.73840332	42.498046875
1137.19506836	41.1008605957
1137.65185547	44.5560073853
1138.10852051	49.7763786316
1138.56518555	46.9070549011
1139.02172852	38.6166687012
1139.47839355	38.7588043213
1139.93493652	34.1777038574
1140.39147949	43.7022857666
1140.84802246	36.5374717712
1141.3026123	35.5663223267
1141.75915527	35.1039886475
1142.21557617	34.5852470398
1142.67199707	32.6414146423
1143.12841797	39.9678688049
1143.58483887	29.848405838
1144.04125977	27.4232158661
1144.49755859	28.1123695374
1144.95385742	27.4889125824
1145.41015625	36.579372406
1145.86450195	29.2997264862
1146.32080078	23.4734535217
1146.77697754	28.8085193634
1147.23327637	22.525352478
1147.68945313	23.2638816833
1148.14562988	20.9284687042
1148.60168457	25.5876312256
1149.0559082	27.6277427673
1149.51196289	21.6333312988
1149.96801758	14.4638118744
1150.42407227	23.4740772247
1150.88012695	14.9334135056
1151.33422852	17.1236019135
1151.79016113	17.9172973633
1152.24609375	24.3711261749
1152.70202637	13.3365240097
1153.15795898	13.1164989471
1153.61193848	17.9028110504
1154.06774902	12.4081087112
1154.52355957	12.4967517853
1154.97937012	11.7871713638
1155.43322754	8.14055633545
1155.88903809	8.76140880585
1156.34472656	14.042304039
1156.80041504	7.26205873489
1157.25427246	18.9712142944
1157.70996094	9.27036952972
1158.16552734	14.996591568
1158.6192627	8.82778072357
1159.0748291	4.29442358017
1159.53039551	13.2702465057
1159.98596191	9.68648719788
1160.4395752	7.32215738297
1160.8951416	12.7641162872
1161.35058594	18.6544818878
1161.80407715	11.4248247147
1162.25952148	14.6030550003
1162.71496582	7.05315113068
1163.16845703	8.14767074585
1163.6237793	1.43863463402
1164.07910156	17.2664909363
1164.5324707	0.801558852196
1164.98779297	3.37453198433
1165.44311523	11.928235054
1165.8963623	13.0518922806
1166.35168457	6.20957946777
1166.80493164	11.3780317307
1167.26013184	7.31164264679
1167.71520996	11.0711660385
1168.16845703	7.45937824249
1168.62353516	10.6724872589
1169.07678223	8.6872625351
1169.53173828	8.91200828552
1169.98681641	8.04223155975
1170.43994141	12.8907375336
1170.89489746	1.44629454613
1171.34802246	11.3072309494
1171.80285645	-1.27670443661e-013
1172.25598145	10.3447389603
1172.71081543	12.4718332291
1173.16381836	3.26414895058
1173.61865234	15.1031970978
1174.07348633	5.93145370483
1174.52636719	3.33740544319
1174.9810791	8.53971862793
1175.43395996	4.1832113266
1175.88867188	8.77193069458
1176.34143066	11.1930351257
1176.79614258	12.4322347641
1177.24890137	17.2081413269
1177.70349121	7.07974672318
1178.15625	3.54443001747
1178.60888672	7.76226234436
1179.06347656	8.2921333313
1179.51611328	5.94645595551
1179.97070313	9.48384284973
1180.42321777	13.5613422394
1180.87768555	11.3915662766
1181.33032227	10.1036930084
1181.78466797	16.4639225006
1182.23718262	6.6182513237
1182.68969727	7.76072216034
1183.14404297	2.14163589478
1183.59643555	9.93762493134
1184.05078125	8.8661108017
1184.50317383	7.55256223679
1184.95544434	13.6948795319
1185.40966797	2.1886613369
1185.86206055	2.95995545387
1186.31628418	8.37323188782
1186.76855469	15.2086925507
1187.22070313	7.38807153702
1187.67480469	11.0971069336
1188.1270752	6.93761777878
1188.57922363	6.61030483246
1189.0333252	9.61265087128
1189.48535156	10.4875745773
1189.9375	7.83548784256
1190.39147949	8.27518749237
1190.84350586	11.5469894409
1191.29553223	15.6499128342
1191.74951172	12.4160718918
1192.20153809	12.6348419189
1192.65344238	14.0586013794
1193.1072998	16.5451488495
1193.5592041	12.6545143127
1194.0111084	10.7361822128
1194.4630127	12.5502166748
1194.91674805	11.1274452209
1195.36853027	8.43755245209
1195.8203125	14.5094385147
1196.27404785	7.16981697083
1196.72583008	10.1539230347
1197.17749023	7.00590610504
1197.62927246	5.75721263885
1198.08276367	15.5659894943
1198.53442383	13.4306812286
1198.98608398	11.8210697174
1199.43774414	2.73235559464
1199.88928223	12.2164411545
1200.34277344	13.1771869659
1200.79431152	14.8064451218
1201.24584961	9.64145183563
1201.6973877	8.89200782776
1202.14880371	9.30430698395
1202.60217285	7.95841264725
1203.05358887	10.1882839203
1203.50500488	13.6562614441
1203.9564209	9.77284240723
1204.40771484	13.5542764664
1204.85913086	8.92029953003
1205.3104248	15.7995281219
1205.76367188	12.5180187225
1206.21484375	14.6657400131
1206.6661377	9.24586677551
1207.11730957	12.985868454
1207.56860352	11.3327646255
1208.01977539	7.59601163864
1208.47094727	18.6025428772
1208.92199707	9.33103370667
1209.375	8.57765579224
1209.8260498	6.27370166779
1210.27722168	9.178150177
1210.72814941	8.4472618103
1211.17919922	6.67046022415
1211.63024902	10.0065202713
1212.08117676	3.38761591911
1212.53210449	11.0875234604
1212.98303223	11.2664937973
1213.43395996	8.97548770905
1213.8848877	14.8881216049
1214.33569336	9.51106357574
1214.78649902	17.7889404297
1215.23730469	11.2933740616
1215.68811035	11.5320720673
1216.13891602	12.4645338058
1216.58959961	14.1550340652
1217.0402832	4.17058467865
1217.4909668	5.12435865402
1217.94165039	11.8377189636
1218.39233398	7.23537921906
1218.84289551	18.2821998596
1219.2935791	10.4664182663
1219.74414063	12.8998327255
1220.19470215	13.9352140427
1220.64526367	4.90741682053
1221.09570313	12.8753461838
1221.54614258	5.74528503418
1221.9967041	9.78189849854
1222.44714355	9.08624839783
1222.89746094	11.2862482071
1223.34790039	3.85803437233
1223.79821777	13.9273920059
1224.2467041	6.27753353119
1224.69702148	4.67688894272
1225.14733887	4.34071302414
1225.59765625	7.37729215622
1226.04785156	11.8210763931
1226.49816895	5.18704462051
1226.94836426	14.4104652405
1227.39855957	6.35786437988
1227.84863281	7.81019878387
1228.296875	14.6488752365
1228.74707031	10.7999372482
1229.19714355	11.3347034454
1229.6472168	6.1599779129
1230.09729004	8.78027248383
1230.54724121	13.1872692108
1230.99536133	9.85332679749
1231.4453125	7.98496770859
1231.89526367	14.6791496277
1232.34521484	7.53729152679
1232.79516602	10.5465688705
1233.24316406	5.38932847977
1233.69299316	10.9466266632
1234.14282227	8.61046791077
1234.59265137	6.46644544601
1235.04248047	11.4300632477
1235.49035645	13.3350534439
1235.94006348	7.42643690109
1236.38977051	7.87102651596
1236.83947754	10.6989202499
1237.28735352	8.82653331757
1237.73693848	6.96677160263
1238.18664551	8.04537582397
1238.63623047	9.5238161087
1239.0838623	11.7778348923
1239.53344727	6.94005680084
1239.98303223	9.8191986084
1240.43066406	6.67573451996
1240.88012695	8.83723163605
1241.32958984	10.1410503387
1241.77722168	14.6979284286
1242.2265625	11.9433898926
1242.67602539	13.2519330978
1243.12536621	1.53796136379
1243.57287598	1.4001647064e-013
1244.0222168	3.14201617241
1244.46960449	11.5247278214
1244.91894531	10.1019115448
1245.36816406	10.8625659943
1245.81555176	9.54245185852
1246.26477051	7.12576389313
1246.71398926	14.4561691284
1247.16125488	9.75987815857
1247.61035156	10.2883462906
1248.05957031	10.5623273849
1248.50671387	6.7446346283
1248.95581055	14.2626724243
1249.4029541	8.84526252747
1249.85205078	2.48153924942
1250.29919434	10.7900466919
1250.74816895	12.7856807709
1251.19714355	15.8103561401
1251.64416504	10.3809537888
1252.09313965	10.4057865143
1252.54016113	11.4311571121
1252.98901367	14.5368785858
1253.43603516	0.020246418193
1253.88476563	5.45604085922
1254.33178711	11.0221967697
1254.78051758	6.12485265732
1255.22924805	9.92068862915
1255.67614746	9.76888465881
1256.12487793	15.0763597488
1256.57165527	14.3079423904
1257.02026367	9.24217796326
1257.46704102	5.69181203842
1257.91577148	14.9642343521
1258.36242676	13.0563211441
1258.80908203	17.0020713806
1259.25769043	8.77939128876
1259.7043457	13.2152385712
1260.15283203	12.0885572433
1260.5994873	10.5294704437
1261.04797363	12.2569541931
1261.49450684	9.93275165558
1261.94287109	10.8662424088
1262.3894043	18.9626693726
1262.8359375	7.12999010086
1263.28430176	12.7060594559
1263.73071289	8.7623796463
1264.17895508	15.0618085861
1264.62536621	22.024477005
1265.07177734	10.5921478271
1265.52001953	15.4937534332
1265.96630859	13.6403627396
1266.41455078	13.4064102173
1266.86083984	19.0289402008
1267.30712891	8.10970211029
1267.75524902	18.1656169891
1268.20141602	13.5070524216
1268.64758301	9.65067768097
1269.09570313	8.19706058502
1269.54187012	13.6257286072
1269.98791504	16.1661739349
1270.43591309	15.9106769562
1270.88208008	9.84860706329
1271.328125	12.1616678238
1271.77600098	9.4648733139
1272.2220459	16.1648960114
1272.66796875	11.3176555634
1273.11584473	12.6988201141
1273.56176758	16.1915817261
1274.00769043	10.1344661713
1274.45361328	11.7112445831
1274.90136719	21.5463409424
1275.34729004	12.762096405
1275.79309082	13.9483213425
1276.2388916	14.7489042282
1276.68652344	16.8828296661
1277.13232422	17.1790542603
1277.57800293	15.8264656067
1278.02380371	15.255777359
1278.47131348	9.86859321594
1278.91699219	11.5089673996
1279.3626709	14.0251064301
1279.80834961	13.8817281723
1280.25390625	8.12862586975
1280.70141602	17.5049762726
1281.14697266	10.2824792862
1281.59240723	3.63178658485
1282.03796387	8.05090427399
1282.48352051	4.44733810425
1282.93078613	8.50892353058
1283.3762207	5.65076732635
1283.82165527	5.89286136627
1284.26708984	17.6566333771
1284.71252441	11.3446149826
1285.15783691	12.4208011627
1285.60314941	8.35569477081
1286.05029297	14.4048891068
1286.49560547	49.8308410645
1286.94091797	19.768661499
1287.3861084	17.5461387634
1287.8314209	10.8541507721
1288.27661133	11.1241369247
1288.72167969	10.5627374649
1289.16687012	16.622592926
1289.61206055	14.7022190094
1290.05712891	11.6566581726
1290.50402832	14.8884916306
1290.94909668	17.294921875
1291.39416504	10.6728105545
1291.8392334	9.53479671478
1292.28417969	6.96154165268
1292.72912598	1.69795966148
1293.17407227	5.60532474518
1293.61901855	6.52067899704
1294.06396484	7.63860988617
1294.50878906	10.2846469879
1294.95373535	8.91289520264
1295.39855957	3.87376666069
1295.84338379	5.54627084732
1296.28808594	8.39981269836
1296.73291016	12.2484531403
1297.1776123	8.88739585876
1297.62243652	12.9862308502
1298.0670166	14.1758928299
1298.51171875	4.09627103806
1298.9564209	9.59224319458
1299.40100098	8.19461250305
1299.84570313	7.04504966736
1300.2902832	3.79207015038
1300.73486328	4.1590924263
1301.17749023	6.5196928978
1301.62194824	7.10700702667
1302.06652832	9.53986930847
1302.51098633	4.96745347977
1302.95544434	8.55053901672
1303.39990234	6.41656970978
1303.84423828	15.1203680038
1304.28869629	9.01901054382
1304.73303223	4.54682588577
1305.17736816	9.76826286316
1305.61975098	10.263669014
1306.06408691	12.4242115021
1306.50842285	11.4023046494
1306.95263672	13.7763433456
1307.39685059	-6.02712324493e-014
1307.84106445	10.2948646545
1308.28527832	4.940513134
1308.72753906	12.0505084991
1309.17163086	2.53245782852
1309.61572266	8.01147079468
1310.05981445	7.82443571091
1310.50390625	2.57390809059
1310.94616699	9.02216529846
1311.39013672	6.52634906769
1311.83410645	8.96041297913
1312.27807617	4.52539348602
1312.7220459	5.56756162643
1313.16418457	10.5246582031
1313.60803223	4.78314161301
1314.05200195	6.85704374313
1314.49584961	10.2181892395
1314.93774414	5.60887670517
1315.3815918	6.05477809906
1315.82543945	12.8997879028
1316.26916504	9.20484256744
1316.71105957	7.2964515686
1317.15478516	11.4322795868
1317.59851074	3.42076063156
1318.04223633	5.03641939163
1318.48400879	4.96135663986
1318.9276123	11.1508016586
1319.37121582	6.44998884201
1319.81298828	1.16889250278
1320.2565918	4.34826993942
1320.70007324	16.9758644104
1321.14172363	11.0018730164
1321.58532715	11.4307785034
1322.02880859	10.3393669128
1322.47033691	15.4819383621
1322.91381836	14.2066469193
1323.35717773	10.3474588394
1323.79870605	13.2413825989
1324.2421875	5.75796604156
1324.6854248	11.801281929
1325.12695313	3.89882206917
1325.57019043	12.3260002136
1326.01171875	10.9864473343
1326.45495605	17.064458847
1326.89819336	12.6951007843
1327.33947754	11.8333568573
1327.78271484	17.986492157
1328.22399902	9.53787994385
1328.66711426	16.5672702789
1329.10839844	17.8230323792
1329.55151367	16.3269920349
1329.99462891	18.2531661987
1330.43579102	19.5758552551
1330.87878418	17.7501544952
1331.31994629	16.4420452118
1331.76293945	11.9336566925
1332.20410156	22.4251708984
1332.64697266	21.0259742737
1333.08813477	17.417634964
1333.53100586	12.7193536758
1333.9720459	19.3438873291
1334.41479492	15.5608129501
1334.85583496	15.2341089249
1335.29858398	18.0931529999
1335.73962402	14.1852045059
1336.18237305	17.3504734039
1336.62316895	19.3538093567
1337.06591797	18.0583953857
1337.50671387	17.58867836
1337.94946289	13.6894035339
1338.39025879	23.4979000092
1338.83288574	15.2198839188
1339.27368164	26.631280899
1339.71435547	18.4105052948
1340.15686035	13.103720665
1340.59753418	20.7040843964
1341.04016113	19.1764717102
1341.48071289	13.6517038345
1341.92138672	16.9128761292
1342.36376953	22.0877761841
1342.80444336	25.4629993439
1343.24682617	20.4768676758
1343.68737793	20.7637939453
1344.12780762	22.6555614471
1344.57019043	11.1300983429
1345.01062012	20.2752151489
1345.4510498	17.4742069244
1345.89331055	18.7245311737
1346.33374023	13.6328392029
1346.77404785	23.0373344421
1347.21630859	17.6213436127
1347.65661621	20.5180397034
1348.09692383	12.5380020142
1348.5390625	15.3266716003
1348.97937012	19.7879371643
1349.41955566	23.2781352997
1349.86169434	21.4099140167
1350.30187988	15.8311948776
1350.74194336	15.2989501953
1351.18212891	16.1379356384
1351.62414551	16.307182312
1352.06420898	18.1262149811
1352.50427246	17.0702629089
1352.94628906	19.2113571167
1353.38623047	15.9228534698
1353.82629395	22.1934490204
1354.26623535	17.8501739502
1354.70629883	17.4972801208
1355.14807129	15.1624269485
1355.5880127	16.1292648315
1356.02783203	13.8569059372
1356.46777344	16.9060497284
1356.90942383	8.1699886322
1357.34936523	20.7267017365
1357.78918457	22.9217853546
1358.22888184	20.097454071
1358.66870117	16.4746952057
1359.10839844	18.460100174
1359.55004883	19.843755722
1359.98974609	16.5660362244
1360.42944336	16.2874259949
1360.86901855	15.8109207153
1361.30871582	21.1168403625
1361.74829102	18.789478302
1362.18786621	18.7365875244
1362.62927246	19.1090927124
1363.06884766	15.4459171295
1363.50842285	17.5695018768
1363.94787598	16.9699611664
1364.3873291	12.2389326096
1364.8269043	19.198720932
1365.26623535	12.151227951
1365.70568848	14.9507808685
1366.1451416	17.9840373993
1366.58447266	18.8236885071
1367.02563477	15.3711280823
1367.46496582	20.7815628052
1367.90429688	14.6364707947
1368.34362793	16.0308990479
1368.78283691	14.8061656952
1369.2220459	19.8946247101
1369.66125488	15.2012577057
1370.10046387	24.5996265411
1370.53967285	19.8775196075
1370.97875977	13.986538887
1371.41796875	15.3611087799
1371.85705566	12.0535049438
1372.29614258	14.8263425827
1372.73522949	13.9152879715
1373.17419434	5.08524799347
1373.61328125	13.4185838699
1374.05224609	17.2286300659
1374.49121094	18.536857605
1374.93017578	10.7959384918
1375.36914063	13.1442699432
1375.8079834	12.8017110825
1376.24682617	17.3095645905
1376.68579102	24.0230026245
1377.12268066	16.4155292511
1377.56152344	16.1726055145
1378.00036621	21.9402637482
1378.43908691	15.6529035568
1378.87780762	21.7464485168
1379.31665039	20.1557121277
1379.75524902	20.1728935242
1380.19396973	20.0879955292
1380.63269043	14.596865654
1381.07128906	23.3337268829
1381.50805664	20.9533615112
1381.94665527	24.102481842
1382.38525391	20.0348186493
1382.82373047	16.8794574738
1383.2623291	19.6451435089
1383.70080566	23.4247131348
1384.13928223	26.0265026093
1384.57592773	17.3136730194
1385.0144043	26.7585105896
1385.45275879	16.9517631531
1385.89123535	20.9003067017
1386.32958984	14.3822784424
1386.76611328	21.8839092255
1387.2043457	9.80391693115
1387.6427002	20.3098297119
1388.08093262	15.5188913345
1388.51928711	17.250371933
1388.95568848	41.5350723267
1389.3939209	58.0020332336
1389.83203125	7.97515296936
1390.27026367	12.1566953659
1390.70654297	15.1487598419
1391.14465332	7.47872972488
1391.58276367	14.2436885834
1392.02087402	9.05553817749
1392.45715332	17.158208847
1392.8951416	11.6886739731
1393.33312988	20.2327384949
1393.76928711	12.9030761719
1394.20727539	17.3004837036
1394.64526367	15.3646640778
1395.08325195	10.6209087372
1395.51928711	15.6938791275
1395.95715332	17.6482639313
1396.39501953	20.4924259186
1396.83105469	7.39817428589
1397.26879883	6.96474456787
1397.70666504	14.9380331039
1398.14257813	14.495765686
1398.58032227	17.6141204834
1399.01806641	11.5076808929
1399.45397949	16.107667923
1399.89160156	11.1630058289
1400.32751465	15.2784204483
1400.76513672	10.9558391571
1401.20275879	10.8402814865
1401.6385498	16.6166725159
1402.0760498	17.7360038757
1402.51184082	13.2374076843
1402.94934082	15.1333036423
1403.38684082	6.9834690094
1403.82250977	14.9127578735
1404.26000977	23.7184028625
1404.69555664	16.5821323395
1405.13305664	6.75754594803
1405.56860352	11.0033044815
1406.00598145	13.0530920029
1406.44152832	13.5404367447
1406.87878418	9.80250263214
1407.31433105	14.9585113525
1407.75158691	0.0414701960981
1408.18884277	20.5838260651
1408.62426758	9.08781433105
1409.06152344	9.15599727631
1409.49682617	11.546210289
1409.93225098	13.2316112518
1410.36938477	16.9193763733
1410.8046875	15.2623577118
1411.24182129	15.9449939728
1411.67700195	9.45931720734
1412.11413574	12.9190378189
1412.54931641	9.59808540344
1412.98632813	11.9498271942
1413.42150879	1.86627626419
1413.85852051	9.76521110535
1414.29370117	13.883523941
1414.72875977	34.9945755005
1415.16564941	15.3720216751
1415.60070801	13.9180984497
1416.03759766	8.31549358368
1416.47265625	7.34191608429
1416.90759277	13.1511116028
1417.34448242	10.138338089
1417.77941895	15.799454689
1418.21618652	12.7778558731
1418.65112305	14.768248558
1419.0859375	11.2351379395
1419.52270508	5.97310113907
1419.95751953	15.1326179504
1420.39233398	11.6094303131
1420.82897949	9.94390773773
1421.26379395	9.92218017578
1421.69848633	9.67924880981
1422.13513184	5.95079088211
1422.56982422	10.3695764542
1423.0045166	16.3867645264
1423.44104004	16.7044506073
1423.87561035	7.82966709137
1424.31030273	8.03931522369
1424.7467041	11.852930069
1425.18127441	13.9439487457
1425.61584473	6.64253330231
1426.05041504	8.03910541534
1426.48669434	17.7004718781
1426.92126465	15.6733980179
1427.35571289	10.9064016342
1427.79016113	15.9606246948
1428.22644043	10.30560112
1428.6607666	10.2156152725
1429.09521484	13.4091072083
1429.52954102	15.591468811
1429.96569824	12.3245153427
1430.40002441	6.73779678345
1430.83435059	5.89569282532
1431.26867676	6.76353216171
1431.70288086	5.30134725571
1432.13891602	10.6213979721
1432.57312012	8.97766017914
1433.00732422	11.0431060791
1433.44152832	14.3258371353
1433.87561035	9.45695018768
1434.30981445	16.4222869873
1434.74389648	14.3596735001
1435.17980957	4.97346639633
1435.6138916	13.9764080048
1436.04785156	11.5521907806
1436.48193359	11.0667219162
1436.91589355	6.52570343018
1437.34985352	11.165230751
1437.78381348	7.88337564468
1438.21777344	12.7616014481
1438.65344238	9.94523143768
1439.08740234	8.75762271881
1439.52124023	12.5825805664
1439.95507813	9.02560138702
1440.38891602	4.4812002182
1440.82275391	11.6067380905
1441.25646973	9.96991348267
1441.69018555	9.09978199005
1442.12402344	7.0016784668
1442.55773926	5.54114151001
1442.99133301	6.02075004578
1443.42504883	13.1673259735
1443.85864258	15.9079122543
1444.2923584	9.1141834259
1444.72595215	11.665804863
1445.1595459	12.258102417
1445.59301758	5.14546966553
1446.02661133	14.7135400772
1446.46008301	9.19322299957
1446.89355469	10.8822917938
1447.32702637	10.8923177719
1447.76049805	8.05887031555
1448.19396973	9.16243362427
1448.62731934	5.76227378845
1449.06079102	15.5354194641
1449.49414063	6.2211432457
1449.92749023	9.18095493317
1450.36071777	9.8969707489
1450.79406738	5.56407260895
1451.22729492	16.4289646149
1451.66064453	13.7683038712
1452.09387207	9.50667762756
1452.52526855	4.86649751663
1452.95837402	16.6636981964
1453.39160156	13.9258041382
1453.82470703	6.99866962433
1454.2578125	3.75256299973
1454.69091797	6.31036233902
1455.12402344	9.16176700592
1455.55712891	11.1935720444
1455.98828125	0.403710544109
1456.42126465	9.6443529129
1456.85424805	11.3843631744
1457.28723145	2.99777746201
1457.72021484	11.6012659073
1458.15319824	12.2409534454
1458.58422852	9.9459733963
1459.01708984	9.85600090027
1459.44995117	4.34730195999
1459.8828125	10.5215749741
1460.31567383	11.7813940048
1460.74658203	8.68117904663
1461.17944336	10.952252388
1461.61218262	9.46248340607
1462.04492188	4.47596740723
1462.47766113	7.60919094086
1462.90844727	6.84842157364
1463.34118652	12.481256485
1463.77380371	11.5246515274
1464.2064209	9.34298324585
1464.63720703	7.24927282333
1465.06982422	17.942522049
1465.50231934	1.8266377449
1465.93310547	10.708272934
1466.36560059	15.2699203491
1466.7980957	9.67788696289
1467.23059082	3.19590735435
1467.66125488	9.9293384552
1468.09362793	14.5157985687
1468.52600098	4.46219158173
1468.95654297	9.86580753326
1469.38891602	15.4180259705
1469.82128906	14.3271121979
1470.25183105	7.86606550217
1470.68408203	4.28484153748
1471.11645508	7.94582986832
1471.546875	4.79135227203
1471.97912598	10.4814300537
1472.41125488	6.63489341736
1472.8416748	14.9761705399
1473.27380371	12.3636369705
1473.70422363	6.69229459763
1474.13635254	8.17239761353
1474.56835938	6.53880596161
1474.99865723	3.51047539711
1475.43078613	1.25019466877
1475.86096191	5.57390403748
1476.29296875	9.59558200836
1476.72314453	10.8869333267
1477.15515137	3.17328262329
1477.5871582	9.41094779968
1478.01721191	12.3100252151
1478.44909668	7.17671394348
1478.87915039	8.91619586945
1479.31103516	3.99680288865e-015
1479.74108887	15.2162942886
1480.17297363	3.12482714653
1480.60290527	5.23554992676
1481.03466797	1.28279328346
1481.46459961	13.5727996826
1481.8963623	16.403717041
1482.32629395	4.03193807602
1482.75793457	6.13751077652
1483.18786621	5.26473999023
1483.61950684	12.2088623047
1484.04931641	4.39784574509
1484.48095703	3.9157743454
1484.91064453	4.82767248154
1485.3404541	5.06360816956
1485.77197266	7.94123125076
1486.20166016	7.90693616867
1486.63317871	5.72071743011
1487.06286621	12.6916189194
1487.49438477	13.3201580048
1487.9239502	7.96526956558
1488.35351563	13.5213623047
1488.78491211	11.3890008926
1489.21447754	9.4912815094
1489.64587402	9.17397403717
1490.07531738	7.45195055008
1490.50488281	4.66088008881
1490.93615723	7.81335067749
1491.36560059	9.91903781891
1491.79504395	8.62995433807
1492.22619629	7.8416724205
1492.65563965	9.10701847076
1493.08496094	8.32616901398
1493.51611328	5.33433389664
1493.94543457	11.741027832
1494.37475586	2.69548177719
1494.8059082	1.07763433456
1495.23510742	5.29649543762
1495.66442871	8.10674571991
1496.09545898	3.31984615326
1496.5246582	12.4908628464
1496.95373535	2.89153003693
1497.38293457	10.8158731461
1497.81384277	10.4201841354
1498.24291992	8.12038803101
1498.67211914	6.61543369293
1499.10290527	10.3344287872
1499.53198242	5.79169368744
1499.96105957	8.52336120605
1500.39001465	2.36039328575
1500.81896973	2.99755120277
1501.24975586	4.21590948105
1501.67871094	8.06222343445
1502.10766602	14.6940002441
1502.53649902	10.913517952
1502.96533203	11.0212030411
1503.39611816	8.69831466675
1503.8248291	12.6583213806
1504.25366211	12.981757164
1504.68249512	12.0052309036
1505.11120605	7.28913545609
1505.54187012	11.1249828339
1505.97058105	4.54080629349
1506.39929199	10.7804431915
1506.82788086	12.1949510574
1507.2565918	10.5396928787
1507.68518066	4.68972063065
1508.11376953	11.8077392578
1508.5423584	15.0766620636
1508.97277832	3.10099482536
1509.40136719	4.22309589386
1509.82995605	4.54481506348
1510.25842285	9.07776355743
1510.68688965	11.3979616165
1511.11535645	4.40331935883
1511.54382324	6.25595378876
1511.97229004	5.80049324036
1512.40063477	12.7537651062
1512.82897949	7.80798530579
1513.25732422	1.38816380501
1513.68566895	7.99800252914
1514.11401367	8.06873703003
1514.5423584	9.82411766052
1514.97058105	6.64889383316
1515.39880371	7.94554758072
1515.82897949	8.84841823578
1516.25708008	3.63749241829
1516.68530273	14.1124982834
1517.11352539	8.52668857574
1517.53979492	12.9344091415
1517.96789551	6.42259979248
1518.39599609	8.08599376678
1518.82409668	7.97156524658
1519.25219727	7.14466381073
1519.68029785	4.12066316605
1520.10827637	2.87812590599
1520.53625488	3.80009651184
1520.9642334	8.94052505493
1521.39221191	0.0743986368179
1521.82019043	15.2344436646
1522.24804688	12.5785417557
1522.67590332	6.70913124084
1523.10375977	13.2604675293
1523.53161621	6.07503032684
1523.95947266	12.9015636444
1524.38549805	15.4610891342
1524.81323242	10.0635957718
1525.24108887	8.04182243347
1525.66882324	1.5743483305
1526.09655762	10.329621315
1526.52416992	8.89531898499
1526.9519043	8.68865013123
1527.3795166	8.08362483978
1527.80541992	10.8991746902
1528.23303223	9.75382614136
1528.66064453	0.936897337437
1529.08813477	10.8956241608
1529.51574707	14.9393367767
1529.94140625	9.77742767334
1530.36889648	11.4374294281
1530.79638672	14.8098659515
1531.22387695	4.33887338638
1531.65136719	15.5845518112
1532.07702637	7.29246902466
1532.50439453	11.6520233154
1532.9317627	3.34306192398
1533.35913086	12.8828554153
1533.78649902	9.00266361237
1534.21203613	6.02062702179
1534.63928223	7.79210948944
1535.06652832	5.52888250351
1535.49194336	4.21469831467
1535.91918945	1.24174046516
1536.34643555	9.49261283875
1536.77368164	9.24952411652
1537.19897461	6.69776725769
1537.6262207	10.9670543671
1538.05334473	5.92871618271
1538.4786377	11.4275798798
1538.90563965	7.79307079315
1539.33276367	13.4566297531
1539.75793457	8.54270553589
1540.18505859	13.9057102203
1540.61206055	15.0094356537
1541.03723145	10.2856788635
1541.46411133	10.2235918045
1541.89111328	9.86913013458
1542.31616211	7.77226877213
1542.74304199	5.49193382263
1543.16992188	4.80384922028
1543.5949707	7.38173103333
1544.02185059	12.8464632034
1544.44689941	5.54744529724
1544.87365723	5.81959247589
1545.30041504	9.84844875336
1545.7253418	-8.881784197e-016
1546.15209961	8.92675971985
1546.57702637	9.88106918335
1547.00366211	7.88348007202
1547.4284668	6.38874149323
1547.85522461	3.81624269485
1548.28173828	7.95840549469
1548.70654297	14.5652666092
1549.13317871	7.99026823044
1549.55786133	11.9115781784
1549.98449707	13.025560379
1550.40917969	13.9547662735
1550.83569336	9.64969348907
1551.26037598	9.24442481995
1551.68676758	8.0606470108
1552.1114502	9.2324552536
1552.5378418	10.8068294525
