# Supplementary material for: Deep CO2 in the end-Triassic Central Atlantic Magmatic Province
Source: Nat Commun. 2020 Apr 7;11:1670. doi: 10.1038/s41467-020-15325-6 (PMC7138847; doi:10.1038/s41467-020-15325-6)
Supplement: Supplementary file 3 — Source Data 1 [file 41467_2020_15325_MOESM3_ESM.zip › CO2/AN137AI_1Px_Incl1_Bubble1_CO2.txt]

1203.33129883	-0.0591094568372
1203.78271484	29.0297985077
1204.23596191	22.8148574829
1204.68920898	17.682598114
1205.14233398	24.690826416
1205.59558105	18.6000671387
1206.046875	28.5926589966
1206.5	25.0145511627
1206.953125	25.251121521
1207.40625	18.88904953
1207.85742188	24.60638237
1208.3104248	23.3975048065
1208.76342773	30.2606143951
1209.21643066	16.3888339996
1209.66760254	21.937084198
1210.1204834	31.6695156097
1210.57348633	18.1193351746
1211.02453613	25.9204902649
1211.47741699	26.8574504852
1211.93017578	20.2082233429
1212.38305664	20.1146659851
1212.83398438	28.9378662109
1213.28674316	22.8066196442
1213.73962402	37.9772109985
1214.19042969	21.0743637085
1214.64318848	39.805393219
1215.0958252	42.8212661743
1215.54663086	35.6438674927
1215.99926758	24.4323959351
1216.4519043	18.6339168549
1216.90270996	36.1791343689
1217.35522461	19.4716854095
1217.8059082	28.0055866241
1218.25842285	30.2786006927
1218.7109375	41.4048118591
1219.16162109	15.6482000351
1219.61401367	26.1591243744
1220.06652832	30.9988994598
1220.51696777	32.8820991516
1220.96948242	41.0520935059
1221.41992188	27.2183952332
1221.87231445	29.3077335358
1222.32458496	29.7734870911
1222.77502441	31.4712772369
1223.22729492	28.1694812775
1223.67773438	15.1322479248
1224.12988281	32.6098594666
1224.5802002	21.2104797363
1225.0324707	30.1695404053
1225.48266602	29.8928184509
1225.93481445	25.4141159058
1226.38513184	17.6027050018
1226.8371582	33.3972320557
1227.28735352	42.2680969238
1227.73937988	23.7536048889
1228.1895752	26.3483276367
1228.64160156	36.9711494446
1229.0916748	29.152053833
1229.5435791	39.3307914734
1229.99365234	34.0687141418
1230.44555664	31.2686443329
1230.89562988	35.6711654663
1231.34741211	30.0560684204
1231.79748535	18.7762413025
1232.24926758	32.3904266357
1232.69909668	30.6586093903
1233.15087891	26.2753009796
1233.60083008	28.6834869385
1234.05249023	21.3014297485
1234.50231934	32.415851593
1234.95214844	38.8046264648
1235.40380859	33.8352127075
1235.85351563	31.1989212036
1236.30517578	23.1393184662
1236.75488281	26.2815132141
1237.20458984	27.6715908051
1237.65612793	45.1043930054
1238.10571289	33.1061592102
1238.55725098	36.6875724792
1239.00683594	41.0724639893
1239.4564209	31.355758667
1239.90783691	45.0053634644
1240.3572998	34.4372329712
1240.8067627	31.9571704865
1241.25817871	26.3494186401
1241.7076416	33.1280784607
1242.15698242	17.0739498138
1242.60827637	34.4646682739
1243.05773926	43.1443862915
1243.50708008	38.8988723755
1243.95825195	33.3204841614
1244.40759277	31.2605381012
1244.85693359	35.0409202576
1245.3079834	22.4078578949
1245.75732422	40.89661026
1246.20654297	33.830657959
1246.65563965	31.0897426605
1247.10668945	24.5885257721
1247.5559082	40.935043335
1248.00500488	31.0855007172
1248.45605469	20.6733131409
1248.90515137	23.8422260284
1249.35412598	31.6270427704
1249.80322266	36.0952453613
1250.25219727	27.9041690826
1250.703125	30.3670215607
1251.15209961	43.0446357727
1251.60095215	34.4990196228
1252.04992676	25.7533302307
1252.50073242	35.7772026062
1252.94958496	33.0424880981
1253.3984375	36.2437362671
1253.84729004	41.0079345703
1254.29602051	31.4822673798
1254.7467041	34.057926178
1255.19543457	29.3266925812
1255.64416504	25.9659500122
1256.09289551	33.7788391113
1256.54162598	27.5201568604
1256.99023438	37.2242965698
1257.4407959	26.0701522827
1257.8894043	24.9320030212
1258.3380127	33.1184387207
1258.78662109	45.6685028076
1259.23510742	27.4711952209
1259.68371582	29.7774963379
1260.13220215	26.3022041321
1260.58068848	25.0724658966
1261.0291748	26.5062274933
1261.47949219	35.9222717285
1261.92785645	37.6301498413
1262.3762207	23.9490871429
1262.82458496	20.2275733948
1263.27294922	34.1268348694
1263.72131348	43.0082969666
1264.16967773	28.5940437317
1264.61791992	42.8020744324
1265.06616211	31.3209095001
1265.5144043	39.8571205139
1265.96264648	67.2837295532
1266.4107666	49.1204910278
1266.85888672	25.973941803
1267.30712891	30.3217144012
1267.75524902	35.767665863
1268.20324707	27.4489192963
1268.65136719	26.1787929535
1269.09936523	35.3575973511
1269.54748535	30.2573928833
1269.9954834	22.7624320984
1270.44348145	18.2670974731
1270.89135742	19.6329956055
1271.33935547	25.0528373718
1271.78723145	24.4666061401
1272.23510742	39.1086425781
1272.6829834	27.7821426392
1273.13085938	26.3730583191
1273.57861328	35.5141830444
1274.02648926	20.118188858
1274.47424316	31.6319007874
1274.92199707	30.9055614471
1275.36975098	27.0684719086
1275.81738281	35.5142288208
1276.26513672	35.911113739
1276.71276855	32.8296165466
1277.16040039	33.4982643127
1277.6060791	19.7737350464
1278.05371094	38.6001205444
1278.50134277	20.3550872803
1278.94885254	16.2827548981
1279.3963623	31.3972377777
1279.84387207	23.1920928955
1280.29138184	20.0383224487
1280.73876953	24.6462936401
1281.18432617	34.8742179871
1281.63171387	20.9372501373
1282.07910156	24.6987400055
1282.52648926	33.2566719055
1282.97387695	20.3849372864
1283.42114258	29.2129764557
1283.86657715	27.2355518341
1284.31384277	31.7938728333
1284.7611084	10.5854129791
1285.20837402	22.6852111816
1285.65551758	56.4387702942
1286.10083008	188.090866089
1286.54797363	246.251113892
1286.99511719	65.2544326782
1287.44226074	24.7950878143
1287.8894043	21.3403778076
1288.33459473	20.2896080017
1288.78161621	28.9501552582
1289.2286377	19.113822937
1289.67565918	24.3368473053
1290.12072754	14.5604152679
1290.56762695	20.0868148804
1291.01464844	21.4191417694
1291.45959473	19.0552692413
1291.90649414	11.8422327042
1292.35339355	24.4587688446
1292.8001709	20.100479126
1293.24511719	22.0819358826
1293.6920166	26.2543468475
1294.13867188	20.8677272797
1294.58361816	27.7220878601
1295.03027344	16.4825286865
1295.47705078	23.7559642792
1295.921875	21.3372592926
1296.36853027	18.2764549255
1296.81518555	10.424955368
1297.2598877	8.67654514313
1297.7064209	18.5322494507
1298.15307617	0.265511274338
1298.59765625	14.9604043961
1299.04418945	21.267993927
1299.49072266	14.3174762726
1299.93530273	17.2682037354
1300.38171387	16.0215244293
1300.82629395	13.7880458832
1301.27270508	20.295917511
1301.71911621	15.5681152344
1302.16357422	24.0285778046
1302.60998535	19.6328907013
1303.05444336	4.49856328964
1303.50073242	9.7718744278
1303.94506836	12.2518320084
1304.39135742	17.0906143188
1304.83752441	8.87264060974
1305.28186035	12.8222808838
1305.72802734	19.2036933899
1306.17236328	18.0452346802
1306.61853027	7.3386015892
1307.06274414	19.0117034912
1307.50878906	16.7757034302
1307.95300293	17.5825958252
1308.39904785	9.4500246048
1308.84326172	1.01631891727
1309.28918457	6.97200059891
1309.73327637	6.87242507935
1310.17932129	16.0428447723
1310.62329102	19.8886051178
1311.06921387	16.4965190887
1311.51330566	15.3030748367
1311.95910645	23.0837097168
1312.40307617	13.117638588
1312.84887695	19.9343128204
1313.29284668	19.5901832581
1313.73864746	15.9167690277
1314.18249512	22.0653209686
1314.62634277	13.0518369675
1315.07202148	21.6316604614
1315.51586914	10.2495918274
1315.96154785	10.9058675766
1316.40527344	10.7522678375
1316.85095215	20.4932880402
1317.29467773	2.61243987083
1317.73828125	18.5425033569
1318.18383789	12.6658754349
1318.62756348	17.4008522034
1319.07116699	6.12286090851
1319.51660156	19.5382995605
1319.96020508	7.88269281387
1320.40563965	15.9002799988
1320.84924316	22.4654312134
1321.29272461	22.8534851074
1321.73803711	22.7280082703
1322.18151855	15.4383277893
1322.625	13.2479953766
1323.0703125	24.8968315125
1323.51367188	20.9372291565
1323.95715332	23.8736209869
1324.40234375	11.7004461288
1324.84570313	17.5667247772
1325.28894043	21.8346138
1325.7322998	22.2655067444
1326.17736816	25.410243988
1326.62072754	18.0426902771
1327.06384277	12.9518594742
1327.50891113	8.55065059662
1327.95214844	14.3644790649
1328.39526367	25.6746463776
1328.83850098	12.0505895615
1329.28344727	29.969625473
1329.7265625	30.5753993988
1330.16955566	-1.52203965187
1330.6126709	13.1907777786
1331.05749512	7.17555332184
1331.50048828	17.0597324371
1331.94348145	20.5355148315
1332.38647461	14.8012123108
1332.8293457	7.07419109344
1333.27416992	9.82545852661
1333.71704102	19.3758792877
1334.15991211	8.50426769257
1334.6027832	9.66504001617
1335.0456543	22.2530994415
1335.48840332	12.905424118
1335.93310547	15.3963937759
1336.37585449	24.5526218414
1336.81848145	23.9733905792
1337.26123047	20.0363750458
1337.70397949	17.1864719391
1338.14660645	6.7225894928
1338.5892334	15.0343093872
1339.03369141	12.4536733627
1339.47631836	7.43972730637
1339.91894531	21.6717395782
1340.3614502	7.30499219894
1340.80395508	22.6532058716
1341.24645996	22.8613452911
1341.68896484	12.1769113541
1342.13146973	22.5391788483
1342.57385254	25.7532730103
1343.01635742	17.5804176331
1343.46057129	22.6910228729
1343.9029541	25.6440219879
1344.34533691	8.52820396423
1344.78759766	7.4795665741
1345.2298584	29.8807983398
1345.67224121	19.7175540924
1346.11450195	8.04703807831
1346.5567627	23.3489837646
1346.99890137	22.8339729309
1347.44116211	20.1526927948
1347.88330078	19.6540355682
1348.32543945	32.3027801514
1348.76757813	36.0850753784
1349.2097168	22.3569431305
1349.6517334	22.960062027
1350.09387207	13.912437439
1350.53588867	24.0093002319
1350.97790527	10.7756786346
1351.4197998	20.3802757263
1351.86181641	25.2326374054
1352.30383301	21.6442298889
1352.74572754	18.53332901
1353.18762207	22.1969947815
1353.6295166	17.385351181
1354.06945801	12.2425365448
1354.51135254	13.6679582596
1354.953125	20.8659973145
1355.39489746	17.8015632629
1355.83666992	10.2553577423
1356.27844238	15.8982200623
1356.72021484	18.6113758087
1357.16186523	28.6748523712
1357.60351563	11.0823669434
1358.04516602	14.2380962372
1358.48498535	14.1240253448
1358.92663574	11.4059410095
1359.36816406	15.1996183395
1359.80981445	10.138428688
1360.25134277	13.5304679871
1360.69287109	19.0183200836
1361.13427734	17.0228767395
1361.57397461	32.7499198914
1362.01538086	25.7382106781
1362.45678711	17.0301990509
1362.89831543	12.0045566559
1363.33959961	21.71301651
1363.7791748	6.87099075317
1364.22045898	17.7281608582
1364.66186523	16.6646080017
1365.10314941	24.9604072571
1365.54443359	13.6709861755
1365.98376465	23.4700145721
1366.42504883	15.5071525574
1366.86621094	16.6687736511
1367.30737305	22.6811447144
1367.7467041	22.0848693848
1368.18786621	26.4851932526
1368.62902832	15.8831129074
1369.07006836	26.4647121429
1369.50927734	12.340839386
1369.95043945	18.2001018524
1370.39135742	33.4227714539
1370.83239746	11.3957920074
1371.27160645	17.8818225861
1371.71252441	14.9568052292
1372.15344238	8.23090934753
1372.5925293	21.221496582
1373.03344727	17.9167785645
1373.47436523	16.7246894836
1373.91333008	20.6617069244
1374.35412598	15.0320043564
1374.79492188	15.7851238251
1375.23388672	17.6340808868
1375.67468262	17.5449848175
1376.11535645	17.477602005
1376.55432129	12.0776481628
1376.99499512	6.25714588165
1377.43566895	22.1412277222
1377.87438965	12.4881505966
1378.31506348	13.6803121567
1378.75378418	20.2673072815
1379.19445801	19.4918403625
1379.63500977	14.7111463547
1380.07373047	23.9132938385
1380.51416016	27.1596221924
1380.95288086	13.0700712204
1381.39331055	12.6720399857
1381.83374023	28.1111278534
1382.27233887	12.5553598404
1382.71276855	21.0546569824
1383.15124512	19.3226737976
1383.5916748	19.5821170807
1384.03015137	17.0127277374
1384.47045898	9.43590545654
1384.90893555	12.4935722351
1385.34924316	11.8426971436
1385.78759766	16.9715976715
1386.2277832	24.9539642334
1386.6661377	8.08024978638
1387.10632324	8.7273607254
1387.54467773	16.6321430206
1387.98486328	21.14777565
1388.4230957	51.7707710266
1388.86315918	306.02456665
1389.3013916	333.253356934
1389.74145508	48.4440040588
1390.1796875	22.3024291992
1390.61962891	2.27991342545
1391.05773926	24.8196868896
1391.49780273	20.9155235291
1391.93591309	16.9354820251
1392.37390137	16.1748695374
1392.81384277	14.7583990097
1393.25183105	27.2175636292
1393.69165039	16.3224773407
1394.12963867	21.8320903778
1394.56945801	16.0316982269
1395.00744629	35.3290405273
1395.4453125	22.6331253052
1395.88513184	8.17624092102
1396.32299805	13.1089048386
1396.76086426	16.3797454834
1397.20043945	11.1313123703
1397.63830566	12.7217988968
1398.07788086	12.6856489182
1398.51574707	13.3467988968
1398.95349121	15.5363130569
1399.39294434	9.51495265961
1399.83068848	26.0128879547
1400.26831055	13.7111053467
1400.70788574	6.37049865723
1401.14550781	14.5748558044
1401.58312988	3.56349110603
1402.02258301	6.50362110138
1402.46008301	8.412940979
1402.89758301	20.2351837158
1403.33520508	27.973487854
1403.77453613	18.9148902893
1404.21203613	36.6854019165
1404.64941406	20.8474769592
1405.08691406	5.69097137451
1405.52612305	15.7641611099
1405.96350098	22.0728549957
1406.40087891	10.9166145325
1406.83825684	12.0857162476
1407.27734375	20.2675189972
1407.71472168	18.1206130981
1408.15197754	11.5994119644
1408.5892334	13.7157821655
1409.02832031	9.14962100983
1409.4654541	21.1562576294
1409.90270996	38.3580360413
1410.33984375	73.0551757813
1410.77697754	41.2600898743
1411.21594238	15.6505594254
1411.65307617	19.6873607635
1412.09020996	-1.69178760052
1412.52722168	18.9264030457
1412.9642334	14.1363239288
1413.40124512	15.2610244751
1413.84008789	15.0913314819
1414.27709961	2.72782707214
1414.71398926	9.4887008667
1415.15100098	8.163022995
1415.58789063	16.1214389801
1416.02478027	14.282251358
1416.46154785	12.9941110611
1416.8984375	25.8690261841
1417.33703613	22.0488357544
1417.77392578	21.8734817505
1418.21069336	9.89111232758
1418.64733887	12.7428359985
1419.08410645	9.81788063049
1419.52087402	12.6237096786
1419.95751953	0.208615213633
1420.39416504	12.7822856903
1420.83081055	2.86412239075
1421.26745605	20.6909351349
1421.70397949	19.0166435242
1422.140625	9.34284687042
1422.57714844	26.7435531616
1423.01367188	8.60038948059
1423.45019531	15.2879180908
1423.88671875	12.8450737
1424.32312012	14.1039018631
1424.75964355	14.621846199
1425.19604492	12.2699756622
1425.63244629	16.2828197479
1426.06872559	12.3365392685
1426.50512695	19.016412735
1426.94152832	10.2572059631
1427.37780762	13.3184537888
1427.81408691	12.895075798
1428.25036621	15.3457660675
1428.68652344	1.3867866993
1429.12280273	16.6139144897
1429.55895996	26.4181728363
1429.99523926	18.5804595947
1430.43139648	16.8589859009
1430.86743164	13.0099697113
1431.30358887	13.6811914444
1431.73962402	11.3031635284
1432.17578125	26.5676727295
1432.60998535	17.1664447784
1433.04602051	5.90026807785
1433.48193359	15.8725299835
1433.91796875	17.7258872986
1434.35388184	18.3139438629
1434.78991699	12.8970956802
1435.22583008	15.8598308563
1435.66174316	6.53311634064
1436.09570313	17.0991306305
1436.53161621	17.21626091
1436.96740723	29.780632019
1437.40319824	15.4241170883
1437.83898926	0.984474897385
1438.27478027	23.0231609344
1438.70861816	21.4454307556
1439.14440918	11.8574981689
1439.58007813	28.9872093201
1440.01574707	13.0163002014
1440.45141602	16.526184082
1440.88525391	14.4213018417
1441.32080078	3.56171321869
1441.75634766	15.5441627502
1442.1920166	4.90207195282
1442.62756348	14.863863945
1443.06115723	24.3083400726
1443.4967041	28.7098941803
1443.93212891	13.4101295471
1444.36767578	12.160777092
1444.80126953	18.6545162201
1445.23669434	12.8757677078
1445.67199707	13.8243846893
1446.10559082	13.0153636932
1446.54089355	17.3046398163
1446.97619629	4.23206853867
1447.41149902	14.2958126068
1447.8449707	14.4847803116
1448.28027344	11.1922254562
1448.7154541	8.74307441711
1449.14892578	16.6560459137
1449.58410645	10.3642234802
1450.01928711	17.1760196686
1450.45251465	18.7171401978
1450.88769531	22.9918270111
1451.32275391	15.6673679352
1451.75610352	18.9529743195
1452.19116211	5.97063589096
1452.6262207	15.4756603241
1453.05932617	14.2452468872
1453.49438477	10.4441547394
1453.92749023	28.7504463196
1454.36242676	27.2760410309
1454.79736328	17.7997074127
1455.23046875	17.4604415894
1455.66540527	15.3740882874
1456.09838867	16.5957679749
1456.53320313	28.5635108948
1456.96618652	21.2046127319
1457.40100098	19.2213993073
1457.83581543	21.2606830597
1458.26867676	20.5504150391
1458.70349121	12.7720031738
1459.13635254	12.7407922745
1459.57104492	15.5569095612
1460.00390625	14.3679981232
1460.43859863	22.0145606995
1460.87133789	18.1329689026
1461.3059082	16.8143138885
1461.73864746	8.10577964783
1462.17321777	2.56130313873
1462.60595703	15.1001434326
1463.04052734	9.85697937012
1463.47314453	2.80663824081
1463.90759277	12.0157213211
1464.34020996	14.4755802155
1464.7746582	26.7729740143
1465.20727539	20.1401042938
1465.64160156	18.8414764404
1466.07421875	8.95917320251
1466.50854492	13.7184114456
1466.94104004	9.48632907867
1467.37353516	14.1204767227
1467.80773926	12.618678093
1468.24023438	20.5209102631
1468.67443848	6.79859638214
1469.10681152	14.029335022
1469.54101563	19.15117836
1469.97338867	7.15599727631
1470.40563965	10.4788675308
1470.83984375	7.56554317474
1471.27209473	13.670882225
1471.7043457	21.0165996552
1472.13842773	21.0343837738
1472.57067871	4.11602640152
1473.00463867	12.3923254013
1473.43676758	18.2961959839
1473.86901855	10.8088645935
1474.30297852	21.2220420837
1474.73498535	24.4437675476
1475.16711426	8.60539150238
1475.60095215	12.5210790634
1476.03308105	19.6246566772
1476.46508789	0.656807303429
1476.89709473	20.9547843933
1477.33081055	19.5247421265
1477.76281738	-0.777178406715
1478.19470215	14.3063030243
1478.62841797	26.7798252106
1479.0604248	9.26439666748
1479.4921875	7.69888973236
1479.92407227	18.2514476776
1480.35778809	22.5541877747
1480.78955078	15.6333293915
1481.22131348	15.5759038925
1481.65307617	3.43043112755
1482.08666992	2.89400148392
1482.51831055	11.4111242294
1482.95007324	9.360912323
1483.38171387	13.5082426071
1483.81335449	0.438413113356
1484.24682617	12.2784376144
1484.6784668	12.100566864
1485.10998535	9.90458393097
1485.54162598	6.70117855072
1485.97314453	21.7016372681
1486.40649414	23.3400669098
1486.8380127	21.9433822632
1487.26940918	4.57525730133
1487.70092773	16.7311210632
1488.13232422	5.54981613159
1488.5637207	16.8840351105
1488.99511719	5.83222198486
1489.42834473	6.13403749466
1489.85974121	9.13717746735
1490.29101563	21.8925457001
1490.72229004	0.882781505585
1491.15356445	9.08200073242
1491.58483887	6.09389925003
1492.01611328	12.4665699005
1492.4473877	6.48333358765
1492.87854004	9.62846851349
1493.30969238	20.0293235779
1493.74267578	17.23828125
1494.17382813	4.6824889183
1494.60498047	14.1892328262
1495.03601074	17.3342838287
1495.46716309	23.7405662537
1495.89819336	12.4550104141
1496.32922363	8.34941291809
1496.76013184	9.67709350586
1497.19116211	5.87146568298
1497.62219238	13.3968496323
1498.05310059	12.9724493027
1498.48400879	5.13186359406
1498.91491699	18.8821716309
1499.3458252	3.59794235229
1499.77661133	18.2109069824
1500.20751953	8.99205875397
1500.63830566	4.22014474869
1501.0690918	8.33257102966
1501.49987793	7.73155736923
1501.93054199	12.3142280579
1502.36132813	3.07307314873
1502.79199219	13.9585313797
1503.22265625	0.196523606777
1503.65148926	13.2890443802
1504.08215332	11.5820770264
1504.51281738	11.6312026978
1504.94335938	14.8369054794
1505.37402344	23.2873764038
1505.80456543	21.2791252136
1506.23510742	10.0262327194
1506.66552734	16.5750541687
1507.09606934	12.338306427
1507.52648926	16.9965343475
1507.95703125	7.70292949677
1508.38562012	17.076467514
1508.81591797	2.55914306641
1509.24633789	16.902179718
1509.67675781	15.8927221298
1510.10705566	13.9399194717
1510.53735352	12.1634302139
1510.96582031	15.1567258835
1511.39611816	9.98329162598
1511.82641602	5.68282461166
1512.2565918	15.3609523773
1512.68688965	-3.98288440704
1513.11706543	10.362200737
1513.54541016	29.4412612915
1513.97546387	13.9310684204
1514.40563965	0.152208387852
1514.83569336	18.9787769318
1515.26403809	16.1014938354
1515.6940918	17.8881244659
1516.12414551	-0.202089488506
1516.55407715	6.02223777771
1516.9822998	9.18036079407
1517.41223145	11.1936759949
1517.84228516	17.9014663696
1518.2722168	7.07230138779
1518.70031738	11.6027669907
1519.13012695	11.4759073257
1519.56005859	11.9405021667
1519.98986816	0.767258822918
1520.41784668	14.8686408997
1520.84765625	4.91251182556
1521.27746582	15.7317199707
1521.70544434	26.3108596802
1522.13513184	3.08020424843
1522.56481934	13.7137613297
1522.99279785	0.980210781097
1523.42248535	7.28336334229
1523.85205078	14.0647888184
1524.27990723	16.3456993103
1524.70947266	6.81022500992
1525.13916016	5.81722354889
1525.56689453	3.86634302139
1525.99645996	13.6965150833
1526.42407227	8.38681316376
1526.8536377	7.36825609207
1527.28308105	16.8205528259
1527.71069336	21.0462818146
1528.14013672	1.97659099102
1528.56774902	16.2584705353
1528.99719238	11.9355478287
1529.42663574	6.12916946411
1529.85412598	7.87516736984
1530.28344727	6.10645389557
1530.7109375	14.3249025345
1531.14025879	14.159075737
1531.56774902	7.71339559555
1531.99694824	17.5015296936
1532.42431641	6.07592439651
1532.85351563	8.20996284485
1533.28088379	2.66323494911
1533.71008301	4.68329715729
1534.13745117	14.6511478424
1534.56652832	10.8524026871
1534.99377441	13.7257642746
1535.42297363	14.5212316513
1535.85009766	6.55098199844
1536.2791748	16.0563106537
1536.7064209	7.59065055847
1537.13537598	18.061662674
1537.5625	13.8687696457
1537.99145508	8.4831199646
1538.4185791	0.586166381836
1538.84753418	15.0647630692
1539.27453613	2.48713588715
1539.70349121	10.0556526184
1540.13049316	6.47244215012
1540.55749512	10.7677373886
1540.98632813	6.14588212967
1541.41333008	13.9393577576
1541.84204102	9.99328994751
1542.2689209	8.19255161285
1542.69580078	13.7284221649
1543.12451172	8.96820354462
1543.5513916	7.03504180908
1543.98010254	1.12873935699
1544.40686035	19.896604538
1544.83374023	7.02542352676
1545.2623291	11.5797271729
1545.68908691	13.1092662811
1546.11572266	7.73907423019
1546.54431152	25.854719162
1546.97094727	9.40984725952
1547.39770508	18.0090847015
1547.82617188	11.6106309891
1548.25268555	0.582355618477
1548.67932129	13.7462253571
1549.10778809	7.73952960968
1549.53430176	10.7110738754
1549.96081543	13.4084682465
1550.3873291	16.4170475006
1550.81567383	8.99026584625
1551.2421875	5.45742797852
1551.6685791	4.19678974152
1552.09509277	8.00019836426
1552.52331543	2.98197388649
1552.94970703	9.09925365448
1553.37609863	5.27913141251
1553.80236816	-4.76959514618
1554.23059082	11.2662401199
1554.65686035	24.8015003204
1555.08312988	14.611987114
1555.50939941	21.8651294708
1555.93566895	22.5625247955
1556.36376953	20.2819595337
1556.78991699	8.88747501373
1557.21606445	8.6474199295
1557.64233398	5.75640201569
1558.06848145	13.8735837936
1558.49633789	1.72604477406
1558.92248535	9.31415748596
1559.34851074	16.7472381592
1559.77453613	13.5757865906
1560.20068359	10.4815921783
1560.62658691	6.02657747269
1561.0526123	8.76060009003
1561.48046875	10.7525835037
1561.90637207	10.3179864883
1562.33227539	5.5391869545
1562.75817871	10.5726318359
1563.18408203	2.43090629578
1563.60998535	26.5070915222
1564.0357666	15.7800064087
1564.46166992	4.85790777206
1564.88745117	1.41094875336
1565.31323242	1.79395353794
1565.73901367	11.4615259171
1566.16479492	22.05900383
1566.59228516	11.3583879471
1567.01794434	3.30783581734
1567.44360352	25.3910293579
1567.8692627	12.1710329056
1568.29492188	13.6958961487
1568.72058105	23.8354454041
1569.14611816	15.7013750076
1569.57177734	19.0060100555
1569.99731445	6.45008277893
1570.42285156	18.8014431
1570.8482666	11.888217926
1571.27380371	11.3624916077
1571.69934082	8.0031337738
1572.12475586	5.61281919479
1572.5501709	3.74406909943
1572.97558594	3.41746902466
1573.39916992	15.9558610916
1573.82446289	15.3802175522
1574.24987793	9.97478103638
1574.6751709	15.2918424606
1575.10046387	1.27918875217
1575.52575684	6.13276004791
1575.9510498	8.79520130157
1576.3762207	6.46975898743
1576.8013916	12.5011339188
1577.22668457	11.4550952911
1577.65185547	10.2548437119
1578.07702637	13.2900037766
1578.50024414	12.6522903442
1578.92541504	10.4367046356
1579.35046387	9.14650726318
1579.7755127	7.90404987335
1580.20056152	26.1844482422
1580.62561035	13.6042385101
1581.05065918	18.0646839142
1581.47387695	23.1500511169
1581.89880371	22.1774368286
1582.32373047	10.817864418
1582.74865723	18.1166381836
1583.17358398	15.1234025955
1583.59838867	10.2525234222
1584.02148438	15.6519432068
1584.44628906	21.2737979889
1584.87109375	11.0415267944
1585.29589844	30.280714035
1585.71887207	19.3299160004
1586.14367676	12.4366350174
1586.56835938	10.2035722733
1586.99316406	20.2731266022
1587.41784668	17.8247184753
1587.84069824	17.7718582153
1588.26538086	13.7823810577
1588.68994141	22.3254814148
1589.11279297	5.79160690308
1589.53735352	13.3103694916
1589.96191406	17.0809745789
1590.38647461	19.9287052155
1590.8092041	22.5242729187
1591.23364258	17.7526035309
1591.65820313	6.21629238129
1592.08081055	10.9461555481
1592.50524902	7.59343910217
1592.9296875	11.178396225
1593.35229492	12.6904935837
1593.77661133	19.5458526611
1594.2010498	18.3638858795
1594.62353516	21.4366607666
1595.04785156	15.196015358
1595.47216797	0.324156075716
1595.89465332	21.6216697693
1596.31884766	11.6893224716
1596.74304199	24.8810825348
1597.16552734	0.310111701488
1597.58972168	11.772313118
1598.01208496	18.6128997803
1598.43615723	10.9746389389
1598.86035156	14.304517746
1599.28259277	6.09422302246
1599.70666504	17.1864624023
1600.12902832	7.88298225403
1600.55297852	12.1055431366
1600.97521973	2.25883746147
1601.39929199	26.6410121918
1601.82141113	15.9160413742
1602.24536133	11.7641353607
1602.66931152	5.11664628983
1603.09143066	22.0424022675
1603.51538086	17.7981071472
1603.93737793	3.06479883194
1604.36120605	27.9718742371
1604.7833252	7.09562158585
1605.20715332	14.8472127914
1605.62915039	16.6074638367
1606.05285645	15.0121126175
1606.47485352	10.4421043396
1606.89855957	16.5242576599
1607.32043457	9.34439563751
1607.74230957	18.2472705841
1608.16601563	10.6877231598
1608.58789063	14.1118841171
1609.01147461	14.2581014633
1609.43322754	13.4935331345
1609.85681152	13.4606714249
1610.27868652	22.3423709869
1610.70214844	14.8229446411
1611.12390137	16.3267002106
1611.5456543	3.06610989571
1611.96911621	14.7615013123
1612.39074707	14.3431787491
1612.81420898	0.216363966465
1613.23583984	24.9751434326
1613.65734863	11.4247522354
1614.08081055	1.86960697174
1614.50231934	14.2891683578
1614.92382813	10.9302282333
1615.34716797	11.1590776443
1615.76867676	14.8463935852
1616.19018555	23.6735172272
1616.61340332	11.5828895569
1617.03479004	20.6542778015
1617.45617676	13.4349069595
1617.87939453	11.2484846115
1618.30078125	8.41713237762
1618.72216797	24.4748096466
1619.14526367	19.5625190735
1619.56652832	9.81004428864
1619.98779297	16.0394744873
1620.40905762	8.03001594543
1620.83215332	-2.16436195374
1621.25341797	8.70423698425
1621.67456055	14.1312198639
1622.0958252	5.77240848541
1622.51867676	9.25564193726
1622.93981934	18.8996009827
1623.36096191	13.091173172
1623.78210449	0.815438747406
1624.20495605	-0.987972438335
1624.62597656	7.14132261276
1625.04711914	16.2857379913
1625.46801758	14.7151479721
1625.88903809	1.28969550133
1626.31188965	9.94683170319
1626.73278809	12.0432844162
1627.15368652	15.5019445419
1627.57470703	3.18280029297
1627.9954834	6.31682634354
1628.41638184	23.7422771454
1628.83911133	6.80056905746
1629.2598877	22.1863555908
1629.68066406	9.27930355072
1630.10144043	12.915019989
1630.5222168	13.0536899567
1630.94299316	10.0907974243
1631.36376953	18.9290924072
1631.78442383	1.22629058361
1632.20690918	4.79063129425
1632.62756348	19.3876819611
1633.04821777	9.56873130798
1633.46887207	11.3155088425
1633.8894043	5.63246440887
1634.31005859	14.3556051254
1634.73059082	19.8620166779
1635.15112305	16.6140022278
1635.57165527	29.4955787659
1635.9921875	18.5619602203
1636.41259766	16.3956565857
1636.83312988	12.8637561798
1637.25354004	17.7373752594
1637.6739502	13.470952034
1638.09436035	-0.948347508907
1638.51477051	5.97158384323
1638.93505859	17.4043731689
1639.35546875	10.0077152252
1639.77575684	24.4295406342
1640.19604492	9.90798950195
1640.61633301	12.2784347534
1641.03662109	11.9115858078
1641.45678711	25.9255199432
1641.8770752	15.7481527328
1642.29724121	17.9814395905
1642.71740723	19.5670852661
1643.13757324	35.0807533264
1643.55761719	17.8800201416
1643.9777832	18.9409122467
1644.39782715	21.7887115479
1644.81787109	18.3672637939
1645.23791504	29.6876621246
1645.65795898	26.2491016388
1646.07617188	18.5921096802
1646.49621582	8.13494777679
1646.9161377	23.551197052
1647.33605957	13.1342658997
1647.75598145	18.213060379
1648.17590332	29.6604881287
1648.5958252	20.5401992798
1649.015625	17.9160442352
1649.43371582	17.8741397858
