# Supplementary material for: Deep CO2 in the end-Triassic Central Atlantic Magmatic Province
Source: Nat Commun. 2020 Apr 7;11:1670. doi: 10.1038/s41467-020-15325-6 (PMC7138847; doi:10.1038/s41467-020-15325-6)
Supplement: Supplementary file 3 — Source Data 1 [file 41467_2020_15325_MOESM3_ESM.zip › CO2/AN137AI_1Px_Incl2_Bubble1_CO2.txt]

1203.33129883	-1.71245181561
1203.78271484	7.30112504959
1204.23596191	0.781152009964
1204.68920898	10.5168685913
1205.14233398	11.2281723022
1205.59558105	4.93505096436
1206.046875	7.70524215698
1206.5	17.2858123779
1206.953125	19.2925605774
1207.40625	25.4531078339
1207.85742188	15.5064725876
1208.3104248	21.3795700073
1208.76342773	7.81592321396
1209.21643066	7.36639642715
1209.66760254	9.65142154694
1210.1204834	13.5954008102
1210.57348633	11.3719406128
1211.02453613	27.5944919586
1211.47741699	27.3922252655
1211.93017578	10.1810684204
1212.38305664	14.974152565
1212.83398438	13.8302202225
1213.28674316	19.7482700348
1213.73962402	17.650598526
1214.19042969	21.2002944946
1214.64318848	14.6659088135
1215.0958252	10.1456346512
1215.54663086	19.7026672363
1215.99926758	18.8040161133
1216.4519043	9.68191432953
1216.90270996	7.92919301987
1217.35522461	5.97947025299
1217.8059082	12.6498537064
1218.25842285	9.32237243652
1218.7109375	18.7053127289
1219.16162109	17.9548664093
1219.61401367	11.9071655273
1220.06652832	14.5373935699
1220.51696777	15.4043130875
1220.96948242	16.2068080902
1221.41992188	13.1653594971
1221.87231445	12.4733715057
1222.32458496	1.44125032425
1222.77502441	13.976023674
1223.22729492	7.53856039047
1223.67773438	7.7798576355
1224.12988281	20.9464836121
1224.5802002	13.0218067169
1225.0324707	12.9024715424
1225.48266602	11.7798786163
1225.93481445	21.9812641144
1226.38513184	11.6548585892
1226.8371582	12.9173583984
1227.28735352	10.3128213882
1227.73937988	13.9229192734
1228.1895752	18.5826206207
1228.64160156	10.657204628
1229.0916748	6.89095973969
1229.5435791	8.03977012634
1229.99365234	15.4473514557
1230.44555664	10.420580864
1230.89562988	12.834602356
1231.34741211	15.2059202194
1231.79748535	19.5569858551
1232.24926758	6.6674952507
1232.69909668	13.2878494263
1233.15087891	18.0209732056
1233.60083008	9.02292823792
1234.05249023	10.6239967346
1234.50231934	15.2098817825
1234.95214844	9.91217517853
1235.40380859	16.5030422211
1235.85351563	9.95711326599
1236.30517578	9.18609809875
1236.75488281	12.0475854874
1237.20458984	21.2903556824
1237.65612793	19.6751060486
1238.10571289	4.12631797791
1238.55725098	10.5471611023
1239.00683594	19.2417507172
1239.4564209	22.5261631012
1239.90783691	5.18218421936
1240.3572998	10.2515974045
1240.8067627	15.508105278
1241.25817871	12.5417337418
1241.7076416	13.2820224762
1242.15698242	11.7502851486
1242.60827637	5.57546901703
1243.05773926	14.7639799118
1243.50708008	8.59963321686
1243.95825195	5.76984167099
1244.40759277	11.9133853912
1244.85693359	11.9797105789
1245.3079834	22.5590610504
1245.75732422	9.91779136658
1246.20654297	6.19782400131
1246.65563965	10.2391386032
1247.10668945	3.83143210411
1247.5559082	6.85741662979
1248.00500488	0.654304385185
1248.45605469	15.1884765625
1248.90515137	17.3010215759
1249.35412598	19.0318584442
1249.80322266	17.8782653809
1250.25219727	9.58004951477
1250.703125	23.3926963806
1251.15209961	14.603559494
1251.60095215	0.61435687542
1252.04992676	7.95068359375
1252.50073242	8.20794582367
1252.94958496	7.0031337738
1253.3984375	12.4600486755
1253.84729004	11.4253196716
1254.29602051	12.2527608871
1254.7467041	-0.939901709557
1255.19543457	16.4982089996
1255.64416504	10.9279088974
1256.09289551	6.19377994537
1256.54162598	10.7441072464
1256.99023438	9.2201499939
1257.4407959	8.53178977966
1257.8894043	8.55915737152
1258.3380127	16.0586490631
1258.78662109	13.3116130829
1259.23510742	17.8659591675
1259.68371582	15.6037797928
1260.13220215	7.84872102737
1260.58068848	21.7476005554
1261.0291748	21.1110973358
1261.47949219	19.4839820862
1261.92785645	16.4802799225
1262.3762207	13.6529541016
1262.82458496	2.15210366249
1263.27294922	15.9521026611
1263.72131348	9.36939811707
1264.16967773	17.2765579224
1264.61791992	6.28487586975
1265.06616211	10.2049531937
1265.5144043	20.5466861725
1265.96264648	30.010219574
1266.4107666	25.9401855469
1266.85888672	16.3308048248
1267.30712891	16.0125808716
1267.75524902	6.43049812317
1268.20324707	14.3037757874
1268.65136719	21.0186805725
1269.09936523	12.157866478
1269.54748535	9.56096935272
1269.9954834	14.3418312073
1270.44348145	5.9113035202
1270.89135742	13.7527179718
1271.33935547	22.39909935
1271.78723145	14.4937725067
1272.23510742	2.94053530693
1272.6829834	19.6497974396
1273.13085938	11.6495828629
1273.57861328	8.73666954041
1274.02648926	15.9113664627
1274.47424316	10.3245668411
1274.92199707	18.9341754913
1275.36975098	17.7044658661
1275.81738281	7.60012340546
1276.26513672	20.8549461365
1276.71276855	10.7961893082
1277.16040039	9.58295822144
1277.6060791	14.0642566681
1278.05371094	20.6515712738
1278.50134277	21.9783573151
1278.94885254	14.0361251831
1279.3963623	17.3559932709
1279.84387207	6.51041793823
1280.29138184	6.26606798172
1280.73876953	16.5049285889
1281.18432617	8.8319196701
1281.63171387	6.50462150574
1282.07910156	19.2714672089
1282.52648926	8.28135871887
1282.97387695	16.4895648956
1283.42114258	5.5291686058
1283.86657715	12.8096599579
1284.31384277	11.9217987061
1284.7611084	15.6276350021
1285.20837402	13.5916948318
1285.65551758	15.8751621246
1286.10083008	89.3059844971
1286.54797363	164.892028809
1286.99511719	41.6253700256
1287.44226074	0.35042282939
1287.8894043	-1.57461893559
1288.33459473	13.7305736542
1288.78161621	10.5308351517
1289.2286377	13.2015895844
1289.67565918	24.8427886963
1290.12072754	18.2619171143
1290.56762695	9.39323806763
1291.01464844	4.91934871674
1291.45959473	4.56986141205
1291.90649414	10.5533819199
1292.35339355	13.8543977737
1292.8001709	8.81756973267
1293.24511719	9.28177452087
1293.6920166	16.4930419922
1294.13867188	5.30186367035
1294.58361816	6.74336910248
1295.03027344	17.49659729
1295.47705078	-0.21638289094
1295.921875	2.64481210709
1296.36853027	12.1756973267
1296.81518555	14.2502040863
1297.2598877	20.1176509857
1297.7064209	10.0681657791
1298.15307617	9.63840675354
1298.59765625	14.0784053802
1299.04418945	21.0464401245
1299.49072266	13.8635482788
1299.93530273	9.59303855896
1300.38171387	12.4198465347
1300.82629395	13.9181194305
1301.27270508	8.45018196106
1301.71911621	2.30649638176
1302.16357422	1.00722289085
1302.60998535	19.4487628937
1303.05444336	4.38019943237
1303.50073242	1.41579055786
1303.94506836	0.35580638051
1304.39135742	11.0733661652
1304.83752441	16.6591434479
1305.28186035	-0.271592050791
1305.72802734	12.7908258438
1306.17236328	19.4239559174
1306.61853027	9.87019634247
1307.06274414	7.94674539566
1307.50878906	12.673874855
1307.95300293	10.3647060394
1308.39904785	12.9698581696
1308.84326172	-4.64740896225
1309.28918457	8.2774810791
1309.73327637	8.1782913208
1310.17932129	9.52112960815
1310.62329102	10.8689861298
1311.06921387	3.15637588501
1311.51330566	15.1880998611
1311.95910645	6.69870996475
1312.40307617	2.73384070396
1312.84887695	2.82569718361
1313.29284668	4.97689962387
1313.73864746	4.89525365829
1314.18249512	9.29509735107
1314.62634277	21.5117607117
1315.07202148	11.2609052658
1315.51586914	15.4508771896
1315.96154785	5.11013698578
1316.40527344	6.95484542847
1316.85095215	9.8830871582
1317.29467773	8.86595249176
1317.73828125	10.1438236237
1318.18383789	12.7958889008
1318.62756348	18.6562805176
1319.07116699	13.9827079773
1319.51660156	7.8283457756
1319.96020508	12.8751430511
1320.40563965	4.43004989624
1320.84924316	12.2833480835
1321.29272461	11.7002878189
1321.73803711	10.1306552887
1322.18151855	11.4275960922
1322.625	21.2878913879
1323.0703125	23.0844745636
1323.51367188	8.06198310852
1323.95715332	18.0552577972
1324.40234375	8.69276332855
1324.84570313	0.528544068336
1325.28894043	0.616490483284
1325.7322998	6.2165184021
1326.17736816	17.9853248596
1326.62072754	10.6010417938
1327.06384277	7.13078355789
1327.50891113	8.36699676514
1327.95214844	15.8047857285
1328.39526367	19.3592224121
1328.83850098	15.2092628479
1329.28344727	8.8845911026
1329.7265625	0.227501526475
1330.16955566	14.595574379
1330.6126709	14.4558792114
1331.05749512	13.1311063766
1331.50048828	9.65168190002
1331.94348145	22.7809638977
1332.38647461	1.29178357124
1332.8293457	16.0677623749
1333.27416992	15.9632072449
1333.71704102	6.54352521896
1334.15991211	24.6765861511
1334.6027832	18.2561321259
1335.0456543	9.234582901
1335.48840332	8.43660449982
1335.93310547	8.32341194153
1336.37585449	9.35163402557
1336.81848145	22.4494361877
1337.26123047	21.4623699188
1337.70397949	15.8153772354
1338.14660645	15.7216405869
1338.5892334	10.1470556259
1339.03369141	13.2257003784
1339.47631836	11.130188942
1339.91894531	8.08700466156
1340.3614502	23.5112323761
1340.80395508	13.4728031158
1341.24645996	17.5921096802
1341.68896484	17.2706737518
1342.13146973	7.80265188217
1342.57385254	19.8377189636
1343.01635742	16.3611373901
1343.46057129	17.1273517609
1343.9029541	21.5288219452
1344.34533691	21.8366260529
1344.78759766	14.7264680862
1345.2298584	25.222076416
1345.67224121	18.852399826
1346.11450195	15.3920936584
1346.5567627	23.2756824493
1346.99890137	21.7526626587
1347.44116211	8.40009307861
1347.88330078	20.6460704803
1348.32543945	18.1057262421
1348.76757813	25.7987422943
1349.2097168	0.275015681982
1349.6517334	17.6252880096
1350.09387207	20.8441905975
1350.53588867	25.5076179504
1350.97790527	15.9897928238
1351.4197998	18.2527046204
1351.86181641	13.1599407196
1352.30383301	14.3663930893
1352.74572754	11.9489479065
1353.18762207	27.0826091766
1353.6295166	23.6628837585
1354.06945801	11.8479995728
1354.51135254	14.9909029007
1354.953125	21.5156726837
1355.39489746	11.1446790695
1355.83666992	27.2692146301
1356.27844238	20.4112243652
1356.72021484	12.2432508469
1357.16186523	15.7143745422
1357.60351563	20.4709739685
1358.04516602	15.5465250015
1358.48498535	24.5519294739
1358.92663574	24.3522663116
1359.36816406	14.8328943253
1359.80981445	9.835064888
1360.25134277	24.5329360962
1360.69287109	9.39023971558
1361.13427734	19.0230445862
1361.57397461	28.9701080322
1362.01538086	17.4396839142
1362.45678711	14.4251966476
1362.89831543	14.6997928619
1363.33959961	18.5043525696
1363.7791748	31.9744167328
1364.22045898	23.3640003204
1364.66186523	17.2821960449
1365.10314941	18.515127182
1365.54443359	20.6742649078
1365.98376465	24.3211841583
1366.42504883	12.694940567
1366.86621094	26.6466732025
1367.30737305	22.6333999634
1367.7467041	24.207775116
1368.18786621	19.3419723511
1368.62902832	11.779715538
1369.07006836	11.1380796432
1369.50927734	12.3252305984
1369.95043945	10.1262702942
1370.39135742	21.5463008881
1370.83239746	22.3968429565
1371.27160645	15.7017736435
1371.71252441	24.4013118744
1372.15344238	7.45147228241
1372.5925293	23.2989692688
1373.03344727	15.5369434357
1373.47436523	22.8455677032
1373.91333008	19.0779953003
1374.35412598	10.5297222137
1374.79492188	17.9508991241
1375.23388672	12.9426832199
1375.67468262	20.258928299
1376.11535645	25.3778781891
1376.55432129	28.2094783783
1376.99499512	18.5749263763
1377.43566895	29.3151493073
1377.87438965	0.0186414308846
1378.31506348	20.2851371765
1378.75378418	19.6944007874
1379.19445801	22.5735263824
1379.63500977	17.8606281281
1380.07373047	13.0691070557
1380.51416016	19.3403282166
1380.95288086	14.5817995071
1381.39331055	21.8145999908
1381.83374023	10.8086605072
1382.27233887	17.0767154694
1382.71276855	21.2816104889
1383.15124512	17.8696651459
1383.5916748	22.7058296204
1384.03015137	21.1965103149
1384.47045898	26.2437171936
1384.90893555	13.6657924652
1385.34924316	37.9923553467
1385.78759766	23.0579833984
1386.2277832	18.9805488586
1386.6661377	24.2902088165
1387.10632324	20.6512012482
1387.54467773	27.5310249329
1387.98486328	24.6898384094
1388.4230957	29.0238609314
1388.86315918	155.015930176
1389.3013916	236.012374878
1389.74145508	53.3196754456
1390.1796875	19.2987747192
1390.61962891	19.5822811127
1391.05773926	24.6016101837
1391.49780273	23.7530231476
1391.93591309	18.1685218811
1392.37390137	11.2922868729
1392.81384277	28.9885921478
1393.25183105	18.6986980438
1393.69165039	24.9249229431
1394.12963867	23.7592334747
1394.56945801	24.3706760406
1395.00744629	14.4785966873
1395.4453125	23.5478801727
1395.88513184	21.740228653
1396.32299805	18.3619766235
1396.76086426	15.3309984207
1397.20043945	19.9902324677
1397.63830566	19.9068775177
1398.07788086	21.6735210419
1398.51574707	26.7714195251
1398.95349121	20.0332984924
1399.39294434	30.6246032715
1399.83068848	12.4640235901
1400.26831055	20.5247001648
1400.70788574	17.0149059296
1401.14550781	21.6359577179
1401.58312988	28.8125076294
1402.02258301	21.6366996765
1402.46008301	17.4699001312
1402.89758301	30.2742729187
1403.33520508	20.8949890137
1403.77453613	13.4698648453
1404.21203613	11.2850246429
1404.64941406	21.7297687531
1405.08691406	23.5481300354
1405.52612305	20.6019515991
1405.96350098	20.7645149231
1406.40087891	10.9191322327
1406.83825684	14.5361394882
1407.27734375	13.3343057632
1407.71472168	25.1427764893
1408.15197754	16.4169330597
1408.5892334	17.2859745026
1409.02832031	28.398475647
1409.4654541	21.1362438202
1409.90270996	31.3169078827
1410.33984375	50.4604644775
1410.77697754	49.4489250183
1411.21594238	17.8108673096
1411.65307617	20.8499660492
1412.09020996	15.2882528305
1412.52722168	15.4150056839
1412.9642334	19.0448207855
1413.40124512	17.9168949127
1413.84008789	18.8298530579
1414.27709961	13.4120492935
1414.71398926	9.24202537537
1415.15100098	17.3601989746
1415.58789063	12.3833446503
1416.02478027	17.3142585754
1416.46154785	13.6020717621
1416.8984375	16.9209022522
1417.33703613	11.1368045807
1417.77392578	27.1012001038
1418.21069336	8.21780395508
1418.64733887	18.8075656891
1419.08410645	10.2979602814
1419.52087402	20.1068687439
1419.95751953	12.8943891525
1420.39416504	10.2679052353
1420.83081055	26.2087974548
1421.26745605	13.728477478
1421.70397949	18.8986949921
1422.140625	28.1472301483
1422.57714844	24.740940094
1423.01367188	13.8300218582
1423.45019531	17.375837326
1423.88671875	15.3373374939
1424.32312012	21.2850227356
1424.75964355	22.302740097
1425.19604492	25.1689414978
1425.63244629	20.7343559265
1426.06872559	17.0582828522
1426.50512695	18.6010360718
1426.94152832	23.1324520111
1427.37780762	16.8152256012
1427.81408691	11.4875745773
1428.25036621	20.0037136078
1428.68652344	16.6258525848
1429.12280273	11.5932035446
1429.55895996	20.9185333252
1429.99523926	7.92506885529
1430.43139648	17.7404747009
1430.86743164	17.6007728577
1431.30358887	12.0693922043
1431.73962402	25.1492118835
1432.17578125	21.8085689545
1432.60998535	19.1565380096
1433.04602051	24.5614700317
1433.48193359	24.8225288391
1433.91796875	28.5062522888
1434.35388184	6.21409416199
1434.78991699	14.9436273575
1435.22583008	13.2568750381
1435.66174316	17.9560108185
1436.09570313	20.1782779694
1436.53161621	26.6017627716
1436.96740723	22.9269447327
1437.40319824	24.7966976166
1437.83898926	23.8294868469
1438.27478027	33.7204093933
1438.70861816	28.9411220551
1439.14440918	14.3179893494
1439.58007813	25.1641044617
1440.01574707	13.1918001175
1440.45141602	19.2587985992
1440.88525391	17.0966682434
1441.32080078	14.4719209671
1441.75634766	21.9231510162
1442.1920166	21.7666931152
1442.62756348	22.0002727509
1443.06115723	10.0003623962
1443.4967041	24.6997566223
1443.93212891	23.0976219177
1444.36767578	21.0616455078
1444.80126953	19.5662193298
1445.23669434	20.9594535828
1445.67199707	23.2297706604
1446.10559082	24.2550621033
1446.54089355	22.1934909821
1446.97619629	8.69797992706
1447.41149902	23.4704627991
1447.8449707	15.2171897888
1448.28027344	9.63969707489
1448.7154541	7.14733886719
1449.14892578	15.8779907227
1449.58410645	21.8675842285
1450.01928711	7.69088983536
1450.45251465	22.1091384888
1450.88769531	15.2394561768
1451.32275391	27.1012859344
1451.75610352	20.2469081879
1452.19116211	23.9699039459
1452.6262207	16.5389575958
1453.05932617	24.9098567963
1453.49438477	18.3445186615
1453.92749023	26.409116745
1454.36242676	23.8678340912
1454.79736328	7.65065860748
1455.23046875	19.6325893402
1455.66540527	13.3335800171
1456.09838867	16.7624931335
1456.53320313	16.8927001953
1456.96618652	22.9112167358
1457.40100098	13.5432834625
1457.83581543	19.0284328461
1458.26867676	18.0594329834
1458.70349121	20.285533905
1459.13635254	17.8372688293
1459.57104492	24.507358551
1460.00390625	14.9074573517
1460.43859863	26.4567890167
1460.87133789	28.2002792358
1461.3059082	22.2593479156
1461.73864746	12.0350255966
1462.17321777	19.9785079956
1462.60595703	17.981584549
1463.04052734	19.7251834869
1463.47314453	4.88693618774
1463.90759277	14.777182579
1464.34020996	13.1212453842
1464.7746582	16.8046340942
1465.20727539	19.3027706146
1465.64160156	21.8465385437
1466.07421875	11.1685094833
1466.50854492	12.6014146805
1466.94104004	18.1305580139
1467.37353516	25.8553028107
1467.80773926	11.2663841248
1468.24023438	20.6277217865
1468.67443848	21.964389801
1469.10681152	14.7266407013
1469.54101563	16.7579631805
1469.97338867	1.10036575794
1470.40563965	26.660528183
1470.83984375	18.1220664978
1471.27209473	25.664806366
1471.7043457	14.7405977249
1472.13842773	12.2978467941
1472.57067871	14.1289730072
1473.00463867	19.4519100189
1473.43676758	9.09980869293
1473.86901855	16.8194961548
1474.30297852	13.747751236
1474.73498535	27.6542110443
1475.16711426	22.4201431274
1475.60095215	3.246352911
1476.03308105	16.1393623352
1476.46508789	18.7148933411
1476.89709473	14.5591173172
1477.33081055	20.572095871
1477.76281738	26.4160652161
1478.19470215	9.06126785278
1478.62841797	16.9429225922
1479.0604248	16.68126297
1479.4921875	22.7683639526
1479.92407227	4.25230646133
1480.35778809	16.5031166077
1480.78955078	32.997756958
1481.22131348	11.1433115005
1481.65307617	9.64527988434
1482.08666992	-2.38472127914
1482.51831055	16.3928623199
1482.95007324	14.0834541321
1483.38171387	18.7107620239
1483.81335449	18.3231143951
1484.24682617	22.0400791168
1484.6784668	14.0726747513
1485.10998535	18.9919052124
1485.54162598	14.3552646637
1485.97314453	13.917757988
1486.40649414	17.7804718018
1486.8380127	18.26030159
1487.26940918	14.850060463
1487.70092773	18.7584247589
1488.13232422	20.1649017334
1488.5637207	12.2930431366
1488.99511719	28.3114910126
1489.42834473	10.3260660172
1489.85974121	19.7475891113
1490.29101563	11.7710409164
1490.72229004	14.505657196
1491.15356445	20.0619430542
1491.58483887	20.1135101318
1492.01611328	23.483297348
1492.4473877	11.1573572159
1492.87854004	16.5962772369
1493.30969238	12.3312282562
1493.74267578	15.7219247818
1494.17382813	10.4274158478
1494.60498047	18.1311149597
1495.03601074	14.7308702469
1495.46716309	12.5827512741
1495.89819336	13.1477651596
1496.32922363	21.9124031067
1496.76013184	17.5291500092
1497.19116211	6.56455659866
1497.62219238	13.8395347595
1498.05310059	15.6147537231
1498.48400879	18.9962749481
1498.91491699	17.6509361267
1499.3458252	12.0986642838
1499.77661133	11.6665086746
1500.20751953	17.0495567322
1500.63830566	14.9533853531
1501.0690918	8.85420036316
1501.49987793	8.95051956177
1501.93054199	14.7153863907
1502.36132813	23.7241687775
1502.79199219	21.4773044586
1503.22265625	15.0912885666
1503.65148926	24.2783718109
1504.08215332	10.3137645721
1504.51281738	15.5793008804
1504.94335938	16.7004890442
1505.37402344	18.1368522644
1505.80456543	10.6516799927
1506.23510742	16.9918060303
1506.66552734	18.8104190826
1507.09606934	6.68523788452
1507.52648926	16.7139911652
1507.95703125	18.0486164093
1508.38562012	13.032128334
1508.81591797	18.686712265
1509.24633789	8.89979362488
1509.67675781	23.9791641235
1510.10705566	11.1597089767
1510.53735352	21.5164489746
1510.96582031	13.8206539154
1511.39611816	19.8108596802
1511.82641602	10.0481548309
1512.2565918	11.6472206116
1512.68688965	9.61432743073
1513.11706543	1.1036067009
1513.54541016	28.9446907043
1513.97546387	15.5320062637
1514.40563965	22.8374958038
1514.83569336	1.27450680733
1515.26403809	17.953994751
1515.6940918	8.86360168457
1516.12414551	14.2669219971
1516.55407715	14.2122602463
1516.9822998	6.77151727676
1517.41223145	19.8775100708
1517.84228516	8.20473861694
1518.2722168	9.30622959137
1518.70031738	10.9856014252
1519.13012695	14.6391086578
1519.56005859	9.18692302704
1519.98986816	16.9400959015
1520.41784668	8.50395011902
1520.84765625	18.2254810333
1521.27746582	22.5379714966
1521.70544434	1.81691396236
1522.13513184	20.4647083282
1522.56481934	9.94452857971
1522.99279785	18.7405757904
1523.42248535	14.0581874847
1523.85205078	13.028380394
1524.27990723	14.6484899521
1524.70947266	13.1351976395
1525.13916016	16.5650920868
1525.56689453	9.35330581665
1525.99645996	14.3460464478
1526.42407227	11.1671161652
1526.8536377	7.8597111702
1527.28308105	13.2434167862
1527.71069336	15.6904830933
1528.14013672	14.7752161026
1528.56774902	7.04749155045
1528.99719238	7.02558279037
1529.42663574	9.95993804932
1529.85412598	13.8958063126
1530.28344727	9.80702590942
1530.7109375	18.6908397675
1531.14025879	4.75267314911
1531.56774902	17.0047912598
1531.99694824	4.43300485611
1532.42431641	14.608669281
1532.85351563	12.1883125305
1533.28088379	18.1259784698
1533.71008301	22.8489131927
1534.13745117	25.6206760406
1534.56652832	13.8386850357
1534.99377441	7.39984178543
1535.42297363	10.0984201431
1535.85009766	10.8784561157
1536.2791748	8.01634693146
1536.7064209	9.60912513733
1537.13537598	4.20074462891
1537.5625	10.9160833359
1537.99145508	3.6049118042
1538.4185791	10.0190601349
1538.84753418	2.96877551079
1539.27453613	20.3156299591
1539.70349121	4.2773141861
1540.13049316	19.4536209106
1540.55749512	6.09823083878
1540.98632813	8.23591041565
1541.41333008	20.3606586456
1541.84204102	17.1489181519
1542.2689209	3.25521802902
1542.69580078	10.8616094589
1543.12451172	6.90731143951
1543.5513916	11.9793806076
1543.98010254	6.95829486847
1544.40686035	0.911764085293
1544.83374023	14.4567756653
1545.2623291	5.18232297897
1545.68908691	13.8083133698
1546.11572266	6.43716907501
1546.54431152	16.7672958374
1546.97094727	-4.63569736481
1547.39770508	7.76964235306
1547.82617188	7.72272443771
1548.25268555	8.60639762878
1548.67932129	9.69996643066
1549.10778809	13.768781662
1549.53430176	3.27573943138
1549.96081543	17.1393928528
1550.3873291	7.18131256104
1550.81567383	8.97663021088
1551.2421875	8.06295681
1551.6685791	7.80976772308
1552.09509277	9.12100219727
1552.52331543	19.4109611511
1552.94970703	12.8387517929
1553.37609863	14.021651268
1553.80236816	9.24845123291
1554.23059082	6.29515361786
1554.65686035	24.5232849121
1555.08312988	15.0553121567
1555.50939941	14.103764534
1555.93566895	21.856420517
1556.36376953	7.87117195129
1556.78991699	22.0087242126
1557.21606445	8.95111083984
1557.64233398	13.7288599014
1558.06848145	10.4507665634
1558.49633789	16.3162612915
1558.92248535	14.8187160492
1559.34851074	18.6454715729
1559.77453613	6.83706378937
1560.20068359	14.1708717346
1560.62658691	12.3801136017
1561.0526123	7.63887071609
1561.48046875	14.9356956482
1561.90637207	11.9015283585
1562.33227539	13.767906189
1562.75817871	4.91874504089
1563.18408203	11.5102701187
1563.60998535	14.3585891724
1564.0357666	6.48415327072
1564.46166992	17.890663147
1564.88745117	1.43972551823
1565.31323242	10.9692382813
1565.73901367	9.26924610138
1566.16479492	20.1125221252
1566.59228516	17.8801689148
1567.01794434	9.29498386383
1567.44360352	1.23395037651
1567.8692627	11.1687250137
1568.29492188	10.4585971832
1568.72058105	17.4320640564
1569.14611816	2.30830955505
1569.57177734	14.6113290787
1569.99731445	19.9909362793
1570.42285156	18.5064353943
1570.8482666	16.7654685974
1571.27380371	12.4644241333
1571.69934082	22.1681594849
1572.12475586	12.1867361069
1572.5501709	9.26244354248
1572.97558594	12.8843622208
1573.39916992	14.5562486649
1573.82446289	8.35669994354
1574.24987793	5.34871101379
1574.6751709	15.5172395706
1575.10046387	18.8432826996
1575.52575684	9.80139636993
1575.9510498	4.00728034973
1576.3762207	12.3903512955
1576.8013916	11.1471233368
1577.22668457	6.18611335754
1577.65185547	15.8920907974
1578.07702637	14.9663286209
1578.50024414	20.1827087402
1578.92541504	17.5073127747
1579.35046387	11.7761869431
1579.7755127	11.8064804077
1580.20056152	19.2927188873
1580.62561035	18.0472602844
1581.05065918	10.618144989
1581.47387695	12.6896190643
1581.89880371	23.9612045288
1582.32373047	15.9242486954
1582.74865723	13.7906446457
1583.17358398	5.60016584396
1583.59838867	11.3282489777
1584.02148438	14.6362810135
1584.44628906	20.5635795593
1584.87109375	19.1039600372
1585.29589844	6.67780733109
1585.71887207	8.15129852295
1586.14367676	11.8962020874
1586.56835938	5.04019546509
1586.99316406	11.1743021011
1587.41784668	11.8446922302
1587.84069824	19.0116214752
1588.26538086	5.69452571869
1588.68994141	0.229871556163
1589.11279297	14.4940834045
1589.53735352	10.2579097748
1589.96191406	12.5370206833
1590.38647461	12.8251113892
1590.8092041	7.97807645798
1591.23364258	17.1125106812
1591.65820313	4.94315481186
1592.08081055	15.0393829346
1592.50524902	12.2134370804
1592.9296875	8.86689376831
1593.35229492	6.52650260925
1593.77661133	17.4468269348
1594.2010498	17.298160553
1594.62353516	14.5715837479
1595.04785156	14.9157352448
1595.47216797	13.7227153778
1595.89465332	-0.321469455957
1596.31884766	15.26836586
1596.74304199	7.40373277664
1597.16552734	19.7079544067
1597.58972168	3.93651795387
1598.01208496	13.6067686081
1598.43615723	16.3104572296
1598.86035156	21.9316558838
1599.28259277	10.283159256
1599.70666504	13.6059865952
1600.12902832	8.62475967407
1600.55297852	14.9074649811
1600.97521973	13.4503097534
1601.39929199	14.7745018005
1601.82141113	15.2396850586
1602.24536133	8.86688899994
1602.66931152	10.7752771378
1603.09143066	11.063703537
1603.51538086	2.63617372513
1603.93737793	13.6356811523
1604.36120605	13.3252067566
1604.7833252	18.1513748169
1605.20715332	16.9505367279
1605.62915039	14.0560216904
1606.05285645	14.6571435928
1606.47485352	7.32325267792
1606.89855957	3.61448550224
1607.32043457	12.9919776917
1607.74230957	15.5746707916
1608.16601563	4.19801521301
1608.58789063	2.86735916138
1609.01147461	9.22522830963
1609.43322754	19.0581874847
1609.85681152	10.6215305328
1610.27868652	5.59432315826
1610.70214844	0.165356338024
1611.12390137	9.71424388885
1611.5456543	17.9219932556
1611.96911621	8.23482513428
1612.39074707	7.0396156311
1612.81420898	19.1561145782
1613.23583984	12.9139413834
1613.65734863	9.23353385925
1614.08081055	10.3053665161
1614.50231934	1.20160531998
1614.92382813	6.57046413422
1615.34716797	1.40659248829
1615.76867676	-3.30560159683
1616.19018555	9.19042778015
1616.61340332	4.51801776886
1617.03479004	12.1950435638
1617.45617676	14.8946933746
1617.87939453	6.09300279617
1618.30078125	5.41591882706
1618.72216797	12.3923578262
1619.14526367	9.6240196228
1619.56652832	5.11403989792
1619.98779297	15.4933099747
1620.40905762	8.92648601532
1620.83215332	8.22289657593
1621.25341797	3.70753693581
1621.67456055	7.91821718216
1622.0958252	9.5035943985
1622.51867676	6.08943796158
1622.93981934	10.5953502655
1623.36096191	4.69249629974
1623.78210449	2.63574385643
1624.20495605	12.2460365295
1624.62597656	15.8533382416
1625.04711914	6.34779644012
1625.46801758	16.4483623505
1625.88903809	9.9735918045
1626.31188965	4.47569179535
1626.73278809	7.24095201492
1627.15368652	11.8400373459
1627.57470703	17.8171539307
1627.9954834	8.44934844971
1628.41638184	0.775248110294
1628.83911133	11.1474227905
1629.2598877	-0.22766508162
1629.68066406	7.89879369736
1630.10144043	10.6136064529
1630.5222168	16.6019096375
1630.94299316	12.7560186386
1631.36376953	8.56105899811
1631.78442383	10.0078525543
1632.20690918	9.32293891907
1632.62756348	4.44859981537
1633.04821777	17.5991230011
1633.46887207	9.76921463013
1633.8894043	12.8320512772
1634.31005859	7.51785898209
1634.73059082	5.35745859146
1635.15112305	15.2767477036
1635.57165527	11.5623636246
1635.9921875	7.09301614761
1636.41259766	12.3557376862
1636.83312988	13.8922262192
1637.25354004	3.27913188934
1637.6739502	8.97284507751
1638.09436035	12.3924179077
1638.51477051	11.205988884
1638.93505859	7.96070766449
1639.35546875	4.09290266037
1639.77575684	21.1880683899
1640.19604492	12.7972621918
1640.61633301	8.15502929688
1641.03662109	10.1660499573
1641.45678711	-0.187104597688
1641.8770752	10.8154401779
1642.29724121	11.1786975861
1642.71740723	12.8263177872
1643.13757324	14.6845884323
1643.55761719	21.2373600006
1643.9777832	0.00373972440138
1644.39782715	10.1060724258
1644.81787109	6.59035873413
1645.23791504	10.2258119583
1645.65795898	4.7201833725
1646.07617188	18.0461769104
1646.49621582	9.55035877228
1646.9161377	8.64419746399
1647.33605957	12.4014997482
1647.75598145	20.436416626
1648.17590332	15.1290359497
1648.5958252	12.6075487137
1649.015625	20.9522628784
1649.43371582	11.3061819077
