# Supplementary material for: Deep CO2 in the end-Triassic Central Atlantic Magmatic Province
Source: Nat Commun. 2020 Apr 7;11:1670. doi: 10.1038/s41467-020-15325-6 (PMC7138847; doi:10.1038/s41467-020-15325-6)
Supplement: Supplementary file 3 — Source Data 1 [file 41467_2020_15325_MOESM3_ESM.zip › CO2/AN137AI_1Px_Incl2_Bubble2_CO2.txt]

1203.33129883	8.64998149872
1203.78271484	27.7381877899
1204.23596191	14.4549226761
1204.68920898	19.6207828522
1205.14233398	23.8014354706
1205.59558105	24.1994895935
1206.046875	12.0729799271
1206.5	22.4412727356
1206.953125	16.6303215027
1207.40625	25.7214221954
1207.85742188	13.8358650208
1208.3104248	12.247010231
1208.76342773	26.7700996399
1209.21643066	14.8770227432
1209.66760254	5.83844566345
1210.1204834	17.0376701355
1210.57348633	-2.26999092102
1211.02453613	14.9691534042
1211.47741699	21.0154628754
1211.93017578	16.9727153778
1212.38305664	11.5954875946
1212.83398438	17.8331947327
1213.28674316	22.421207428
1213.73962402	18.0504264832
1214.19042969	20.4277153015
1214.64318848	13.4142084122
1215.0958252	14.0222530365
1215.54663086	14.1737070084
1215.99926758	20.5114479065
1216.4519043	9.2507648468
1216.90270996	1.27042245865
1217.35522461	7.50386190414
1217.8059082	9.4034614563
1218.25842285	19.8774394989
1218.7109375	19.4842281342
1219.16162109	14.4519004822
1219.61401367	19.04961586
1220.06652832	18.1109695435
1220.51696777	12.9420976639
1220.96948242	9.67595291138
1221.41992188	14.68359375
1221.87231445	16.7026290894
1222.32458496	12.8327293396
1222.77502441	11.6847820282
1223.22729492	21.273973465
1223.67773438	18.845041275
1224.12988281	0.159228906035
1224.5802002	1.52952241898
1225.0324707	10.4685382843
1225.48266602	4.91604375839
1225.93481445	19.5816478729
1226.38513184	11.8309898376
1226.8371582	11.7063989639
1227.28735352	4.8829908371
1227.73937988	13.8947095871
1228.1895752	12.0633592606
1228.64160156	12.9682807922
1229.0916748	13.0829772949
1229.5435791	4.78406858444
1229.99365234	14.0716943741
1230.44555664	14.1675395966
1230.89562988	21.9161739349
1231.34741211	14.2179431915
1231.79748535	2.32513523102
1232.24926758	10.2811384201
1232.69909668	15.6342163086
1233.15087891	8.9629240036
1233.60083008	18.4859294891
1234.05249023	19.1227169037
1234.50231934	13.7967891693
1234.95214844	20.3123970032
1235.40380859	9.45831203461
1235.85351563	5.14000701904
1236.30517578	10.1418266296
1236.75488281	15.8065309525
1237.20458984	18.2379817963
1237.65612793	15.6980199814
1238.10571289	3.46153473854
1238.55725098	13.355225563
1239.00683594	10.0802812576
1239.4564209	23.4719028473
1239.90783691	8.25218391418
1240.3572998	7.662317276
1240.8067627	11.5585632324
1241.25817871	19.4174766541
1241.7076416	22.7284393311
1242.15698242	0.207944899797
1242.60827637	11.2926368713
1243.05773926	11.3917751312
1243.50708008	11.6713247299
1243.95825195	13.8081684113
1244.40759277	13.7569026947
1244.85693359	13.898062706
1245.3079834	10.2560214996
1245.75732422	20.6442966461
1246.20654297	18.4061489105
1246.65563965	9.97058391571
1247.10668945	13.3823432922
1247.5559082	20.7430419922
1248.00500488	7.7573299408
1248.45605469	24.2759552002
1248.90515137	0.373757958412
1249.35412598	6.02702903748
1249.80322266	5.57747364044
1250.25219727	2.30668187141
1250.703125	16.2260990143
1251.15209961	12.1178531647
1251.60095215	9.95136260986
1252.04992676	12.9072256088
1252.50073242	15.6173143387
1252.94958496	8.66915798187
1253.3984375	18.1726398468
1253.84729004	14.0428762436
1254.29602051	21.8620204926
1254.7467041	14.1905841827
1255.19543457	11.5980796814
1255.64416504	13.9852781296
1256.09289551	17.7132511139
1256.54162598	14.9675893784
1256.99023438	13.26770401
1257.4407959	20.1653728485
1257.8894043	7.38227653503
1258.3380127	20.7483196259
1258.78662109	8.58062839508
1259.23510742	11.3519191742
1259.68371582	21.2360630035
1260.13220215	16.7002716064
1260.58068848	20.2191543579
1261.0291748	8.78982448578
1261.47949219	20.6373519897
1261.92785645	22.3528270721
1262.3762207	6.95073032379
1262.82458496	17.6769580841
1263.27294922	19.3529376984
1263.72131348	0.110363215208
1264.16967773	13.1136493683
1264.61791992	23.437171936
1265.06616211	10.6229763031
1265.5144043	21.5130271912
1265.96264648	36.0208206177
1266.4107666	16.8808898926
1266.85888672	11.1827354431
1267.30712891	16.0948963165
1267.75524902	20.8361797333
1268.20324707	21.8000354767
1268.65136719	21.2249221802
1269.09936523	14.273897171
1269.54748535	12.4627628326
1269.9954834	10.2015247345
1270.44348145	13.8786897659
1270.89135742	14.5080900192
1271.33935547	4.21362018585
1271.78723145	5.54368400574
1272.23510742	6.8285908699
1272.6829834	15.0866336823
1273.13085938	11.123213768
1273.57861328	7.70665025711
1274.02648926	12.4407539368
1274.47424316	13.4380178452
1274.92199707	20.5958881378
1275.36975098	10.3784255981
1275.81738281	16.826292038
1276.26513672	14.300280571
1276.71276855	20.0080108643
1277.16040039	17.1758155823
1277.6060791	3.01055622101
1278.05371094	11.4445562363
1278.50134277	13.8570661545
1278.94885254	14.8045253754
1279.3963623	17.5820503235
1279.84387207	6.52864170074
1280.29138184	13.9533319473
1280.73876953	13.9276351929
1281.18432617	11.82533741
1281.63171387	12.540564537
1282.07910156	16.1659412384
1282.52648926	9.47089004517
1282.97387695	17.7272071838
1283.42114258	10.4937753677
1283.86657715	8.19728183746
1284.31384277	15.1727991104
1284.7611084	12.893491745
1285.20837402	10.1358890533
1285.65551758	26.5519199371
1286.10083008	102.129714966
1286.54797363	128.154510498
1286.99511719	41.9394683838
1287.44226074	24.4649276733
1287.8894043	14.9202337265
1288.33459473	-4.84764432907
1288.78161621	6.36216497421
1289.2286377	8.50133228302
1289.67565918	17.4568595886
1290.12072754	7.3400387764
1290.56762695	8.51605987549
1291.01464844	10.2233724594
1291.45959473	21.7019691467
1291.90649414	11.0163669586
1292.35339355	1.80358445644
1292.8001709	22.5696773529
1293.24511719	8.55771350861
1293.6920166	3.91072440147
1294.13867188	12.5905103683
1294.58361816	6.51790428162
1295.03027344	10.4573040009
1295.47705078	17.5105419159
1295.921875	13.3850049973
1296.36853027	4.32590341568
1296.81518555	13.933588028
1297.2598877	14.0018386841
1297.7064209	12.3348197937
1298.15307617	6.6547369957
1298.59765625	17.8953056335
1299.04418945	11.2552051544
1299.49072266	7.66060256958
1299.93530273	20.6552848816
1300.38171387	8.63879776001
1300.82629395	17.4015808105
1301.27270508	2.72843623161
1301.71911621	10.2627544403
1302.16357422	10.0103330612
1302.60998535	8.11371612549
1303.05444336	3.81123566628
1303.50073242	8.56938076019
1303.94506836	7.25346708298
1304.39135742	5.87803888321
1304.83752441	9.75288677216
1305.28186035	8.07093715668
1305.72802734	11.9348745346
1306.17236328	17.4956912994
1306.61853027	-1.35620975494
1307.06274414	9.57259178162
1307.50878906	12.3061847687
1307.95300293	1.89840173721
1308.39904785	4.80048942566
1308.84326172	12.0038414001
1309.28918457	-1.91983795166
1309.73327637	12.2900667191
1310.17932129	7.23201131821
1310.62329102	12.6485691071
1311.06921387	1.88534235954
1311.51330566	12.8223161697
1311.95910645	3.85205316544
1312.40307617	12.4381437302
1312.84887695	5.6383638382
1313.29284668	7.46733808517
1313.73864746	8.16454315186
1314.18249512	9.86912250519
1314.62634277	17.914144516
1315.07202148	5.64836597443
1315.51586914	9.7496843338
1315.96154785	9.64559268951
1316.40527344	11.5212240219
1316.85095215	9.24043083191
1317.29467773	16.5774650574
1317.73828125	13.7382011414
1318.18383789	19.8309993744
1318.62756348	13.3417139053
1319.07116699	7.90524196625
1319.51660156	3.13181138039
1319.96020508	11.5332393646
1320.40563965	19.9815692902
1320.84924316	18.1243000031
1321.29272461	23.758102417
1321.73803711	6.02997684479
1322.18151855	14.5881853104
1322.625	17.4959030151
1323.0703125	16.6870937347
1323.51367188	12.1302442551
1323.95715332	13.4566640854
1324.40234375	10.3093156815
1324.84570313	12.8079462051
1325.28894043	9.71327877045
1325.7322998	14.7210445404
1326.17736816	18.5348472595
1326.62072754	17.0510654449
1327.06384277	10.5741062164
1327.50891113	18.4215259552
1327.95214844	12.3104906082
1328.39526367	7.61070299149
1328.83850098	17.4656505585
1329.28344727	18.2615203857
1329.7265625	23.2249584198
1330.16955566	17.3675746918
1330.6126709	12.0909404755
1331.05749512	13.1904592514
1331.50048828	11.7537002563
1331.94348145	8.91647720337
1332.38647461	12.8141698837
1332.8293457	9.53937721252
1333.27416992	26.5883178711
1333.71704102	14.5580635071
1334.15991211	1.4450199604
1334.6027832	8.97364711761
1335.0456543	14.015745163
1335.48840332	14.2145404816
1335.93310547	10.8971281052
1336.37585449	10.4427957535
1336.81848145	2.26095414162
1337.26123047	16.2837867737
1337.70397949	6.51538944244
1338.14660645	14.726981163
1338.5892334	10.6547346115
1339.03369141	16.8172893524
1339.47631836	18.2944717407
1339.91894531	12.9798002243
1340.3614502	14.6559333801
1340.80395508	16.4407901764
1341.24645996	16.0654525757
1341.68896484	18.7286243439
1342.13146973	12.5441961288
1342.57385254	10.8180246353
1343.01635742	14.291466713
1343.46057129	24.3646183014
1343.9029541	10.231051445
1344.34533691	21.4750289917
1344.78759766	14.9421958923
1345.2298584	12.5037679672
1345.67224121	15.5794210434
1346.11450195	31.0737667084
1346.5567627	12.7204771042
1346.99890137	18.8524112701
1347.44116211	16.6625900269
1347.88330078	19.107503891
1348.32543945	12.1870288849
1348.76757813	22.4973888397
1349.2097168	9.72260475159
1349.6517334	13.050611496
1350.09387207	12.3983354568
1350.53588867	21.2125301361
1350.97790527	15.4592285156
1351.4197998	19.5599441528
1351.86181641	16.3250980377
1352.30383301	13.5397577286
1352.74572754	20.823223114
1353.18762207	13.2655172348
1353.6295166	20.4840450287
1354.06945801	8.97149276733
1354.51135254	7.33022642136
1354.953125	18.5406684875
1355.39489746	11.5847530365
1355.83666992	18.8765735626
1356.27844238	10.1616134644
1356.72021484	24.100276947
1357.16186523	11.8975811005
1357.60351563	10.6898183823
1358.04516602	14.8535451889
1358.48498535	13.5191326141
1358.92663574	16.7933044434
1359.36816406	11.4083623886
1359.80981445	20.6583404541
1360.25134277	16.6056804657
1360.69287109	8.46266555786
1361.13427734	9.48967075348
1361.57397461	15.8438177109
1362.01538086	12.0110340118
1362.45678711	9.61118030548
1362.89831543	9.84906005859
1363.33959961	6.07279205322
1363.7791748	24.3694229126
1364.22045898	18.5203590393
1364.66186523	4.61802148819
1365.10314941	22.8688030243
1365.54443359	25.0176391602
1365.98376465	6.988301754
1366.42504883	10.1035003662
1366.86621094	20.0128707886
1367.30737305	16.5265960693
1367.7467041	11.9117660522
1368.18786621	12.3178815842
1368.62902832	5.47248601913
1369.07006836	14.3330068588
1369.50927734	13.3108186722
1369.95043945	20.2330131531
1370.39135742	19.8040885925
1370.83239746	18.1563968658
1371.27160645	18.3580474854
1371.71252441	15.2896995544
1372.15344238	21.553062439
1372.5925293	15.5149469376
1373.03344727	9.95088386536
1373.47436523	14.894068718
1373.91333008	15.8382606506
1374.35412598	20.2143325806
1374.79492188	5.65322542191
1375.23388672	15.7151908875
1375.67468262	3.42840123177
1376.11535645	20.6184921265
1376.55432129	15.6680107117
1376.99499512	14.9320688248
1377.43566895	11.4405546188
1377.87438965	13.2857570648
1378.31506348	13.405257225
1378.75378418	10.8589372635
1379.19445801	3.23846745491
1379.63500977	13.6471500397
1380.07373047	14.3677310944
1380.51416016	12.5063171387
1380.95288086	8.9808177948
1381.39331055	8.41952800751
1381.83374023	19.1121196747
1382.27233887	12.6918287277
1382.71276855	17.3347492218
1383.15124512	9.45398139954
1383.5916748	13.9687662125
1384.03015137	16.9132595062
1384.47045898	18.7057857513
1384.90893555	22.325876236
1385.34924316	13.5781812668
1385.78759766	15.1003961563
1386.2277832	17.7963600159
1386.6661377	19.6607627869
1387.10632324	14.0135498047
1387.54467773	25.7835197449
1387.98486328	10.5301876068
1388.4230957	27.3155212402
1388.86315918	158.047851563
1389.3013916	175.922164917
1389.74145508	39.4684753418
1390.1796875	15.3257265091
1390.61962891	9.04391956329
1391.05773926	14.50248909
1391.49780273	18.5877227783
1391.93591309	22.1297550201
1392.37390137	11.1613903046
1392.81384277	18.0749378204
1393.25183105	13.1223106384
1393.69165039	12.4999265671
1394.12963867	11.7208986282
1394.56945801	17.5575141907
1395.00744629	12.228723526
1395.4453125	14.0847454071
1395.88513184	28.0519886017
1396.32299805	13.6421451569
1396.76086426	16.8561096191
1397.20043945	15.4312238693
1397.63830566	12.8299970627
1398.07788086	6.43012905121
1398.51574707	2.5583524704
1398.95349121	1.42185246944
1399.39294434	10.8709259033
1399.83068848	23.2692871094
1400.26831055	18.0111961365
1400.70788574	18.4033546448
1401.14550781	12.3088998795
1401.58312988	9.40662670135
1402.02258301	13.720208168
1402.46008301	9.63808059692
1402.89758301	25.223531723
1403.33520508	21.6231422424
1403.77453613	10.5585765839
1404.21203613	5.39590358734
1404.64941406	13.086648941
1405.08691406	14.1800794601
1405.52612305	8.94418621063
1405.96350098	22.0375728607
1406.40087891	16.9602088928
1406.83825684	13.2568912506
1407.27734375	5.6799030304
1407.71472168	18.0077533722
1408.15197754	8.48542499542
1408.5892334	17.4018325806
1409.02832031	11.893242836
1409.4654541	7.80084991455
1409.90270996	28.1702346802
1410.33984375	45.1319656372
1410.77697754	29.1252918243
1411.21594238	19.1398391724
1411.65307617	13.4770116806
1412.09020996	-0.275720924139
1412.52722168	13.582652092
1412.9642334	10.1026725769
1413.40124512	7.37677669525
1413.84008789	15.6669406891
1414.27709961	17.9766120911
1414.71398926	15.1820449829
1415.15100098	5.49532175064
1415.58789063	12.5871391296
1416.02478027	9.51792812347
1416.46154785	15.3248195648
1416.8984375	11.0143852234
1417.33703613	9.34593963623
1417.77392578	-1.79486632347
1418.21069336	22.7689743042
1418.64733887	21.2723503113
1419.08410645	12.9721136093
1419.52087402	17.9308128357
1419.95751953	10.6292457581
1420.39416504	16.3056678772
1420.83081055	14.2076635361
1421.26745605	3.31231379509
1421.70397949	12.7939558029
1422.140625	9.06547546387
1422.57714844	15.6506271362
1423.01367188	10.1814966202
1423.45019531	10.3668842316
1423.88671875	9.84664916992
1424.32312012	14.5428686142
1424.75964355	24.1662216187
1425.19604492	7.14338445663
1425.63244629	14.9239187241
1426.06872559	20.9343891144
1426.50512695	20.6663246155
1426.94152832	15.5525150299
1427.37780762	11.840631485
1427.81408691	20.7020664215
1428.25036621	10.3347234726
1428.68652344	11.4607915878
1429.12280273	21.6841049194
1429.55895996	13.6687078476
1429.99523926	4.83902215958
1430.43139648	12.1991186142
1430.86743164	18.1875019073
1431.30358887	16.4739551544
1431.73962402	20.0306587219
1432.17578125	16.5598983765
1432.60998535	4.47347974777
1433.04602051	16.8499774933
1433.48193359	11.5737123489
1433.91796875	11.2315816879
1434.35388184	17.5689277649
1434.78991699	16.0596122742
1435.22583008	14.8900775909
1435.66174316	6.92245101929
1436.09570313	18.1019954681
1436.53161621	15.633058548
1436.96740723	7.98710918427
1437.40319824	10.9089040756
1437.83898926	1.32895290852
1438.27478027	15.7901906967
1438.70861816	13.335808754
1439.14440918	18.9905948639
1439.58007813	10.8868703842
1440.01574707	2.52479696274
1440.45141602	13.5100231171
1440.88525391	17.4783992767
1441.32080078	14.6127071381
1441.75634766	21.3040237427
1442.1920166	5.83708763123
1442.62756348	13.0484237671
1443.06115723	11.6901531219
1443.4967041	8.25258350372
1443.93212891	9.92116641998
1444.36767578	17.5521793365
1444.80126953	9.58321285248
1445.23669434	21.3913726807
1445.67199707	16.6735057831
1446.10559082	13.7221851349
1446.54089355	16.9620704651
1446.97619629	14.0297498703
1447.41149902	10.4392290115
1447.8449707	10.8922758102
1448.28027344	13.3406963348
1448.7154541	14.2389640808
1449.14892578	10.7223052979
1449.58410645	-0.721542418003
1450.01928711	-2.57912683487
1450.45251465	8.51348018646
1450.88769531	8.0291595459
1451.32275391	7.58762979507
1451.75610352	13.1008806229
1452.19116211	24.4291152954
1452.6262207	17.853061676
1453.05932617	19.8192882538
1453.49438477	6.74757623672
1453.92749023	15.3865356445
1454.36242676	16.8411178589
1454.79736328	5.70274162292
1455.23046875	19.5780792236
1455.66540527	10.7546291351
1456.09838867	6.6398267746
1456.53320313	19.4046936035
1456.96618652	10.1498498917
1457.40100098	8.37943649292
1457.83581543	8.68352890015
1458.26867676	15.6719675064
1458.70349121	16.9807758331
1459.13635254	16.5903511047
1459.57104492	26.6336269379
1460.00390625	14.570019722
1460.43859863	18.9513683319
1460.87133789	7.13637542725
1461.3059082	15.3956365585
1461.73864746	2.84329724312
1462.17321777	15.5970182419
1462.60595703	19.1236686707
1463.04052734	14.807510376
1463.47314453	2.5288567543
1463.90759277	7.14762401581
1464.34020996	13.5998001099
1464.7746582	0.736837148666
1465.20727539	9.23080921173
1465.64160156	8.58119869232
1466.07421875	23.3491668701
1466.50854492	5.05646371841
1466.94104004	9.4903793335
1467.37353516	8.57688045502
1467.80773926	16.1779613495
1468.24023438	22.3499336243
1468.67443848	10.8057050705
1469.10681152	7.58015966415
1469.54101563	5.47957468033
1469.97338867	14.9281682968
1470.40563965	8.84118556976
1470.83984375	5.25126600266
1471.27209473	5.31143474579
1471.7043457	6.62237644196
1472.13842773	17.1059646606
1472.57067871	9.20647144318
1473.00463867	11.4641094208
1473.43676758	10.8588056564
1473.86901855	12.5011014938
1474.30297852	8.72178554535
1474.73498535	13.9384641647
1475.16711426	10.5657930374
1475.60095215	2.98543119431
1476.03308105	19.0220489502
1476.46508789	2.06524276733
1476.89709473	9.08279132843
1477.33081055	10.23691082
1477.76281738	11.6548557281
1478.19470215	16.0951786041
1478.62841797	3.20124840736
1479.0604248	9.60580825806
1479.4921875	3.79127883911
1479.92407227	-2.98731374741
1480.35778809	2.61650633812
1480.78955078	1.25390601158
1481.22131348	17.6548309326
1481.65307617	7.07797622681
1482.08666992	10.7688407898
1482.51831055	1.79382014275
1482.95007324	1.34053468704
1483.38171387	11.911532402
1483.81335449	6.89491224289
1484.24682617	20.7383785248
1484.6784668	7.92032527924
1485.10998535	6.0740609169
1485.54162598	6.45188617706
1485.97314453	11.3541402817
1486.40649414	13.1638946533
1486.8380127	13.4899549484
1487.26940918	2.6077735424
1487.70092773	18.3885192871
1488.13232422	3.87923336029
1488.5637207	7.971616745
1488.99511719	10.2991819382
1489.42834473	10.5431776047
1489.85974121	1.82059442997
1490.29101563	10.7502374649
1490.72229004	7.76033353806
1491.15356445	9.64394283295
1491.58483887	10.2209796906
1492.01611328	1.19484233856
1492.4473877	3.62351417542
1492.87854004	3.63381910324
1493.30969238	4.96901750565
1493.74267578	17.7319507599
1494.17382813	14.7938070297
1494.60498047	6.22709369659
1495.03601074	6.33649158478
1495.46716309	13.0055875778
1495.89819336	6.36113882065
1496.32922363	6.63538885117
1496.76013184	16.4053897858
1497.19116211	9.55756282806
1497.62219238	10.6849222183
1498.05310059	9.12055969238
1498.48400879	15.8089380264
1498.91491699	10.4806184769
1499.3458252	5.31711673737
1499.77661133	15.5945825577
1500.20751953	8.67984580994
1500.63830566	13.5308742523
1501.0690918	6.92342805862
1501.49987793	7.73943567276
1501.93054199	3.76752567291
1502.36132813	6.36497735977
1502.79199219	7.30173921585
1503.22265625	7.67547225952
1503.65148926	14.7921047211
1504.08215332	7.19215345383
1504.51281738	10.8206453323
1504.94335938	14.0402774811
1505.37402344	6.58287000656
1505.80456543	14.2932014465
1506.23510742	13.0819511414
1506.66552734	22.6855335236
1507.09606934	1.51814377308
1507.52648926	14.3545207977
1507.95703125	7.5185880661
1508.38562012	8.37712669373
1508.81591797	6.82317447662
1509.24633789	16.9861335754
1509.67675781	-1.6934492588
1510.10705566	15.4573354721
1510.53735352	12.5734395981
1510.96582031	8.0749130249
1511.39611816	11.2172403336
1511.82641602	10.7277212143
1512.2565918	9.23293685913
1512.68688965	7.02842903137
1513.11706543	12.451043129
1513.54541016	31.1639099121
1513.97546387	10.240981102
1514.40563965	-1.79306781292
1514.83569336	6.79469680786
1515.26403809	10.2274703979
1515.6940918	10.2359657288
1516.12414551	10.6044378281
1516.55407715	11.0803833008
1516.9822998	0.542150557041
1517.41223145	14.4962339401
1517.84228516	1.48449456692
1518.2722168	12.3182373047
1518.70031738	4.26310968399
1519.13012695	3.42493796349
1519.56005859	5.08041906357
1519.98986816	-7.15475988388
1520.41784668	5.37091684341
1520.84765625	10.8023338318
1521.27746582	13.6423816681
1521.70544434	6.00656557083
1522.13513184	-0.463808000088
1522.56481934	7.43273544312
1522.99279785	11.8847322464
1523.42248535	1.78647565842
1523.85205078	18.8694057465
1524.27990723	11.1397848129
1524.70947266	11.8399209976
1525.13916016	10.5658578873
1525.56689453	5.30813169479
1525.99645996	10.504032135
1526.42407227	11.4962720871
1526.8536377	10.207400322
1527.28308105	2.30874204636
1527.71069336	6.08942747116
1528.14013672	8.52674484253
1528.56774902	11.7145175934
1528.99719238	4.26726722717
1529.42663574	11.6926298141
1529.85412598	7.20558023453
1530.28344727	10.3908529282
1530.7109375	8.81929779053
1531.14025879	11.3251571655
1531.56774902	7.23914051056
1531.99694824	7.12607812881
1532.42431641	6.14969062805
1532.85351563	24.9422512054
1533.28088379	17.2764911652
1533.71008301	16.5676994324
1534.13745117	11.6228199005
1534.56652832	9.35308170319
1534.99377441	11.5938129425
1535.42297363	9.27079868317
1535.85009766	10.677189827
1536.2791748	3.00454902649
1536.7064209	5.84519577026
1537.13537598	1.26361167431
1537.5625	10.5138320923
1537.99145508	14.1106863022
1538.4185791	7.4922618866
1538.84753418	1.55796837807
1539.27453613	12.2503509521
1539.70349121	6.28894805908
1540.13049316	8.43744277954
1540.55749512	18.4123096466
1540.98632813	12.1491355896
1541.41333008	5.14772558212
1541.84204102	9.96174621582
1542.2689209	7.48297071457
1542.69580078	7.59324502945
1543.12451172	10.8707637787
1543.5513916	0.901058912277
1543.98010254	1.42236459255
1544.40686035	3.33494067192
1544.83374023	11.3955411911
1545.2623291	16.057970047
1545.68908691	12.3465719223
1546.11572266	15.4950294495
1546.54431152	11.6007919312
1546.97094727	3.3370115757
1547.39770508	9.41530418396
1547.82617188	9.8338136673
1548.25268555	-0.797110140324
1548.67932129	11.0146951675
1549.10778809	7.22114086151
1549.53430176	5.31969070435
1549.96081543	13.2926216125
1550.3873291	11.1395998001
1550.81567383	12.508641243
1551.2421875	3.49776887894
1551.6685791	0.521874189377
1552.09509277	4.07797002792
1552.52331543	1.38288915157
1552.94970703	6.42204475403
1553.37609863	9.62030696869
1553.80236816	7.44386768341
1554.23059082	12.6155090332
1554.65686035	21.9299716949
1555.08312988	14.1844110489
1555.50939941	13.8274383545
1555.93566895	17.5973701477
1556.36376953	23.5528659821
1556.78991699	21.3378162384
1557.21606445	17.5186672211
1557.64233398	8.80107784271
1558.06848145	9.35872840881
1558.49633789	8.50473594666
1558.92248535	12.5324363708
1559.34851074	6.47064304352
1559.77453613	10.9995679855
1560.20068359	11.3851451874
1560.62658691	17.6452312469
1561.0526123	11.5520801544
1561.48046875	17.5971832275
1561.90637207	12.166343689
1562.33227539	9.69947814941
1562.75817871	12.1234121323
1563.18408203	6.14893341064
1563.60998535	3.84971809387
1564.0357666	10.137635231
1564.46166992	10.473780632
1564.88745117	8.72085952759
1565.31323242	1.18899667263
1565.73901367	-1.69660043716
1566.16479492	12.1815958023
1566.59228516	2.32076144218
1567.01794434	-3.350679636
1567.44360352	7.04228639603
1567.8692627	11.3425607681
1568.29492188	4.32718706131
1568.72058105	8.53041172028
1569.14611816	14.6640615463
1569.57177734	-1.69476890564
1569.99731445	12.116399765
1570.42285156	10.4542942047
1570.8482666	4.86335277557
1571.27380371	1.50132834911
1571.69934082	8.87350463867
1572.12475586	10.7689809799
1572.5501709	7.81981182098
1572.97558594	14.3217802048
1573.39916992	-1.00198400021
1573.82446289	9.71352481842
1574.24987793	2.72235298157
1574.6751709	15.5913076401
1575.10046387	10.9380111694
1575.52575684	12.3718442917
1575.9510498	6.16799116135
1576.3762207	17.4359836578
1576.8013916	10.9890909195
1577.22668457	13.7080307007
1577.65185547	7.07516431808
1578.07702637	20.350725174
1578.50024414	13.4248495102
1578.92541504	7.65723609924
1579.35046387	5.11184835434
1579.7755127	10.5196523666
1580.20056152	12.3161716461
1580.62561035	6.23911333084
1581.05065918	9.5901222229
1581.47387695	9.18208599091
1581.89880371	10.7700710297
1582.32373047	10.7274885178
1582.74865723	18.9803390503
1583.17358398	5.81244564056
1583.59838867	14.8686771393
1584.02148438	11.2684402466
1584.44628906	11.6615591049
1584.87109375	8.70482444763
1585.29589844	11.0945310593
1585.71887207	19.774810791
1586.14367676	0.53228700161
1586.56835938	11.5560855865
1586.99316406	5.96060037613
1587.41784668	4.69733953476
1587.84069824	12.3626794815
1588.26538086	7.33146190643
1588.68994141	13.0426778793
1589.11279297	18.2739162445
1589.53735352	18.5554180145
1589.96191406	11.8958797455
1590.38647461	12.7609767914
1590.8092041	8.05999565125
1591.23364258	21.3070831299
1591.65820313	13.1899805069
1592.08081055	11.7735977173
1592.50524902	17.2938137054
1592.9296875	5.50290155411
1593.35229492	5.25126218796
1593.77661133	16.5466003418
1594.2010498	13.7765693665
1594.62353516	19.3211517334
1595.04785156	7.10818719864
1595.47216797	12.9661016464
1595.89465332	11.4724273682
1596.31884766	15.3374118805
1596.74304199	16.5660877228
1597.16552734	8.71636486053
1597.58972168	10.6813583374
1598.01208496	9.43154430389
1598.43615723	16.2759819031
1598.86035156	8.44220256805
1599.28259277	7.56321048737
1599.70666504	16.6846733093
1600.12902832	7.19738721848
1600.55297852	7.34508323669
1600.97521973	5.13642263412
1601.39929199	12.2566976547
1601.82141113	12.6980075836
1602.24536133	10.7536172867
1602.66931152	16.17918396
1603.09143066	16.8815021515
1603.51538086	8.29227733612
1603.93737793	14.1938276291
1604.36120605	9.39159679413
1604.7833252	11.1748123169
1605.20715332	18.249288559
1605.62915039	2.4735429287
1606.05285645	21.0366001129
1606.47485352	15.5662345886
1606.89855957	6.02851104736
1607.32043457	8.56710529327
1607.74230957	6.33899068832
1608.16601563	18.5388736725
1608.58789063	13.8049316406
1609.01147461	8.71286964417
1609.43322754	16.5491790771
1609.85681152	8.00885677338
1610.27868652	13.5077753067
1610.70214844	18.1879825592
1611.12390137	1.21353685856
1611.5456543	15.8058519363
1611.96911621	8.24751472473
1612.39074707	5.30683708191
1612.81420898	12.3447055817
1613.23583984	16.9221820831
1613.65734863	19.4088363647
1614.08081055	12.9925069809
1614.50231934	2.95441293716
1614.92382813	16.3513336182
1615.34716797	17.0907249451
1615.76867676	8.66819858551
1616.19018555	16.3120079041
1616.61340332	12.8823022842
1617.03479004	5.03621339798
1617.45617676	13.6209354401
1617.87939453	0.826030552387
1618.30078125	9.40355110168
1618.72216797	9.76052093506
1619.14526367	9.32917022705
1619.56652832	0.976870775223
1619.98779297	14.3544654846
1620.40905762	3.0180284977
1620.83215332	17.302236557
1621.25341797	6.46725225449
1621.67456055	1.82233190536
1622.0958252	17.1767711639
1622.51867676	6.35234880447
1622.93981934	18.6207294464
1623.36096191	7.50652694702
1623.78210449	13.6439676285
1624.20495605	-3.62883114815
1624.62597656	6.17790222168
1625.04711914	15.5047769547
1625.46801758	15.8759279251
1625.88903809	21.9343318939
1626.31188965	9.71268081665
1626.73278809	12.2438192368
1627.15368652	14.5416288376
1627.57470703	13.313123703
1627.9954834	12.808350563
1628.41638184	12.4306087494
1628.83911133	17.3227062225
1629.2598877	5.79820013046
1629.68066406	7.29413843155
1630.10144043	8.79170703888
1630.5222168	22.518611908
1630.94299316	8.09882736206
1631.36376953	9.3643693924
1631.78442383	17.6689186096
1632.20690918	14.3039245605
1632.62756348	13.7245330811
1633.04821777	17.2413845062
1633.46887207	6.69396686554
1633.8894043	12.3110218048
1634.31005859	0.413037449121
1634.73059082	18.1299629211
1635.15112305	8.44854068756
1635.57165527	7.15525579453
1635.9921875	19.9092102051
1636.41259766	7.81072425842
1636.83312988	13.0954217911
1637.25354004	5.13500642776
1637.6739502	12.1793794632
1638.09436035	12.3448581696
1638.51477051	13.9943113327
1638.93505859	13.8652019501
1639.35546875	7.61991930008
1639.77575684	4.12521696091
1640.19604492	17.7343940735
1640.61633301	10.5113677979
1641.03662109	8.28412818909
1641.45678711	3.24801850319
1641.8770752	16.4345779419
1642.29724121	9.04172992706
1642.71740723	10.0034341812
1643.13757324	19.683719635
1643.55761719	12.0493841171
1643.9777832	11.3430595398
1644.39782715	10.6101388931
1644.81787109	-0.403067588806
1645.23791504	13.8571062088
1645.65795898	12.8403530121
1646.07617188	17.4018726349
1646.49621582	9.5342798233
1646.9161377	10.5952320099
1647.33605957	13.4579372406
1647.75598145	22.6433162689
1648.17590332	13.8610105515
1648.5958252	15.0958709717
1649.015625	16.8998298645
1649.43371582	6.89020586014
