# Supplementary material for: Deep CO2 in the end-Triassic Central Atlantic Magmatic Province
Source: Nat Commun. 2020 Apr 7;11:1670. doi: 10.1038/s41467-020-15325-6 (PMC7138847; doi:10.1038/s41467-020-15325-6)
Supplement: Supplementary file 3 — Source Data 1 [file 41467_2020_15325_MOESM3_ESM.zip › CO2/AN137AI_2Px_Incl1_Bubble1_CO2.txt]

1203.32177734	2.59004187584
1203.77514648	15.6543207169
1204.22839355	5.55050945282
1204.68164063	8.96952342987
1205.13293457	-0.0359349101782
1205.58605957	6.90687942505
1206.03930664	12.8048610687
1206.49243164	6.48899030685
1206.94555664	14.9141874313
1207.39672852	16.8301544189
1207.84985352	9.91658115387
1208.30285645	8.92643451691
1208.75585938	8.80074214935
1209.20703125	10.2187833786
1209.66003418	0.0439095497131
1210.11291504	17.2653388977
1210.56396484	3.59157633781
1211.01696777	10.5531158447
1211.46984863	6.35105466843
1211.92272949	9.33910369873
1212.37365723	14.6991796494
1212.82641602	28.4065322876
1213.27929688	23.3336658478
1213.73010254	11.6703596115
1214.18286133	10.1140346527
1214.63562012	13.7120494843
1215.08642578	12.0214834213
1215.5390625	8.76301860809
1215.99169922	9.67863464355
1216.44250488	22.057138443
1216.8951416	9.33871173859
1217.34765625	11.4866199493
1217.79833984	4.09469461441
1218.25085449	7.57610797882
1218.70153809	9.60678482056
1219.15405273	17.7026386261
1219.60644531	2.98088574409
1220.05700684	6.98154592514
1220.50952148	10.0305242538
1220.95996094	12.8944034576
1221.41235352	13.8033380508
1221.86474609	9.55587387085
1222.31518555	11.2663011551
1222.76745605	0.410756617785
1223.21789551	10.9640665054
1223.67016602	17.1731185913
1224.1204834	10.1094007492
1224.57275391	13.5090065002
1225.02490234	6.60439682007
1225.47521973	14.3293066025
1225.92736816	10.1985664368
1226.37756348	12.5052871704
1226.82971191	5.64375782013
1227.27990723	13.1100149155
1227.73193359	11.6288318634
1228.18200684	14.3462924957
1228.6340332	17.0045757294
1229.08410645	3.84695076942
1229.53613281	18.3611373901
1229.98620605	1.02765071392
1230.43811035	15.9383802414
1230.88806152	18.5177364349
1231.33996582	11.2334461212
1231.78991699	10.7033538818
1232.23986816	15.3796100616
1232.69165039	10.947013855
1233.14147949	15.9180936813
1233.59326172	14.5430612564
1234.04309082	10.1401252747
1234.49475098	6.40266275406
1234.94458008	17.1987686157
1235.39440918	14.0960025787
1235.84606934	2.92545056343
1236.29577637	21.5241088867
1236.74731445	13.5196752548
1237.19702148	9.06530857086
1237.64672852	6.96004533768
1238.09814453	14.0188179016
1238.54785156	8.74093818665
1238.99926758	12.4519548416
1239.44885254	3.41633343697
1239.8984375	18.2133808136
1240.34973145	17.0431346893
1240.79931641	11.0169582367
1241.2487793	-0.00913259759545
1241.70007324	16.534368515
1242.14953613	15.1491365433
1242.59887695	18.3768463135
1243.0501709	8.83010864258
1243.49951172	13.5570755005
1243.94885254	2.37809371948
1244.40002441	8.42922401428
1244.84936523	11.2407674789
1245.29858398	14.908323288
1245.74975586	6.77649354935
1246.19897461	3.62585258484
1246.64819336	3.97013664246
1247.09741211	10.7840042114
1247.54833984	6.79088449478
1247.99755859	2.94310951233
1248.44665527	5.55337810516
1248.89575195	11.0767860413
1249.34667969	13.245472908
1249.7956543	7.04278230667
1250.24475098	28.1459522247
1250.69372559	15.7620382309
1251.14453125	15.1184301376
1251.59350586	10.6356639862
1252.0423584	8.02176189423
1252.49133301	9.03820991516
1252.94018555	9.44110488892
1253.39086914	7.64181041718
1253.83972168	19.8780345917
1254.28857422	6.81142234802
1254.73730469	12.4948511124
1255.18603516	13.9809455872
1255.63671875	12.8451433182
1256.08544922	11.5700073242
1256.53405762	9.89358139038
1256.98278809	13.2447042465
1257.43139648	7.9005022049
1257.88000488	14.9122858047
1258.32861328	16.5299167633
1258.77905273	23.474817276
1259.22766113	10.1267004013
1259.67614746	20.1768131256
1260.12475586	19.1640071869
1260.57324219	20.6883163452
1261.02160645	18.4640808105
1261.47009277	15.5719614029
1261.91845703	17.2641201019
1262.36694336	8.27722454071
1262.81713867	12.883556366
1263.26550293	10.9917984009
1263.71386719	15.3273448944
1264.16210938	17.3739852905
1264.61035156	24.1295261383
1265.05859375	14.9668169022
1265.50683594	23.892583847
1265.95507813	38.2117424011
1266.40332031	41.050743103
1266.85144043	8.70324325562
1267.29956055	19.3430175781
1267.74768066	11.8980579376
1268.19580078	9.93292236328
1268.6439209	13.5748825073
1269.09191895	14.3913421631
1269.53991699	15.6483888626
1269.98791504	8.10454940796
1270.43591309	13.1956882477
1270.88391113	20.8092098236
1271.33178711	14.2954149246
1271.77978516	14.7646484375
1272.22766113	19.1729679108
1272.67553711	7.96748685837
1273.12329102	11.5940284729
1273.57116699	17.0492286682
1274.0189209	22.0503139496
1274.4666748	18.2239303589
1274.91442871	10.2107477188
1275.36218262	6.79492664337
1275.80810547	9.32150650024
1276.2557373	8.07085037231
1276.70336914	6.38972616196
1277.15100098	16.8552036285
1277.59863281	13.1752681732
1278.04626465	6.88771438599
1278.49377441	17.4919815063
1278.94140625	17.2505741119
1279.38891602	11.3821172714
1279.83447266	19.7632102966
1280.28198242	12.6114349365
1280.72949219	12.4415807724
1281.17687988	18.8956356049
1281.62426758	18.9023113251
1282.07165527	6.74964094162
1282.51904297	8.53669643402
1282.96447754	18.8679275513
1283.41186523	13.8382329941
1283.85913086	7.56840324402
1284.30639648	0.687951862812
1284.75366211	18.3622646332
1285.19897461	12.3658618927
1285.64624023	27.2104263306
1286.09338379	110.452110291
1286.54052734	242.537658691
1286.9876709	50.9989280701
1287.43286133	15.4757204056
1287.88000488	8.84137821198
1288.32702637	7.92533254623
1288.77416992	11.544834137
1289.21923828	9.29192256927
1289.66625977	10.0501365662
1290.11328125	12.8581533432
1290.56018066	16.1453723907
1291.00524902	6.68094730377
1291.45214844	10.7142343521
1291.89904785	7.48262834549
1292.34594727	4.62224531174
1292.79089355	8.13580417633
1293.2376709	13.4532012939
1293.68444824	7.2185344696
1294.12939453	9.75851535797
1294.57617188	8.41073989868
1295.02282715	2.91507673264
1295.46765137	8.84999370575
1295.91430664	9.58602142334
1296.36096191	15.170419693
1296.80578613	11.9743871689
1297.25244141	8.78011226654
1297.69897461	14.7007761002
1298.14367676	9.40724945068
1298.59020996	14.0448551178
1299.03674316	10.0679807663
1299.48132324	2.71266174316
1299.92785645	6.84818315506
1300.37243652	2.48002576828
1300.81884766	4.57209253311
1301.26525879	6.39095687866
1301.70983887	15.3581867218
1302.15612793	8.86977672577
1302.60058594	10.7658557892
1303.046875	5.00842475891
1303.49316406	12.7136306763
1303.93762207	6.69878339767
1304.38391113	7.87554121017
1304.82824707	8.30943393707
1305.27441406	10.4733362198
1305.71875	5.72976112366
1306.16491699	10.43288517
1306.60913086	0.909208714962
1307.05529785	1.95299601555
1307.50134277	4.71606445313
1307.94555664	8.02433872223
1308.39160156	11.2018613815
1308.83581543	3.62616324425
1309.28173828	8.419090271
1309.72583008	9.36779975891
1310.171875	7.24949789047
1310.61584473	7.25101280212
1311.06176758	1.4011964798
1311.50585938	10.4523496628
1311.9498291	13.3372955322
1312.39562988	3.54180002213
1312.83959961	10.5951566696
1313.28540039	15.1399908066
1313.72924805	20.7318344116
1314.17504883	10.0894556046
1314.61889648	20.6832675934
1315.0645752	7.05825281143
1315.50842285	11.2183790207
1315.95214844	7.93895196915
1316.39782715	10.3160161972
1316.84155273	6.25718927383
1317.28723145	18.7623348236
1317.73083496	10.202047348
1318.17456055	15.4959182739
1318.62011719	5.81981372833
1319.0637207	9.11846637726
1319.50915527	19.183391571
1319.95275879	13.2735185623
1320.3963623	8.21891880035
1320.84179688	15.3023700714
1321.28527832	4.00166416168
1321.72875977	12.1778516769
1322.17407227	16.1611423492
1322.61755371	12.4167060852
1323.06103516	6.74612426758
1323.50622559	9.26358127594
1323.94970703	12.9085655212
1324.39306641	14.6184711456
1324.83825684	11.4779129028
1325.28149414	13.9235935211
1325.72485352	12.9690494537
1326.16809082	15.8490562439
1326.61328125	17.0924835205
1327.05639648	11.7522544861
1327.49963379	13.1106863022
1327.94470215	10.3519601822
1328.38781738	18.341545105
1328.83105469	14.9379987717
1329.27416992	13.3164310455
1329.71911621	19.8463973999
1330.16210938	16.2676448822
1330.60522461	11.8486223221
1331.04821777	22.1034603119
1331.49121094	14.9223861694
1331.93603516	13.4155082703
1332.37902832	6.67786693573
1332.82202148	15.6825399399
1333.26489258	12.562828064
1333.70776367	19.4908218384
1334.15246582	22.8556308746
1334.59533691	20.694562912
1335.03820801	21.3839378357
1335.48095703	17.1101226807
1335.92370605	20.9423675537
1336.36645508	9.95513248444
1336.81103516	13.2738723755
1337.25378418	14.5550336838
1337.6965332	12.8994092941
1338.13916016	21.4034290314
1338.58178711	20.9762172699
1339.02441406	22.0935115814
1339.46704102	20.978395462
1339.91149902	21.2538051605
1340.35400391	14.8161706924
1340.79650879	17.2674331665
1341.23901367	25.9580860138
1341.68151855	25.2817459106
1342.12402344	6.87158966064
1342.56640625	12.9228343964
1343.00891113	10.7096605301
1343.45129395	18.0794677734
1343.89367676	26.9238605499
1344.3359375	21.0091934204
1344.77832031	16.1238079071
1345.22058105	19.7385120392
1345.66296387	19.0804042816
1346.10705566	11.5727291107
1346.54931641	25.388381958
1346.99145508	29.5070400238
1347.43371582	13.2120418549
1347.87585449	13.2848367691
1348.31799316	15.9963035583
1348.76013184	24.0240859985
1349.20227051	13.2457141876
1349.64428711	20.5669116974
1350.08642578	25.9979763031
1350.52844238	19.4475517273
1350.96862793	16.4906768799
1351.41052246	31.7765026093
1351.85253906	19.5911045074
1352.29443359	19.2866668701
1352.7364502	20.3204250336
1353.17834473	21.1011981964
1353.62023926	23.7203979492
1354.06201172	14.3905963898
1354.50390625	16.4526309967
1354.94567871	11.63829422
1355.38745117	20.4034023285
1355.82922363	22.3422241211
1356.27099609	4.93559217453
1356.71276855	16.8874530792
1357.15258789	24.5588970184
1357.59423828	21.7219276428
1358.03588867	14.5589046478
1358.47753906	19.4840736389
1358.91918945	15.888299942
1359.36071777	11.6565504074
1359.80236816	23.6039390564
1360.24389648	11.710483551
1360.68359375	0.00170415500179
1361.125	16.9695892334
1361.56652832	20.159450531
1362.00793457	13.2072181702
1362.44946289	21.9387493134
1362.89086914	14.7335948944
1363.33032227	22.3799171448
1363.77172852	21.5170440674
1364.21313477	15.1323471069
1364.65441895	13.3161725998
1365.09570313	19.121049881
1365.53515625	9.3223772049
1365.97644043	24.8151836395
1366.41760254	10.3753395081
1366.85888672	22.1586647034
1367.29821777	19.6581687927
1367.73937988	21.0886745453
1368.18041992	20.8157062531
1368.62158203	11.8741111755
1369.06079102	14.6638717651
1369.50195313	22.1040058136
1369.94299316	19.4019947052
1370.3840332	12.6994819641
1370.82312012	21.2291278839
1371.26416016	17.7513370514
1371.70507813	13.9404697418
1372.14416504	13.7382879257
1372.58508301	14.3868045807
1373.02600098	19.7114963531
1373.46508789	20.8081283569
1373.90588379	13.7608394623
1374.34667969	14.5249099731
1374.78564453	20.441488266
1375.22644043	19.0090484619
1375.66723633	28.7343940735
1376.1060791	19.196138382
1376.546875	20.6193637848
1376.98754883	24.5736064911
1377.4263916	24.3944664001
1377.86706543	16.0993614197
1378.30578613	19.7849235535
1378.74645996	13.7765617371
1379.18701172	9.63901138306
1379.62573242	8.93363380432
1380.06628418	6.78196144104
1380.50488281	16.1652774811
1380.94543457	8.44743537903
1381.38586426	17.1310558319
1381.82446289	20.479549408
1382.26489258	13.8626623154
1382.70349121	15.968255043
1383.1439209	16.1380958557
1383.58239746	16.1673812866
1384.02270508	13.9780111313
1384.4630127	15.3333435059
1384.90148926	15.4060020447
1385.34179688	23.1652412415
1385.78015137	6.91643428802
1386.22045898	16.35364151
1386.65881348	18.5206775665
1387.09899902	24.8105010986
1387.53723145	14.7355966568
1387.97741699	21.8786182404
1388.41564941	34.5912284851
1388.85583496	186.684967041
1389.29406738	406.938201904
1389.73217773	59.7729911804
1390.17224121	22.9967288971
1390.61047363	13.34354496
1391.05041504	19.4885787964
1391.48852539	22.0631370544
1391.9284668	13.2162313461
1392.36657715	15.397105217
1392.80639648	21.4771671295
1393.24450684	24.766992569
1393.68249512	18.9170856476
1394.12231445	21.9571609497
1394.56030273	16.0947189331
1395	23.7367668152
1395.43798828	17.0823554993
1395.87585449	22.4530143738
1396.31555176	13.7495279312
1396.75341797	20.1017799377
1397.19311523	17.8462791443
1397.63085938	21.7374591827
1398.06872559	19.1880283356
1398.50830078	22.7713241577
1398.94604492	12.7227687836
1399.38378906	13.7634763718
1399.82336426	25.5591430664
1400.26098633	9.5201921463
1400.6986084	21.6569786072
1401.13806152	23.3371925354
1401.57568359	22.1483745575
1402.01330566	15.5542831421
1402.45275879	19.6217727661
1402.89025879	13.9558420181
1403.32775879	15.1023988724
1403.76525879	16.6489925385
1404.20458984	15.9406805038
1404.64208984	13.423871994
1405.07946777	25.6177349091
1405.5168457	24.8876113892
1405.95617676	19.0615234375
1406.39355469	18.088973999
1406.83081055	19.7474861145
1407.26818848	14.2643957138
1407.70727539	15.9914608002
1408.14453125	21.9982452393
1408.58178711	15.5920257568
1409.01904297	18.3931312561
1409.45812988	17.7475986481
1409.89526367	30.3190879822
1410.33251953	71.2403640747
1410.76965332	53.4902610779
1411.20678711	20.9502048492
1411.64379883	14.3867082596
1412.08276367	8.31287765503
1412.51989746	20.2147598267
1412.95690918	12.7953643799
1413.3939209	17.4493656158
1413.83093262	27.1663780212
1414.26782227	16.4231243134
1414.70666504	23.0435638428
1415.14355469	16.1628265381
1415.58044434	19.0661811829
1416.01733398	17.9891910553
1416.45422363	20.2727336884
1416.89099121	25.0803222656
1417.32788086	24.0864982605
1417.76464844	17.1402111053
1418.20141602	17.1096420288
1418.64001465	17.2395744324
1419.07678223	19.7872848511
1419.51342773	13.0688505173
1419.95019531	13.2159662247
1420.38684082	15.1735296249
1420.82348633	18.4422588348
1421.26000977	22.7688903809
1421.69665527	14.1805362701
1422.13317871	22.1726284027
1422.56982422	20.6593017578
1423.00634766	26.4762878418
1423.44287109	21.9676322937
1423.87927246	20.3312740326
1424.3157959	16.5282821655
1424.75219727	16.1201610565
1425.18859863	17.5962772369
1425.625	19.6583766937
1426.06140137	20.1743469238
1426.49780273	17.7545013428
1426.93408203	26.9265861511
1427.37036133	19.5412635803
1427.8067627	23.0114860535
1428.24291992	18.6192836761
1428.67919922	15.1822576523
1429.11547852	26.4683532715
1429.55163574	20.7538509369
1429.98779297	25.6666355133
1430.4239502	23.4666519165
1430.86010742	14.0826072693
1431.29443359	25.2603435516
1431.73046875	18.9081935883
1432.16650391	18.4055633545
1432.60266113	14.6916856766
1433.03857422	21.9469661713
1433.47460938	22.9550666809
1433.91064453	31.0052680969
1434.34655762	25.1522636414
1434.7824707	16.9555454254
1435.21655273	34.0539703369
1435.65246582	27.9070606232
1436.08837891	18.1644687653
1436.52416992	18.4302062988
1436.96008301	15.3563499451
1437.39587402	23.8303947449
1437.83166504	27.5288696289
1438.26550293	25.9803886414
1438.70129395	21.152463913
1439.13708496	28.9540786743
1439.57275391	33.5784416199
1440.00842285	21.6888713837
1440.44226074	19.7219963074
1440.87780762	22.0983486176
1441.31347656	21.5273933411
1441.74902344	22.8167629242
1442.18273926	27.8130836487
1442.61828613	26.4628734589
1443.05383301	19.6906147003
1443.48937988	24.5530395508
1443.92480469	20.9561538696
1444.35839844	18.6338329315
1444.79394531	18.6351356506
1445.22924805	26.5026607513
1445.6628418	15.0666017532
1446.0982666	16.2718505859
1446.53356934	17.2804603577
1446.96887207	24.1447238922
1447.40234375	19.1685695648
1447.83764648	25.3538398743
1448.27294922	21.8994522095
1448.70629883	21.5625915527
1449.14147949	27.4333457947
1449.57678223	28.0829658508
1450.01000977	32.7803840637
1450.44519043	17.0520248413
1450.88037109	15.8967208862
1451.31359863	18.15366745
1451.74865723	15.5610647202
1452.18383789	19.4363880157
1452.61694336	25.5333862305
1453.05200195	21.9240837097
1453.48522949	24.9029140472
1453.92016602	20.831861496
1454.35510254	21.2559776306
1454.78820801	27.8209209442
1455.22314453	12.6628875732
1455.65612793	18.5211467743
1456.09106445	21.5923194885
1456.52587891	22.2630233765
1456.9588623	31.5919685364
1457.39367676	18.134098053
1457.82666016	22.8144130707
1458.26135254	28.2788352966
1458.69433594	21.8278083801
1459.12902832	18.0810451508
1459.5637207	17.3036766052
1459.99658203	19.9941062927
1460.43115234	23.1052131653
1460.86401367	18.4848804474
1461.29858398	12.5305156708
1461.73132324	26.246301651
1462.16589355	10.091958046
1462.59863281	15.0609178543
1463.03320313	24.4534378052
1463.46582031	22.8184242249
1463.90026855	27.7137737274
1464.33288574	21.7230796814
1464.76550293	18.1157150269
1465.19995117	21.7752971649
1465.63244629	18.9658718109
1466.06689453	23.8410949707
1466.49938965	15.2126979828
1466.93371582	20.9988117218
1467.36621094	18.0756320953
1467.80041504	20.2017631531
1468.23291016	25.383354187
1468.6652832	25.3770599365
1469.0994873	24.1556434631
1469.53186035	26.0815544128
1469.96606445	24.5711402893
1470.39831543	14.7542114258
1470.83068848	28.1712875366
1471.26477051	21.9033813477
1471.69702148	16.9247055054
1472.13110352	23.9672279358
1472.56335449	16.0097961426
1472.9954834	20.9288425446
1473.42944336	22.2285709381
1473.86169434	25.3066139221
1474.29382324	19.2519416809
1474.72766113	18.1484489441
1475.15979004	18.1198387146
1475.59179688	19.1006278992
1476.02575684	21.678691864
1476.45776367	15.4921960831
1476.88977051	19.6483268738
1477.32165527	30.8799152374
1477.75549316	14.6281023026
1478.18737793	23.6841182709
1478.61938477	24.8817405701
1479.05310059	15.5520372391
1479.48486328	22.0561943054
1479.91674805	15.9275684357
1480.34863281	16.7947444916
1480.78222656	18.8244590759
1481.21398926	24.5786094666
1481.64575195	17.2823829651
1482.07751465	25.4080677032
1482.51098633	22.1651763916
1482.94274902	23.2269306183
1483.37438965	17.6282749176
1483.80603027	22.8604869843
1484.2376709	16.8215789795
1484.67114258	20.4390716553
1485.10266113	18.4516201019
1485.53430176	24.1071109772
1485.96582031	14.9917087555
1486.39733887	23.5664157867
1486.82885742	12.8299503326
1487.26208496	16.9202651978
1487.69360352	18.1433563232
1488.125	29.4748783112
1488.55639648	15.21525383
1488.98779297	27.8745498657
1489.41918945	24.5380039215
1489.85058594	18.9020214081
1490.28369141	10.2459888458
1490.71496582	13.4802093506
1491.1463623	20.2341499329
1491.57751465	16.0550327301
1492.00878906	21.8761329651
1492.44006348	16.1482467651
1492.87121582	19.8654499054
1493.30236816	14.4453458786
1493.73352051	18.7117900848
1494.16467285	12.1585531235
1494.5958252	15.9689245224
1495.02685547	17.9838695526
1495.45800781	17.7136211395
1495.89086914	15.6728487015
1496.32189941	17.0496616364
1496.75292969	21.6044998169
1497.18383789	22.1769294739
1497.61486816	28.0029468536
1498.04577637	21.3913841248
1498.47668457	22.9017524719
1498.90759277	20.599817276
1499.33850098	17.8794384003
1499.76928711	22.2561130524
1500.20019531	25.005941391
1500.63098145	15.55210495
1501.06176758	18.432844162
1501.49072266	14.1765098572
1501.92150879	17.0638942719
1502.35217285	22.531211853
1502.78283691	23.1480464935
1503.21362305	18.5652770996
1503.64428711	19.4003925323
1504.0748291	12.4715089798
1504.50549316	17.6744117737
1504.93603516	20.0585689545
1505.36669922	18.6207141876
1505.79724121	24.3583450317
1506.2277832	10.5299777985
1506.6583252	21.7996749878
1507.08691406	21.9113998413
1507.51745605	13.6743478775
1507.94787598	15.5036220551
1508.3782959	17.6391525269
1508.80871582	14.8653039932
1509.23901367	13.6020898819
1509.66943359	14.5993251801
1510.09790039	11.1543130875
1510.52832031	16.8035907745
1510.95861816	16.4945430756
1511.38879395	7.92069768906
1511.8190918	20.3568496704
1512.24938965	13.9419298172
1512.67773438	17.6349544525
1513.10791016	-0.00116987456568
1513.53808594	32.7344017029
1513.96826172	24.5678672791
1514.39831543	20.2051315308
1514.82666016	10.3844671249
1515.25671387	21.9800720215
1515.68676758	12.7413845062
1516.11682129	17.052898407
1516.54504395	14.0296106339
1516.97497559	18.1294059753
1517.4050293	24.7336864471
1517.83496094	11.9792137146
1518.26306152	22.4505023956
1518.69299316	19.270450592
1519.1229248	13.6371335983
1519.55273438	19.7112026215
1519.98071289	17.8158588409
1520.41064453	19.3936195374
1520.8404541	25.6902160645
1521.26831055	19.7971763611
1521.69812012	14.6086215973
1522.12792969	21.1756763458
1522.55578613	19.6527500153
1522.98547363	11.0506238937
1523.41516113	21.5388317108
1523.84301758	18.4634017944
1524.27258301	20.1421527863
1524.70227051	19.1361541748
1525.13000488	28.6070346832
1525.55957031	13.4885253906
1525.98913574	17.795753479
1526.41687012	24.3979244232
1526.84631348	14.4909448624
1527.27404785	18.6856422424
1527.70349121	22.676486969
1528.13293457	17.0534744263
1528.56054688	18.4922161102
1528.98986816	4.50252819061
1529.41748047	22.5936107635
1529.84680176	13.7340192795
1530.27441406	19.8741836548
1530.70361328	14.3472862244
1531.13293457	16.6419086456
1531.5604248	11.3868427277
1531.98962402	25.9404811859
1532.41711426	25.0240840912
1532.84631348	12.9374494553
1533.27368164	14.9871883392
1533.70288086	21.4528331757
1534.13012695	18.1645545959
1534.55932617	17.1667156219
1534.98657227	20.8962898254
1535.41564941	18.967376709
1535.84289551	19.810125351
1536.27197266	23.2874221802
1536.69909668	20.0398235321
1537.12817383	19.3354568481
1537.55529785	15.4653196335
1537.98425293	16.604434967
1538.41137695	9.76561737061
1538.83837891	17.9444026947
1539.26733398	17.3880195618
1539.69433594	13.9692440033
1540.12316895	8.98414325714
1540.5501709	22.9484500885
1540.97900391	13.6844816208
1541.40600586	14.5762624741
1541.83300781	9.01594161987
1542.26171875	17.9104099274
1542.68859863	21.4170417786
1543.11547852	16.0278606415
1543.54418945	16.3192691803
1543.97094727	16.4979572296
1544.3996582	24.3718471527
1544.82641602	15.651222229
1545.25317383	13.7989721298
1545.6817627	21.038433075
1546.10852051	13.6296138763
1546.53515625	9.11633300781
1546.96374512	14.8276338577
1547.39038086	14.0034561157
1547.8170166	19.0929164886
1548.2454834	18.128452301
1548.67211914	10.8522119522
1549.09863281	15.1279478073
1549.52709961	12.5286235809
1549.95361328	4.72449445724
1550.38012695	15.3240003586
1550.80664063	12.2895202637
1551.23486328	10.854549408
1551.66137695	17.1587753296
1552.08776855	16.6378555298
1552.51428223	3.55135273933
1552.94238281	11.9586229324
1553.36877441	20.1794929504
1553.79516602	22.3957881927
1554.22155762	14.0496234894
1554.6496582	25.7986221313
1555.07592773	15.1890268326
1555.50219727	17.1728782654
1555.9284668	19.5584716797
1556.35461426	15.6573553085
1556.78271484	23.5144271851
1557.2088623	15.7343988419
1557.63500977	20.2463722229
1558.06115723	10.1866149902
1558.48730469	14.0871801376
1558.91333008	8.60827732086
1559.34130859	11.2886972427
1559.76733398	15.1215906143
1560.19335938	11.7176017761
1560.61938477	15.5694475174
1561.04541016	11.2623691559
1561.47131348	8.10617733002
1561.89733887	18.102098465
1562.32324219	21.7963466644
1562.75097656	11.8143644333
1563.17687988	19.257188797
1563.6027832	15.8936815262
1564.02856445	19.0773525238
1564.4543457	11.6868553162
1564.88024902	12.8098917007
1565.30603027	16.2924213409
1565.73181152	15.0842018127
1566.1574707	17.9196662903
1566.58325195	16.9004764557
1567.00891113	15.173951149
1567.43457031	13.2887296677
1567.86022949	10.4793787003
1568.28588867	8.01812458038
1568.71154785	10.4251499176
1569.13708496	10.2884016037
1569.56262207	15.3612308502
1569.98828125	13.0264425278
1570.41381836	8.53404998779
1570.8392334	3.70133900642
1571.26477051	14.0707521439
1571.69018555	5.43299770355
1572.11572266	10.6159791946
1572.5411377	8.27974319458
1572.96655273	7.64990234375
1573.3918457	12.8168134689
1573.81726074	8.25720119476
1574.24255371	16.0882053375
1574.66796875	11.5866584778
1575.09326172	13.989115715
1575.51855469	15.3975019455
1575.94372559	10.5598592758
1576.36901855	11.1330575943
1576.79418945	7.0444483757
1577.21936035	5.75600147247
1577.64282227	18.4539833069
1578.06787109	13.9641523361
1578.49304199	14.2325115204
1578.91821289	14.044883728
1579.34326172	9.85365962982
1579.76831055	6.04546165466
1580.19335938	12.5533475876
1580.61657715	9.39314842224
1581.04162598	4.52725410461
1581.46655273	16.7918567657
1581.89160156	13.3224344254
1582.31652832	16.5272655487
1582.74145508	15.8274898529
1583.16455078	10.4733037949
1583.58935547	7.48691701889
1584.01428223	10.9133291245
1584.43908691	14.1289863586
1584.8638916	10.4287166595
1585.28686523	13.6449518204
1585.71166992	9.46000480652
1586.13647461	10.1496362686
1586.56115723	9.00476741791
1586.98583984	3.78028106689
1587.40881348	13.3435878754
1587.83349609	6.14410924911
1588.25805664	5.2532491684
1588.6809082	10.8854150772
1589.10546875	8.20436668396
1589.53015137	10.9126739502
1589.95471191	9.86373710632
1590.37744141	13.4432611465
1590.80200195	14.5151062012
1591.22644043	6.42722272873
1591.64916992	9.83906936646
1592.0736084	8.33717155457
1592.49804688	14.923289299
1592.9206543	12.3492383957
1593.34509277	13.3665828705
1593.76940918	19.8881950378
1594.1920166	12.289276123
1594.61633301	5.97554254532
1595.04064941	11.3934059143
1595.46313477	11.3252124786
1595.8873291	2.73662590981
1596.31164551	11.305150032
1596.73400879	14.5053062439
1597.1583252	2.57948803902
1597.58068848	13.7359771729
1598.00488281	9.07116699219
1598.42895508	12.2784357071
1598.85131836	11.6471948624
1599.27539063	10.764881134
1599.69775391	11.8350362778
1600.1217041	9.44856739044
1600.54577637	9.74482250214
1600.96801758	9.45248126984
1601.39196777	0.00130149442703
1601.81420898	9.8434715271
1602.23815918	3.01393651962
1602.66027832	10.1069612503
1603.08422852	7.66311407089
1603.50634766	1.84033787251
1603.93017578	7.86156606674
1604.35229492	17.0228977203
1604.77612305	10.5764055252
1605.19812012	8.95690250397
1605.62182617	6.36386585236
1606.04382324	4.03482294083
1606.46765137	10.5257472992
1606.88952637	9.18648433685
1607.31323242	7.12582302094
1607.73510742	19.3381175995
1608.15881348	5.4868350029
1608.58068848	7.91341686249
1609.00427246	3.53644871712
1609.42602539	8.32866477966
1609.84790039	15.3331890106
1610.27148438	16.1121788025
1610.69311523	9.43541622162
1611.11669922	21.2325439453
1611.53833008	9.7124042511
1611.96008301	8.24023914337
1612.38354492	4.84664726257
1612.80517578	5.2831363678
1613.2286377	5.98758554459
1613.65014648	12.1076145172
1614.07177734	4.60762453079
1614.49511719	14.8438072205
1614.91662598	7.35190486908
1615.33813477	2.49446177483
1615.76147461	11.5151853561
1616.1829834	3.7106628418
1616.60437012	8.62960910797
1617.02758789	6.90434169769
1617.44897461	0.64157128334
1617.87036133	9.89527606964
1618.2935791	8.74586486816
1618.71496582	10.3413228989
1619.13623047	8.36263656616
1619.55932617	10.8093042374
1619.98059082	3.90380120277
1620.40185547	15.9548387527
1620.82312012	9.66437244415
1621.24621582	5.00521755219
1621.6673584	2.26205563545
1622.08862305	12.7871494293
1622.50976563	14.08634758
1622.93261719	9.64473628998
1623.35375977	12.960021019
1623.77490234	5.46938323975
1624.19592285	10.0494413376
1624.61877441	3.7480533123
1625.03991699	5.98730754852
1625.4609375	11.1329555511
1625.88183594	11.6688728333
1626.30285645	12.6441688538
1626.72375488	8.19968986511
1627.14648438	11.2160863876
1627.56750488	12.3498363495
1627.98840332	6.44238710403
1628.40917969	9.4877166748
1628.83007813	9.37533569336
1629.25085449	4.06200027466
1629.67346191	8.31401729584
1630.09423828	0.611083567142
1630.51501465	7.50544881821
1630.93579102	14.8367366791
1631.35656738	20.3651332855
1631.77722168	8.85399723053
1632.19799805	-0.000677814008668
1632.61865234	12.8036785126
1633.03930664	11.1956653595
1633.46166992	8.10332393646
1633.88232422	9.46795558929
1634.30285645	1.77579987049
1634.72338867	10.4323415756
1635.1439209	0.336744785309
1635.56445313	12.1327724457
1635.98498535	13.4990682602
1636.40551758	13.4256782532
1636.82592773	8.29121875763
1637.24633789	8.44130516052
1637.66674805	6.67884874344
1638.0871582	2.8828125
1638.50756836	3.13380384445
1638.92785645	11.7708072662
1639.3482666	7.25367116928
1639.76855469	11.2937707901
1640.18884277	13.0622282028
1640.60913086	7.90989971161
1641.02941895	9.88759326935
1641.44958496	16.9848480225
1641.86987305	5.14231109619
1642.29003906	10.1330709457
1642.71020508	7.92213964462
1643.13037109	8.96062374115
1643.55053711	6.5615401268
1643.97058105	11.0184688568
1644.390625	13.0828638077
1644.80895996	16.2828483582
1645.22900391	16.084980011
1645.64904785	10.6959867477
1646.0690918	8.78488636017
1646.48901367	9.37410449982
1646.90893555	10.1411895752
1647.32897949	18.5964565277
1647.74890137	15.2805948257
1648.16870117	14.920343399
1648.58679199	12.4189767838
1649.00671387	5.85397148132
1649.42651367	6.31959486008
