# Supplementary material for: Deep CO2 in the end-Triassic Central Atlantic Magmatic Province
Source: Nat Commun. 2020 Apr 7;11:1670. doi: 10.1038/s41467-020-15325-6 (PMC7138847; doi:10.1038/s41467-020-15325-6)
Supplement: Supplementary file 3 — Source Data 1 [file 41467_2020_15325_MOESM3_ESM.zip › CO2/AN137AI_2Px_Incl1_Bubble2_CO2.txt]

1203.32177734	4.08662986755
1203.77514648	12.7627763748
1204.22839355	0.24595656991
1204.68164063	0.799177646637
1205.13293457	1.26440095901
1205.58605957	8.71611213684
1206.03930664	12.6536121368
1206.49243164	3.7059738636
1206.94555664	8.19427585602
1207.39672852	13.1752634048
1207.84985352	19.8631458282
1208.30285645	12.8328294754
1208.75585938	14.488858223
1209.20703125	5.55825996399
1209.66003418	13.2632741928
1210.11291504	13.3072605133
1210.56396484	8.785820961
1211.01696777	6.44857263565
1211.46984863	1.82629215717
1211.92272949	10.7188091278
1212.37365723	6.48258590698
1212.82641602	14.3045310974
1213.27929688	8.55093383789
1213.73010254	4.92007875443
1214.18286133	2.85942120593e-021
1214.63562012	4.07613801956
1215.08642578	13.2255115509
1215.5390625	16.9508171082
1215.99169922	16.1663150787
1216.44250488	14.553609848
1216.8951416	12.5595760345
1217.34765625	8.06777667999
1217.79833984	18.9360218048
1218.25085449	6.82475137711
1218.70153809	4.84930229187
1219.15405273	7.08889770508
1219.60644531	13.3118257523
1220.05700684	8.78869342804
1220.50952148	14.5386295319
1220.95996094	18.153711319
1221.41235352	7.88312244415
1221.86474609	15.1664934158
1222.31518555	15.3554229736
1222.76745605	21.7467479706
1223.21789551	12.1742868423
1223.67016602	15.0446186066
1224.1204834	21.1037197113
1224.57275391	14.3966302872
1225.02490234	11.2402906418
1225.47521973	8.75514125824
1225.92736816	8.50093078613
1226.37756348	17.2616596222
1226.82971191	16.5177593231
1227.27990723	15.8178377151
1227.73193359	13.2817687988
1228.18200684	5.49031877518
1228.6340332	11.8856363297
1229.08410645	17.3514842987
1229.53613281	15.4365129471
1229.98620605	10.5185718536
1230.43811035	16.1750106812
1230.88806152	6.75876188278
1231.33996582	11.2381439209
1231.78991699	19.8745574951
1232.23986816	8.24875450134
1232.69165039	13.9868192673
1233.14147949	12.9677696228
1233.59326172	10.7927408218
1234.04309082	14.4752950668
1234.49475098	20.7183971405
1234.94458008	15.2967939377
1235.39440918	-3.19877205223e-021
1235.84606934	15.9395523071
1236.29577637	9.59290504456
1236.74731445	8.36503219604
1237.19702148	21.8203372955
1237.64672852	3.94604945183
1238.09814453	3.19177174568
1238.54785156	14.4528274536
1238.99926758	5.35896062851
1239.44885254	9.3711938858
1239.8984375	21.4614334106
1240.34973145	11.7110509872
1240.79931641	17.1871604919
1241.2487793	14.7919425964
1241.70007324	24.0390625
1242.14953613	18.1019973755
1242.59887695	9.50476455688
1243.0501709	18.2233181
1243.49951172	22.6718387604
1243.94885254	19.5567855835
1244.40002441	15.9139709473
1244.84936523	11.7863664627
1245.29858398	7.25718736649
1245.74975586	15.5213031769
1246.19897461	15.0144662857
1246.64819336	13.7639856339
1247.09741211	18.3659725189
1247.54833984	9.73010063171
1247.99755859	18.3989009857
1248.44665527	19.0478343964
1248.89575195	13.5649414063
1249.34667969	18.6242675781
1249.7956543	8.06095218658
1250.24475098	17.4543972015
1250.69372559	11.6466445923
1251.14453125	19.8990478516
1251.59350586	17.1409645081
1252.0423584	19.5386199951
1252.49133301	11.6130962372
1252.94018555	19.8210887909
1253.39086914	18.177980423
1253.83972168	10.2116994858
1254.28857422	15.2434902191
1254.73730469	10.7001972198
1255.18603516	19.259552002
1255.63671875	13.001455307
1256.08544922	23.6926803589
1256.53405762	28.2960205078
1256.98278809	19.6368350983
1257.43139648	15.1997251511
1257.88000488	16.9829139709
1258.32861328	9.27871227264
1258.77905273	5.28659200668
1259.22766113	25.6022930145
1259.67614746	22.4060554504
1260.12475586	15.3910627365
1260.57324219	24.563249588
1261.02160645	19.4299812317
1261.47009277	14.5850753784
1261.91845703	18.9929332733
1262.36694336	26.135099411
1262.81713867	18.8571853638
1263.26550293	17.596157074
1263.71386719	14.3191480637
1264.16210938	27.7758846283
1264.61035156	17.2416858673
1265.05859375	17.6817436218
1265.50683594	31.4895610809
1265.95507813	41.1838531494
1266.40332031	39.5067596436
1266.85144043	19.3827209473
1267.29956055	21.7869720459
1267.74768066	23.5707206726
1268.19580078	16.7985553741
1268.6439209	17.9954147339
1269.09191895	16.2689990997
1269.53991699	26.5624408722
1269.98791504	29.844165802
1270.43591309	16.4020252228
1270.88391113	16.7754554749
1271.33178711	12.6410360336
1271.77978516	17.874004364
1272.22766113	17.3630867004
1272.67553711	15.1135215759
1273.12329102	26.2881221771
1273.57116699	18.4931716919
1274.0189209	25.4625549316
1274.4666748	23.5062561035
1274.91442871	17.1300487518
1275.36218262	26.1789455414
1275.80810547	21.3934707642
1276.2557373	29.3594360352
1276.70336914	17.9377269745
1277.15100098	19.7831096649
1277.59863281	17.2334194183
1278.04626465	18.9493122101
1278.49377441	10.9011631012
1278.94140625	23.643119812
1279.38891602	26.7227077484
1279.83447266	25.7436065674
1280.28198242	12.3381767273
1280.72949219	26.0195503235
1281.17687988	19.3314361572
1281.62426758	16.2278213501
1282.07165527	25.2824192047
1282.51904297	15.4139356613
1282.96447754	17.8203125
1283.41186523	17.7782459259
1283.85913086	10.7045106888
1284.30639648	33.5799217224
1284.75366211	22.4526462555
1285.19897461	24.0568618774
1285.64624023	40.0746574402
1286.09338379	168.767868042
1286.54052734	237.602767944
1286.9876709	81.9649810791
1287.43286133	21.4253253937
1287.88000488	13.0684747696
1288.32702637	19.2896308899
1288.77416992	21.5744552612
1289.21923828	13.3690090179
1289.66625977	16.5186595917
1290.11328125	20.347820282
1290.56018066	17.6331710815
1291.00524902	22.0422725677
1291.45214844	15.7427759171
1291.89904785	5.18321275711
1292.34594727	11.6381282806
1292.79089355	13.5456037521
1293.2376709	19.6680240631
1293.68444824	30.7362823486
1294.12939453	26.1144275665
1294.57617188	14.9981822968
1295.02282715	11.7382936478
1295.46765137	26.4601631165
1295.91430664	16.5270462036
1296.36096191	2.3823120594
1296.80578613	21.2785072327
1297.25244141	13.5085935593
1297.69897461	10.8313169479
1298.14367676	20.1136684418
1298.59020996	19.9455356598
1299.03674316	12.2320871353
1299.48132324	14.5464134216
1299.92785645	17.9184436798
1300.37243652	19.1005554199
1300.81884766	18.4265060425
1301.26525879	19.9215354919
1301.70983887	9.84507083893
1302.15612793	16.6551151276
1302.60058594	24.4622592926
1303.046875	17.7333393097
1303.49316406	30.5242385864
1303.93762207	18.4439430237
1304.38391113	16.6475162506
1304.82824707	17.3696594238
1305.27441406	13.9376306534
1305.71875	14.990521431
1306.16491699	17.5895996094
1306.60913086	11.9649076462
1307.05529785	9.23842811584
1307.50134277	18.8331031799
1307.94555664	12.9954996109
1308.39160156	13.4920434952
1308.83581543	12.5739612579
1309.28173828	18.6286258698
1309.72583008	12.2563495636
1310.171875	26.9495887756
1310.61584473	12.3905687332
1311.06176758	18.6880302429
1311.50585938	18.8890552521
1311.9498291	18.3017406464
1312.39562988	15.9105911255
1312.83959961	14.1300888062
1313.28540039	16.7798900604
1313.72924805	17.6463775635
1314.17504883	15.0389671326
1314.61889648	21.3956317902
1315.0645752	18.0618953705
1315.50842285	16.5496292114
1315.95214844	22.9006595612
1316.39782715	23.2051563263
1316.84155273	21.809299469
1317.28723145	9.79407310486
1317.73083496	16.5614280701
1318.17456055	22.067943573
1318.62011719	16.8454017639
1319.0637207	21.586359024
1319.50915527	15.7543945313
1319.95275879	11.4453811646
1320.3963623	22.6162586212
1320.84179688	19.1372032166
1321.28527832	10.1016893387
1321.72875977	28.967956543
1322.17407227	19.5685825348
1322.61755371	20.0236473083
1323.06103516	13.9923248291
1323.50622559	23.4343700409
1323.94970703	13.7122125626
1324.39306641	12.7504892349
1324.83825684	20.0555343628
1325.28149414	21.3517150879
1325.72485352	22.8021583557
1326.16809082	17.5125961304
1326.61328125	18.0093746185
1327.05639648	8.67639732361
1327.49963379	21.3654670715
1327.94470215	22.5739936829
1328.38781738	18.8039340973
1328.83105469	19.3326721191
1329.27416992	28.8369865417
1329.71911621	30.2345848083
1330.16210938	18.0486373901
1330.60522461	21.6141109467
1331.04821777	28.1030845642
1331.49121094	20.0931015015
1331.93603516	24.2277393341
1332.37902832	26.6556758881
1332.82202148	28.7452812195
1333.26489258	19.4065742493
1333.70776367	23.7888412476
1334.15246582	27.1923694611
1334.59533691	16.0183086395
1335.03820801	20.7532520294
1335.48095703	18.8477783203
1335.92370605	18.2135009766
1336.36645508	26.8010158539
1336.81103516	25.9430236816
1337.25378418	19.6264839172
1337.6965332	20.9911308289
1338.13916016	23.3939437866
1338.58178711	25.4720001221
1339.02441406	27.3900985718
1339.46704102	18.2938766479
1339.91149902	17.3963699341
1340.35400391	25.4629001617
1340.79650879	23.0353813171
1341.23901367	28.8070278168
1341.68151855	26.5209732056
1342.12402344	27.6440525055
1342.56640625	23.0204219818
1343.00891113	27.5947723389
1343.45129395	27.2017498016
1343.89367676	24.2247714996
1344.3359375	23.561460495
1344.77832031	30.7527332306
1345.22058105	20.7389125824
1345.66296387	36.0122375488
1346.10705566	27.1161518097
1346.54931641	21.9783878326
1346.99145508	16.396320343
1347.43371582	19.0457782745
1347.87585449	28.1961269379
1348.31799316	17.6350250244
1348.76013184	22.0714244843
1349.20227051	26.0754928589
1349.64428711	20.4928207397
1350.08642578	21.9868774414
1350.52844238	18.2494258881
1350.96862793	27.0694236755
1351.41052246	12.4815340042
1351.85253906	23.1157722473
1352.29443359	19.4253120422
1352.7364502	16.4793872833
1353.17834473	13.4234628677
1353.62023926	17.9340782166
1354.06201172	14.6230278015
1354.50390625	16.2065811157
1354.94567871	14.626953125
1355.38745117	29.1497650146
1355.82922363	14.5356407166
1356.27099609	26.6869564056
1356.71276855	19.2951831818
1357.15258789	24.8345241547
1357.59423828	20.8536262512
1358.03588867	20.9751224518
1358.47753906	17.6055450439
1358.91918945	16.5829048157
1359.36071777	24.2766284943
1359.80236816	24.4341125488
1360.24389648	23.0165214539
1360.68359375	19.6762924194
1361.125	22.5241718292
1361.56652832	11.9276189804
1362.00793457	29.976764679
1362.44946289	20.0598773956
1362.89086914	14.4465923309
1363.33032227	24.3404331207
1363.77172852	19.5955162048
1364.21313477	15.897734642
1364.65441895	22.9812259674
1365.09570313	18.5357780457
1365.53515625	12.8189201355
1365.97644043	21.7653923035
1366.41760254	24.7011852264
1366.85888672	15.2237625122
1367.29821777	19.3602275848
1367.73937988	21.73828125
1368.18041992	17.6830558777
1368.62158203	22.3456077576
1369.06079102	28.0534439087
1369.50195313	19.8840141296
1369.94299316	23.5362873077
1370.3840332	22.4955825806
1370.82312012	16.909072876
1371.26416016	9.17165756226
1371.70507813	16.6232624054
1372.14416504	23.4792251587
1372.58508301	16.6506958008
1373.02600098	19.5366077423
1373.46508789	14.2761907578
1373.90588379	14.0810203552
1374.34667969	11.9947690964
1374.78564453	18.0336418152
1375.22644043	17.5587558746
1375.66723633	13.0662384033
1376.1060791	14.768368721
1376.546875	20.3676357269
1376.98754883	15.0731487274
1377.4263916	24.5401420593
1377.86706543	12.4035196304
1378.30578613	13.8399333954
1378.74645996	10.2801885605
1379.18701172	19.0676651001
1379.62573242	15.2895030975
1380.06628418	15.0540723801
1380.50488281	22.5834827423
1380.94543457	13.5941934586
1381.38586426	14.9059906006
1381.82446289	13.1591377258
1382.26489258	8.41212368011
1382.70349121	24.203962326
1383.1439209	23.9412631989
1383.58239746	16.4100151062
1384.02270508	13.0213766098
1384.4630127	21.2075119019
1384.90148926	17.7443599701
1385.34179688	16.1821250916
1385.78015137	11.8926010132
1386.22045898	21.8434772491
1386.65881348	15.9434652328
1387.09899902	11.0721292496
1387.53723145	18.1124172211
1387.97741699	20.1811408997
1388.41564941	45.8085823059
1388.85583496	266.717712402
1389.29406738	353.934082031
1389.73217773	85.0846557617
1390.17224121	16.722032547
1390.61047363	20.3598670959
1391.05041504	21.2690753937
1391.48852539	15.511259079
1391.9284668	23.6526870728
1392.36657715	18.8195934296
1392.80639648	17.2315769196
1393.24450684	8.97091579437
1393.68249512	19.5252189636
1394.12231445	7.14863920212
1394.56030273	15.5829048157
1395	8.70439434052
1395.43798828	7.93753862381
1395.87585449	15.4026117325
1396.31555176	19.4077301025
1396.75341797	18.4612979889
1397.19311523	12.124250412
1397.63085938	11.0256214142
1398.06872559	12.2510585785
1398.50830078	15.7537631989
1398.94604492	16.1328849792
1399.38378906	7.30750703812
1399.82336426	12.9420213699
1400.26098633	12.4644527435
1400.6986084	10.0882940292
1401.13806152	19.1969051361
1401.57568359	8.61902999878
1402.01330566	24.9596118927
1402.45275879	15.4505586624
1402.89025879	9.21231842041
1403.32775879	14.9722490311
1403.76525879	18.1512813568
1404.20458984	-4.0263016316e-022
1404.64208984	12.1202316284
1405.07946777	16.1125030518
1405.5168457	15.1960868835
1405.95617676	17.9830589294
1406.39355469	17.3835468292
1406.83081055	11.3514461517
1407.26818848	13.1105222702
1407.70727539	15.9931221008
1408.14453125	6.31174325943
1408.58178711	12.8018770218
1409.01904297	13.0954809189
1409.45812988	21.980758667
1409.89526367	34.9542999268
1410.33251953	62.1604537964
1410.76965332	40.256526947
1411.20678711	15.1005020142
1411.64379883	6.61644077301
1412.08276367	11.2340450287
1412.51989746	14.6364097595
1412.95690918	10.7754659653
1413.3939209	12.1469774246
1413.83093262	13.7699260712
1414.26782227	15.6854734421
1414.70666504	6.02563238144
1415.14355469	8.9933385849
1415.58044434	16.1108570099
1416.01733398	14.5482616425
1416.45422363	7.20987892151
1416.89099121	15.1516427994
1417.32788086	6.70034456253
1417.76464844	9.5348367691
1418.20141602	9.43249988556
1418.64001465	9.60161209106
1419.07678223	3.42700695992
1419.51342773	9.35008049011
1419.95019531	6.17290592194
1420.38684082	7.58611488342
1420.82348633	14.4921178818
1421.26000977	12.6756658554
1421.69665527	14.8829278946
1422.13317871	18.4538249969
1422.56982422	11.2376432419
1423.00634766	2.98253822327
1423.44287109	13.4658584595
1423.87927246	5.95895957947
1424.3157959	9.33587837219
1424.75219727	6.4483757019
1425.18859863	7.50312280655
1425.625	3.32217168808
1426.06140137	12.1219825745
1426.49780273	16.9723472595
1426.93408203	13.0531606674
1427.37036133	13.3868579865
1427.8067627	7.90875005722
1428.24291992	9.0612859726
1428.67919922	5.75421857834
1429.11547852	11.9356279373
1429.55163574	6.73587656021
1429.98779297	15.3571195602
1430.4239502	12.8529148102
1430.86010742	17.2689762115
1431.29443359	10.6255273819
1431.73046875	13.5894765854
1432.16650391	16.5877017975
1432.60266113	18.9599971771
1433.03857422	19.7886352539
1433.47460938	10.8664941788
1433.91064453	17.9087409973
1434.34655762	3.20555591583
1434.7824707	16.1031703949
1435.21655273	18.8696575165
1435.65246582	14.8164310455
1436.08837891	18.2000904083
1436.52416992	19.9992923737
1436.96008301	14.170293808
1437.39587402	12.5610351563
1437.83166504	25.1370410919
1438.26550293	14.2060060501
1438.70129395	16.9030838013
1439.13708496	11.5195512772
1439.57275391	11.5568332672
1440.00842285	13.6268453598
1440.44226074	3.1709549427
1440.87780762	18.0521697998
1441.31347656	16.4381999969
1441.74902344	4.9049487114
1442.18273926	12.6018257141
1442.61828613	11.3856973648
1443.05383301	16.3583889008
1443.48937988	9.47558498383
1443.92480469	1.3609189028e-021
1444.35839844	14.8120861053
1444.79394531	16.9733848572
1445.22924805	19.374956131
1445.6628418	12.3500900269
1446.0982666	12.8069019318
1446.53356934	13.9708194733
1446.96887207	5.38210582733
1447.40234375	6.26747512817
1447.83764648	11.1330871582
1448.27294922	9.88485717773
1448.70629883	9.54471111298
1449.14147949	1.24611604214
1449.57678223	13.3479690552
1450.01000977	13.4601182938
1450.44519043	16.2539978027
1450.88037109	12.2434720993
1451.31359863	14.9069442749
1451.74865723	2.30642271042
1452.18383789	9.39027500153
1452.61694336	14.5264892578
1453.05200195	9.53888893127
1453.48522949	14.7960538864
1453.92016602	12.9824762344
1454.35510254	15.7906904221
1454.78820801	18.3878803253
1455.22314453	10.1006202698
1455.65612793	4.13896846771
1456.09106445	12.6778869629
1456.52587891	11.4949769974
1456.9588623	15.691116333
1457.39367676	17.8617191315
1457.82666016	17.1132068634
1458.26135254	4.92114400864
1458.69433594	2.68396878242
1459.12902832	20.2910194397
1459.5637207	15.6446876526
1459.99658203	19.3015174866
1460.43115234	10.801990509
1460.86401367	16.664106369
1461.29858398	9.89790916443
1461.73132324	7.43275642395
1462.16589355	7.29264259338
1462.59863281	7.38548278809
1463.03320313	15.1140890121
1463.46582031	7.15512704849
1463.90026855	19.4307746887
1464.33288574	9.39725112915
1464.76550293	1.96422982216
1465.19995117	11.7551651001
1465.63244629	1.8524428606
1466.06689453	11.5380086899
1466.49938965	15.3339281082
1466.93371582	13.4129419327
1467.36621094	8.95394134521
1467.80041504	8.83468914032
1468.23291016	13.7242460251
1468.6652832	4.51614999771
1469.0994873	5.3343372345
1469.53186035	2.6068649292
1469.96606445	2.73208904266
1470.39831543	12.1161975861
1470.83068848	10.1540174484
1471.26477051	10.062212944
1471.69702148	19.2981777191
1472.13110352	4.32497215271
1472.56335449	9.30727672577
1472.9954834	4.8670463562
1473.42944336	3.33278346062
1473.86169434	14.5916233063
1474.29382324	10.5132474899
1474.72766113	11.6268911362
1475.15979004	3.1506626606
1475.59179688	5.55028581619
1476.02575684	7.97145366669
1476.45776367	7.73062515259
1476.88977051	6.53478574753
1477.32165527	11.6112117767
1477.75549316	14.9483718872
1478.18737793	14.5874214172
1478.61938477	12.4068126678
1479.05310059	14.4289169312
1479.48486328	0.363983780146
1479.91674805	7.93913269043
1480.34863281	13.5982837677
1480.78222656	13.0075941086
1481.21398926	9.16523075104
1481.64575195	7.13284349442
1482.07751465	6.65054368973
1482.51098633	6.06036329269
1482.94274902	13.0915899277
1483.37438965	14.6351594925
1483.80603027	10.3005828857
1484.2376709	9.45495414734
1484.67114258	10.8896045685
1485.10266113	10.9028272629
1485.53430176	12.1702651978
1485.96582031	11.8271360397
1486.39733887	12.1700544357
1486.82885742	9.5794801712
1487.26208496	6.46452903748
1487.69360352	12.1646165848
1488.125	8.2854642868
1488.55639648	7.65509033203
1488.98779297	8.60354042053
1489.41918945	13.3212099075
1489.85058594	11.4012975693
1490.28369141	6.94042015076
1490.71496582	13.2321653366
1491.1463623	14.5197296143
1491.57751465	12.8920783997
1492.00878906	12.4890012741
1492.44006348	13.8280553818
1492.87121582	2.34238791466
1493.30236816	18.2984313965
1493.73352051	16.937456131
1494.16467285	14.1694612503
1494.5958252	18.0126953125
1495.02685547	12.1716957092
1495.45800781	7.50120162964
1495.89086914	17.4632644653
1496.32189941	10.0905981064
1496.75292969	11.7026815414
1497.18383789	9.52102088928
1497.61486816	4.82967567444
1498.04577637	11.7455205917
1498.47668457	7.1150970459
1498.90759277	8.42424297333
1499.33850098	12.2316713333
1499.76928711	14.8943548203
1500.20019531	17.7902565002
1500.63098145	12.7061128616
1501.06176758	10.803984642
1501.49072266	16.8607330322
1501.92150879	13.112578392
1502.35217285	13.1085777283
1502.78283691	6.65380048752
1503.21362305	14.4194335938
1503.64428711	11.4131307602
1504.0748291	17.9496459961
1504.50549316	6.02394580841
1504.93603516	12.1261348724
1505.36669922	14.3673000336
1505.79724121	9.46187877655
1506.2277832	14.8683223724
1506.6583252	6.98704814911
1507.08691406	14.4462175369
1507.51745605	20.6573162079
1507.94787598	12.3903617859
1508.3782959	13.4959564209
1508.80871582	9.66452598572
1509.23901367	16.1322879791
1509.66943359	18.4742851257
1510.09790039	16.4139690399
1510.52832031	10.400144577
1510.95861816	14.009932518
1511.38879395	16.8082695007
1511.8190918	17.450920105
1512.24938965	10.5985689163
1512.67773438	15.1269378662
1513.10791016	5.77839231491
1513.53808594	36.6134529114
1513.96826172	20.7212028503
1514.39831543	19.9241256714
1514.82666016	13.8625564575
1515.25671387	13.7007102966
1515.68676758	13.259932518
1516.11682129	12.7653474808
1516.54504395	19.0354175568
1516.97497559	15.2633323669
1517.4050293	17.0594882965
1517.83496094	5.12297344208
1518.26306152	18.0625228882
1518.69299316	12.0208950043
1519.1229248	15.7237157822
1519.55273438	20.3899917603
1519.98071289	0.506508231163
1520.41064453	16.2190589905
1520.8404541	12.9433631897
1521.26831055	17.4265079498
1521.69812012	20.6435546875
1522.12792969	10.5500040054
1522.55578613	14.7989664078
1522.98547363	9.7182636261
1523.41516113	12.9435014725
1523.84301758	19.4684143066
1524.27258301	14.8731374741
1524.70227051	9.51697540283
1525.13000488	12.0881795883
1525.55957031	15.7618236542
1525.98913574	22.832698822
1526.41687012	5.441177845
1526.84631348	12.458770752
1527.27404785	12.1634254456
1527.70349121	10.4619083405
1528.13293457	11.6787538528
1528.56054688	8.6613111496
1528.98986816	23.3929595947
1529.41748047	23.032541275
1529.84680176	8.75347995758
1530.27441406	18.794336319
1530.70361328	7.60701560974
1531.13293457	19.0644302368
1531.5604248	22.2736549377
1531.98962402	12.0067510605
1532.41711426	7.44030666351
1532.84631348	22.3926296234
1533.27368164	9.41276073456
1533.70288086	15.718298912
1534.13012695	15.9414796829
1534.55932617	18.7735595703
1534.98657227	20.0833053589
1535.41564941	13.147526741
1535.84289551	12.6979703903
1536.27197266	17.6251316071
1536.69909668	14.1525716782
1537.12817383	23.4749507904
1537.55529785	13.8559741974
1537.98425293	17.2359848022
1538.41137695	-7.0641224312e-022
1538.83837891	20.3385334015
1539.26733398	17.7159385681
1539.69433594	18.8410987854
1540.12316895	9.23731613159
1540.5501709	12.8761711121
1540.97900391	10.8144550323
1541.40600586	15.8453474045
1541.83300781	18.8649024963
1542.26171875	18.3833236694
1542.68859863	11.1964321136
1543.11547852	18.6940879822
1543.54418945	14.6288700104
1543.97094727	14.65965271
1544.3996582	16.5444984436
1544.82641602	21.8036899567
1545.25317383	13.4106197357
1545.6817627	20.3891925812
1546.10852051	15.2912225723
1546.53515625	12.3367729187
1546.96374512	6.94781351089
1547.39038086	16.2181930542
1547.8170166	19.9944915771
1548.2454834	19.1336460114
1548.67211914	19.8921089172
1549.09863281	16.180393219
1549.52709961	7.93434667587
1549.95361328	16.5531635284
1550.38012695	16.7753219604
1550.80664063	21.477558136
1551.23486328	19.0110473633
1551.66137695	18.9455833435
1552.08776855	13.9794664383
1552.51428223	27.8340015411
1552.94238281	14.3008890152
1553.36877441	29.1562404633
1553.79516602	19.3555049896
1554.22155762	22.1123352051
1554.6496582	22.8190631866
1555.07592773	17.9618740082
1555.50219727	20.6928806305
1555.9284668	22.5300197601
1556.35461426	16.9884185791
1556.78271484	23.8331756592
1557.2088623	18.2895317078
1557.63500977	11.2791633606
1558.06115723	17.4100704193
1558.48730469	12.9785737991
1558.91333008	25.2150382996
1559.34130859	23.4430522919
1559.76733398	19.5607643127
1560.19335938	11.705780983
1560.61938477	16.7649707794
1561.04541016	19.8885974884
1561.47131348	15.7992448807
1561.89733887	12.3108310699
1562.32324219	19.7864952087
1562.75097656	9.03356170654
1563.17687988	10.0928096771
1563.6027832	8.50334072113
1564.02856445	16.9112300873
1564.4543457	16.7400360107
1564.88024902	12.3437376022
1565.30603027	12.8844833374
1565.73181152	25.6909542084
1566.1574707	25.5603199005
1566.58325195	22.7973079681
1567.00891113	21.2218475342
1567.43457031	14.5017576218
1567.86022949	23.8990917206
1568.28588867	27.4405765533
1568.71154785	30.274559021
1569.13708496	16.193687439
1569.56262207	21.8331012726
1569.98828125	14.5731716156
1570.41381836	21.2496376038
1570.8392334	22.2407932281
1571.26477051	20.8232879639
1571.69018555	26.1438045502
1572.11572266	14.7078742981
1572.5411377	14.104929924
1572.96655273	23.2574291229
1573.3918457	26.9616565704
1573.81726074	20.1038837433
1574.24255371	24.7272758484
1574.66796875	18.7986679077
1575.09326172	16.5805587769
1575.51855469	17.7684459686
1575.94372559	17.6631946564
1576.36901855	23.7605075836
1576.79418945	13.4643325806
1577.21936035	14.1084423065
1577.64282227	18.014957428
1578.06787109	19.6798534393
1578.49304199	22.009147644
1578.91821289	28.7193241119
1579.34326172	20.8021392822
1579.76831055	13.7730941772
1580.19335938	29.4834117889
1580.61657715	15.4119977951
1581.04162598	29.4811611176
1581.46655273	26.1356544495
1581.89160156	19.3661994934
1582.31652832	27.472410202
1582.74145508	14.8512592316
1583.16455078	16.176153183
1583.58935547	31.4377632141
1584.01428223	25.9063873291
1584.43908691	22.7063217163
1584.8638916	19.5781612396
1585.28686523	21.8893909454
1585.71166992	27.0803604126
1586.13647461	15.5251111984
1586.56115723	17.09009552
1586.98583984	21.5009860992
1587.40881348	17.935918808
1587.83349609	22.6437797546
1588.25805664	18.7195720673
1588.6809082	10.0480108261
1589.10546875	24.9289932251
1589.53015137	13.1573877335
1589.95471191	27.0441665649
1590.37744141	15.7113027573
1590.80200195	21.5667877197
1591.22644043	22.5816574097
1591.64916992	23.3365039825
1592.0736084	21.3456020355
1592.49804688	19.4357643127
1592.9206543	18.7482967377
1593.34509277	15.9362449646
1593.76940918	30.3510017395
1594.1920166	26.5996360779
1594.61633301	21.6793575287
1595.04064941	25.4724178314
1595.46313477	20.1410140991
1595.8873291	27.1550235748
1596.31164551	28.3397541046
1596.73400879	26.2632751465
1597.1583252	21.9333667755
1597.58068848	16.7926273346
1598.00488281	23.9885063171
1598.42895508	23.0292034149
1598.85131836	23.9282474518
1599.27539063	26.1557502747
1599.69775391	21.6705856323
1600.1217041	18.2960071564
1600.54577637	22.428478241
1600.96801758	18.2710189819
1601.39196777	18.5124492645
1601.81420898	9.17378234863
1602.23815918	24.1274871826
1602.66027832	19.7014160156
1603.08422852	6.04264354706
1603.50634766	20.0198440552
1603.93017578	19.4885463715
1604.35229492	31.0610809326
1604.77612305	31.3544464111
1605.19812012	29.9114704132
1605.62182617	21.0208263397
1606.04382324	22.9746417999
1606.46765137	27.3027267456
1606.88952637	21.2267875671
1607.31323242	20.6755256653
1607.73510742	22.9749279022
1608.15881348	20.0241546631
1608.58068848	24.3922786713
1609.00427246	21.5601787567
1609.42602539	19.2739391327
1609.84790039	23.5440559387
1610.27148438	21.1315383911
1610.69311523	22.7102050781
1611.11669922	23.2373657227
1611.53833008	21.345249176
1611.96008301	18.871931076
1612.38354492	25.5130348206
1612.80517578	14.7041521072
1613.2286377	14.8106584549
1613.65014648	13.4630718231
1614.07177734	16.1976890564
1614.49511719	19.4465675354
1614.91662598	9.56876373291
1615.33813477	21.4985084534
1615.76147461	16.0687026978
1616.1829834	12.3491287231
1616.60437012	15.2616662979
1617.02758789	8.29986000061
1617.44897461	18.4738578796
1617.87036133	15.926363945
1618.2935791	22.3828010559
1618.71496582	10.7213830948
1619.13623047	14.6733198166
1619.55932617	16.2034473419
1619.98059082	17.314666748
1620.40185547	23.9937133789
1620.82312012	10.1105184555
1621.24621582	14.7181129456
1621.6673584	14.1668014526
1622.08862305	15.2048921585
1622.50976563	10.6285943985
1622.93261719	3.7559697628
1623.35375977	15.2269973755
1623.77490234	14.5824174881
1624.19592285	8.26444816589
1624.61877441	16.6295337677
1625.03991699	22.6646614075
1625.4609375	12.0456476212
1625.88183594	14.8107585907
1626.30285645	10.1478452682
1626.72375488	11.5822162628
1627.14648438	20.8642139435
1627.56750488	16.1506690979
1627.98840332	10.3170232773
1628.40917969	9.97133922577
1628.83007813	14.0500888824
1629.25085449	14.1213111877
1629.67346191	20.81208992
1630.09423828	10.2603149414
1630.51501465	17.4418563843
1630.93579102	11.3175849915
1631.35656738	19.2539234161
1631.77722168	9.94584083557
1632.19799805	6.48932266235
1632.61865234	16.0783863068
1633.03930664	19.645772934
1633.46166992	16.4060115814
1633.88232422	5.06388187408
1634.30285645	14.5445766449
1634.72338867	5.59971380234
1635.1439209	15.2922792435
1635.56445313	11.2535858154
1635.98498535	11.9263210297
1636.40551758	7.93932533264
1636.82592773	10.1679916382
1637.24633789	7.33793544769
1637.66674805	5.58587265015
1638.0871582	6.60741853714
1638.50756836	9.77378559113
1638.92785645	11.2137556076
1639.3482666	5.23826980591
1639.76855469	1.06348097324
1640.18884277	17.1049747467
1640.60913086	14.408952713
1641.02941895	14.0059890747
1641.44958496	2.12786602974
1641.86987305	5.27884864807
1642.29003906	19.4648284912
1642.71020508	15.9753808975
1643.13037109	11.0653562546
1643.55053711	17.4877433777
1643.97058105	4.45479297638
1644.390625	11.4871578217
1644.80895996	8.90145492554
1645.22900391	9.15499401093
1645.64904785	5.05309677124
1646.0690918	6.10543298721
1646.48901367	1.78670656681
1646.90893555	14.8901844025
1647.32897949	2.59288907051
1647.74890137	3.51937317848
1648.16870117	7.04948663712
1648.58679199	1.12496563307e-022
1649.00671387	9.24629116058
1649.42651367	1.88709867001
