# Supplementary material for: Deep CO2 in the end-Triassic Central Atlantic Magmatic Province
Source: Nat Commun. 2020 Apr 7;11:1670. doi: 10.1038/s41467-020-15325-6 (PMC7138847; doi:10.1038/s41467-020-15325-6)
Supplement: Supplementary file 3 — Source Data 1 [file 41467_2020_15325_MOESM3_ESM.zip › CO2/AN137AI_2Px_Incl1_Bubble3_CO2.txt]

1203.32177734	-0.390644907951
1203.77514648	13.4229059219
1204.22839355	15.4156894684
1204.68164063	7.29790115356
1205.13293457	9.48822307587
1205.58605957	9.46341228485
1206.03930664	2.33186149597
1206.49243164	19.1827468872
1206.94555664	9.62738132477
1207.39672852	4.51036739349
1207.84985352	19.1939983368
1208.30285645	11.7163944244
1208.75585938	9.93447113037
1209.20703125	12.0804691315
1209.66003418	2.95569419861
1210.11291504	16.1645030975
1210.56396484	9.80264759064
1211.01696777	7.05520248413
1211.46984863	7.84083366394
1211.92272949	5.69027423859
1212.37365723	9.75175571442
1212.82641602	12.9806880951
1213.27929688	16.8479175568
1213.73010254	11.3039684296
1214.18286133	12.7116937637
1214.63562012	15.204826355
1215.08642578	8.48136234283
1215.5390625	9.29171562195
1215.99169922	5.8692035675
1216.44250488	12.3298816681
1216.8951416	5.79985713959
1217.34765625	1.33979475498
1217.79833984	7.7716794014
1218.25085449	16.4714851379
1218.70153809	5.72063350677
1219.15405273	11.5880146027
1219.60644531	3.14070224762
1220.05700684	14.6202306747
1220.50952148	10.3854112625
1220.95996094	9.56478309631
1221.41235352	11.7309789658
1221.86474609	15.594045639
1222.31518555	10.173037529
1222.76745605	12.8168582916
1223.21789551	4.66851139069
1223.67016602	7.24514913559
1224.1204834	12.3284797668
1224.57275391	13.042016983
1225.02490234	10.1049108505
1225.47521973	17.9784488678
1225.92736816	12.8352565765
1226.37756348	2.84429311752
1226.82971191	13.3860435486
1227.27990723	15.3645162582
1227.73193359	13.4530897141
1228.18200684	15.4876718521
1228.6340332	17.2270851135
1229.08410645	16.0508804321
1229.53613281	7.85492372513
1229.98620605	22.794626236
1230.43811035	20.8067989349
1230.88806152	11.1722869873
1231.33996582	14.3361959457
1231.78991699	11.2607755661
1232.23986816	12.3204994202
1232.69165039	5.20941781998
1233.14147949	10.3501930237
1233.59326172	8.19503593445
1234.04309082	13.7001857758
1234.49475098	11.6005373001
1234.94458008	12.8703889847
1235.39440918	7.64816379547
1235.84606934	12.5259246826
1236.29577637	15.9887990952
1236.74731445	5.75676584244
1237.19702148	25.3655757904
1237.64672852	8.18841171265
1238.09814453	6.54527378082
1238.54785156	10.06346035
1238.99926758	15.1020307541
1239.44885254	13.3162431717
1239.8984375	8.95680809021
1240.34973145	19.0906677246
1240.79931641	5.6656870842
1241.2487793	-1.48255753517
1241.70007324	12.9476079941
1242.14953613	9.33364295959
1242.59887695	11.24858284
1243.0501709	9.44438362122
1243.49951172	5.23640680313
1243.94885254	9.37491798401
1244.40002441	17.500246048
1244.84936523	11.1475820541
1245.29858398	20.1909198761
1245.74975586	18.5897483826
1246.19897461	14.3258657455
1246.64819336	14.081530571
1247.09741211	14.5149650574
1247.54833984	9.90511512756
1247.99755859	21.2538948059
1248.44665527	5.3954782486
1248.89575195	11.0063810349
1249.34667969	13.9492473602
1249.7956543	12.8563699722
1250.24475098	18.9301738739
1250.69372559	9.37731933594
1251.14453125	12.1237668991
1251.59350586	21.4696140289
1252.0423584	8.0157957077
1252.49133301	7.02168369293
1252.94018555	13.5805702209
1253.39086914	7.20447683334
1253.83972168	17.8663749695
1254.28857422	16.803194046
1254.73730469	12.9897689819
1255.18603516	21.980047226
1255.63671875	16.8305835724
1256.08544922	16.3660297394
1256.53405762	15.4906864166
1256.98278809	8.90050411224
1257.43139648	14.0765666962
1257.88000488	19.8498287201
1258.32861328	11.1969928741
1258.77905273	19.1393852234
1259.22766113	16.3452091217
1259.67614746	22.9444351196
1260.12475586	14.8761730194
1260.57324219	8.40416526794
1261.02160645	14.2263650894
1261.47009277	21.0700283051
1261.91845703	19.7461967468
1262.36694336	18.0660514832
1262.81713867	17.4002475739
1263.26550293	25.8106079102
1263.71386719	23.6068820953
1264.16210938	23.3598861694
1264.61035156	12.817987442
1265.05859375	15.0200805664
1265.50683594	15.2996149063
1265.95507813	26.6273078918
1266.40332031	16.838010788
1266.85144043	13.3970117569
1267.29956055	13.4546833038
1267.74768066	17.1361312866
1268.19580078	19.1790103912
1268.6439209	19.8315944672
1269.09191895	19.4135990143
1269.53991699	26.6765651703
1269.98791504	25.2746772766
1270.43591309	15.296333313
1270.88391113	11.9057569504
1271.33178711	15.0260295868
1271.77978516	13.1867933273
1272.22766113	15.8038673401
1272.67553711	18.4314613342
1273.12329102	21.9394626617
1273.57116699	19.7031860352
1274.0189209	6.35127925873
1274.4666748	10.7530765533
1274.91442871	14.9390468597
1275.36218262	19.086265564
1275.80810547	18.2684173584
1276.2557373	21.3630752563
1276.70336914	24.5554008484
1277.15100098	22.2624588013
1277.59863281	21.1837863922
1278.04626465	22.8259239197
1278.49377441	22.0549736023
1278.94140625	15.5376939774
1279.38891602	21.7194099426
1279.83447266	14.2076349258
1280.28198242	19.5930099487
1280.72949219	13.3540182114
1281.17687988	19.48960495
1281.62426758	18.3640995026
1282.07165527	17.0321369171
1282.51904297	13.2533102036
1282.96447754	24.2054862976
1283.41186523	18.2329769135
1283.85913086	17.0406322479
1284.30639648	14.6227169037
1284.75366211	9.93764781952
1285.19897461	17.2756900787
1285.64624023	23.6294937134
1286.09338379	42.6930160522
1286.54052734	48.6535797119
1286.9876709	18.2507534027
1287.43286133	11.7982177734
1287.88000488	18.6795730591
1288.32702637	8.17374134064
1288.77416992	19.358877182
1289.21923828	9.88137054443
1289.66625977	7.8646531105
1290.11328125	6.63552427292
1290.56018066	14.7297639847
1291.00524902	17.5401134491
1291.45214844	14.8128471375
1291.89904785	19.6538772583
1292.34594727	5.5937871933
1292.79089355	22.1877765656
1293.2376709	10.2492179871
1293.68444824	18.0031356812
1294.12939453	12.6566352844
1294.57617188	18.1932315826
1295.02282715	11.3736276627
1295.46765137	8.81727790833
1295.91430664	14.6933355331
1296.36096191	11.4776773453
1296.80578613	9.3202495575
1297.25244141	9.28351593018
1297.69897461	5.74585390091
1298.14367676	9.07308578491
1298.59020996	15.2387781143
1299.03674316	15.2138328552
1299.48132324	8.45731067657
1299.92785645	10.7611312866
1300.37243652	21.7346343994
1300.81884766	10.1098995209
1301.26525879	17.5582046509
1301.70983887	13.3077983856
1302.15612793	10.6084737778
1302.60058594	4.2225985527
1303.046875	15.0232515335
1303.49316406	9.75092029572
1303.93762207	15.5801124573
1304.38391113	3.43151712418
1304.82824707	17.9465332031
1305.27441406	16.7346000671
1305.71875	17.7075862885
1306.16491699	19.0946903229
1306.60913086	7.73481464386
1307.05529785	11.3829364777
1307.50134277	15.3536138535
1307.94555664	14.6381435394
1308.39160156	8.29324531555
1308.83581543	9.08871746063
1309.28173828	2.24632453918
1309.72583008	15.3546762466
1310.171875	16.3802223206
1310.61584473	6.53844356537
1311.06176758	9.49402999878
1311.50585938	6.45991849899
1311.9498291	10.156709671
1312.39562988	5.57920265198
1312.83959961	11.113907814
1313.28540039	6.38763284683
1313.72924805	5.16457223892
1314.17504883	14.6755046844
1314.61889648	0.942131817341
1315.0645752	16.8776416779
1315.50842285	9.7710609436
1315.95214844	15.5201807022
1316.39782715	17.4060955048
1316.84155273	10.559012413
1317.28723145	15.1028862
1317.73083496	20.3830070496
1318.17456055	12.228260994
1318.62011719	9.14732074738
1319.0637207	13.7358016968
1319.50915527	3.16110014915
1319.95275879	9.95803356171
1320.3963623	11.8105983734
1320.84179688	23.3066692352
1321.28527832	18.6270809174
1321.72875977	20.824180603
1322.17407227	21.8229427338
1322.61755371	20.1807823181
1323.06103516	16.9722042084
1323.50622559	17.03606987
1323.94970703	15.8975543976
1324.39306641	27.7736263275
1324.83825684	21.9042739868
1325.28149414	23.7041873932
1325.72485352	19.4588241577
1326.16809082	15.8041734695
1326.61328125	25.734375
1327.05639648	21.3615608215
1327.49963379	22.0236816406
1327.94470215	14.0563154221
1328.38781738	23.9792938232
1328.83105469	12.7765731812
1329.27416992	28.4849567413
1329.71911621	26.0586204529
1330.16210938	29.0635890961
1330.60522461	18.1223735809
1331.04821777	19.4262561798
1331.49121094	19.3883266449
1331.93603516	15.5755624771
1332.37902832	15.8182525635
1332.82202148	26.0148544312
1333.26489258	21.6263046265
1333.70776367	22.6949653625
1334.15246582	11.4022006989
1334.59533691	25.3794326782
1335.03820801	19.1647109985
1335.48095703	29.1540927887
1335.92370605	21.9498157501
1336.36645508	13.4491004944
1336.81103516	19.5654983521
1337.25378418	26.4333343506
1337.6965332	33.048866272
1338.13916016	24.7589530945
1338.58178711	27.4876098633
1339.02441406	29.0851211548
1339.46704102	27.8266334534
1339.91149902	32.7843399048
1340.35400391	19.8770885468
1340.79650879	23.4289054871
1341.23901367	22.2541828156
1341.68151855	30.1480293274
1342.12402344	29.4015197754
1342.56640625	26.3668270111
1343.00891113	30.4231090546
1343.45129395	23.8138885498
1343.89367676	24.4400501251
1344.3359375	25.2339611053
1344.77832031	27.4933643341
1345.22058105	28.3839588165
1345.66296387	24.7806339264
1346.10705566	34.4427947998
1346.54931641	20.7161235809
1346.99145508	26.9656772614
1347.43371582	27.1962890625
1347.87585449	24.5923995972
1348.31799316	29.7804145813
1348.76013184	26.7545375824
1349.20227051	18.0222167969
1349.64428711	23.775888443
1350.08642578	24.0788612366
1350.52844238	22.0431785583
1350.96862793	19.6678981781
1351.41052246	21.2868251801
1351.85253906	17.0027809143
1352.29443359	15.2085132599
1352.7364502	28.9225902557
1353.17834473	27.0246391296
1353.62023926	26.4031524658
1354.06201172	25.0091743469
1354.50390625	30.7512283325
1354.94567871	16.3745346069
1355.38745117	27.9179229736
1355.82922363	15.9643373489
1356.27099609	19.9578094482
1356.71276855	17.2737026215
1357.15258789	29.0086898804
1357.59423828	20.4166221619
1358.03588867	29.4309120178
1358.47753906	20.1017913818
1358.91918945	27.768611908
1359.36071777	24.8436584473
1359.80236816	20.4725780487
1360.24389648	18.6539497375
1360.68359375	22.5153846741
1361.125	21.0445194244
1361.56652832	17.0910243988
1362.00793457	24.4881916046
1362.44946289	27.1771450043
1362.89086914	27.6588973999
1363.33032227	17.723947525
1363.77172852	22.9694156647
1364.21313477	26.8847064972
1364.65441895	21.6114082336
1365.09570313	22.4241867065
1365.53515625	10.7008132935
1365.97644043	25.4013824463
1366.41760254	15.6425437927
1366.85888672	20.7319355011
1367.29821777	15.3008356094
1367.73937988	24.0720005035
1368.18041992	20.622215271
1368.62158203	22.308681488
1369.06079102	30.9425373077
1369.50195313	13.1989908218
1369.94299316	12.9262599945
1370.3840332	13.6446809769
1370.82312012	26.7866134644
1371.26416016	19.7517051697
1371.70507813	26.1813812256
1372.14416504	27.2895126343
1372.58508301	14.2861309052
1373.02600098	21.4967288971
1373.46508789	25.1381549835
1373.90588379	23.8650722504
1374.34667969	17.0678672791
1374.78564453	25.3187885284
1375.22644043	10.3638935089
1375.66723633	21.9692192078
1376.1060791	14.0400066376
1376.546875	13.8410549164
1376.98754883	17.9336910248
1377.4263916	21.169002533
1377.86706543	16.4188957214
1378.30578613	6.59232711792
1378.74645996	12.0688037872
1379.18701172	18.6869220734
1379.62573242	14.4848394394
1380.06628418	21.0558776855
1380.50488281	24.0705471039
1380.94543457	22.3472442627
1381.38586426	18.7620601654
1381.82446289	20.1212406158
1382.26489258	17.2173480988
1382.70349121	20.4612407684
1383.1439209	20.9711723328
1383.58239746	14.8450841904
1384.02270508	19.7268505096
1384.4630127	15.6778879166
1384.90148926	20.4358119965
1385.34179688	11.2511482239
1385.78015137	15.2737083435
1386.22045898	16.0623111725
1386.65881348	15.3770999908
1387.09899902	21.0067100525
1387.53723145	16.8580856323
1387.97741699	11.5664110184
1388.41564941	23.6831359863
1388.85583496	60.9824333191
1389.29406738	60.1083946228
1389.73217773	27.3792610168
1390.17224121	23.156452179
1390.61047363	10.9941101074
1391.05041504	24.9617767334
1391.48852539	21.413848877
1391.9284668	26.7002296448
1392.36657715	16.0087909698
1392.80639648	18.1660423279
1393.24450684	9.9242773056
1393.68249512	25.4565982819
1394.12231445	11.3880701065
1394.56030273	15.4740829468
1395	15.130947113
1395.43798828	22.6889457703
1395.87585449	16.6485767365
1396.31555176	25.7299118042
1396.75341797	15.5199689865
1397.19311523	16.9200077057
1397.63085938	7.73012542725
1398.06872559	18.8767719269
1398.50830078	16.0502166748
1398.94604492	16.8867359161
1399.38378906	24.2461891174
1399.82336426	20.4209346771
1400.26098633	20.6454410553
1400.6986084	21.5644111633
1401.13806152	14.8769435883
1401.57568359	16.2873706818
1402.01330566	17.9870376587
1402.45275879	-0.111725263298
1402.89025879	12.8291158676
1403.32775879	19.2947826385
1403.76525879	19.8962059021
1404.20458984	15.7553100586
1404.64208984	10.0319185257
1405.07946777	21.4505691528
1405.5168457	3.68065094948
1405.95617676	13.6344881058
1406.39355469	10.7722425461
1406.83081055	25.5878829956
1407.26818848	9.42742347717
1407.70727539	5.04370975494
1408.14453125	11.7919130325
1408.58178711	7.37682199478
1409.01904297	13.9218759537
1409.45812988	15.7306537628
1409.89526367	31.9069385529
1410.33251953	24.9647026062
1410.76965332	18.6239967346
1411.20678711	13.4814872742
1411.64379883	10.8654270172
1412.08276367	9.4475107193
1412.51989746	17.7388000488
1412.95690918	15.4796552658
1413.3939209	17.171831131
1413.83093262	12.9965982437
1414.26782227	15.7767782211
1414.70666504	11.9286384583
1415.14355469	14.0828113556
1415.58044434	10.0330734253
1416.01733398	18.1936683655
1416.45422363	-0.210553690791
1416.89099121	12.4981775284
1417.32788086	11.2472982407
1417.76464844	17.3467617035
1418.20141602	17.9344921112
1418.64001465	14.4577283859
1419.07678223	20.5497570038
1419.51342773	15.462723732
1419.95019531	13.8365602493
1420.38684082	4.78847026825
1420.82348633	9.02681350708
1421.26000977	2.30028343201
1421.69665527	15.537935257
1422.13317871	23.7845516205
1422.56982422	16.9656505585
1423.00634766	17.1540279388
1423.44287109	15.49472332
1423.87927246	16.3084506989
1424.3157959	15.1409015656
1424.75219727	24.0158061981
1425.18859863	14.6706361771
1425.625	20.6805839539
1426.06140137	16.4192733765
1426.49780273	15.037976265
1426.93408203	15.9185342789
1427.37036133	16.1615810394
1427.8067627	20.6547355652
1428.24291992	12.3293914795
1428.67919922	8.34002685547
1429.11547852	9.94934082031
1429.55163574	6.64473724365
1429.98779297	10.8376398087
1430.4239502	22.2058410645
1430.86010742	18.4043655396
1431.29443359	14.9625883102
1431.73046875	14.5460329056
1432.16650391	14.0848197937
1432.60266113	6.7790722847
1433.03857422	8.94561576843
1433.47460938	10.6123132706
1433.91064453	16.2371463776
1434.34655762	25.7264919281
1434.7824707	17.8345222473
1435.21655273	11.7381286621
1435.65246582	9.37458610535
1436.08837891	19.981338501
1436.52416992	21.5015659332
1436.96008301	14.411687851
1437.39587402	16.7749824524
1437.83166504	22.7663631439
1438.26550293	11.3474969864
1438.70129395	22.432472229
1439.13708496	14.4396800995
1439.57275391	17.3209114075
1440.00842285	4.71991872787
1440.44226074	18.3378353119
1440.87780762	8.03033065796
1441.31347656	18.8008556366
1441.74902344	14.5798768997
1442.18273926	9.10379314423
1442.61828613	16.2000675201
1443.05383301	11.8617010117
1443.48937988	10.4108343124
1443.92480469	10.6369638443
1444.35839844	11.5874652863
1444.79394531	17.072971344
1445.22924805	16.2500610352
1445.6628418	13.0390472412
1446.0982666	17.2883281708
1446.53356934	5.0321803093
1446.96887207	18.9474086761
1447.40234375	25.9069061279
1447.83764648	16.306968689
1448.27294922	16.8878574371
1448.70629883	12.8734588623
1449.14147949	17.0725021362
1449.57678223	13.8887825012
1450.01000977	11.251502037
1450.44519043	10.4263648987
1450.88037109	21.9533290863
1451.31359863	7.38331127167
1451.74865723	11.5929641724
1452.18383789	11.1496324539
1452.61694336	8.48844146729
1453.05200195	19.3120689392
1453.48522949	16.1588687897
1453.92016602	12.3891506195
1454.35510254	11.5524711609
1454.78820801	1.12604212761
1455.22314453	18.8189430237
1455.65612793	13.5584230423
1456.09106445	17.9596939087
1456.52587891	7.49794626236
1456.9588623	11.8802461624
1457.39367676	19.5913887024
1457.82666016	12.3952302933
1458.26135254	10.1297864914
1458.69433594	16.2670230865
1459.12902832	8.36948299408
1459.5637207	14.423160553
1459.99658203	9.18402957916
1460.43115234	13.9741640091
1460.86401367	17.4213943481
1461.29858398	10.026301384
1461.73132324	12.2727479935
1462.16589355	7.24603366852
1462.59863281	9.04194641113
1463.03320313	14.50664711
1463.46582031	22.4917984009
1463.90026855	9.00012874603
1464.33288574	8.31942176819
1464.76550293	16.0540428162
1465.19995117	14.8996315002
1465.63244629	-3.96556949615
1466.06689453	8.58165931702
1466.49938965	2.53241491318
1466.93371582	11.5772457123
1467.36621094	14.0304393768
1467.80041504	11.5455789566
1468.23291016	2.10306859016
1468.6652832	10.0608291626
1469.0994873	15.2266902924
1469.53186035	11.0966529846
1469.96606445	8.89644908905
1470.39831543	8.56118488312
1470.83068848	14.3675785065
1471.26477051	17.1284656525
1471.69702148	11.6450519562
1472.13110352	9.46349430084
1472.56335449	15.3887386322
1472.9954834	6.57732868195
1473.42944336	14.1530284882
1473.86169434	5.2555270195
1474.29382324	12.8915061951
1474.72766113	13.8779459
1475.15979004	14.7690811157
1475.59179688	13.8164014816
1476.02575684	16.6812133789
1476.45776367	14.1115150452
1476.88977051	18.2007274628
1477.32165527	15.1560144424
1477.75549316	11.2828464508
1478.18737793	13.9295701981
1478.61938477	8.10401535034
1479.05310059	3.51557636261
1479.48486328	15.1562261581
1479.91674805	9.41165828705
1480.34863281	16.6904850006
1480.78222656	12.2459964752
1481.21398926	11.6164550781
1481.64575195	6.92451953888
1482.07751465	5.76027536392
1482.51098633	7.87642383575
1482.94274902	12.7186660767
1483.37438965	4.74550151825
1483.80603027	7.95224332809
1484.2376709	3.93990254402
1484.67114258	12.2506465912
1485.10266113	1.23029637337
1485.53430176	1.26064777374
1485.96582031	9.5559053421
1486.39733887	12.2196578979
1486.82885742	8.57429218292
1487.26208496	9.93172740936
1487.69360352	13.2611656189
1488.125	13.2728309631
1488.55639648	17.0611877441
1488.98779297	14.9593935013
1489.41918945	-1.36568164825
1489.85058594	8.67961883545
1490.28369141	9.33939552307
1490.71496582	9.52618694305
1491.1463623	10.0692033768
1491.57751465	14.0128698349
1492.00878906	5.62724161148
1492.44006348	11.7561473846
1492.87121582	0.764656126499
1493.30236816	10.943611145
1493.73352051	2.5968439579
1494.16467285	8.62685012817
1494.5958252	11.5517263412
1495.02685547	0.491668403149
1495.45800781	8.5291261673
1495.89086914	13.2097740173
1496.32189941	13.8634901047
1496.75292969	10.0559625626
1497.18383789	5.16855716705
1497.61486816	13.8147602081
1498.04577637	10.9907636642
1498.47668457	14.5054483414
1498.90759277	7.44795370102
1499.33850098	10.3510255814
1499.76928711	9.14366912842
1500.20019531	5.2468328476
1500.63098145	10.8804674149
1501.06176758	7.60210800171
1501.49072266	9.56563282013
1501.92150879	8.90090751648
1502.35217285	2.10417723656
1502.78283691	13.2087755203
1503.21362305	11.3683671951
1503.64428711	6.54896879196
1504.0748291	6.51815795898
1504.50549316	9.73179340363
1504.93603516	13.9816961288
1505.36669922	8.58542060852
1505.79724121	16.3839530945
1506.2277832	6.17600679398
1506.6583252	8.99063587189
1507.08691406	9.16883659363
1507.51745605	7.56529998779
1507.94787598	4.561814785
1508.3782959	11.9957618713
1508.80871582	23.8163604736
1509.23901367	17.4290885925
1509.66943359	10.9063215256
1510.09790039	1.28626477718
1510.52832031	12.5710449219
1510.95861816	2.65061306953
1511.38879395	11.9970769882
1511.8190918	11.7331638336
1512.24938965	13.5244846344
1512.67773438	7.6507806778
1513.10791016	11.7142496109
1513.53808594	35.2997512817
1513.96826172	8.28378486633
1514.39831543	3.72203636169
1514.82666016	3.84651637077
1515.25671387	4.86647176743
1515.68676758	12.2341184616
1516.11682129	1.86687731743
1516.54504395	14.8943653107
1516.97497559	10.5327510834
1517.4050293	8.57709598541
1517.83496094	0.539994597435
1518.26306152	11.5052394867
1518.69299316	15.0425977707
1519.1229248	9.79832363129
1519.55273438	3.29588222504
1519.98071289	11.4236068726
1520.41064453	7.08212804794
1520.8404541	-1.42599129677
1521.26831055	4.71931505203
1521.69812012	14.1189584732
1522.12792969	8.76463127136
1522.55578613	18.5327625275
1522.98547363	6.87871551514
1523.41516113	6.33709573746
1523.84301758	-0.195330575109
1524.27258301	1.53817105293
1524.70227051	10.7414102554
1525.13000488	13.0680761337
1525.55957031	5.21283102036
1525.98913574	7.32787466049
1526.41687012	1.22056639194
1526.84631348	8.50321388245
1527.27404785	12.7042665482
1527.70349121	4.63264942169
1528.13293457	6.32402658463
1528.56054688	10.3470563889
1528.98986816	4.48468780518
1529.41748047	8.99450969696
1529.84680176	4.96677398682
1530.27441406	14.6924314499
1530.70361328	12.6822910309
1531.13293457	8.33595371246
1531.5604248	2.6072769165
1531.98962402	13.185716629
1532.41711426	6.30373334885
1532.84631348	2.02980351448
1533.27368164	13.8488636017
1533.70288086	7.46250534058
1534.13012695	2.68455600739
1534.55932617	4.6952123642
1534.98657227	9.32222080231
1535.41564941	8.76676845551
1535.84289551	8.82615375519
1536.27197266	11.0643482208
1536.69909668	5.01257276535
1537.12817383	8.12734603882
1537.55529785	9.23969364166
1537.98425293	12.3256616592
1538.41137695	12.1890935898
1538.83837891	10.7805948257
1539.26733398	5.56673336029
1539.69433594	10.8116540909
1540.12316895	3.83773350716
1540.5501709	12.5116920471
1540.97900391	-2.83121848106
1541.40600586	5.7527217865
1541.83300781	6.88379144669
1542.26171875	10.4419393539
1542.68859863	1.00642240047
1543.11547852	5.24738121033
1543.54418945	3.33406853676
1543.97094727	5.3884100914
1544.3996582	9.85260486603
1544.82641602	12.9530439377
1545.25317383	6.40847826004
1545.6817627	3.7212870121
1546.10852051	4.79071760178
1546.53515625	5.06626272202
1546.96374512	11.2441768646
1547.39038086	13.9453010559
1547.8170166	1.22047388554
1548.2454834	0.413318067789
1548.67211914	0.0377141833305
1549.09863281	3.89471387863
1549.52709961	2.95903968811
1549.95361328	8.58726024628
1550.38012695	2.89737868309
1550.80664063	3.42693758011
1551.23486328	8.69021034241
1551.66137695	5.23218297958
1552.08776855	11.5902013779
1552.51428223	10.052690506
1552.94238281	9.13252067566
1553.36877441	13.3087930679
1553.79516602	3.37523055077
1554.22155762	12.489979744
1554.6496582	5.31953382492
1555.07592773	16.7150688171
1555.50219727	7.81814479828
1555.9284668	13.0805187225
1556.35461426	10.2832946777
1556.78271484	14.0698604584
1557.2088623	9.68644809723
1557.63500977	13.9941282272
1558.06115723	8.1139383316
1558.48730469	12.3404426575
1558.91333008	4.44595575333
1559.34130859	-0.87230348587
1559.76733398	12.1540870667
1560.19335938	0.955684840679
1560.61938477	5.22918224335
1561.04541016	11.0369644165
1561.47131348	11.606303215
1561.89733887	10.0754480362
1562.32324219	17.3559989929
1562.75097656	8.8562078476
1563.17687988	6.66562747955
1563.6027832	4.81158924103
1564.02856445	16.9722633362
1564.4543457	4.50999259949
1564.88024902	5.81232452393
1565.30603027	4.56359529495
1565.73181152	8.24522590637
1566.1574707	8.84779644012
1566.58325195	5.5419344902
1567.00891113	14.4015340805
1567.43457031	11.4151277542
1567.86022949	5.12642288208
1568.28588867	7.78109550476
1568.71154785	10.5354032516
1569.13708496	6.49564790726
1569.56262207	10.6535663605
1569.98828125	14.4284772873
1570.41381836	8.58250617981
1570.8392334	11.0502939224
1571.26477051	3.91055035591
1571.69018555	7.24696588516
1572.11572266	7.09506988525
1572.5411377	16.2897415161
1572.96655273	3.9454305172
1573.3918457	7.44181442261
1573.81726074	9.44232273102
1574.24255371	9.12927818298
1574.66796875	11.7931556702
1575.09326172	7.3958773613
1575.51855469	0.801680505276
1575.94372559	6.24262952805
1576.36901855	7.37837171555
1576.79418945	12.1231307983
1577.21936035	0.978045761585
1577.64282227	2.32916545868
1578.06787109	0.485809266567
1578.49304199	4.2451004982
1578.91821289	10.0672225952
1579.34326172	-2.25264883041
1579.76831055	7.57599306107
1580.19335938	2.58080744743
1580.61657715	6.73117542267
1581.04162598	4.82466077805
1581.46655273	10.5805225372
1581.89160156	-0.681126236916
1582.31652832	14.1275501251
1582.74145508	10.0683937073
1583.16455078	1.5965821743
1583.58935547	8.07964706421
1584.01428223	13.5794343948
1584.43908691	5.69528388977
1584.8638916	12.5632867813
1585.28686523	16.2118530273
1585.71166992	10.7345533371
1586.13647461	2.57993507385
1586.56115723	7.15462255478
1586.98583984	2.28553414345
1587.40881348	2.61157751083
1587.83349609	3.13176369667
1588.25805664	19.6467723846
1588.6809082	12.5017147064
1589.10546875	10.5541973114
1589.53015137	12.1256551743
1589.95471191	5.66655921936
1590.37744141	18.341709137
1590.80200195	15.1484537125
1591.22644043	9.91799640656
1591.64916992	11.1053552628
1592.0736084	-0.573913097382
1592.49804688	17.232088089
1592.9206543	9.30389022827
1593.34509277	14.6882829666
1593.76940918	12.1833438873
1594.1920166	3.81682729721
1594.61633301	12.1021156311
1595.04064941	6.24921226501
1595.46313477	0.707086622715
1595.8873291	4.89396095276
1596.31164551	-3.48119878769
1596.73400879	10.1618967056
1597.1583252	8.20620727539
1597.58068848	16.2079391479
1598.00488281	5.23240232468
1598.42895508	19.844537735
1598.85131836	0.44996842742
1599.27539063	11.9420938492
1599.69775391	8.63670063019
1600.1217041	14.9139184952
1600.54577637	9.52929210663
1600.96801758	17.3433227539
1601.39196777	5.05817079544
1601.81420898	11.9383497238
1602.23815918	11.3976669312
1602.66027832	14.1229085922
1603.08422852	8.55303955078
1603.50634766	9.42336845398
1603.93017578	5.72700548172
1604.35229492	21.1595935822
1604.77612305	8.61564445496
1605.19812012	6.68393039703
1605.62182617	10.4273891449
1606.04382324	1.48752248287
1606.46765137	1.16834783554
1606.88952637	10.8356685638
1607.31323242	12.4467802048
1607.73510742	13.6606626511
1608.15881348	2.26783871651
1608.58068848	16.9319076538
1609.00427246	11.2736883163
1609.42602539	16.8329658508
1609.84790039	9.31921482086
1610.27148438	14.5523920059
1610.69311523	13.2730646133
1611.11669922	11.6612129211
1611.53833008	0.0858878791332
1611.96008301	6.82967615128
1612.38354492	9.42181396484
1612.80517578	4.49541282654
1613.2286377	1.15222775936
1613.65014648	5.22281455994
1614.07177734	2.10695028305
1614.49511719	7.25342464447
1614.91662598	1.29861581326
1615.33813477	5.07678699493
1615.76147461	8.5494852066
1616.1829834	8.9679889679
1616.60437012	5.97975921631
1617.02758789	4.95370388031
1617.44897461	18.2060031891
1617.87036133	1.00870609283
1618.2935791	4.71576309204
1618.71496582	4.10455751419
1619.13623047	6.27086019516
1619.55932617	11.8720159531
1619.98059082	10.0940570831
1620.40185547	13.3464002609
1620.82312012	-2.07207632065
1621.24621582	4.8590426445
1621.6673584	11.8932666779
1622.08862305	19.3039951324
1622.50976563	5.61739778519
1622.93261719	12.7240095139
1623.35375977	9.73708248138
1623.77490234	3.22283101082
1624.19592285	14.4232759476
1624.61877441	7.77726554871
1625.03991699	5.18036746979
1625.4609375	6.64657878876
1625.88183594	7.18378973007
1626.30285645	9.74982261658
1626.72375488	7.6777844429
1627.14648438	5.98354387283
1627.56750488	2.69761276245
1627.98840332	5.3298201561
1628.40917969	7.82702112198
1628.83007813	12.2429628372
1629.25085449	5.5658364296
1629.67346191	13.2868480682
1630.09423828	13.9527244568
1630.51501465	16.4739646912
1630.93579102	9.61905193329
1631.35656738	3.01541686058
1631.77722168	14.8288393021
1632.19799805	14.6892461777
1632.61865234	6.80857610703
1633.03930664	6.23126554489
1633.46166992	5.30960559845
1633.88232422	9.87637805939
1634.30285645	7.02118206024
1634.72338867	16.4782772064
1635.1439209	7.75137710571
1635.56445313	13.5033130646
1635.98498535	9.76288509369
1636.40551758	15.9195175171
1636.82592773	7.80741024017
1637.24633789	14.7333650589
1637.66674805	12.5269947052
1638.0871582	3.82244467735
1638.50756836	13.5156106949
1638.92785645	16.0700511932
1639.3482666	7.79333400726
1639.76855469	11.4082069397
1640.18884277	13.5974264145
1640.60913086	7.82942771912
1641.02941895	10.7803516388
1641.44958496	14.1381168365
1641.86987305	10.3443946838
1642.29003906	10.4253616333
1642.71020508	5.88015413284
1643.13037109	5.11220693588
1643.55053711	4.6952123642
1643.97058105	20.5141372681
1644.390625	16.8456821442
1644.80895996	3.317081213
1645.22900391	19.1393108368
1645.64904785	14.8318948746
1646.0690918	16.6762886047
1646.48901367	11.9619350433
1646.90893555	12.1160202026
1647.32897949	10.5443096161
1647.74890137	15.2705793381
1648.16870117	18.9925136566
1648.58679199	11.8545255661
1649.00671387	5.05323410034
1649.42651367	-0.0595129430294
