# Supplementary material for: Deep CO2 in the end-Triassic Central Atlantic Magmatic Province
Source: Nat Commun. 2020 Apr 7;11:1670. doi: 10.1038/s41467-020-15325-6 (PMC7138847; doi:10.1038/s41467-020-15325-6)
Supplement: Supplementary file 3 — Source Data 1 [file 41467_2020_15325_MOESM3_ESM.zip › CO2/AN137AI_2Px_Incl1_Bubble4_CO2.txt]

1203.32177734	2.31317065977e-029
1203.77514648	16.6649703979
1204.22839355	22.3561096191
1204.68164063	15.3740339279
1205.13293457	15.0429134369
1205.58605957	18.1251983643
1206.03930664	26.7958812714
1206.49243164	23.8667736053
1206.94555664	10.6918964386
1207.39672852	15.0884370804
1207.84985352	23.4301891327
1208.30285645	17.4202289581
1208.75585938	10.1023321152
1209.20703125	13.4370565414
1209.66003418	8.54346847534
1210.11291504	11.2198619843
1210.56396484	20.5251960754
1211.01696777	12.7220191956
1211.46984863	19.3942317963
1211.92272949	10.7459430695
1212.37365723	14.5914640427
1212.82641602	15.3054065704
1213.27929688	13.4748239517
1213.73010254	23.2558269501
1214.18286133	8.08782291412
1214.63562012	23.3932552338
1215.08642578	22.246547699
1215.5390625	12.1903505325
1215.99169922	14.1349468231
1216.44250488	12.875620842
1216.8951416	12.0888776779
1217.34765625	15.6148080826
1217.79833984	12.3064422607
1218.25085449	13.3412570953
1218.70153809	12.6961717606
1219.15405273	19.3766117096
1219.60644531	11.2077760696
1220.05700684	2.84957575798
1220.50952148	12.7366476059
1220.95996094	11.2134428024
1221.41235352	9.90271759033
1221.86474609	11.0682992935
1222.31518555	19.3063106537
1222.76745605	17.848575592
1223.21789551	16.1619606018
1223.67016602	14.8595371246
1224.1204834	10.9198102951
1224.57275391	17.4825286865
1225.02490234	22.8017787933
1225.47521973	7.19124937057
1225.92736816	16.228559494
1226.37756348	5.35707712173
1226.82971191	17.3057003021
1227.27990723	5.71208381653
1227.73193359	7.43824005127
1228.18200684	21.7895774841
1228.6340332	21.3515224457
1229.08410645	10.6559915543
1229.53613281	9.85055446625
1229.98620605	14.0910806656
1230.43811035	5.32808876038
1230.88806152	16.3753452301
1231.33996582	1.36850976944
1231.78991699	16.906419754
1232.23986816	8.8796339035
1232.69165039	17.1330566406
1233.14147949	-3.73862724511e-029
1233.59326172	17.5856800079
1234.04309082	11.0428466797
1234.49475098	13.6136541367
1234.94458008	6.57356262207
1235.39440918	12.5015058517
1235.84606934	6.80052566528
1236.29577637	8.07569313049
1236.74731445	7.72332382202
1237.19702148	14.6864309311
1237.64672852	16.7366447449
1238.09814453	15.0604610443
1238.54785156	16.208650589
1238.99926758	10.2330884933
1239.44885254	6.13044595718
1239.8984375	15.992556572
1240.34973145	10.3715000153
1240.79931641	7.19393396378
1241.2487793	16.8721084595
1241.70007324	14.4951496124
1242.14953613	14.5922060013
1242.59887695	16.8532924652
1243.0501709	13.1713562012
1243.49951172	10.0267066956
1243.94885254	9.41858577728
1244.40002441	3.44042873383
1244.84936523	12.8861951828
1245.29858398	20.8846626282
1245.74975586	15.9344387054
1246.19897461	12.0705909729
1246.64819336	12.7719545364
1247.09741211	15.5960350037
1247.54833984	13.2422027588
1247.99755859	13.7007780075
1248.44665527	12.2229852676
1248.89575195	13.0982017517
1249.34667969	10.7491426468
1249.7956543	21.3994941711
1250.24475098	14.5978546143
1250.69372559	12.1763925552
1251.14453125	16.1916313171
1251.59350586	10.0352725983
1252.0423584	9.49691104889
1252.49133301	10.6736574173
1252.94018555	20.0612220764
1253.39086914	9.1087846756
1253.83972168	13.1281175613
1254.28857422	18.8638763428
1254.73730469	23.7990455627
1255.18603516	11.7900733948
1255.63671875	12.5327720642
1256.08544922	21.7853240967
1256.53405762	12.6587352753
1256.98278809	16.4655990601
1257.43139648	20.7954101563
1257.88000488	18.8664951324
1258.32861328	16.4816856384
1258.77905273	20.5524806976
1259.22766113	10.5577583313
1259.67614746	15.603937149
1260.12475586	12.655705452
1260.57324219	13.1711511612
1261.02160645	13.6115856171
1261.47009277	15.9294290543
1261.91845703	21.8421993256
1262.36694336	14.5787124634
1262.81713867	19.3437042236
1263.26550293	17.3391017914
1263.71386719	14.0553655624
1264.16210938	16.3538990021
1264.61035156	18.2860946655
1265.05859375	22.253692627
1265.50683594	21.7163276672
1265.95507813	29.6861190796
1266.40332031	19.7777004242
1266.85144043	18.4267234802
1267.29956055	19.7479038239
1267.74768066	15.5228967667
1268.19580078	24.6933269501
1268.6439209	18.8592700958
1269.09191895	25.437335968
1269.53991699	21.3641967773
1269.98791504	20.6404132843
1270.43591309	24.7586364746
1270.88391113	22.823972702
1271.33178711	20.3086071014
1271.77978516	17.904882431
1272.22766113	24.8941307068
1272.67553711	24.399766922
1273.12329102	23.3137378693
1273.57116699	18.778799057
1274.0189209	16.1593227386
1274.4666748	18.1876659393
1274.91442871	20.7239112854
1275.36218262	8.54782104492
1275.80810547	11.5505189896
1276.2557373	27.2099170685
1276.70336914	13.50395298
1277.15100098	27.0601329803
1277.59863281	11.4248218536
1278.04626465	13.3477191925
1278.49377441	10.3339662552
1278.94140625	17.6677627563
1279.38891602	25.2784519196
1279.83447266	27.0018367767
1280.28198242	9.7933883667
1280.72949219	14.0784254074
1281.17687988	18.663022995
1281.62426758	12.4218416214
1282.07165527	11.7246694565
1282.51904297	19.2897129059
1282.96447754	15.737575531
1283.41186523	9.66455841064
1283.85913086	5.00160884857
1284.30639648	18.3730201721
1284.75366211	20.660118103
1285.19897461	22.4032154083
1285.64624023	19.5243206024
1286.09338379	46.2676773071
1286.54052734	70.6005706787
1286.9876709	23.805683136
1287.43286133	15.6810894012
1287.88000488	16.8509693146
1288.32702637	10.7722482681
1288.77416992	14.1856021881
1289.21923828	19.8676071167
1289.66625977	17.5906257629
1290.11328125	19.9710578918
1290.56018066	19.1139297485
1291.00524902	9.36361694336
1291.45214844	29.0524482727
1291.89904785	10.7846069336
1292.34594727	9.93250274658
1292.79089355	22.0829048157
1293.2376709	13.5850963593
1293.68444824	10.9039173126
1294.12939453	21.5183696747
1294.57617188	23.7219924927
1295.02282715	17.9207630157
1295.46765137	6.68388652802
1295.91430664	9.30831623077
1296.36096191	18.7760124207
1296.80578613	17.4559326172
1297.25244141	13.0121545792
1297.69897461	14.4953765869
1298.14367676	18.6749324799
1298.59020996	26.1073322296
1299.03674316	6.03237485886
1299.48132324	20.7008934021
1299.92785645	15.7292194366
1300.37243652	0.435171872377
1300.81884766	13.0657691956
1301.26525879	14.4176387787
1301.70983887	12.0696935654
1302.15612793	12.8067550659
1302.60058594	9.10395717621
1303.046875	20.3380012512
1303.49316406	19.3225708008
1303.93762207	13.8484325409
1304.38391113	11.2011318207
1304.82824707	3.23057436943
1305.27441406	10.426492691
1305.71875	15.7298469543
1306.16491699	12.6410589218
1306.60913086	18.1856918335
1307.05529785	11.3716602325
1307.50134277	9.18456840515
1307.94555664	18.0843582153
1308.39160156	6.13767910004
1308.83581543	12.4911136627
1309.28173828	9.4820432663
1309.72583008	10.6127214432
1310.171875	10.4825687408
1310.61584473	14.835694313
1311.06176758	15.7898731232
1311.50585938	14.3540248871
1311.9498291	15.2008171082
1312.39562988	12.009431839
1312.83959961	21.9397754669
1313.28540039	11.3518753052
1313.72924805	14.4492864609
1314.17504883	8.43958473206
1314.61889648	15.7078199387
1315.0645752	1.90163072702e-029
1315.50842285	10.8583507538
1315.95214844	3.30512070656
1316.39782715	16.4444770813
1316.84155273	20.6613101959
1317.28723145	10.029873848
1317.73083496	11.1608314514
1318.17456055	22.7332630157
1318.62011719	20.2315807343
1319.0637207	12.3731193542
1319.50915527	12.0180969238
1319.95275879	23.1164684296
1320.3963623	18.3018131256
1320.84179688	20.5725440979
1321.28527832	26.0314865112
1321.72875977	15.3882274628
1322.17407227	14.4416637421
1322.61755371	19.5428333282
1323.06103516	19.3514404297
1323.50622559	9.22834014893
1323.94970703	19.5974273682
1324.39306641	17.6594715118
1324.83825684	18.9527111053
1325.28149414	23.0520324707
1325.72485352	14.439116478
1326.16809082	19.9544963837
1326.61328125	16.8346538544
1327.05639648	16.0420799255
1327.49963379	15.9622974396
1327.94470215	25.3180751801
1328.38781738	23.2988204956
1328.83105469	21.547504425
1329.27416992	22.9738445282
1329.71911621	17.2026996613
1330.16210938	22.8009986877
1330.60522461	29.8317337036
1331.04821777	27.4451313019
1331.49121094	21.7449131012
1331.93603516	15.23802948
1332.37902832	15.8145456314
1332.82202148	21.9315757751
1333.26489258	23.8644599915
1333.70776367	30.171875
1334.15246582	20.9035949707
1334.59533691	29.1004619598
1335.03820801	21.3669643402
1335.48095703	13.3430919647
1335.92370605	15.1761817932
1336.36645508	19.0149459839
1336.81103516	19.4153575897
1337.25378418	24.1997394562
1337.6965332	25.7353744507
1338.13916016	29.4226913452
1338.58178711	20.4305686951
1339.02441406	27.5692176819
1339.46704102	29.3185310364
1339.91149902	25.9245185852
1340.35400391	23.9007511139
1340.79650879	32.9236869812
1341.23901367	27.0556678772
1341.68151855	28.617685318
1342.12402344	20.3166160583
1342.56640625	25.2659301758
1343.00891113	24.3174571991
1343.45129395	23.7217559814
1343.89367676	17.2167072296
1344.3359375	28.0164890289
1344.77832031	19.4010295868
1345.22058105	30.9595737457
1345.66296387	21.5903053284
1346.10705566	28.0814361572
1346.54931641	29.4853744507
1346.99145508	26.9208316803
1347.43371582	24.2479076385
1347.87585449	27.3351402283
1348.31799316	24.2051086426
1348.76013184	19.525144577
1349.20227051	27.4745044708
1349.64428711	33.6578712463
1350.08642578	17.7797031403
1350.52844238	28.1705760956
1350.96862793	17.6194190979
1351.41052246	22.6968078613
1351.85253906	23.9768848419
1352.29443359	20.0253314972
1352.7364502	23.6043815613
1353.17834473	20.7243843079
1353.62023926	18.8724594116
1354.06201172	16.8240318298
1354.50390625	23.084985733
1354.94567871	23.6734542847
1355.38745117	24.2782154083
1355.82922363	19.9387302399
1356.27099609	18.8066997528
1356.71276855	25.5276355743
1357.15258789	15.0799684525
1357.59423828	14.404873848
1358.03588867	17.9222202301
1358.47753906	15.7271327972
1358.91918945	17.6683349609
1359.36071777	17.3677158356
1359.80236816	30.7245311737
1360.24389648	24.8378791809
1360.68359375	26.7730617523
1361.125	21.2584457397
1361.56652832	20.6887722015
1362.00793457	20.3368396759
1362.44946289	22.6152744293
1362.89086914	22.7305622101
1363.33032227	16.7111053467
1363.77172852	18.5102233887
1364.21313477	24.4124565125
1364.65441895	22.7173671722
1365.09570313	21.6654319763
1365.53515625	25.0980682373
1365.97644043	21.361492157
1366.41760254	28.2714576721
1366.85888672	23.7127590179
1367.29821777	15.343003273
1367.73937988	15.6619787216
1368.18041992	16.3612880707
1368.62158203	16.9146575928
1369.06079102	16.6071567535
1369.50195313	16.4687690735
1369.94299316	23.4975776672
1370.3840332	18.5036125183
1370.82312012	21.3940734863
1371.26416016	15.4001502991
1371.70507813	19.4143047333
1372.14416504	23.8784294128
1372.58508301	10.6634664536
1373.02600098	13.3643846512
1373.46508789	23.8024711609
1373.90588379	9.12225914001
1374.34667969	18.4980640411
1374.78564453	26.5617160797
1375.22644043	24.2395534515
1375.66723633	26.6901130676
1376.1060791	23.5574531555
1376.546875	17.7724132538
1376.98754883	14.9443855286
1377.4263916	19.6598758698
1377.86706543	24.7452926636
1378.30578613	20.4541473389
1378.74645996	8.30468940735
1379.18701172	19.4045372009
1379.62573242	15.3477907181
1380.06628418	16.8507900238
1380.50488281	25.6537342072
1380.94543457	14.419257164
1381.38586426	15.6297597885
1381.82446289	17.4161109924
1382.26489258	20.7969703674
1382.70349121	19.2485141754
1383.1439209	26.7643241882
1383.58239746	15.890212059
1384.02270508	22.0253105164
1384.4630127	14.0558843613
1384.90148926	19.3876342773
1385.34179688	19.8137397766
1385.78015137	16.2751750946
1386.22045898	21.417181015
1386.65881348	19.8256816864
1387.09899902	15.3029356003
1387.53723145	18.3660488129
1387.97741699	11.6964292526
1388.41564941	18.2158470154
1388.85583496	81.2528686523
1389.29406738	102.805274963
1389.73217773	19.2491149902
1390.17224121	14.355638504
1390.61047363	17.4567298889
1391.05041504	20.3122997284
1391.48852539	23.0087451935
1391.9284668	11.2113800049
1392.36657715	20.3862667084
1392.80639648	23.1959991455
1393.24450684	23.0775909424
1393.68249512	17.5553760529
1394.12231445	4.41663455963
1394.56030273	16.9868297577
1395	16.9619483948
1395.43798828	18.9473628998
1395.87585449	6.72210836411
1396.31555176	7.37217760086
1396.75341797	17.8812274933
1397.19311523	15.5048274994
1397.63085938	19.3227882385
1398.06872559	16.9681339264
1398.50830078	20.0021953583
1398.94604492	21.2038803101
1399.38378906	11.8884315491
1399.82336426	22.7111492157
1400.26098633	19.3564796448
1400.6986084	9.89305782318
1401.13806152	15.1033248901
1401.57568359	20.577911377
1402.01330566	12.3471841812
1402.45275879	12.0807619095
1402.89025879	15.8137569427
1403.32775879	17.375246048
1403.76525879	22.9161090851
1404.20458984	19.7924880981
1404.64208984	13.4344549179
1405.07946777	18.1430034637
1405.5168457	24.0271778107
1405.95617676	18.3630809784
1406.39355469	21.070941925
1406.83081055	12.9174013138
1407.26818848	13.9797668457
1407.70727539	17.5250396729
1408.14453125	15.1667509079
1408.58178711	22.9537734985
1409.01904297	13.1626224518
1409.45812988	21.0046195984
1409.89526367	25.243730545
1410.33251953	20.2497940063
1410.76965332	26.0071716309
1411.20678711	17.4407024384
1411.64379883	12.6215791702
1412.08276367	5.52632904053
1412.51989746	7.16925048828
1412.95690918	10.1407794952
1413.3939209	12.9050607681
1413.83093262	17.2527427673
1414.26782227	13.9260063171
1414.70666504	14.3703804016
1415.14355469	8.97792339325
1415.58044434	23.9013137817
1416.01733398	19.1226043701
1416.45422363	14.5790176392
1416.89099121	10.7978610992
1417.32788086	2.75927805901
1417.76464844	16.4981651306
1418.20141602	17.4815101624
1418.64001465	12.3210306168
1419.07678223	15.9109869003
1419.51342773	11.0501966476
1419.95019531	19.7015304565
1420.38684082	17.9741382599
1420.82348633	12.6665735245
1421.26000977	18.2320480347
1421.69665527	6.87973833084
1422.13317871	21.2752799988
1422.56982422	9.30982875824
1423.00634766	16.7973022461
1423.44287109	10.0783452988
1423.87927246	18.8940963745
1424.3157959	18.3291950226
1424.75219727	8.90983772278
1425.18859863	13.4918966293
1425.625	12.0435400009
1426.06140137	13.5039749146
1426.49780273	16.9854736328
1426.93408203	14.5886440277
1427.37036133	16.1121673584
1427.8067627	14.9859485626
1428.24291992	10.8658800125
1428.67919922	17.2638511658
1429.11547852	18.5220489502
1429.55163574	20.5031337738
1429.98779297	17.0154304504
1430.4239502	15.683265686
1430.86010742	22.8292999268
1431.29443359	21.6174907684
1431.73046875	21.1149291992
1432.16650391	16.7808990479
1432.60266113	30.9463996887
1433.03857422	21.4067878723
1433.47460938	10.377658844
1433.91064453	17.7034854889
1434.34655762	20.8710441589
1434.7824707	18.7802753448
1435.21655273	14.4802951813
1435.65246582	19.5541381836
1436.08837891	22.1277313232
1436.52416992	12.8834133148
1436.96008301	13.0099439621
1437.39587402	15.5594024658
1437.83166504	17.0356693268
1438.26550293	8.8388671875
1438.70129395	17.5951061249
1439.13708496	18.5461826324
1439.57275391	9.35926532745
1440.00842285	17.4080162048
1440.44226074	18.7492694855
1440.87780762	16.4992599487
1441.31347656	23.0348472595
1441.74902344	24.4818992615
1442.18273926	21.323802948
1442.61828613	20.09025383
1443.05383301	16.9149894714
1443.48937988	8.76120567322
1443.92480469	12.9231138229
1444.35839844	8.24502944946
1444.79394531	20.0951900482
1445.22924805	18.9670829773
1445.6628418	12.340845108
1446.0982666	20.3313694
1446.53356934	14.0854187012
1446.96887207	23.8585243225
1447.40234375	18.0431804657
1447.83764648	23.202501297
1448.27294922	16.6227550507
1448.70629883	8.12984085083
1449.14147949	17.2107372284
1449.57678223	15.0522022247
1450.01000977	21.0455493927
1450.44519043	23.7151870728
1450.88037109	17.0058231354
1451.31359863	9.64405345917
1451.74865723	17.2149410248
1452.18383789	21.2040061951
1452.61694336	15.739323616
1453.05200195	19.7633285522
1453.48522949	25.0497531891
1453.92016602	18.3491401672
1454.35510254	18.502571106
1454.78820801	20.1746711731
1455.22314453	9.79281139374
1455.65612793	23.2544689178
1456.09106445	18.0132446289
1456.52587891	8.38444042206
1456.9588623	25.5931148529
1457.39367676	14.3634490967
1457.82666016	14.7681016922
1458.26135254	21.4238891602
1458.69433594	9.8025302887
1459.12902832	17.7063789368
1459.5637207	16.4835090637
1459.99658203	17.9306850433
1460.43115234	12.7087593079
1460.86401367	14.3082208633
1461.29858398	14.0952339172
1461.73132324	9.35691356659
1462.16589355	18.6304912567
1462.59863281	14.4711685181
1463.03320313	15.0736780167
1463.46582031	21.6200180054
1463.90026855	20.0962162018
1464.33288574	18.2364635468
1464.76550293	19.2906227112
1465.19995117	11.0928382874
1465.63244629	14.8740959167
1466.06689453	14.0318632126
1466.49938965	8.6323223114
1466.93371582	16.3026103973
1467.36621094	15.1128587723
1467.80041504	6.06900501251
1468.23291016	13.6385364532
1468.6652832	19.9376907349
1469.0994873	11.6465387344
1469.53186035	20.1518650055
1469.96606445	16.0273303986
1470.39831543	15.1525125504
1470.83068848	10.9032278061
1471.26477051	16.8174934387
1471.69702148	18.4851131439
1472.13110352	16.6615924835
1472.56335449	19.0635299683
1472.9954834	13.0502986908
1473.42944336	5.76397037506
1473.86169434	11.4021377563
1474.29382324	9.16202831268
1474.72766113	16.6404781342
1475.15979004	14.3889694214
1475.59179688	8.30700206757
1476.02575684	1.47857308388
1476.45776367	15.8177537918
1476.88977051	20.8806152344
1477.32165527	15.9102811813
1477.75549316	13.7777681351
1478.18737793	12.4372816086
1478.61938477	8.68931007385
1479.05310059	11.5753755569
1479.48486328	14.2942352295
1479.91674805	19.8816986084
1480.34863281	7.73509788513
1480.78222656	16.1321640015
1481.21398926	14.462641716
1481.64575195	-8.17210594002e-030
1482.07751465	12.4615516663
1482.51098633	19.0324363708
1482.94274902	18.2141036987
1483.37438965	9.19553661346
1483.80603027	17.3303127289
1484.2376709	19.1267948151
1484.67114258	10.8447084427
1485.10266113	7.9166469574
1485.53430176	9.26125431061
1485.96582031	11.8587112427
1486.39733887	14.502571106
1486.82885742	11.1368637085
1487.26208496	10.9427556992
1487.69360352	22.660905838
1488.125	18.6430702209
1488.55639648	18.6859436035
1488.98779297	7.75952577591
1489.41918945	17.4926013947
1489.85058594	10.3101854324
1490.28369141	19.6806430817
1490.71496582	11.3201618195
1491.1463623	13.3132038116
1491.57751465	14.5814142227
1492.00878906	23.5659999847
1492.44006348	15.4428272247
1492.87121582	12.5539922714
1493.30236816	5.18862295151
1493.73352051	3.47000861168
1494.16467285	8.35365390778
1494.5958252	6.78160429001
1495.02685547	22.2031040192
1495.45800781	19.8765220642
1495.89086914	13.3760452271
1496.32189941	17.8800354004
1496.75292969	6.7703371048
1497.18383789	19.6764297485
1497.61486816	8.52980995178
1498.04577637	13.9641342163
1498.47668457	14.6794185638
1498.90759277	8.92904949188
1499.33850098	8.54420280457
1499.76928711	9.51754951477
1500.20019531	17.8321895599
1500.63098145	17.0144824982
1501.06176758	22.2622146606
1501.49072266	19.7424697876
1501.92150879	11.5233297348
1502.35217285	9.50744056702
1502.78283691	12.301158905
1503.21362305	11.7985610962
1503.64428711	12.4436998367
1504.0748291	8.16082954407
1504.50549316	14.8757686615
1504.93603516	15.2576684952
1505.36669922	9.52955722809
1505.79724121	15.8359289169
1506.2277832	11.7379732132
1506.6583252	12.2351093292
1507.08691406	13.1557750702
1507.51745605	16.1883716583
1507.94787598	15.433057785
1508.3782959	15.3474798203
1508.80871582	5.98495149612
1509.23901367	12.4822788239
1509.66943359	5.09169483185
1510.09790039	10.0420007706
1510.52832031	7.1157617569
1510.95861816	12.9378948212
1511.38879395	9.49323368073
1511.8190918	6.8114156723
1512.24938965	11.1229667664
1512.67773438	10.8548469543
1513.10791016	10.9680747986
1513.53808594	37.1358566284
1513.96826172	16.5161247253
1514.39831543	19.0804309845
1514.82666016	8.55817508698
1515.25671387	8.1485824585
1515.68676758	16.4883670807
1516.11682129	15.3042440414
1516.54504395	16.0486965179
1516.97497559	6.2180018425
1517.4050293	10.4764070511
1517.83496094	19.3454227448
1518.26306152	18.0863456726
1518.69299316	14.6988344193
1519.1229248	11.7658987045
1519.55273438	11.3820495605
1519.98071289	3.16188788414
1520.41064453	2.65917634964
1520.8404541	5.74296522141
1521.26831055	9.7343378067
1521.69812012	14.2403688431
1522.12792969	10.9179239273
1522.55578613	18.0428905487
1522.98547363	7.83332777023
1523.41516113	18.6649799347
1523.84301758	13.9500274658
1524.27258301	16.40234375
1524.70227051	12.7563171387
1525.13000488	16.6656799316
1525.55957031	21.9119243622
1525.98913574	5.03849458694
1526.41687012	8.55694293976
1526.84631348	14.8980512619
1527.27404785	19.2590618134
1527.70349121	16.3982028961
1528.13293457	16.5936050415
1528.56054688	15.2021303177
1528.98986816	16.3221549988
1529.41748047	11.191608429
1529.84680176	15.5610237122
1530.27441406	15.4353637695
1530.70361328	6.4258146286
1531.13293457	10.4008703232
1531.5604248	20.5118980408
1531.98962402	9.15758132935
1532.41711426	15.3023061752
1532.84631348	14.6491680145
1533.27368164	5.48332262039
1533.70288086	8.55309200287
1534.13012695	6.55171632767
1534.55932617	13.2874794006
1534.98657227	11.861615181
1535.41564941	11.4753494263
1535.84289551	16.759885788
1536.27197266	14.954993248
1536.69909668	10.9178600311
1537.12817383	12.8958482742
1537.55529785	21.5317974091
1537.98425293	11.5770645142
1538.41137695	11.3242712021
1538.83837891	11.9405527115
1539.26733398	11.9515028
1539.69433594	19.497220993
1540.12316895	18.3808441162
1540.5501709	13.9922628403
1540.97900391	15.7369356155
1541.40600586	15.9811353683
1541.83300781	10.3666620255
1542.26171875	9.54969024658
1542.68859863	14.6462202072
1543.11547852	10.4947986603
1543.54418945	5.55344343185
1543.97094727	11.1549301147
1544.3996582	9.14839839935
1544.82641602	4.81328296661
1545.25317383	14.9042921066
1545.6817627	17.5636138916
1546.10852051	12.5847558975
1546.53515625	13.0427389145
1546.96374512	16.5943946838
1547.39038086	12.3006010056
1547.8170166	10.8575601578
1548.2454834	8.24888706207
1548.67211914	12.7651042938
1549.09863281	16.0833129883
1549.52709961	14.5586738586
1549.95361328	15.1377534866
1550.38012695	9.17922592163
1550.80664063	12.8921689987
1551.23486328	10.9928607941
1551.66137695	18.4572849274
1552.08776855	12.9525308609
1552.51428223	11.9539041519
1552.94238281	5.26158046722
1553.36877441	8.28697109222
1553.79516602	8.18501281738
1554.22155762	11.4756355286
1554.6496582	8.53716087341
1555.07592773	24.3507728577
1555.50219727	12.6518507004
1555.9284668	16.1412601471
1556.35461426	17.0446853638
1556.78271484	30.0715503693
1557.2088623	11.7596664429
1557.63500977	16.2409172058
1558.06115723	22.6380195618
1558.48730469	13.186841011
1558.91333008	21.5969219208
1559.34130859	11.8169441223
1559.76733398	21.9613838196
1560.19335938	16.297039032
1560.61938477	14.8034086227
1561.04541016	12.6728429794
1561.47131348	14.1508617401
1561.89733887	14.4390592575
1562.32324219	22.3670349121
1562.75097656	13.9300985336
1563.17687988	12.0901737213
1563.6027832	20.7149791718
1564.02856445	18.6028308868
1564.4543457	19.3141212463
1564.88024902	13.2981281281
1565.30603027	20.2712631226
1565.73181152	1.17913877964
1566.1574707	18.3421669006
1566.58325195	14.4607229233
1567.00891113	21.2244796753
1567.43457031	18.434217453
1567.86022949	10.2517137527
1568.28588867	10.4086294174
1568.71154785	14.5418672562
1569.13708496	14.247961998
1569.56262207	22.0691165924
1569.98828125	24.1276454926
1570.41381836	23.017490387
1570.8392334	16.9442520142
1571.26477051	11.4356031418
1571.69018555	13.2617578506
1572.11572266	18.5572624207
1572.5411377	9.49744987488
1572.96655273	12.3853597641
1573.3918457	12.0255937576
1573.81726074	10.2665662766
1574.24255371	11.3053398132
1574.66796875	15.2872333527
1575.09326172	8.58243560791
1575.51855469	15.6622591019
1575.94372559	14.395149231
1576.36901855	8.39700698853
1576.79418945	14.2433433533
1577.21936035	17.3474559784
1577.64282227	20.5079593658
1578.06787109	16.0294952393
1578.49304199	18.5063819885
1578.91821289	10.8260498047
1579.34326172	6.30250024796
1579.76831055	21.0218219757
1580.19335938	17.1265964508
1580.61657715	16.7164649963
1581.04162598	20.3557949066
1581.46655273	21.1420955658
1581.89160156	18.6210765839
1582.31652832	10.1600008011
1582.74145508	14.8444356918
1583.16455078	12.9434585571
1583.58935547	14.6711578369
1584.01428223	17.4664325714
1584.43908691	11.856760025
1584.8638916	9.12164974213
1585.28686523	8.75069904327
1585.71166992	22.671705246
1586.13647461	17.9119873047
1586.56115723	20.0028934479
1586.98583984	16.0348167419
1587.40881348	9.99426460266
1587.83349609	17.0835533142
1588.25805664	10.4423027039
1588.6809082	13.003827095
1589.10546875	17.8578929901
1589.53015137	16.3094863892
1589.95471191	21.9446792603
1590.37744141	5.85315895081
1590.80200195	15.51537323
1591.22644043	12.3866205215
1591.64916992	19.0224018097
1592.0736084	24.1641941071
1592.49804688	7.79602956772
1592.9206543	17.8593158722
1593.34509277	14.8302326202
1593.76940918	21.0390129089
1594.1920166	20.5966396332
1594.61633301	23.0357570648
1595.04064941	8.87626171112
1595.46313477	12.2686300278
1595.8873291	15.9309930801
1596.31164551	21.3112163544
1596.73400879	7.34497356415
1597.1583252	19.60414505
1597.58068848	17.1732902527
1598.00488281	14.6215524673
1598.42895508	13.8655529022
1598.85131836	16.6530818939
1599.27539063	14.3281364441
1599.69775391	12.7110328674
1600.1217041	13.526268959
1600.54577637	18.2170639038
1600.96801758	9.79204654694
1601.39196777	6.41818523407
1601.81420898	8.7369260788
1602.23815918	19.682975769
1602.66027832	14.7509593964
1603.08422852	4.73086738586
1603.50634766	10.780623436
1603.93017578	12.9418401718
1604.35229492	25.5049419403
1604.77612305	13.0118227005
1605.19812012	17.5050086975
1605.62182617	7.34010420405e-030
1606.04382324	13.0380659103
1606.46765137	11.6423053741
1606.88952637	25.4488430023
1607.31323242	24.5027503967
1607.73510742	22.103931427
1608.15881348	20.2562046051
1608.58068848	8.43107128143
1609.00427246	15.863984108
1609.42602539	24.025308609
1609.84790039	8.25068378448
1610.27148438	7.2695851326
1610.69311523	12.9465389252
1611.11669922	24.0525875092
1611.53833008	19.2884063721
1611.96008301	18.0721874237
1612.38354492	11.5988693237
1612.80517578	11.2082128525
1613.2286377	14.7956371307
1613.65014648	14.2414283752
1614.07177734	18.6761283875
1614.49511719	11.1636667252
1614.91662598	14.6950092316
1615.33813477	17.3779678345
1615.76147461	12.9794769287
1616.1829834	18.1291046143
1616.60437012	11.1266555786
1617.02758789	15.4704837799
1617.44897461	21.3108062744
1617.87036133	24.5976715088
1618.2935791	21.2682819366
1618.71496582	16.9658870697
1619.13623047	21.1910133362
1619.55932617	16.041179657
1619.98059082	14.7247200012
1620.40185547	18.4199314117
1620.82312012	16.0427722931
1621.24621582	16.9638748169
1621.6673584	3.46467232704
1622.08862305	14.3879032135
1622.50976563	11.971912384
1622.93261719	12.3954706192
1623.35375977	13.7555570602
1623.77490234	9.12748622894
1624.19592285	13.9926767349
1624.61877441	15.4373807907
1625.03991699	14.0329561234
1625.4609375	15.6820840836
1625.88183594	8.26645374298
1626.30285645	9.35416126251
1626.72375488	16.1599006653
1627.14648438	10.6122512817
1627.56750488	10.7261209488
1627.98840332	5.18771076202
1628.40917969	9.80549812317
1628.83007813	15.2043428421
1629.25085449	19.4095153809
1629.67346191	22.4912109375
1630.09423828	14.9121856689
1630.51501465	21.0141143799
1630.93579102	14.3070430756
1631.35656738	13.7255811691
1631.77722168	10.1925516129
1632.19799805	12.8344669342
1632.61865234	17.5533924103
1633.03930664	10.6256475449
1633.46166992	9.04988002777
1633.88232422	15.2218523026
1634.30285645	12.6512212753
1634.72338867	13.9300422668
1635.1439209	13.8147306442
1635.56445313	6.59817028046
1635.98498535	14.0481300354
1636.40551758	18.9898757935
1636.82592773	8.34488296509
1637.24633789	17.443397522
1637.66674805	7.27544975281
1638.0871582	9.46116256714
1638.50756836	14.4786634445
1638.92785645	10.5517053604
1639.3482666	13.4145059586
1639.76855469	3.58844804764
1640.18884277	18.7258605957
1640.60913086	5.84793233871
1641.02941895	11.5697507858
1641.44958496	13.0988359451
1641.86987305	11.949464798
1642.29003906	16.3267650604
1642.71020508	14.7351198196
1643.13037109	9.31912899017
1643.55053711	7.41540813446
1643.97058105	-3.85185988877e-030
1644.390625	1.99458384514
1644.80895996	18.8442935944
1645.22900391	9.67411136627
1645.64904785	10.0002183914
1646.0690918	15.4483566284
1646.48901367	20.4382305145
1646.90893555	14.0634565353
1647.32897949	18.7925624847
1647.74890137	18.577009201
1648.16870117	3.30904626846
1648.58679199	7.4482550621
1649.00671387	18.0512733459
1649.42651367	19.0037002563
