# Supplementary material for: Deep CO2 in the end-Triassic Central Atlantic Magmatic Province
Source: Nat Commun. 2020 Apr 7;11:1670. doi: 10.1038/s41467-020-15325-6 (PMC7138847; doi:10.1038/s41467-020-15325-6)
Supplement: Supplementary file 3 — Source Data 1 [file 41467_2020_15325_MOESM3_ESM.zip › CO2/AN137AI_2Px_Incl1_Bubble5_CO2.txt]

1203.32177734	7.843562603
1203.77514648	13.4673566818
1204.22839355	11.2580299377
1204.68164063	-0.00128774973564
1205.13293457	14.4766941071
1205.58605957	17.9788837433
1206.03930664	10.4298667908
1206.49243164	5.43186330795
1206.94555664	7.76647281647
1207.39672852	2.20539593697
1207.84985352	10.9576692581
1208.30285645	15.8453187943
1208.75585938	10.7507705688
1209.20703125	15.3142881393
1209.66003418	12.2739229202
1210.11291504	2.89509749413
1210.56396484	14.9607629776
1211.01696777	19.9767017365
1211.46984863	10.5091428757
1211.92272949	15.3691263199
1212.37365723	1.31103098392
1212.82641602	7.08133125305
1213.27929688	10.1908493042
1213.73010254	15.1334543228
1214.18286133	7.68507814407
1214.63562012	23.702293396
1215.08642578	4.99884414673
1215.5390625	15.1239871979
1215.99169922	12.4456272125
1216.44250488	26.2747325897
1216.8951416	20.1961402893
1217.34765625	7.82790517807
1217.79833984	8.6743888855
1218.25085449	3.84627318382
1218.70153809	7.17245388031
1219.15405273	5.47969961166
1219.60644531	22.4795646667
1220.05700684	9.80328655243
1220.50952148	8.71262931824
1220.95996094	18.759344101
1221.41235352	9.83814430237
1221.86474609	16.0538539886
1222.31518555	17.2626476288
1222.76745605	5.47649908066
1223.21789551	9.92152500153
1223.67016602	15.4840917587
1224.1204834	9.98755645752
1224.57275391	3.22304749489
1225.02490234	16.4051761627
1225.47521973	13.4354476929
1225.92736816	13.2677059174
1226.37756348	9.47927570343
1226.82971191	10.2782144547
1227.27990723	1.18354141712
1227.73193359	0.00238429242745
1228.18200684	14.9388122559
1228.6340332	14.4086399078
1229.08410645	18.222366333
1229.53613281	18.5881271362
1229.98620605	11.3988580704
1230.43811035	18.632390976
1230.88806152	10.6136512756
1231.33996582	12.9404811859
1231.78991699	15.8684558868
1232.23986816	20.3655834198
1232.69165039	14.5945930481
1233.14147949	6.93709516525
1233.59326172	9.14155006409
1234.04309082	9.36522006989
1234.49475098	8.29582595825
1234.94458008	11.1248579025
1235.39440918	11.3452863693
1235.84606934	2.46149682999
1236.29577637	15.4974107742
1236.74731445	12.0327968597
1237.19702148	8.84753417969
1237.64672852	14.0682525635
1238.09814453	12.326587677
1238.54785156	18.0859394073
1238.99926758	11.4418926239
1239.44885254	7.32108926773
1239.8984375	17.0077228546
1240.34973145	13.6716060638
1240.79931641	10.1122264862
1241.2487793	13.3264875412
1241.70007324	14.7863779068
1242.14953613	2.75018048286
1242.59887695	3.71057581902
1243.0501709	18.2454929352
1243.49951172	8.41912460327
1243.94885254	1.86451566219
1244.40002441	5.53506469727
1244.84936523	5.82065105438
1245.29858398	15.093164444
1245.74975586	14.0482053757
1246.19897461	16.5736083984
1246.64819336	9.89772605896
1247.09741211	15.5183734894
1247.54833984	8.98037528992
1247.99755859	19.947057724
1248.44665527	9.66890621185
1248.89575195	16.8427143097
1249.34667969	19.6686782837
1249.7956543	8.14009284973
1250.24475098	14.0553913116
1250.69372559	20.7236461639
1251.14453125	19.1832904816
1251.59350586	4.02790212631
1252.0423584	22.8421916962
1252.49133301	24.1251564026
1252.94018555	22.7112922668
1253.39086914	21.7015113831
1253.83972168	12.5989189148
1254.28857422	16.2800045013
1254.73730469	16.7595310211
1255.18603516	4.40420389175
1255.63671875	19.6009540558
1256.08544922	10.069978714
1256.53405762	15.73462677
1256.98278809	15.8461780548
1257.43139648	3.83923125267
1257.88000488	22.8985176086
1258.32861328	11.8039236069
1258.77905273	16.3413200378
1259.22766113	20.2649650574
1259.67614746	14.0318212509
1260.12475586	16.2967910767
1260.57324219	17.8982543945
1261.02160645	16.6762199402
1261.47009277	24.9011287689
1261.91845703	21.62449646
1262.36694336	14.0330219269
1262.81713867	9.51647567749
1263.26550293	24.8266029358
1263.71386719	15.8078069687
1264.16210938	10.8124675751
1264.61035156	14.6432590485
1265.05859375	7.50624799728
1265.50683594	11.7224006653
1265.95507813	18.9714775085
1266.40332031	7.03361082077
1266.85144043	22.1523857117
1267.29956055	26.0720653534
1267.74768066	9.27075099945
1268.19580078	19.6591262817
1268.6439209	23.0200119019
1269.09191895	16.3945388794
1269.53991699	21.1154079437
1269.98791504	18.2884349823
1270.43591309	12.7632713318
1270.88391113	18.9271354675
1271.33178711	28.3488998413
1271.77978516	15.6439056396
1272.22766113	24.6791324615
1272.67553711	21.0795192719
1273.12329102	21.7775211334
1273.57116699	18.0093917847
1274.0189209	18.6254501343
1274.4666748	12.5565071106
1274.91442871	11.5673160553
1275.36218262	20.8217334747
1275.80810547	22.2990283966
1276.2557373	10.8058204651
1276.70336914	20.2208652496
1277.15100098	15.8499584198
1277.59863281	20.1320762634
1278.04626465	21.1369915009
1278.49377441	18.9365367889
1278.94140625	13.6113204956
1279.38891602	21.2786903381
1279.83447266	21.0655078888
1280.28198242	25.0287208557
1280.72949219	13.0886592865
1281.17687988	10.1090593338
1281.62426758	19.5290908813
1282.07165527	15.2737541199
1282.51904297	14.5018987656
1282.96447754	11.8707456589
1283.41186523	20.2541484833
1283.85913086	11.8547506332
1284.30639648	11.2398366928
1284.75366211	7.31652021408
1285.19897461	15.8819465637
1285.64624023	20.468957901
1286.09338379	21.0636787415
1286.54052734	33.6245384216
1286.9876709	21.2685775757
1287.43286133	19.5575370789
1287.88000488	15.8011627197
1288.32702637	14.7488613129
1288.77416992	14.8178138733
1289.21923828	15.7471590042
1289.66625977	19.4515781403
1290.11328125	18.1474990845
1290.56018066	18.5031604767
1291.00524902	-0.00172992271837
1291.45214844	15.7060289383
1291.89904785	10.8824033737
1292.34594727	19.3591899872
1292.79089355	15.6258010864
1293.2376709	10.2078437805
1293.68444824	16.7516059875
1294.12939453	6.31041955948
1294.57617188	24.2294254303
1295.02282715	17.0193996429
1295.46765137	11.2693328857
1295.91430664	11.3070926666
1296.36096191	13.050450325
1296.80578613	14.1514015198
1297.25244141	11.9830713272
1297.69897461	22.721244812
1298.14367676	14.4939107895
1298.59020996	13.01471138
1299.03674316	9.28857707977
1299.48132324	9.17579936981
1299.92785645	15.666261673
1300.37243652	9.64243984222
1300.81884766	14.262720108
1301.26525879	16.1628627777
1301.70983887	2.64356899261
1302.15612793	4.51362466812
1302.60058594	10.0009689331
1303.046875	17.7074928284
1303.49316406	5.34082078934
1303.93762207	8.29351139069
1304.38391113	13.1659622192
1304.82824707	12.4027557373
1305.27441406	11.6858787537
1305.71875	21.6314029694
1306.16491699	12.7412815094
1306.60913086	10.0073623657
1307.05529785	10.7979316711
1307.50134277	14.6921606064
1307.94555664	7.39951229095
1308.39160156	8.09894561768
1308.83581543	15.8948669434
1309.28173828	14.1113348007
1309.72583008	15.2679891586
1310.171875	10.2104940414
1310.61584473	12.9419202805
1311.06176758	6.1270570755
1311.50585938	10.4827432632
1311.9498291	7.60348653793
1312.39562988	11.113825798
1312.83959961	8.69990825653
1313.28540039	14.6673898697
1313.72924805	5.63910388947
1314.17504883	13.1724796295
1314.61889648	17.4718151093
1315.0645752	2.75050091743
1315.50842285	13.1737699509
1315.95214844	8.67323303223
1316.39782715	9.6555891037
1316.84155273	12.7626247406
1317.28723145	2.95156335831
1317.73083496	13.2596178055
1318.17456055	15.1289958954
1318.62011719	22.4247589111
1319.0637207	3.98162961006
1319.50915527	12.633810997
1319.95275879	15.6328763962
1320.3963623	11.6343097687
1320.84179688	16.4768562317
1321.28527832	23.9778938293
1321.72875977	24.7018604279
1322.17407227	20.4186306
1322.61755371	24.8649578094
1323.06103516	17.415512085
1323.50622559	5.14578533173
1323.94970703	18.5023078918
1324.39306641	16.3603916168
1324.83825684	25.9184875488
1325.28149414	18.0815353394
1325.72485352	18.4127521515
1326.16809082	20.1512393951
1326.61328125	24.4050559998
1327.05639648	16.1752185822
1327.49963379	29.3601150513
1327.94470215	15.8542175293
1328.38781738	16.4004249573
1328.83105469	10.3975696564
1329.27416992	22.2398109436
1329.71911621	29.2141857147
1330.16210938	32.3716812134
1330.60522461	18.3673000336
1331.04821777	26.7548713684
1331.49121094	16.8957767487
1331.93603516	10.0662631989
1332.37902832	20.2635860443
1332.82202148	27.372877121
1333.26489258	27.209646225
1333.70776367	14.2804098129
1334.15246582	18.0782546997
1334.59533691	18.6951465607
1335.03820801	14.4097175598
1335.48095703	24.3262329102
1335.92370605	19.0338230133
1336.36645508	19.8461494446
1336.81103516	15.2912216187
1337.25378418	15.5103874207
1337.6965332	26.0780410767
1338.13916016	31.9085617065
1338.58178711	21.125415802
1339.02441406	18.9797019958
1339.46704102	23.4237251282
1339.91149902	20.507932663
1340.35400391	25.5734291077
1340.79650879	22.498380661
1341.23901367	21.0861358643
1341.68151855	20.7944850922
1342.12402344	31.2899398804
1342.56640625	23.1457176208
1343.00891113	31.7696723938
1343.45129395	29.9321155548
1343.89367676	26.5587310791
1344.3359375	16.1265487671
1344.77832031	28.337972641
1345.22058105	19.6265869141
1345.66296387	26.3573360443
1346.10705566	19.8480739594
1346.54931641	33.3996124268
1346.99145508	25.6781902313
1347.43371582	26.0391635895
1347.87585449	25.2972774506
1348.31799316	24.2016429901
1348.76013184	21.9721698761
1349.20227051	23.9934692383
1349.64428711	23.2686653137
1350.08642578	24.3772106171
1350.52844238	20.6855144501
1350.96862793	22.8791027069
1351.41052246	26.1235980988
1351.85253906	19.0077819824
1352.29443359	15.4234218597
1352.7364502	32.4052658081
1353.17834473	19.6602344513
1353.62023926	20.2406902313
1354.06201172	15.9017982483
1354.50390625	24.5955715179
1354.94567871	26.1416969299
1355.38745117	24.9262447357
1355.82922363	27.6867313385
1356.27099609	21.5169124603
1356.71276855	14.248966217
1357.15258789	27.5313587189
1357.59423828	18.3226318359
1358.03588867	35.5003700256
1358.47753906	6.58342885971
1358.91918945	19.4614925385
1359.36071777	20.9726085663
1359.80236816	21.101688385
1360.24389648	20.5483913422
1360.68359375	13.0111703873
1361.125	24.6736736298
1361.56652832	22.68491745
1362.00793457	31.2015857697
1362.44946289	22.0981521606
1362.89086914	25.5517177582
1363.33032227	12.1374082565
1363.77172852	19.2399959564
1364.21313477	23.7205295563
1364.65441895	21.1289405823
1365.09570313	15.063369751
1365.53515625	15.3184175491
1365.97644043	17.3257827759
1366.41760254	11.207159996
1366.85888672	20.1273975372
1367.29821777	17.820394516
1367.73937988	20.224609375
1368.18041992	21.8904037476
1368.62158203	15.6879205704
1369.06079102	11.6994724274
1369.50195313	18.4447937012
1369.94299316	27.5093727112
1370.3840332	5.67445421219
1370.82312012	21.1008911133
1371.26416016	22.1697940826
1371.70507813	18.383020401
1372.14416504	12.931019783
1372.58508301	11.552854538
1373.02600098	24.5573215485
1373.46508789	13.8430547714
1373.90588379	13.8991603851
1374.34667969	16.2662086487
1374.78564453	16.5685062408
1375.22644043	16.3528766632
1375.66723633	26.6589107513
1376.1060791	33.3342666626
1376.546875	10.5777292252
1376.98754883	18.881149292
1377.4263916	17.004535675
1377.86706543	21.9157543182
1378.30578613	12.8638210297
1378.74645996	14.2531642914
1379.18701172	11.9065608978
1379.62573242	16.8732242584
1380.06628418	14.3647212982
1380.50488281	21.833814621
1380.94543457	16.8363189697
1381.38586426	11.0194950104
1381.82446289	14.2197790146
1382.26489258	8.50153827667
1382.70349121	8.6610250473
1383.1439209	12.9387302399
1383.58239746	17.9117832184
1384.02270508	18.3779621124
1384.4630127	9.73570919037
1384.90148926	16.1552181244
1385.34179688	11.1450958252
1385.78015137	19.4346408844
1386.22045898	9.9729309082
1386.65881348	10.1642751694
1387.09899902	26.8610744476
1387.53723145	15.8103485107
1387.97741699	13.4836473465
1388.41564941	19.0527839661
1388.85583496	46.2761192322
1389.29406738	51.4535140991
1389.73217773	24.5950832367
1390.17224121	8.81730079651
1390.61047363	8.27137184143
1391.05041504	13.0050001144
1391.48852539	18.0157928467
1391.9284668	5.28685808182
1392.36657715	17.534116745
1392.80639648	11.8599700928
1393.24450684	16.1204185486
1393.68249512	12.160112381
1394.12231445	19.9580001831
1394.56030273	14.6826562881
1395	20.195772171
1395.43798828	16.1070575714
1395.87585449	13.0710763931
1396.31555176	21.5518608093
1396.75341797	21.2744560242
1397.19311523	16.7701320648
1397.63085938	10.1646528244
1398.06872559	21.5439109802
1398.50830078	13.1135988235
1398.94604492	19.326417923
1399.38378906	11.8989620209
1399.82336426	22.1052684784
1400.26098633	16.957069397
1400.6986084	15.8809900284
1401.13806152	21.6449069977
1401.57568359	18.1103420258
1402.01330566	22.9312782288
1402.45275879	16.3651256561
1402.89025879	17.3212738037
1403.32775879	5.21183204651
1403.76525879	17.8709049225
1404.20458984	3.79843354225
1404.64208984	13.2931451797
1405.07946777	8.42702388763
1405.5168457	8.09368896484
1405.95617676	15.9524841309
1406.39355469	16.048210144
1406.83081055	14.5647706985
1407.26818848	11.8236780167
1407.70727539	12.4163284302
1408.14453125	12.7809352875
1408.58178711	17.28307724
1409.01904297	13.4297380447
1409.45812988	20.7783679962
1409.89526367	13.8647842407
1410.33251953	22.5198516846
1410.76965332	19.704126358
1411.20678711	19.8438224792
1411.64379883	17.3039779663
1412.08276367	4.96634244919
1412.51989746	14.8037023544
1412.95690918	9.25472640991
1413.3939209	17.8257083893
1413.83093262	0.760080814362
1414.26782227	13.4390916824
1414.70666504	6.52254199982
1415.14355469	11.1085910797
1415.58044434	10.6886978149
1416.01733398	18.84897995
1416.45422363	20.3638763428
1416.89099121	16.1877555847
1417.32788086	11.8276185989
1417.76464844	19.0855083466
1418.20141602	13.5380907059
1418.64001465	11.2053585052
1419.07678223	20.7612457275
1419.51342773	14.4497346878
1419.95019531	15.3463420868
1420.38684082	11.9880628586
1420.82348633	4.13805675507
1421.26000977	9.06981086731
1421.69665527	5.21311759949
1422.13317871	19.4616641998
1422.56982422	19.0270462036
1423.00634766	13.7917461395
1423.44287109	21.3548622131
1423.87927246	7.57758760452
1424.3157959	6.03138017654
1424.75219727	5.09866428375
1425.18859863	18.5173912048
1425.625	22.8519210815
1426.06140137	13.7075643539
1426.49780273	19.787322998
1426.93408203	16.6583213806
1427.37036133	12.9705915451
1427.8067627	6.57869291306
1428.24291992	13.029132843
1428.67919922	0.00189895858057
1429.11547852	10.0849304199
1429.55163574	26.6219940186
1429.98779297	20.3804321289
1430.4239502	13.7482709885
1430.86010742	5.3571600914
1431.29443359	11.6713972092
1431.73046875	1.90186452866
1432.16650391	19.0689907074
1432.60266113	26.7457504272
1433.03857422	12.1017580032
1433.47460938	15.2676239014
1433.91064453	18.3912849426
1434.34655762	12.3543806076
1434.7824707	10.2149925232
1435.21655273	15.7075242996
1435.65246582	13.4023742676
1436.08837891	10.3620710373
1436.52416992	17.6894454956
1436.96008301	6.35610198975
1437.39587402	19.1218147278
1437.83166504	19.7699756622
1438.26550293	9.15674304962
1438.70129395	14.1688213348
1439.13708496	24.0540618896
1439.57275391	16.0484733582
1440.00842285	14.896569252
1440.44226074	12.0694465637
1440.87780762	16.8650970459
1441.31347656	20.4138469696
1441.74902344	11.6518602371
1442.18273926	7.40668773651
1442.61828613	8.26463317871
1443.05383301	16.4080657959
1443.48937988	7.04724645615
1443.92480469	11.9628944397
1444.35839844	10.1963348389
1444.79394531	15.2284135818
1445.22924805	14.9447154999
1445.6628418	14.4878129959
1446.0982666	21.0646057129
1446.53356934	19.2062072754
1446.96887207	16.3338279724
1447.40234375	27.2296276093
1447.83764648	16.5683803558
1448.27294922	15.0142669678
1448.70629883	9.10938644409
1449.14147949	17.7017707825
1449.57678223	13.348402977
1450.01000977	17.5974330902
1450.44519043	12.4009504318
1450.88037109	4.18014335632
1451.31359863	10.6332988739
1451.74865723	7.38188791275
1452.18383789	18.991437912
1452.61694336	8.69341850281
1453.05200195	0.673285663128
1453.48522949	14.9273920059
1453.92016602	18.8406448364
1454.35510254	18.2151412964
1454.78820801	21.4553318024
1455.22314453	11.7631444931
1455.65612793	21.6556282043
1456.09106445	17.4302520752
1456.52587891	8.42891216278
1456.9588623	15.4278640747
1457.39367676	11.165564537
1457.82666016	6.30955648422
1458.26135254	17.9440193176
1458.69433594	9.13529109955
1459.12902832	11.5196943283
1459.5637207	26.9474277496
1459.99658203	5.35172271729
1460.43115234	15.8570051193
1460.86401367	22.446762085
1461.29858398	15.7987260818
1461.73132324	2.97062277794
1462.16589355	1.49039125443
1462.59863281	14.2255344391
1463.03320313	14.16685009
1463.46582031	6.29105424881
1463.90026855	6.65041542053
1464.33288574	10.0704479218
1464.76550293	3.01171135902
1465.19995117	8.800822258
1465.63244629	10.8636617661
1466.06689453	8.09127521515
1466.49938965	11.4042282104
1466.93371582	13.6288862228
1467.36621094	12.8350076675
1467.80041504	12.7337017059
1468.23291016	14.8300790787
1468.6652832	9.76903343201
1469.0994873	11.4592447281
1469.53186035	15.2777881622
1469.96606445	13.0655088425
1470.39831543	17.3224582672
1470.83068848	10.1944198608
1471.26477051	11.4923858643
1471.69702148	21.4808673859
1472.13110352	17.4844055176
1472.56335449	12.5052089691
1472.9954834	7.76287746429
1473.42944336	9.72928714752
1473.86169434	5.57124042511
1474.29382324	8.1303062439
1474.72766113	16.4682235718
1475.15979004	20.4473342896
1475.59179688	16.3787784576
1476.02575684	13.8384714127
1476.45776367	6.80914497375
1476.88977051	20.6845779419
1477.32165527	6.48184728622
1477.75549316	15.2465286255
1478.18737793	1.44064223766
1478.61938477	10.6169652939
1479.05310059	9.08794307709
1479.48486328	23.1445388794
1479.91674805	7.90449476242
1480.34863281	15.8841304779
1480.78222656	9.2094335556
1481.21398926	11.3996810913
1481.64575195	7.61370849609
1482.07751465	16.6656894684
1482.51098633	19.7621173859
1482.94274902	12.9080905914
1483.37438965	0.160956770182
1483.80603027	17.7455120087
1484.2376709	11.6407871246
1484.67114258	8.93672943115
1485.10266113	11.1599140167
1485.53430176	16.9499530792
1485.96582031	4.68650102615
1486.39733887	9.04802799225
1486.82885742	10.9519510269
1487.26208496	8.15687274933
1487.69360352	13.5001945496
1488.125	20.437046051
1488.55639648	14.9077415466
1488.98779297	13.7901449203
1489.41918945	6.12182188034
1489.85058594	3.2812795639
1490.28369141	13.1493368149
1490.71496582	4.70765924454
1491.1463623	12.7160463333
1491.57751465	14.4833774567
1492.00878906	11.1330499649
1492.44006348	13.7843484879
1492.87121582	7.00434446335
1493.30236816	7.4357714653
1493.73352051	15.7423238754
1494.16467285	6.6629524231
1494.5958252	16.3477401733
1495.02685547	6.50999832153
1495.45800781	14.9577178955
1495.89086914	11.6691703796
1496.32189941	-0.00178404536564
1496.75292969	12.9430961609
1497.18383789	16.5928554535
1497.61486816	4.2715344429
1498.04577637	17.1158428192
1498.47668457	13.0607500076
1498.90759277	5.63249921799
1499.33850098	13.6965370178
1499.76928711	1.72203397751
1500.20019531	17.9318981171
1500.63098145	16.3338088989
1501.06176758	10.7387428284
1501.49072266	17.3854751587
1501.92150879	14.1212520599
1502.35217285	13.7945842743
1502.78283691	16.4365081787
1503.21362305	2.68530368805
1503.64428711	11.9824895859
1504.0748291	21.9276428223
1504.50549316	14.2476663589
1504.93603516	18.375169754
1505.36669922	13.0854587555
1505.79724121	7.52812099457
1506.2277832	19.5098896027
1506.6583252	16.610294342
1507.08691406	11.3604536057
1507.51745605	6.81290197372
1507.94787598	7.67801523209
1508.3782959	9.9300994873
1508.80871582	8.70599365234
1509.23901367	14.2293586731
1509.66943359	7.4665055275
1510.09790039	7.24681138992
1510.52832031	10.6359109879
1510.95861816	10.8849945068
1511.38879395	8.26676654816
1511.8190918	22.2857456207
1512.24938965	16.5381202698
1512.67773438	9.16428470612
1513.10791016	15.5820560455
1513.53808594	33.5895423889
1513.96826172	9.26459693909
1514.39831543	14.9118404388
1514.82666016	7.86046028137
1515.25671387	5.80239534378
1515.68676758	13.3935203552
1516.11682129	12.1507425308
1516.54504395	16.8064498901
1516.97497559	16.3386726379
1517.4050293	12.7184762955
1517.83496094	8.85876464844
1518.26306152	8.36662864685
1518.69299316	10.7778539658
1519.1229248	7.0390996933
1519.55273438	11.515203476
1519.98071289	7.65670824051
1520.41064453	18.1530723572
1520.8404541	10.9879188538
1521.26831055	6.32896089554
1521.69812012	16.8029613495
1522.12792969	6.15664291382
1522.55578613	1.07706916332
1522.98547363	2.02257013321
1523.41516113	20.7147846222
1523.84301758	8.77596282959
1524.27258301	23.2111206055
1524.70227051	15.1661806107
1525.13000488	7.64484357834
1525.55957031	13.9931430817
1525.98913574	18.7780056
1526.41687012	14.7039651871
1526.84631348	7.97886800766
1527.27404785	0.340547770262
1527.70349121	17.8607978821
1528.13293457	19.4617462158
1528.56054688	20.4124164581
1528.98986816	15.5012073517
1529.41748047	16.01445961
1529.84680176	6.12167072296
1530.27441406	18.6691856384
1530.70361328	22.4617500305
1531.13293457	8.57554912567
1531.5604248	4.27898263931
1531.98962402	7.54121112823
1532.41711426	12.847237587
1532.84631348	13.4312639236
1533.27368164	16.0468883514
1533.70288086	15.2436084747
1534.13012695	10.6028862
1534.55932617	23.7496414185
1534.98657227	6.58007717133
1535.41564941	19.4648094177
1535.84289551	12.2253894806
1536.27197266	9.96988964081
1536.69909668	10.1205530167
1537.12817383	14.3233366013
1537.55529785	3.26590490341
1537.98425293	11.9650335312
1538.41137695	7.96653985977
1538.83837891	9.37487125397
1539.26733398	17.3803920746
1539.69433594	20.9805088043
1540.12316895	18.0147647858
1540.5501709	9.08581352234
1540.97900391	21.465511322
1541.40600586	12.5849514008
1541.83300781	21.4898490906
1542.26171875	3.98190426826
1542.68859863	15.1141910553
1543.11547852	2.97709989548
1543.54418945	15.8246488571
1543.97094727	15.8975582123
1544.3996582	7.26680755615
1544.82641602	14.1045570374
1545.25317383	12.5050868988
1545.6817627	21.1770305634
1546.10852051	11.0597543716
1546.53515625	10.8911962509
1546.96374512	21.8563175201
1547.39038086	14.389872551
1547.8170166	10.8528242111
1548.2454834	12.2860412598
1548.67211914	14.207736969
1549.09863281	16.0995845795
1549.52709961	10.4081916809
1549.95361328	13.6332740784
1550.38012695	10.2574605942
1550.80664063	7.9065451622
1551.23486328	13.0269432068
1551.66137695	15.8837594986
1552.08776855	13.0034952164
1552.51428223	12.7896080017
1552.94238281	13.7966794968
1553.36877441	20.9012050629
1553.79516602	10.2592496872
1554.22155762	16.3993816376
1554.6496582	7.46703863144
1555.07592773	21.4860858917
1555.50219727	15.9356622696
1555.9284668	12.9691238403
1556.35461426	13.9056634903
1556.78271484	15.470826149
1557.2088623	20.917886734
1557.63500977	8.76848220825
1558.06115723	12.9619150162
1558.48730469	9.95137310028
1558.91333008	15.0605392456
1559.34130859	12.3855543137
1559.76733398	16.6361312866
1560.19335938	13.6982774734
1560.61938477	26.0093746185
1561.04541016	19.0794963837
1561.47131348	8.6369562149
1561.89733887	20.0630550385
1562.32324219	16.7054405212
1562.75097656	6.42951345444
1563.17687988	14.0901556015
1563.6027832	10.889295578
1564.02856445	3.01673460007
1564.4543457	15.557091713
1564.88024902	8.5968132019
1565.30603027	17.9393920898
1565.73181152	18.5452098846
1566.1574707	7.5658621788
1566.58325195	14.1451568604
1567.00891113	22.7327060699
1567.43457031	14.4973554611
1567.86022949	20.7993373871
1568.28588867	12.335067749
1568.71154785	6.93838071823
1569.13708496	13.3433923721
1569.56262207	15.9895792007
1569.98828125	7.09702396393
1570.41381836	12.6298971176
1570.8392334	14.7966976166
1571.26477051	15.9439334869
1571.69018555	10.4020767212
1572.11572266	10.4841861725
1572.5411377	12.7083568573
1572.96655273	11.6722679138
1573.3918457	9.69270801544
1573.81726074	15.569978714
1574.24255371	8.579164505
1574.66796875	10.6000366211
1575.09326172	16.0869998932
1575.51855469	15.7466497421
1575.94372559	18.9855594635
1576.36901855	20.6479454041
1576.79418945	12.8583478928
1577.21936035	13.4581918716
1577.64282227	11.9874572754
1578.06787109	10.8435955048
1578.49304199	18.0231628418
1578.91821289	16.8496055603
1579.34326172	6.55835294724
1579.76831055	5.03617572784
1580.19335938	8.64617729187
1580.61657715	18.01014328
1581.04162598	12.5255994797
1581.46655273	14.6814718246
1581.89160156	13.7914581299
1582.31652832	2.72186350822
1582.74145508	6.61666059494
1583.16455078	18.4389476776
1583.58935547	13.8523702621
1584.01428223	19.2862186432
1584.43908691	14.8950014114
1584.8638916	11.6034564972
1585.28686523	9.87562942505
1585.71166992	12.4489717484
1586.13647461	12.7859115601
1586.56115723	12.9147891998
1586.98583984	3.66201138496
1587.40881348	8.08987808228
1587.83349609	16.9088897705
1588.25805664	15.023768425
1588.6809082	5.59454584122
1589.10546875	8.87499713898
1589.53015137	20.7411308289
1589.95471191	15.9344329834
1590.37744141	12.4201278687
1590.80200195	6.53341531754
1591.22644043	19.135175705
1591.64916992	13.0780982971
1592.0736084	10.58822155
1592.49804688	15.6792287827
1592.9206543	14.3167848587
1593.34509277	21.684753418
1593.76940918	9.71005439758
1594.1920166	8.2933216095
1594.61633301	17.2564811707
1595.04064941	5.32405996323
1595.46313477	9.2169713974
1595.8873291	6.24089288712
1596.31164551	7.33365821838
1596.73400879	0.000811275327578
1597.1583252	3.71605229378
1597.58068848	12.2838916779
1598.00488281	7.11911535263
1598.42895508	7.22539186478
1598.85131836	16.939874649
1599.27539063	10.8987064362
1599.69775391	7.96627521515
1600.1217041	13.3435287476
1600.54577637	6.67153215408
1600.96801758	15.2182292938
1601.39196777	18.6657180786
1601.81420898	20.825094223
1602.23815918	12.6637496948
1602.66027832	15.4881248474
1603.08422852	13.9537878036
1603.50634766	3.56329369545
1603.93017578	2.36709690094
1604.35229492	25.3038482666
1604.77612305	14.4026575089
1605.19812012	7.26447629929
1605.62182617	16.5418186188
1606.04382324	8.83802986145
1606.46765137	5.10305404663
1606.88952637	13.9066705704
1607.31323242	8.27015113831
1607.73510742	9.73667812347
1608.15881348	12.0588960648
1608.58068848	13.7750368118
1609.00427246	9.91373157501
1609.42602539	7.26905584335
1609.84790039	7.97361421585
1610.27148438	14.5490598679
1610.69311523	19.4578647614
1611.11669922	20.524023056
1611.53833008	9.01944255829
1611.96008301	8.12320232391
1612.38354492	12.9271221161
1612.80517578	10.9563322067
1613.2286377	3.38874697685
1613.65014648	12.2167339325
1614.07177734	15.2127065659
1614.49511719	11.771777153
1614.91662598	20.8202724457
1615.33813477	11.7790384293
1615.76147461	17.1003017426
1616.1829834	11.3955392838
1616.60437012	15.3495588303
1617.02758789	11.2038297653
1617.44897461	6.30464839935
1617.87036133	4.49722003937
1618.2935791	5.22859716415
1618.71496582	7.55102586746
1619.13623047	2.22852015495
1619.55932617	11.5696716309
1619.98059082	8.16809558868
1620.40185547	11.8239974976
1620.82312012	7.04773378372
1621.24621582	10.0884962082
1621.6673584	13.0729084015
1622.08862305	8.39479827881
1622.50976563	4.15581560135
1622.93261719	9.17001247406
1623.35375977	3.01816391945
1623.77490234	11.2827291489
1624.19592285	10.6394147873
1624.61877441	10.4063386917
1625.03991699	4.46464395523
1625.4609375	9.21516799927
1625.88183594	4.76811885834
1626.30285645	14.8663549423
1626.72375488	7.45350170135
1627.14648438	6.96048879623
1627.56750488	5.31493473053
1627.98840332	11.4364595413
1628.40917969	8.12912082672
1628.83007813	16.6658382416
1629.25085449	8.51287937164
1629.67346191	9.39846801758
1630.09423828	13.8695726395
1630.51501465	2.1299726963
1630.93579102	7.31215620041
1631.35656738	6.49828863144
1631.77722168	7.29342412949
1632.19799805	5.7282705307
1632.61865234	5.00041437149
1633.03930664	8.35217380524
1633.46166992	3.59613394737
1633.88232422	4.77040338516
1634.30285645	3.02643108368
1634.72338867	4.99102735519
1635.1439209	12.7733659744
1635.56445313	12.520277977
1635.98498535	6.65789318085
1636.40551758	12.2876033783
1636.82592773	5.9591012001
1637.24633789	9.83441829681
1637.66674805	9.60655879974
1638.0871582	6.37859344482
1638.50756836	9.29354000092
1638.92785645	6.58892774582
1639.3482666	13.902680397
1639.76855469	6.37872886658
1640.18884277	17.804775238
1640.60913086	6.30073738098
1641.02941895	9.68031692505
1641.44958496	8.09891891479
1641.86987305	3.86595153809
1642.29003906	3.95862174034
1642.71020508	7.58358192444
1643.13037109	7.47494459152
1643.55053711	8.01068401337
1643.97058105	4.39582395554
1644.390625	-0.000292808486847
1644.80895996	7.42643594742
1645.22900391	5.81705284119
1645.64904785	3.42605638504
1646.0690918	7.16532516479
1646.48901367	4.08103752136
1646.90893555	3.52782917023
1647.32897949	7.74839878082
1647.74890137	10.828130722
1648.16870117	10.385017395
1648.58679199	10.2464532852
1649.00671387	11.5927391052
1649.42651367	10.6021032333
