# Supplementary material for: Deep CO2 in the end-Triassic Central Atlantic Magmatic Province
Source: Nat Commun. 2020 Apr 7;11:1670. doi: 10.1038/s41467-020-15325-6 (PMC7138847; doi:10.1038/s41467-020-15325-6)
Supplement: Supplementary file 3 — Source Data 1 [file 41467_2020_15325_MOESM3_ESM.zip › CO2/AN137AI_2Px_Incl1_Bubble6_CO2.txt]

1203.32177734	9.21490573883
1203.77514648	12.8550920486
1204.22839355	19.8683872223
1204.68164063	10.5619258881
1205.13293457	6.64956712723
1205.58605957	6.96150064468
1206.03930664	11.7028827667
1206.49243164	7.57026004791
1206.94555664	9.88031387329
1207.39672852	8.29283052641e-032
1207.84985352	19.4000205994
1208.30285645	12.551981926
1208.75585938	11.0423707962
1209.20703125	13.1446218491
1209.66003418	6.2952837944
1210.11291504	8.89707565308
1210.56396484	14.5882482529
1211.01696777	11.3902654648
1211.46984863	19.4356937408
1211.92272949	17.0627841949
1212.37365723	20.849281311
1212.82641602	7.34737873077
1213.27929688	4.860871315
1213.73010254	12.6588945389
1214.18286133	19.221824646
1214.63562012	15.5257101059
1215.08642578	3.58151555061
1215.5390625	1.36635088921
1215.99169922	19.1654987335
1216.44250488	10.3173446655
1216.8951416	4.41820812225
1217.34765625	8.73044490814
1217.79833984	5.93935728073
1218.25085449	19.6719226837
1218.70153809	14.336268425
1219.15405273	10.8284168243
1219.60644531	15.1743421555
1220.05700684	12.5318241119
1220.50952148	3.5473241806
1220.95996094	8.43386173248
1221.41235352	15.9912452698
1221.86474609	16.500585556
1222.31518555	16.6985588074
1222.76745605	14.3453531265
1223.21789551	10.5923461914
1223.67016602	6.06063318253
1224.1204834	11.5304994583
1224.57275391	10.1436338425
1225.02490234	4.60322952271
1225.47521973	6.70419836044
1225.92736816	4.60952949524
1226.37756348	10.7399892807
1226.82971191	10.6645917892
1227.27990723	11.5522155762
1227.73193359	8.17418861389
1228.18200684	6.16312122345
1228.6340332	11.864066124
1229.08410645	7.20376777649
1229.53613281	19.2623901367
1229.98620605	14.1534090042
1230.43811035	13.987247467
1230.88806152	5.37855863571
1231.33996582	11.8697938919
1231.78991699	15.2709236145
1232.23986816	4.37342596054
1232.69165039	9.84867858887
1233.14147949	13.7008609772
1233.59326172	13.6537885666
1234.04309082	7.89640140533
1234.49475098	15.1000156403
1234.94458008	10.347240448
1235.39440918	1.04826962948
1235.84606934	16.1893825531
1236.29577637	11.9844942093
1236.74731445	11.1440496445
1237.19702148	9.22205734253
1237.64672852	11.7477607727
1238.09814453	17.0976905823
1238.54785156	19.0569915771
1238.99926758	27.4851837158
1239.44885254	2.2742331028
1239.8984375	11.314043045
1240.34973145	13.7921543121
1240.79931641	15.0721607208
1241.2487793	15.4027557373
1241.70007324	6.08940458298
1242.14953613	6.23481559753
1242.59887695	16.9894123077
1243.0501709	9.27519893646
1243.49951172	5.28251218796
1243.94885254	13.0987586975
1244.40002441	18.3824234009
1244.84936523	7.4517865181
1245.29858398	17.4445171356
1245.74975586	20.0875225067
1246.19897461	15.9928255081
1246.64819336	14.3134479523
1247.09741211	14.6978683472
1247.54833984	10.1941213608
1247.99755859	18.2806568146
1248.44665527	13.7104330063
1248.89575195	16.4911270142
1249.34667969	13.8773355484
1249.7956543	16.1166591644
1250.24475098	22.5057029724
1250.69372559	4.77185297012
1251.14453125	9.31746101379
1251.59350586	9.04620265961
1252.0423584	12.2109184265
1252.49133301	19.2389335632
1252.94018555	13.1480112076
1253.39086914	12.2387065887
1253.83972168	20.2201843262
1254.28857422	6.64391374588
1254.73730469	17.3869800568
1255.18603516	25.8472480774
1255.63671875	17.0744628906
1256.08544922	28.9796638489
1256.53405762	22.4322681427
1256.98278809	17.5605773926
1257.43139648	24.3919181824
1257.88000488	16.6650981903
1258.32861328	15.0687265396
1258.77905273	13.8667793274
1259.22766113	14.8278646469
1259.67614746	18.451499939
1260.12475586	19.8574409485
1260.57324219	14.1786975861
1261.02160645	10.0354242325
1261.47009277	12.2789173126
1261.91845703	15.1734390259
1262.36694336	6.57568359375
1262.81713867	20.2576007843
1263.26550293	8.78378200531
1263.71386719	24.3427085876
1264.16210938	18.2152442932
1264.61035156	15.8030691147
1265.05859375	14.4209499359
1265.50683594	19.9571990967
1265.95507813	23.9078292847
1266.40332031	15.7838954926
1266.85144043	18.1514492035
1267.29956055	13.7175884247
1267.74768066	20.2312831879
1268.19580078	21.1723403931
1268.6439209	23.8438663483
1269.09191895	19.697933197
1269.53991699	22.0603504181
1269.98791504	13.8528766632
1270.43591309	16.3515834808
1270.88391113	26.8250637054
1271.33178711	23.1735992432
1271.77978516	17.1840820313
1272.22766113	29.0081748962
1272.67553711	16.6234798431
1273.12329102	24.7637748718
1273.57116699	30.9111709595
1274.0189209	14.6005725861
1274.4666748	14.0049524307
1274.91442871	21.6073818207
1275.36218262	25.2516803741
1275.80810547	12.6970891953
1276.2557373	28.5522003174
1276.70336914	35.6799468994
1277.15100098	24.7742099762
1277.59863281	21.8006095886
1278.04626465	18.527765274
1278.49377441	23.8883113861
1278.94140625	11.427740097
1279.38891602	21.6872730255
1279.83447266	17.0297775269
1280.28198242	19.2936458588
1280.72949219	20.2247123718
1281.17687988	18.5122070313
1281.62426758	5.14055967331
1282.07165527	19.3818740845
1282.51904297	21.4876232147
1282.96447754	13.9406576157
1283.41186523	22.174861908
1283.85913086	17.1957111359
1284.30639648	12.9770479202
1284.75366211	17.7999458313
1285.19897461	14.5122251511
1285.64624023	31.5313663483
1286.09338379	60.0421714783
1286.54052734	75.8771286011
1286.9876709	41.708480835
1287.43286133	21.1021099091
1287.88000488	17.1789665222
1288.32702637	17.8061161041
1288.77416992	14.3704156876
1289.21923828	16.6700344086
1289.66625977	16.9539279938
1290.11328125	19.2642631531
1290.56018066	17.5823516846
1291.00524902	24.0894737244
1291.45214844	25.7292175293
1291.89904785	19.3346061707
1292.34594727	14.8081455231
1292.79089355	15.3512802124
1293.2376709	15.8014411926
1293.68444824	10.5749387741
1294.12939453	17.6069774628
1294.57617188	15.0994939804
1295.02282715	25.6991901398
1295.46765137	18.490644455
1295.91430664	21.467048645
1296.36096191	12.814614296
1296.80578613	16.9368457794
1297.25244141	21.9675502777
1297.69897461	13.5368366241
1298.14367676	17.149728775
1298.59020996	20.0549583435
1299.03674316	27.2542686462
1299.48132324	14.8156051636
1299.92785645	20.7969989777
1300.37243652	10.4446306229
1300.81884766	0.349896878004
1301.26525879	10.639632225
1301.70983887	21.8583679199
1302.15612793	26.8914680481
1302.60058594	2.25610470772
1303.046875	10.8350963593
1303.49316406	14.477478981
1303.93762207	25.3208618164
1304.38391113	19.1017284393
1304.82824707	15.9552030563
1305.27441406	17.3421459198
1305.71875	28.9289245605
1306.16491699	11.575334549
1306.60913086	11.8399372101
1307.05529785	13.3599700928
1307.50134277	17.9816303253
1307.94555664	14.8078489304
1308.39160156	18.9240703583
1308.83581543	16.8607692719
1309.28173828	19.2297344208
1309.72583008	9.99319076538
1310.171875	19.8453922272
1310.61584473	19.7187995911
1311.06176758	12.1249608994
1311.50585938	14.4295387268
1311.9498291	23.1598873138
1312.39562988	11.2884349823
1312.83959961	17.3674755096
1313.28540039	17.2078227997
1313.72924805	18.6374492645
1314.17504883	15.1988897324
1314.61889648	12.214548111
1315.0645752	20.1841259003
1315.50842285	15.1111211777
1315.95214844	-6.71508577032e-031
1316.39782715	14.5645999908
1316.84155273	13.2026100159
1317.28723145	18.011680603
1317.73083496	18.906452179
1318.17456055	13.7062759399
1318.62011719	12.4781827927
1319.0637207	12.0276212692
1319.50915527	17.944229126
1319.95275879	17.5847454071
1320.3963623	17.5204868317
1320.84179688	20.9714221954
1321.28527832	15.5817728043
1321.72875977	21.8692874908
1322.17407227	17.8443431854
1322.61755371	19.498708725
1323.06103516	24.0757961273
1323.50622559	19.5582504272
1323.94970703	28.8633575439
1324.39306641	22.9870815277
1324.83825684	20.5229187012
1325.28149414	18.4361591339
1325.72485352	18.8922157288
1326.16809082	13.292301178
1326.61328125	27.2875480652
1327.05639648	21.1026973724
1327.49963379	14.0880584717
1327.94470215	20.5094566345
1328.38781738	20.9430751801
1328.83105469	34.1920585632
1329.27416992	23.2922267914
1329.71911621	22.3412361145
1330.16210938	26.0827140808
1330.60522461	21.9875907898
1331.04821777	15.9290037155
1331.49121094	26.645160675
1331.93603516	22.2538414001
1332.37902832	23.6770019531
1332.82202148	32.2418937683
1333.26489258	19.7170505524
1333.70776367	18.9564743042
1334.15246582	22.2971477509
1334.59533691	25.3881950378
1335.03820801	26.7414112091
1335.48095703	19.6673851013
1335.92370605	26.875125885
1336.36645508	30.2366733551
1336.81103516	29.8316059113
1337.25378418	29.24168396
1337.6965332	32.0348587036
1338.13916016	24.2697048187
1338.58178711	21.147813797
1339.02441406	20.8583679199
1339.46704102	25.3696918488
1339.91149902	24.6258087158
1340.35400391	21.8313426971
1340.79650879	30.6051425934
1341.23901367	28.3981361389
1341.68151855	19.4100971222
1342.12402344	37.6994056702
1342.56640625	34.4364547729
1343.00891113	35.9856033325
1343.45129395	28.6003913879
1343.89367676	30.7688732147
1344.3359375	36.7636756897
1344.77832031	30.5628089905
1345.22058105	29.1152076721
1345.66296387	28.173664093
1346.10705566	30.2667675018
1346.54931641	23.6014118195
1346.99145508	28.6633930206
1347.43371582	30.9714927673
1347.87585449	32.2001686096
1348.31799316	18.0950813293
1348.76013184	37.252117157
1349.20227051	29.3922920227
1349.64428711	27.0695362091
1350.08642578	27.3991909027
1350.52844238	22.149559021
1350.96862793	26.2650127411
1351.41052246	39.149066925
1351.85253906	32.0121078491
1352.29443359	26.0165424347
1352.7364502	29.033996582
1353.17834473	16.9588985443
1353.62023926	25.8206291199
1354.06201172	14.5509033203
1354.50390625	24.5744762421
1354.94567871	22.3643016815
1355.38745117	24.2856655121
1355.82922363	18.8974380493
1356.27099609	24.3952713013
1356.71276855	26.6125984192
1357.15258789	19.0113773346
1357.59423828	26.8451404572
1358.03588867	30.2480430603
1358.47753906	26.1721763611
1358.91918945	24.0081348419
1359.36071777	32.8612442017
1359.80236816	21.9762439728
1360.24389648	18.6432495117
1360.68359375	12.436706543
1361.125	23.2213897705
1361.56652832	35.8846664429
1362.00793457	22.1235160828
1362.44946289	14.5906305313
1362.89086914	14.2440681458
1363.33032227	20.6708774567
1363.77172852	22.9624500275
1364.21313477	25.3339252472
1364.65441895	21.0997047424
1365.09570313	30.4030323029
1365.53515625	19.6170539856
1365.97644043	24.4769248962
1366.41760254	17.5498905182
1366.85888672	17.9310340881
1367.29821777	26.7265377045
1367.73937988	17.7313766479
1368.18041992	22.9151973724
1368.62158203	15.2270841599
1369.06079102	21.827507019
1369.50195313	19.540681839
1369.94299316	25.8549919128
1370.3840332	13.1925182343
1370.82312012	17.8469314575
1371.26416016	21.0991210938
1371.70507813	21.135187149
1372.14416504	23.3246192932
1372.58508301	22.9239425659
1373.02600098	23.369977951
1373.46508789	20.6219940186
1373.90588379	18.6186923981
1374.34667969	15.9730606079
1374.78564453	12.7436981201
1375.22644043	24.68608284
1375.66723633	9.52098846436
1376.1060791	14.1634645462
1376.546875	22.7301921844
1376.98754883	21.199760437
1377.4263916	16.4739341736
1377.86706543	22.1630897522
1378.30578613	7.83260345459
1378.74645996	13.3323841095
1379.18701172	23.6592655182
1379.62573242	11.0809059143
1380.06628418	20.0437316895
1380.50488281	12.0638122559
1380.94543457	23.5734729767
1381.38586426	20.5279426575
1381.82446289	19.4069080353
1382.26489258	14.6715517044
1382.70349121	19.7321796417
1383.1439209	17.1435165405
1383.58239746	24.0041275024
1384.02270508	12.5349702835
1384.4630127	17.6526184082
1384.90148926	25.9446029663
1385.34179688	20.0402164459
1385.78015137	16.3147735596
1386.22045898	14.6239471436
1386.65881348	21.9657936096
1387.09899902	7.38983678818
1387.53723145	12.6082992554
1387.97741699	15.4450941086
1388.41564941	32.0343437195
1388.85583496	79.8080291748
1389.29406738	95.9014282227
1389.73217773	51.2684593201
1390.17224121	23.288898468
1390.61047363	16.3594818115
1391.05041504	5.89292383194
1391.48852539	9.50669002533
1391.9284668	18.1598548889
1392.36657715	21.7045269012
1392.80639648	2.37069559097
1393.24450684	7.06713151932
1393.68249512	17.9269428253
1394.12231445	21.1963672638
1394.56030273	24.4471378326
1395	17.723033905
1395.43798828	10.9940042496
1395.87585449	22.562625885
1396.31555176	15.6586351395
1396.75341797	22.7955207825
1397.19311523	16.8061103821
1397.63085938	10.152677536
1398.06872559	14.6075639725
1398.50830078	16.7330036163
1398.94604492	16.561296463
1399.38378906	15.2429628372
1399.82336426	16.4419269562
1400.26098633	11.6706123352
1400.6986084	10.3892374039
1401.13806152	10.904551506
1401.57568359	12.4417390823
1402.01330566	19.3900985718
1402.45275879	17.9959907532
1402.89025879	15.9469299316
1403.32775879	17.6918830872
1403.76525879	16.9916229248
1404.20458984	9.32389736176
1404.64208984	8.9775018692
1405.07946777	13.3550786972
1405.5168457	16.6445865631
1405.95617676	21.3603420258
1406.39355469	16.7696094513
1406.83081055	13.4903411865
1407.26818848	7.02006721497
1407.70727539	12.7480745316
1408.14453125	18.5906391144
1408.58178711	8.98868370056
1409.01904297	20.3930454254
1409.45812988	9.86208820343
1409.89526367	18.9809856415
1410.33251953	30.7662963867
1410.76965332	19.5589542389
1411.20678711	16.2412586212
1411.64379883	25.4015808105
1412.08276367	13.7396583557
1412.51989746	8.62021923065
1412.95690918	9.78733062744
1413.3939209	8.97079086304
1413.83093262	17.8793087006
1414.26782227	18.008518219
1414.70666504	17.9869022369
1415.14355469	6.25686788559
1415.58044434	16.5993614197
1416.01733398	6.97803592682
1416.45422363	18.5907344818
1416.89099121	14.3735198975
1417.32788086	8.9329957962
1417.76464844	7.61833572388
1418.20141602	13.5353775024
1418.64001465	9.00667285919
1419.07678223	7.98062229156
1419.51342773	6.58317708969
1419.95019531	17.7133636475
1420.38684082	14.2146778107
1420.82348633	9.32158756256
1421.26000977	19.7577514648
1421.69665527	15.0949878693
1422.13317871	2.18212677524e-030
1422.56982422	0.672964155674
1423.00634766	8.09082698822
1423.44287109	8.0038061142
1423.87927246	12.8921499252
1424.3157959	8.66132545471
1424.75219727	4.83921289444
1425.18859863	9.4546251297
1425.625	11.6631402969
1426.06140137	3.19507265091
1426.49780273	16.1927242279
1426.93408203	0.773520112038
1427.37036133	10.6759901047
1427.8067627	14.1919784546
1428.24291992	16.0863876343
1428.67919922	5.99262857437
1429.11547852	11.0597114563
1429.55163574	18.151304245
1429.98779297	13.2438545227
1430.4239502	4.15343093872
1430.86010742	13.2035484314
1431.29443359	14.9806442261
1431.73046875	4.6230506897
1432.16650391	14.9403266907
1432.60266113	16.0994701385
1433.03857422	16.1155929565
1433.47460938	7.58857297897
1433.91064453	14.998500824
1434.34655762	11.321685791
1434.7824707	13.6528930664
1435.21655273	14.3837223053
1435.65246582	10.7510156631
1436.08837891	9.38392448425
1436.52416992	14.6947002411
1436.96008301	21.0597324371
1437.39587402	14.3945302963
1437.83166504	12.5728168488
1438.26550293	14.4875841141
1438.70129395	20.2031574249
1439.13708496	11.5846633911
1439.57275391	0.995374917984
1440.00842285	16.5180625916
1440.44226074	14.7640714645
1440.87780762	4.52522087097
1441.31347656	19.9892311096
1441.74902344	19.9672718048
1442.18273926	12.3304262161
1442.61828613	14.0377998352
1443.05383301	16.5473518372
1443.48937988	21.1277599335
1443.92480469	15.4532680511
1444.35839844	14.0538911819
1444.79394531	11.0473232269
1445.22924805	13.2717399597
1445.6628418	12.0963773727
1446.0982666	13.0062866211
1446.53356934	17.4014263153
1446.96887207	16.7704219818
1447.40234375	15.7741947174
1447.83764648	0.553450345993
1448.27294922	5.34329986572
1448.70629883	16.1208438873
1449.14147949	12.5642805099
1449.57678223	9.42477798462
1450.01000977	20.3352680206
1450.44519043	19.1137466431
1450.88037109	12.3002967834
1451.31359863	5.94712114334
1451.74865723	4.63647890091
1452.18383789	14.678647995
1452.61694336	11.2382001877
1453.05200195	3.48070454597
1453.48522949	5.26035261154
1453.92016602	13.0227336884
1454.35510254	8.86404132843
1454.78820801	16.5844955444
1455.22314453	6.08401441574
1455.65612793	16.1349048615
1456.09106445	13.872004509
1456.52587891	17.1781826019
1456.9588623	11.812833786
1457.39367676	3.55763077736
1457.82666016	12.8540086746
1458.26135254	6.58211183548
1458.69433594	18.3634185791
1459.12902832	12.6502113342
1459.5637207	20.0978450775
1459.99658203	20.7867126465
1460.43115234	9.63965892792
1460.86401367	16.011007309
1461.29858398	3.59110856056
1461.73132324	15.9708137512
1462.16589355	12.8581399918
1462.59863281	6.90373754501
1463.03320313	13.4466695786
1463.46582031	17.307308197
1463.90026855	1.26263058186
1464.33288574	10.8960790634
1464.76550293	14.696231842
1465.19995117	18.1634502411
1465.63244629	2.32110476494
1466.06689453	17.5356941223
1466.49938965	6.84577512741
1466.93371582	6.46237897873
1467.36621094	9.09174633026
1467.80041504	10.6789283752
1468.23291016	10.1913251877
1468.6652832	8.36417007446
1469.0994873	18.9932193756
1469.53186035	4.44348859787
1469.96606445	4.88685560226
1470.39831543	6.12981891632
1470.83068848	10.6220798492
1471.26477051	11.4876384735
1471.69702148	10.3257417679
1472.13110352	3.77241063118
1472.56335449	13.8138103485
1472.9954834	7.94343090057
1473.42944336	18.217042923
1473.86169434	12.9711017609
1474.29382324	6.15983963013
1474.72766113	10.4784212112
1475.15979004	14.9674749374
1475.59179688	4.236140728
1476.02575684	3.55370688438
1476.45776367	7.51595497131
1476.88977051	7.21839237213
1477.32165527	5.30965471268
1477.75549316	14.8623456955
1478.18737793	3.81147813797
1478.61938477	8.25394630432
1479.05310059	6.85675573349
1479.48486328	13.5759687424
1479.91674805	7.01040410995
1480.34863281	0.991436839104
1480.78222656	14.1134233475
1481.21398926	7.65149831772
1481.64575195	10.6764411926
1482.07751465	7.8903055191
1482.51098633	15.0062227249
1482.94274902	4.46471500397
1483.37438965	9.44386577606
1483.80603027	5.61577320099
1484.2376709	12.8202190399
1484.67114258	18.9593734741
1485.10266113	4.69097137451
1485.53430176	8.10168933868
1485.96582031	8.47076416016
1486.39733887	9.92555713654
1486.82885742	7.21884202957
1487.26208496	11.0989999771
1487.69360352	13.8163633347
1488.125	8.89658260345
1488.55639648	18.7849197388
1488.98779297	18.2910938263
1489.41918945	8.64401626587
1489.85058594	10.2858228683
1490.28369141	14.6263933182
1490.71496582	8.54922485352
1491.1463623	6.30602121353
1491.57751465	6.4015917778
1492.00878906	14.860326767
1492.44006348	9.38792991638
1492.87121582	9.66648387909
1493.30236816	17.6622161865
1493.73352051	17.6392536163
1494.16467285	-2.35348639204e-030
1494.5958252	7.26938343048
1495.02685547	12.0142536163
1495.45800781	2.31813025475
1495.89086914	16.4664878845
1496.32189941	5.83053064346
1496.75292969	11.2577085495
1497.18383789	14.9289751053
1497.61486816	9.55489635468
1498.04577637	0.248663380742
1498.47668457	2.17804121971
1498.90759277	6.37388134003
1499.33850098	10.7568655014
1499.76928711	15.5011720657
1500.20019531	7.20258951187
1500.63098145	13.5250902176
1501.06176758	13.2276878357
1501.49072266	14.7630672455
1501.92150879	10.5357255936
1502.35217285	1.70301747322
1502.78283691	18.7162761688
1503.21362305	12.8972911835
1503.64428711	18.2823791504
1504.0748291	1.5383169651
1504.50549316	12.3853721619
1504.93603516	4.8863530159
1505.36669922	11.5893783569
1505.79724121	14.9265785217
1506.2277832	14.6056365967
1506.6583252	11.3263177872
1507.08691406	5.39255619049
1507.51745605	17.9140052795
1507.94787598	19.5358047485
1508.3782959	18.7500267029
1508.80871582	12.0036325455
1509.23901367	7.99780797958
1509.66943359	10.7695016861
1510.09790039	11.6692094803
1510.52832031	10.958065033
1510.95861816	16.6087265015
1511.38879395	9.12610626221
1511.8190918	13.5944213867
1512.24938965	11.6909046173
1512.67773438	17.200422287
1513.10791016	21.5292358398
1513.53808594	29.3790302277
1513.96826172	1.73103535175
1514.39831543	14.7213459015
1514.82666016	9.0340089798
1515.25671387	17.7119884491
1515.68676758	8.67817878723
1516.11682129	15.3978185654
1516.54504395	17.1750812531
1516.97497559	11.0783891678
1517.4050293	16.769575119
1517.83496094	17.2570037842
1518.26306152	4.65068101883
1518.69299316	11.54271698
1519.1229248	15.8563051224
1519.55273438	13.2608652115
1519.98071289	12.0954694748
1520.41064453	14.1645450592
1520.8404541	15.996336937
1521.26831055	13.6693811417
1521.69812012	19.9843273163
1522.12792969	19.3888053894
1522.55578613	21.5127658844
1522.98547363	21.8079948425
1523.41516113	6.1618642807
1523.84301758	19.9766139984
1524.27258301	8.92660236359
1524.70227051	13.19460392
1525.13000488	8.88916778564
1525.55957031	14.6869859695
1525.98913574	9.91916370392
1526.41687012	4.41448831558
1526.84631348	19.4852752686
1527.27404785	14.3623981476
1527.70349121	10.2409420013
1528.13293457	15.0067119598
1528.56054688	3.04474496841
1528.98986816	3.20451879501
1529.41748047	11.8294038773
1529.84680176	19.5304279327
1530.27441406	13.9545259476
1530.70361328	19.59582901
1531.13293457	13.9544591904
1531.5604248	7.70887708664
1531.98962402	14.7007331848
1532.41711426	12.6161842346
1532.84631348	20.9017887115
1533.27368164	21.1876354218
1533.70288086	16.1679477692
1534.13012695	11.6363735199
1534.55932617	20.2914543152
1534.98657227	20.3977527618
1535.41564941	12.8208150864
1535.84289551	18.2387714386
1536.27197266	8.17783069611
1536.69909668	2.61808896065
1537.12817383	12.5865011215
1537.55529785	8.55482769012
1537.98425293	15.7799596786
1538.41137695	14.1222009659
1538.83837891	12.1429185867
1539.26733398	10.2886638641
1539.69433594	15.5193099976
1540.12316895	15.755856514
1540.5501709	14.2717065811
1540.97900391	20.103143692
1541.40600586	10.0938243866
1541.83300781	13.7742948532
1542.26171875	8.64627838135
1542.68859863	7.4959230423
1543.11547852	16.2553195953
1543.54418945	15.6833381653
1543.97094727	16.031785965
1544.3996582	15.5416841507
1544.82641602	12.2015314102
1545.25317383	14.5609445572
1545.6817627	18.8095397949
1546.10852051	17.5098190308
1546.53515625	19.7406101227
1546.96374512	21.1493988037
1547.39038086	20.8060913086
1547.8170166	16.9196300507
1548.2454834	19.9531822205
1548.67211914	14.2317428589
1549.09863281	5.65732002258
1549.52709961	21.5643367767
1549.95361328	20.0722484589
1550.38012695	10.8299608231
1550.80664063	17.9906368256
1551.23486328	19.5606098175
1551.66137695	17.5442619324
1552.08776855	10.7438545227
1552.51428223	10.0859384537
1552.94238281	12.0958747864
1553.36877441	17.4897632599
1553.79516602	22.9513320923
1554.22155762	32.1480293274
1554.6496582	22.4499454498
1555.07592773	18.0962238312
1555.50219727	14.9692306519
1555.9284668	19.2499332428
1556.35461426	19.9765014648
1556.78271484	19.5140590668
1557.2088623	13.5187129974
1557.63500977	18.5075893402
1558.06115723	18.5669002533
1558.48730469	25.335893631
1558.91333008	21.923330307
1559.34130859	20.5942192078
1559.76733398	14.224603653
1560.19335938	19.0154056549
1560.61938477	16.6953220367
1561.04541016	13.6508569717
1561.47131348	23.1899261475
1561.89733887	9.63772773743
1562.32324219	19.479637146
1562.75097656	16.3437156677
1563.17687988	12.3130989075
1563.6027832	20.9582023621
1564.02856445	12.2232656479
1564.4543457	19.9569206238
1564.88024902	6.96477079391
1565.30603027	22.7005138397
1565.73181152	23.503993988
1566.1574707	16.5850143433
1566.58325195	16.2280006409
1567.00891113	20.8830509186
1567.43457031	22.9479026794
1567.86022949	15.888094902
1568.28588867	23.8242645264
1568.71154785	24.8420085907
1569.13708496	24.8434562683
1569.56262207	19.7618637085
1569.98828125	19.069185257
1570.41381836	17.3629779816
1570.8392334	20.698846817
1571.26477051	16.718542099
1571.69018555	15.8459510803
1572.11572266	6.92109918594
1572.5411377	24.3800792694
1572.96655273	8.47807884216
1573.3918457	16.9055233002
1573.81726074	19.7521953583
1574.24255371	15.2385206223
1574.66796875	15.0544672012
1575.09326172	14.947593689
1575.51855469	14.0359382629
1575.94372559	16.1884593964
1576.36901855	5.81558179855
1576.79418945	13.3193454742
1577.21936035	16.2457370758
1577.64282227	23.6642684937
1578.06787109	6.77566432953
1578.49304199	22.3862781525
1578.91821289	12.4593057632
1579.34326172	7.29473495483
1579.76831055	13.9580221176
1580.19335938	21.9665908813
1580.61657715	14.7870359421
1581.04162598	18.2290210724
1581.46655273	22.1181545258
1581.89160156	12.8249063492
1582.31652832	19.6100254059
1582.74145508	26.2635173798
1583.16455078	14.9198961258
1583.58935547	14.8700647354
1584.01428223	23.6976585388
1584.43908691	15.0362892151
1584.8638916	19.8243656158
1585.28686523	26.7814998627
1585.71166992	12.4326372147
1586.13647461	15.8086662292
1586.56115723	16.5526256561
1586.98583984	18.1023445129
1587.40881348	19.8691825867
1587.83349609	18.7664718628
1588.25805664	22.9050350189
1588.6809082	20.7834243774
1589.10546875	29.5814361572
1589.53015137	24.1030044556
1589.95471191	20.8285808563
1590.37744141	17.6121673584
1590.80200195	18.3414440155
1591.22644043	20.4415302277
1591.64916992	21.7581615448
1592.0736084	28.4052448273
1592.49804688	15.61419487
1592.9206543	23.2466373444
1593.34509277	22.4154758453
1593.76940918	19.6952571869
1594.1920166	25.5166873932
1594.61633301	26.094417572
1595.04064941	14.9919099808
1595.46313477	23.2733783722
1595.8873291	7.61356258392
1596.31164551	18.890499115
1596.73400879	20.265504837
1597.1583252	10.7152166367
1597.58068848	27.5929851532
1598.00488281	9.77400875092
1598.42895508	15.7522668839
1598.85131836	19.2161521912
1599.27539063	14.7114391327
1599.69775391	24.6458148956
1600.1217041	20.9954109192
1600.54577637	17.9416866302
1600.96801758	22.1397743225
1601.39196777	14.0943422318
1601.81420898	18.6900901794
1602.23815918	23.1363925934
1602.66027832	11.4953432083
1603.08422852	16.7606468201
1603.50634766	12.2306203842
1603.93017578	14.1958799362
1604.35229492	21.701128006
1604.77612305	21.7763576508
1605.19812012	25.6846218109
1605.62182617	16.347858429
1606.04382324	19.1172199249
1606.46765137	17.4034976959
1606.88952637	13.6997346878
1607.31323242	12.4501333237
1607.73510742	30.3820838928
1608.15881348	10.7491149902
1608.58068848	13.575012207
1609.00427246	15.5282564163
1609.42602539	5.50479221344
1609.84790039	17.5567321777
1610.27148438	27.8015880585
1610.69311523	14.6777267456
1611.11669922	16.7000827789
1611.53833008	17.0517845154
1611.96008301	10.3815898895
1612.38354492	25.1360435486
1612.80517578	18.7426891327
1613.2286377	20.6722717285
1613.65014648	9.92699718475
1614.07177734	18.3464660645
1614.49511719	12.0449018478
1614.91662598	23.0268707275
1615.33813477	11.4897594452
1615.76147461	11.0592222214
1616.1829834	11.3338546753
1616.60437012	21.0472736359
1617.02758789	17.9305496216
1617.44897461	18.617389679
1617.87036133	11.6245861053
1618.2935791	16.8067855835
1618.71496582	19.4644565582
1619.13623047	24.0843772888
1619.55932617	15.8349761963
1619.98059082	24.5897083282
1620.40185547	19.3602275848
1620.82312012	15.4391326904
1621.24621582	17.5648384094
1621.6673584	1.52105879784
1622.08862305	12.9276723862
1622.50976563	16.2043628693
1622.93261719	11.499080658
1623.35375977	14.9276266098
1623.77490234	2.24794543109e-030
1624.19592285	9.51822376251
1624.61877441	14.3997745514
1625.03991699	18.0772075653
1625.4609375	6.53575468063
1625.88183594	9.79152774811
1626.30285645	10.5769662857
1626.72375488	8.05650997162
1627.14648438	18.2236061096
1627.56750488	13.9974184036
1627.98840332	15.7350473404
1628.40917969	16.0445251465
1628.83007813	18.1683311462
1629.25085449	10.5791320801
1629.67346191	18.1506690979
1630.09423828	14.7787532806
1630.51501465	11.4287633896
1630.93579102	19.8486557007
1631.35656738	16.8270606995
1631.77722168	22.8639755249
1632.19799805	10.1330833435
1632.61865234	16.705450058
1633.03930664	14.1679925919
1633.46166992	18.9501972198
1633.88232422	8.13247966766
1634.30285645	9.15085506439
1634.72338867	12.956987381
1635.1439209	6.21377897263
1635.56445313	8.18297767639
1635.98498535	8.99049854279
1636.40551758	11.3784980774
1636.82592773	9.20573711395
1637.24633789	14.0391120911
1637.66674805	12.9580907822
1638.0871582	14.0071973801
1638.50756836	9.78896999359
1638.92785645	16.0355548859
1639.3482666	21.1369380951
1639.76855469	6.24768590927
1640.18884277	3.82480216026
1640.60913086	14.5626220703
1641.02941895	13.539513588
1641.44958496	11.2682008743
1641.86987305	11.7764568329
1642.29003906	4.02344703674
1642.71020508	10.2686624527
1643.13037109	8.90648078918
1643.55053711	12.0382814407
1643.97058105	9.92761421204
1644.390625	3.68501257896
1644.80895996	4.03066635132
1645.22900391	1.83099198341
1645.64904785	20.1985397339
1646.0690918	10.4107151031
1646.48901367	8.7470293045
1646.90893555	13.5566616058
1647.32897949	7.8292350769
1647.74890137	11.1698551178
1648.16870117	-1.48527717311e-030
1648.58679199	2.45815706253
1649.00671387	6.05457925797
1649.42651367	10.215385437
