# Supplementary material for: Deep CO2 in the end-Triassic Central Atlantic Magmatic Province
Source: Nat Commun. 2020 Apr 7;11:1670. doi: 10.1038/s41467-020-15325-6 (PMC7138847; doi:10.1038/s41467-020-15325-6)
Supplement: Supplementary file 3 — Source Data 1 [file 41467_2020_15325_MOESM3_ESM.zip › CO2/AN137AI_2Px_Incl1_Bubble7_CO2.txt]

1203.32177734	1.01194381714
1203.77514648	14.343249321
1204.22839355	16.8364009857
1204.68164063	18.6407604218
1205.13293457	21.7956466675
1205.58605957	24.7243766785
1206.03930664	18.2671928406
1206.49243164	21.418592453
1206.94555664	9.08739566803
1207.39672852	15.6108617783
1207.84985352	8.56506633759
1208.30285645	23.7777862549
1208.75585938	8.2700214386
1209.20703125	21.366235733
1209.66003418	25.8285827637
1210.11291504	8.19888591766
1210.56396484	9.95491027832
1211.01696777	15.6442756653
1211.46984863	19.0327682495
1211.92272949	22.0636863708
1212.37365723	11.2735013962
1212.82641602	15.2795782089
1213.27929688	17.5224437714
1213.73010254	9.36952972412
1214.18286133	16.3222064972
1214.63562012	22.7567253113
1215.08642578	8.37136268616
1215.5390625	8.42130184174
1215.99169922	9.99617195129
1216.44250488	20.2651977539
1216.8951416	10.2911500931
1217.34765625	13.7816076279
1217.79833984	20.0374126434
1218.25085449	15.604804039
1218.70153809	15.7154903412
1219.15405273	6.00173711777
1219.60644531	23.479516983
1220.05700684	16.6243343353
1220.50952148	20.7658119202
1220.95996094	11.6128454208
1221.41235352	14.3675708771
1221.86474609	14.4629974365
1222.31518555	10.1663389206
1222.76745605	25.3079586029
1223.21789551	10.832775116
1223.67016602	21.9010219574
1224.1204834	-1.34314727783
1224.57275391	8.32520294189
1225.02490234	17.0662975311
1225.47521973	18.3109302521
1225.92736816	17.8941497803
1226.37756348	15.0331850052
1226.82971191	6.46091890335
1227.27990723	17.3425292969
1227.73193359	22.2105350494
1228.18200684	11.1530742645
1228.6340332	15.4019289017
1229.08410645	18.0656681061
1229.53613281	21.3615474701
1229.98620605	13.7211961746
1230.43811035	17.5988540649
1230.88806152	14.5222625732
1231.33996582	7.80425977707
1231.78991699	13.323767662
1232.23986816	18.7689323425
1232.69165039	14.6051721573
1233.14147949	13.0725488663
1233.59326172	18.54986763
1234.04309082	26.9185314178
1234.49475098	8.72024440765
1234.94458008	15.3607130051
1235.39440918	17.8983879089
1235.84606934	11.888335228
1236.29577637	22.918056488
1236.74731445	12.2629241943
1237.19702148	-0.810116350651
1237.64672852	6.7462143898
1238.09814453	17.1824436188
1238.54785156	8.67904472351
1238.99926758	20.6888027191
1239.44885254	14.9801931381
1239.8984375	22.8892498016
1240.34973145	13.8501625061
1240.79931641	10.1077251434
1241.2487793	14.592707634
1241.70007324	14.2811889648
1242.14953613	5.81151294708
1242.59887695	14.5292634964
1243.0501709	15.4997701645
1243.49951172	16.613658905
1243.94885254	22.195356369
1244.40002441	14.83070755
1244.84936523	15.4220628738
1245.29858398	3.30463314056
1245.74975586	16.2315788269
1246.19897461	18.1186141968
1246.64819336	13.1316843033
1247.09741211	18.0572414398
1247.54833984	21.7800807953
1247.99755859	20.4797172546
1248.44665527	20.2678146362
1248.89575195	21.4299125671
1249.34667969	12.5760354996
1249.7956543	16.4850997925
1250.24475098	10.3399496078
1250.69372559	12.4793758392
1251.14453125	22.829580307
1251.59350586	12.0028219223
1252.0423584	14.8196306229
1252.49133301	17.5979118347
1252.94018555	20.9362602234
1253.39086914	17.4574451447
1253.83972168	12.4863557816
1254.28857422	14.3067817688
1254.73730469	11.4379348755
1255.18603516	3.67224431038
1255.63671875	16.6228485107
1256.08544922	17.5250816345
1256.53405762	17.3566856384
1256.98278809	4.96522426605
1257.43139648	22.025680542
1257.88000488	14.3149776459
1258.32861328	22.5063762665
1258.77905273	11.4104747772
1259.22766113	7.24500274658
1259.67614746	18.1398487091
1260.12475586	18.7764625549
1260.57324219	18.6539001465
1261.02160645	9.02751064301
1261.47009277	8.12632465363
1261.91845703	8.46260738373
1262.36694336	17.7235794067
1262.81713867	20.675491333
1263.26550293	13.4098911285
1263.71386719	12.4962997437
1264.16210938	19.070022583
1264.61035156	9.6338968277
1265.05859375	22.3059177399
1265.50683594	15.2896766663
1265.95507813	22.6879081726
1266.40332031	24.8191947937
1266.85144043	27.8990440369
1267.29956055	18.806055069
1267.74768066	20.4255847931
1268.19580078	14.6396942139
1268.6439209	14.7388906479
1269.09191895	16.2351570129
1269.53991699	18.6309967041
1269.98791504	13.0825481415
1270.43591309	21.1349544525
1270.88391113	26.2824306488
1271.33178711	10.2019071579
1271.77978516	12.7924795151
1272.22766113	12.4115123749
1272.67553711	13.143445015
1273.12329102	8.4532957077
1273.57116699	11.43708992
1274.0189209	0.863629460335
1274.4666748	11.6461200714
1274.91442871	16.5572147369
1275.36218262	22.8135967255
1275.80810547	13.1746606827
1276.2557373	15.8048295975
1276.70336914	17.2470207214
1277.15100098	19.9111251831
1277.59863281	13.1356229782
1278.04626465	10.4011116028
1278.49377441	14.0488939285
1278.94140625	13.9994535446
1279.38891602	20.4628162384
1279.83447266	9.62792301178
1280.28198242	14.2207775116
1280.72949219	21.1103839874
1281.17687988	16.6057872772
1281.62426758	16.273481369
1282.07165527	9.48712730408
1282.51904297	10.1456327438
1282.96447754	14.1411113739
1283.41186523	22.3718852997
1283.85913086	10.8018894196
1284.30639648	10.0978374481
1284.75366211	16.2026367188
1285.19897461	14.7444019318
1285.64624023	16.253736496
1286.09338379	69.4630737305
1286.54052734	113.85193634
1286.9876709	45.7932167053
1287.43286133	16.871307373
1287.88000488	11.8383579254
1288.32702637	9.6275844574
1288.77416992	9.53049850464
1289.21923828	14.9117889404
1289.66625977	10.1492319107
1290.11328125	15.1763353348
1290.56018066	12.8037881851
1291.00524902	13.2929191589
1291.45214844	15.2624235153
1291.89904785	8.28739261627
1292.34594727	15.0159378052
1292.79089355	13.7828416824
1293.2376709	2.09551334381
1293.68444824	6.16649961472
1294.12939453	7.80124187469
1294.57617188	6.3535990715
1295.02282715	10.0346069336
1295.46765137	14.3106412888
1295.91430664	5.79496002197
1296.36096191	14.0427913666
1296.80578613	13.3931465149
1297.25244141	7.50685930252
1297.69897461	16.8491153717
1298.14367676	15.2203378677
1298.59020996	20.2888965607
1299.03674316	2.83279824257
1299.48132324	8.51476955414
1299.92785645	5.80350542068
1300.37243652	14.9410457611
1300.81884766	10.7791290283
1301.26525879	7.31734895706
1301.70983887	14.5106496811
1302.15612793	15.9918680191
1302.60058594	14.3685665131
1303.046875	7.27759552002
1303.49316406	10.2694501877
1303.93762207	11.6474313736
1304.38391113	12.5289831161
1304.82824707	9.19536876678
1305.27441406	1.4868581295
1305.71875	7.4444937706
1306.16491699	8.41838932037
1306.60913086	12.7913961411
1307.05529785	11.5798597336
1307.50134277	10.5347700119
1307.94555664	9.38253593445
1308.39160156	14.1601037979
1308.83581543	3.33477783203
1309.28173828	1.60871326923
1309.72583008	7.98520803452
1310.171875	8.12061405182
1310.61584473	17.9533138275
1311.06176758	1.04557669163
1311.50585938	3.67254495621
1311.9498291	2.3676199913
1312.39562988	8.12899208069
1312.83959961	8.40793037415
1313.28540039	7.24795770645
1313.72924805	16.0780754089
1314.17504883	9.29856586456
1314.61889648	16.3912029266
1315.0645752	4.77316188812
1315.50842285	10.5364780426
1315.95214844	-3.43570876122
1316.39782715	16.9299201965
1316.84155273	6.86528587341
1317.28723145	4.86754274368
1317.73083496	7.74097681046
1318.17456055	14.5853233337
1318.62011719	10.4936294556
1319.0637207	11.4135198593
1319.50915527	9.53901386261
1319.95275879	11.2881746292
1320.3963623	2.7229719162
1320.84179688	16.052564621
1321.28527832	11.7067146301
1321.72875977	15.8155536652
1322.17407227	10.0882778168
1322.61755371	11.2150011063
1323.06103516	12.7749729156
1323.50622559	12.8274688721
1323.94970703	10.0986127853
1324.39306641	16.1830024719
1324.83825684	4.19552659988
1325.28149414	6.97186565399
1325.72485352	8.95471572876
1326.16809082	13.404540062
1326.61328125	5.39816761017
1327.05639648	11.6095476151
1327.49963379	9.05668830872
1327.94470215	12.8567686081
1328.38781738	16.5816268921
1328.83105469	5.37532234192
1329.27416992	11.5536174774
1329.71911621	8.51104927063
1330.16210938	21.0804576874
1330.60522461	19.2839336395
1331.04821777	10.3912448883
1331.49121094	11.7111911774
1331.93603516	23.9014511108
1332.37902832	11.0013227463
1332.82202148	13.6081495285
1333.26489258	11.7280464172
1333.70776367	15.2584991455
1334.15246582	17.1808624268
1334.59533691	14.5674676895
1335.03820801	18.4645805359
1335.48095703	12.2569189072
1335.92370605	8.45085144043
1336.36645508	10.6136417389
1336.81103516	15.1319274902
1337.25378418	15.5319423676
1337.6965332	15.3286170959
1338.13916016	10.3199062347
1338.58178711	14.9903612137
1339.02441406	10.1446714401
1339.46704102	10.0318317413
1339.91149902	15.5502719879
1340.35400391	9.85902118683
1340.79650879	23.6403713226
1341.23901367	23.0718173981
1341.68151855	20.4110794067
1342.12402344	10.668964386
1342.56640625	20.2364425659
1343.00891113	18.2873573303
1343.45129395	12.879617691
1343.89367676	12.1973619461
1344.3359375	24.3116130829
1344.77832031	5.8213262558
1345.22058105	21.5478057861
1345.66296387	12.7916088104
1346.10705566	16.9981060028
1346.54931641	24.1550273895
1346.99145508	22.1389846802
1347.43371582	21.269569397
1347.87585449	17.2834968567
1348.31799316	20.7345924377
1348.76013184	19.587392807
1349.20227051	11.6026773453
1349.64428711	9.15825843811
1350.08642578	13.7257118225
1350.52844238	13.0103445053
1350.96862793	19.2002887726
1351.41052246	9.97481632233
1351.85253906	6.45403146744
1352.29443359	22.5956802368
1352.7364502	14.1411161423
1353.17834473	13.038318634
1353.62023926	14.9000463486
1354.06201172	16.0215606689
1354.50390625	8.37093353271
1354.94567871	12.6309432983
1355.38745117	11.4189872742
1355.82922363	7.95015525818
1356.27099609	13.1427822113
1356.71276855	11.6952943802
1357.15258789	8.31927585602
1357.59423828	13.5021762848
1358.03588867	12.3131809235
1358.47753906	11.5575294495
1358.91918945	-0.714790523052
1359.36071777	9.7478723526
1359.80236816	13.3290262222
1360.24389648	10.9885177612
1360.68359375	6.05769014359
1361.125	7.6570854187
1361.56652832	8.25274944305
1362.00793457	7.51424646378
1362.44946289	15.9718427658
1362.89086914	9.28277206421
1363.33032227	11.8693408966
1363.77172852	7.44460535049
1364.21313477	14.2464904785
1364.65441895	9.247838974
1365.09570313	13.4277420044
1365.53515625	8.96033191681
1365.97644043	14.1594552994
1366.41760254	10.8092308044
1366.85888672	7.0023059845
1367.29821777	11.1133384705
1367.73937988	11.9203920364
1368.18041992	10.7519483566
1368.62158203	9.7940120697
1369.06079102	3.95797181129
1369.50195313	16.3548851013
1369.94299316	16.6385746002
1370.3840332	10.3971748352
1370.82312012	8.54902648926
1371.26416016	9.32614040375
1371.70507813	13.4411697388
1372.14416504	12.1025505066
1372.58508301	12.4122695923
1373.02600098	16.8579998016
1373.46508789	16.263250351
1373.90588379	9.62485790253
1374.34667969	13.4791946411
1374.78564453	15.6090841293
1375.22644043	10.6294174194
1375.66723633	9.40520381927
1376.1060791	9.07921600342
1376.546875	18.5552368164
1376.98754883	7.52544593811
1377.4263916	1.01100122929
1377.86706543	8.84876823425
1378.30578613	7.88876390457
1378.74645996	12.044921875
1379.18701172	4.27549505234
1379.62573242	16.3014907837
1380.06628418	9.69383430481
1380.50488281	9.53942966461
1380.94543457	6.30700922012
1381.38586426	16.9934501648
1381.82446289	18.545797348
1382.26489258	15.6456184387
1382.70349121	8.16489601135
1383.1439209	11.07143116
1383.58239746	10.8346719742
1384.02270508	7.40298700333
1384.4630127	7.98125505447
1384.90148926	13.9218683243
1385.34179688	18.0489368439
1385.78015137	-0.437763869762
1386.22045898	1.2504298687
1386.65881348	5.81416702271
1387.09899902	12.6670541763
1387.53723145	5.00756931305
1387.97741699	18.2206134796
1388.41564941	13.585310936
1388.85583496	107.164154053
1389.29406738	179.637405396
1389.73217773	30.6470241547
1390.17224121	2.97698616982
1390.61047363	2.19824552536
1391.05041504	6.43140077591
1391.48852539	13.9504089355
1391.9284668	9.68377304077
1392.36657715	5.55604171753
1392.80639648	8.02846336365
1393.24450684	2.77830886841
1393.68249512	16.9201202393
1394.12231445	13.8274650574
1394.56030273	8.73926925659
1395	9.88013267517
1395.43798828	12.1922340393
1395.87585449	2.80165743828
1396.31555176	10.7456760406
1396.75341797	19.3514251709
1397.19311523	18.5570297241
1397.63085938	8.79996109009
1398.06872559	5.7028594017
1398.50830078	13.4006433487
1398.94604492	10.3428735733
1399.38378906	6.22167062759
1399.82336426	17.3534889221
1400.26098633	2.57754659653
1400.6986084	10.549779892
1401.13806152	7.05954933167
1401.57568359	11.689661026
1402.01330566	-0.718036353588
1402.45275879	9.48525714874
1402.89025879	7.49280405045
1403.32775879	6.55295944214
1403.76525879	13.3527946472
1404.20458984	7.59305620193
1404.64208984	12.3475570679
1405.07946777	1.16322541237
1405.5168457	2.81793093681
1405.95617676	-1.53257834911
1406.39355469	6.18514490128
1406.83081055	5.27719926834
1407.26818848	6.70829105377
1407.70727539	13.8665094376
1408.14453125	15.9162273407
1408.58178711	15.9464473724
1409.01904297	9.38767910004
1409.45812988	15.1374645233
1409.89526367	14.7645349503
1410.33251953	43.5251541138
1410.76965332	16.1734523773
1411.20678711	2.71282362938
1411.64379883	7.08878135681
1412.08276367	0.863904058933
1412.51989746	4.90686511993
1412.95690918	3.89660525322
1413.3939209	10.8812894821
1413.83093262	5.59458732605
1414.26782227	9.99174880981
1414.70666504	10.0581512451
1415.14355469	13.2923841476
1415.58044434	13.2063941956
1416.01733398	13.5461521149
1416.45422363	-1.63899981976
1416.89099121	10.5930347443
1417.32788086	14.5255088806
1417.76464844	5.22929096222
1418.20141602	15.7266969681
1418.64001465	8.67179679871
1419.07678223	10.6977920532
1419.51342773	4.58959722519
1419.95019531	9.88782215118
1420.38684082	0.357058495283
1420.82348633	-5.50884819031
1421.26000977	8.82216072083
1421.69665527	10.8358564377
1422.13317871	4.29200696945
1422.56982422	14.6546554565
1423.00634766	5.69394540787
1423.44287109	6.46570444107
1423.87927246	7.44223833084
1424.3157959	7.49847745895
1424.75219727	14.2308597565
1425.18859863	5.14205169678
1425.625	8.96196937561
1426.06140137	7.72100543976
1426.49780273	10.6001577377
1426.93408203	9.96101284027
1427.37036133	13.5084161758
1427.8067627	1.32785749435
1428.24291992	4.63041543961
1428.67919922	6.16618776321
1429.11547852	8.47937870026
1429.55163574	15.3915367126
1429.98779297	1.48928034306
1430.4239502	12.4601078033
1430.86010742	1.14858961105
1431.29443359	15.4618711472
1431.73046875	12.073433876
1432.16650391	9.50109291077
1432.60266113	20.2434864044
1433.03857422	14.3584938049
1433.47460938	3.42787790298
1433.91064453	14.0184574127
1434.34655762	12.3388633728
1434.7824707	11.8697280884
1435.21655273	3.54757857323
1435.65246582	13.6105298996
1436.08837891	17.7356472015
1436.52416992	11.6681528091
1436.96008301	10.4363632202
1437.39587402	6.09267663956
1437.83166504	1.92021501064
1438.26550293	12.3767557144
1438.70129395	8.12956047058
1439.13708496	13.579126358
1439.57275391	11.4197101593
1440.00842285	6.61952495575
1440.44226074	5.87939929962
1440.87780762	14.8122091293
1441.31347656	21.7466201782
1441.74902344	0.749403059483
1442.18273926	2.77393341064
1442.61828613	6.36321973801
1443.05383301	14.6891288757
1443.48937988	14.8432397842
1443.92480469	7.58862876892
1444.35839844	1.40579640865
1444.79394531	0.806614637375
1445.22924805	1.80241000652
1445.6628418	13.6622257233
1446.0982666	10.5799436569
1446.53356934	3.29311609268
1446.96887207	-0.715458273888
1447.40234375	2.86783456802
1447.83764648	6.00493144989
1448.27294922	10.5191507339
1448.70629883	1.60504078865
1449.14147949	3.96662068367
1449.57678223	2.84250664711
1450.01000977	9.56066799164
1450.44519043	19.1198043823
1450.88037109	9.08848667145
1451.31359863	14.0462093353
1451.74865723	15.8398199081
1452.18383789	15.1927623749
1452.61694336	14.0162878036
1453.05200195	-5.56181001663
1453.48522949	9.00217819214
1453.92016602	16.1324939728
1454.35510254	13.5368051529
1454.78820801	8.44244480133
1455.22314453	13.3137741089
1455.65612793	3.54709768295
1456.09106445	11.075009346
1456.52587891	7.97820472717
1456.9588623	9.68157196045
1457.39367676	5.36099290848
1457.82666016	13.4635658264
1458.26135254	1.63012170792
1458.69433594	14.4322729111
1459.12902832	5.31714010239
1459.5637207	2.78743100166
1459.99658203	15.9399843216
1460.43115234	4.65107631683
1460.86401367	11.4647893906
1461.29858398	10.6149587631
1461.73132324	11.4175643921
1462.16589355	7.50997447968
1462.59863281	6.81435394287
1463.03320313	2.80037951469
1463.46582031	1.14691269398
1463.90026855	9.42545223236
1464.33288574	9.50768661499
1464.76550293	8.57164287567
1465.19995117	7.30069112778
1465.63244629	1.47586548328
1466.06689453	5.69404125214
1466.49938965	7.54501342773
1466.93371582	4.21734714508
1467.36621094	16.338558197
1467.80041504	2.07929730415
1468.23291016	4.9212679863
1468.6652832	3.33351373672
1469.0994873	4.88937234879
1469.53186035	-3.14673638344
1469.96606445	10.9708938599
1470.39831543	11.4431905746
1470.83068848	6.53701972961
1471.26477051	10.1779050827
1471.69702148	13.1644010544
1472.13110352	13.6852684021
1472.56335449	1.47828638554
1472.9954834	11.4202880859
1473.42944336	8.46998596191
1473.86169434	15.0291166306
1474.29382324	1.2315466404
1474.72766113	13.9943466187
1475.15979004	7.44061422348
1475.59179688	1.16640436649
1476.02575684	7.99662351608
1476.45776367	6.30546855927
1476.88977051	11.9090719223
1477.32165527	8.47968864441
1477.75549316	5.45165777206
1478.18737793	12.7835617065
1478.61938477	2.88334298134
1479.05310059	0.0366295687854
1479.48486328	6.65271854401
1479.91674805	7.44518566132
1480.34863281	0.807537972927
1480.78222656	0.465357631445
1481.21398926	4.69566679001
1481.64575195	0.956271529198
1482.07751465	3.96753740311
1482.51098633	2.37765288353
1482.94274902	7.42197084427
1483.37438965	-1.72844588757
1483.80603027	9.18950653076
1484.2376709	-1.27149999142
1484.67114258	10.2216415405
1485.10266113	9.92664241791
1485.53430176	-2.23030900955
1485.96582031	17.1621608734
1486.39733887	1.16857922077
1486.82885742	15.4980802536
1487.26208496	7.83092212677
1487.69360352	5.18060493469
1488.125	12.309343338
1488.55639648	10.472946167
1488.98779297	18.2722434998
1489.41918945	8.46403598785
1489.85058594	8.12455654144
1490.28369141	6.96283483505
1490.71496582	5.4906578064
1491.1463623	5.46960639954
1491.57751465	2.91028594971
1492.00878906	3.201867342
1492.44006348	4.50452041626
1492.87121582	4.5609960556
1493.30236816	18.6512451172
1493.73352051	7.01009559631
1494.16467285	6.93381261826
1494.5958252	4.2318406105
1495.02685547	8.10231494904
1495.45800781	9.9397611618
1495.89086914	8.53451919556
1496.32189941	15.5820465088
1496.75292969	4.79488945007
1497.18383789	1.96172940731
1497.61486816	6.20008420944
1498.04577637	14.0595159531
1498.47668457	6.97771835327
1498.90759277	-0.0874850451946
1499.33850098	5.60328292847
1499.76928711	4.40254640579
1500.20019531	4.17593097687
1500.63098145	11.1824703217
1501.06176758	-0.676180541515
1501.49072266	5.44978427887
1501.92150879	1.15655267239
1502.35217285	5.90253019333
1502.78283691	10.4026622772
1503.21362305	12.5416965485
1503.64428711	12.4824466705
1504.0748291	9.34401988983
1504.50549316	10.3021001816
1504.93603516	10.5468149185
1505.36669922	16.0705890656
1505.79724121	7.28498506546
1506.2277832	12.1048402786
1506.6583252	7.28674411774
1507.08691406	19.3838729858
1507.51745605	8.77183437347
1507.94787598	6.36926984787
1508.3782959	10.9066886902
1508.80871582	3.82250475883
1509.23901367	16.4012203217
1509.66943359	4.42947864532
1510.09790039	7.21090841293
1510.52832031	6.80594873428
1510.95861816	6.79123687744
1511.38879395	12.8101444244
1511.8190918	5.77754831314
1512.24938965	1.78102076054
1512.67773438	5.98147964478
1513.10791016	16.1193904877
1513.53808594	29.1386737823
1513.96826172	6.79802179337
1514.39831543	10.2859315872
1514.82666016	12.2428503036
1515.25671387	17.4783554077
1515.68676758	1.04471600056
1516.11682129	12.7704839706
1516.54504395	10.4585056305
1516.97497559	7.96749067307
1517.4050293	9.21923351288
1517.83496094	12.6986045837
1518.26306152	8.19958496094
1518.69299316	12.497177124
1519.1229248	1.49719643593
1519.55273438	3.9753279686
1519.98071289	9.36297702789
1520.41064453	8.75655841827
1520.8404541	9.0987071991
1521.26831055	5.16014671326
1521.69812012	16.2549171448
1522.12792969	9.07575702667
1522.55578613	3.29215788841
1522.98547363	4.99518013
1523.41516113	10.5083150864
1523.84301758	9.75991630554
1524.27258301	12.0193319321
1524.70227051	9.23116970062
1525.13000488	6.19821929932
1525.55957031	8.06191062927
1525.98913574	12.129201889
1526.41687012	0.881341814995
1526.84631348	-4.54227972031
1527.27404785	15.8189325333
1527.70349121	13.2429656982
1528.13293457	11.0957212448
1528.56054688	9.53155231476
1528.98986816	8.77333068848
1529.41748047	17.588306427
1529.84680176	8.72732162476
1530.27441406	9.71535205841
1530.70361328	5.79492950439
1531.13293457	13.7852277756
1531.5604248	18.0481777191
1531.98962402	8.86337089539
1532.41711426	14.6993026733
1532.84631348	9.36909008026
1533.27368164	9.86924171448
1533.70288086	14.1578111649
1534.13012695	6.20178747177
1534.55932617	13.9921941757
1534.98657227	7.2469625473
1535.41564941	20.090221405
1535.84289551	13.2014408112
1536.27197266	11.8946170807
1536.69909668	12.1831092834
1537.12817383	5.97214078903
1537.55529785	11.4709625244
1537.98425293	8.61911582947
1538.41137695	12.6057004929
1538.83837891	9.46959877014
1539.26733398	6.55988788605
1539.69433594	9.65992927551
1540.12316895	12.373254776
1540.5501709	6.24239873886
1540.97900391	12.6197814941
1541.40600586	7.66442871094
1541.83300781	13.0300283432
1542.26171875	10.7950925827
1542.68859863	10.112739563
1543.11547852	10.94323349
1543.54418945	16.0257930756
1543.97094727	6.56746006012
1544.3996582	5.75120973587
1544.82641602	7.12551403046
1545.25317383	14.6170654297
1545.6817627	12.9085588455
1546.10852051	17.4244308472
1546.53515625	7.98103666306
1546.96374512	7.19558763504
1547.39038086	10.7022342682
1547.8170166	12.4089851379
1548.2454834	19.3988552094
1548.67211914	12.8346385956
1549.09863281	9.84994792938
1549.52709961	3.64843869209
1549.95361328	22.3801803589
1550.38012695	2.09181118011
1550.80664063	13.1569910049
1551.23486328	8.16900634766
1551.66137695	-0.123261928558
1552.08776855	7.97964143753
1552.51428223	8.32510662079
1552.94238281	11.8449401855
1553.36877441	10.2601728439
1553.79516602	14.1287813187
1554.22155762	7.3926897049
1554.6496582	14.3254737854
1555.07592773	18.662727356
1555.50219727	17.6325263977
1555.9284668	20.7687149048
1556.35461426	15.5770311356
1556.78271484	17.1827068329
1557.2088623	9.97395420074
1557.63500977	10.5561990738
1558.06115723	7.42681789398
1558.48730469	9.3590965271
1558.91333008	11.8685359955
1559.34130859	10.8268213272
1559.76733398	3.49751806259
1560.19335938	10.7267045975
1560.61938477	12.8802261353
1561.04541016	7.56453037262
1561.47131348	11.6061840057
1561.89733887	14.492436409
1562.32324219	8.94151592255
1562.75097656	10.4515600204
1563.17687988	16.8569278717
1563.6027832	5.88533830643
1564.02856445	12.6051216125
1564.4543457	11.4294586182
1564.88024902	15.8575572968
1565.30603027	8.02866840363
1565.73181152	6.62174987793
1566.1574707	6.13591718674
1566.58325195	14.5658025742
1567.00891113	11.4510478973
1567.43457031	10.5022573471
1567.86022949	6.71256732941
1568.28588867	14.881477356
1568.71154785	9.68602180481
1569.13708496	4.48768281937
1569.56262207	10.6347293854
1569.98828125	9.18441390991
1570.41381836	12.6170854568
1570.8392334	4.58215808868
1571.26477051	7.38011217117
1571.69018555	4.34908246994
1572.11572266	12.2129793167
1572.5411377	5.56277704239
1572.96655273	11.3280134201
1573.3918457	11.7517004013
1573.81726074	11.1994419098
1574.24255371	8.32541465759
1574.66796875	17.0968742371
1575.09326172	5.43087673187
1575.51855469	14.1615314484
1575.94372559	11.7793798447
1576.36901855	12.2036123276
1576.79418945	2.12350344658
1577.21936035	10.7531042099
1577.64282227	11.1890163422
1578.06787109	5.40271759033
1578.49304199	1.30282008648
1578.91821289	18.7700939178
1579.34326172	18.6338882446
1579.76831055	10.5045576096
1580.19335938	13.6899642944
1580.61657715	7.50519275665
1581.04162598	8.61720180511
1581.46655273	13.177564621
1581.89160156	8.22442626953
1582.31652832	13.559337616
1582.74145508	9.57930374146
1583.16455078	17.2595386505
1583.58935547	13.5367670059
1584.01428223	13.2218360901
1584.43908691	17.4742965698
1584.8638916	12.7754707336
1585.28686523	1.62728381157
1585.71166992	6.765645504
1586.13647461	0.355014711618
1586.56115723	10.9333295822
1586.98583984	10.48325634
1587.40881348	10.988073349
1587.83349609	14.9331092834
1588.25805664	6.18601226807
1588.6809082	10.0229978561
1589.10546875	20.4768447876
1589.53015137	13.9247531891
1589.95471191	18.55859375
1590.37744141	8.09858512878
1590.80200195	11.616440773
1591.22644043	16.894947052
1591.64916992	9.24700164795
1592.0736084	17.2539348602
1592.49804688	13.8125705719
1592.9206543	6.91547489166
1593.34509277	12.5751180649
1593.76940918	4.60422801971
1594.1920166	15.7201566696
1594.61633301	12.4579315186
1595.04064941	9.54290294647
1595.46313477	11.0946531296
1595.8873291	8.22135353088
1596.31164551	5.02469682693
1596.73400879	5.12231826782
1597.1583252	0.848697721958
1597.58068848	7.01688575745
1598.00488281	7.59985256195
1598.42895508	12.8631811142
1598.85131836	-1.31814956665
1599.27539063	5.97320508957
1599.69775391	16.7428836823
1600.1217041	13.4989299774
1600.54577637	13.333363533
1600.96801758	15.1289253235
1601.39196777	12.0826778412
1601.81420898	5.04852867126
1602.23815918	12.656955719
1602.66027832	-2.20123720169
1603.08422852	2.51570725441
1603.50634766	7.61574316025
1603.93017578	9.57498550415
1604.35229492	11.5181865692
1604.77612305	16.7700653076
1605.19812012	0.88280749321
1605.62182617	8.6255569458
1606.04382324	12.6770820618
1606.46765137	19.4440402985
1606.88952637	3.89594960213
1607.31323242	14.5069360733
1607.73510742	16.5103683472
1608.15881348	15.4935359955
1608.58068848	8.18825149536
1609.00427246	22.5989532471
1609.42602539	14.797504425
1609.84790039	5.46547698975
1610.27148438	8.90935707092
1610.69311523	11.3312921524
1611.11669922	10.0193738937
1611.53833008	13.5043373108
1611.96008301	5.94052743912
1612.38354492	-2.06872034073
1612.80517578	14.3839035034
1613.2286377	7.97654628754
1613.65014648	15.7502498627
1614.07177734	-2.58817577362
1614.49511719	12.9884939194
1614.91662598	14.9072780609
1615.33813477	10.616692543
1615.76147461	11.8761968613
1616.1829834	13.0833616257
1616.60437012	4.96261548996
1617.02758789	14.9532585144
1617.44897461	0.689489424229
1617.87036133	8.92405700684
1618.2935791	6.45933485031
1618.71496582	1.54804682732
1619.13623047	4.7899312973
1619.55932617	7.06597518921
1619.98059082	5.41390180588
1620.40185547	11.8430261612
1620.82312012	13.0468063354
1621.24621582	13.0932445526
1621.6673584	8.02967453003
1622.08862305	0.270469456911
1622.50976563	9.33559799194
1622.93261719	4.64093971252
1623.35375977	5.77018880844
1623.77490234	5.91528749466
1624.19592285	9.70838451385
1624.61877441	10.0881891251
1625.03991699	9.0433883667
1625.4609375	0.685576617718
1625.88183594	7.79878759384
1626.30285645	0.226714923978
1626.72375488	2.37024617195
1627.14648438	1.27436101437
1627.56750488	7.28683328629
1627.98840332	15.8522100449
1628.40917969	8.32544803619
1628.83007813	6.50428390503
1629.25085449	11.2001256943
1629.67346191	9.34828186035
1630.09423828	0.317202538252
1630.51501465	12.1299324036
1630.93579102	0.885478436947
1631.35656738	6.3080906868
1631.77722168	8.94913768768
1632.19799805	4.28119182587
1632.61865234	-0.961609303951
1633.03930664	12.8858118057
1633.46166992	10.7286586761
1633.88232422	11.5105772018
1634.30285645	13.9815244675
1634.72338867	4.33972215652
1635.1439209	8.65472602844
1635.56445313	3.98993039131
1635.98498535	7.44913196564
1636.40551758	6.67967891693
1636.82592773	15.4210166931
1637.24633789	6.09374904633
1637.66674805	2.75965189934
1638.0871582	3.65985202789
1638.50756836	9.28730773926
1638.92785645	6.36822223663
1639.3482666	5.39455127716
1639.76855469	5.24682092667
1640.18884277	5.93609046936
1640.60913086	-1.79974746704
1641.02941895	7.0840845108
1641.44958496	5.33194589615
1641.86987305	-1.23754477501
1642.29003906	9.23852920532
1642.71020508	5.79426813126
1643.13037109	5.68911027908
1643.55053711	0.809142947197
1643.97058105	1.33729171753
1644.390625	4.64393138885
1644.80895996	8.72237682343
1645.22900391	3.13216471672
1645.64904785	10.8844661713
1646.0690918	11.9966535568
1646.48901367	4.79908418655
1646.90893555	8.2259759903
1647.32897949	3.64764428139
1647.74890137	5.02517652512
1648.16870117	7.91436767578
1648.58679199	9.77997875214
1649.00671387	8.51449203491
1649.42651367	10.4280185699
