# Supplementary material for: Deep CO2 in the end-Triassic Central Atlantic Magmatic Province
Source: Nat Commun. 2020 Apr 7;11:1670. doi: 10.1038/s41467-020-15325-6 (PMC7138847; doi:10.1038/s41467-020-15325-6)
Supplement: Supplementary file 3 — Source Data 1 [file 41467_2020_15325_MOESM3_ESM.zip › CO2/AN137AII_1Px_Incl2_Bubble1_CO2.txt]

1203.32177734	2.8492474556
1203.77514648	11.6606273651
1204.22839355	15.0829429626
1204.68164063	4.5327539444
1205.13293457	7.59416389465
1205.58605957	20.2908172607
1206.03930664	11.0693540573
1206.49243164	6.06675455646e-032
1206.94555664	0.792699456215
1207.39672852	17.562335968
1207.84985352	21.8263244629
1208.30285645	17.7825393677
1208.75585938	12.8344936371
1209.20703125	14.7510757446
1209.66003418	21.9223480225
1210.11291504	12.9476041794
1210.56396484	17.5274848938
1211.01696777	12.8897590637
1211.46984863	15.7216444016
1211.92272949	7.1285815239
1212.37365723	17.7784671783
1212.82641602	0.656028389931
1213.27929688	7.25592708588
1213.73010254	8.68810653687
1214.18286133	22.4698314667
1214.63562012	12.2201776505
1215.08642578	14.1293745041
1215.5390625	16.4461479187
1215.99169922	20.2847881317
1216.44250488	18.0066051483
1216.8951416	11.6302576065
1217.34765625	20.0124282837
1217.79833984	20.1381950378
1218.25085449	14.971736908
1218.70153809	11.5674142838
1219.15405273	23.2253379822
1219.60644531	13.1611309052
1220.05700684	17.9074935913
1220.50952148	10.9558448792
1220.95996094	16.4381656647
1221.41235352	25.089548111
1221.86474609	11.0475721359
1222.31518555	11.6523923874
1222.76745605	19.7714614868
1223.21789551	17.2021846771
1223.67016602	13.821603775
1224.1204834	20.3612155914
1224.57275391	23.013835907
1225.02490234	17.1556015015
1225.47521973	20.9736423492
1225.92736816	12.0634231567
1226.37756348	16.4238605499
1226.82971191	18.7863769531
1227.27990723	11.5663700104
1227.73193359	14.2174863815
1228.18200684	15.4095277786
1228.6340332	20.8537540436
1229.08410645	14.9060115814
1229.53613281	14.9859733582
1229.98620605	15.7813272476
1230.43811035	12.5610790253
1230.88806152	23.5494480133
1231.33996582	22.9556083679
1231.78991699	16.6674900055
1232.23986816	22.2894287109
1232.69165039	17.701461792
1233.14147949	11.2085027695
1233.59326172	21.7371234894
1234.04309082	19.5373191833
1234.49475098	14.2969064713
1234.94458008	15.7572011948
1235.39440918	15.2007923126
1235.84606934	23.8214492798
1236.29577637	19.441034317
1236.74731445	16.890586853
1237.19702148	19.5643043518
1237.64672852	21.4244060516
1238.09814453	24.2426185608
1238.54785156	23.0938529968
1238.99926758	24.434211731
1239.44885254	23.804441452
1239.8984375	20.6645126343
1240.34973145	18.2827167511
1240.79931641	16.5618782043
1241.2487793	24.568983078
1241.70007324	31.6778907776
1242.14953613	15.8526334763
1242.59887695	23.4521198273
1243.0501709	27.2146682739
1243.49951172	19.5014266968
1243.94885254	23.7973175049
1244.40002441	8.91505908966
1244.84936523	18.2624568939
1245.29858398	13.6891498566
1245.74975586	18.9214019775
1246.19897461	21.213968277
1246.64819336	27.7027740479
1247.09741211	20.8102092743
1247.54833984	14.6687736511
1247.99755859	16.6375865936
1248.44665527	25.4075298309
1248.89575195	26.1296672821
1249.34667969	22.6288013458
1249.7956543	22.6581287384
1250.24475098	25.7757797241
1250.69372559	34.4830169678
1251.14453125	18.3510475159
1251.59350586	27.2941436768
1252.0423584	20.5888938904
1252.49133301	22.9729118347
1252.94018555	18.8612499237
1253.39086914	20.7923622131
1253.83972168	26.3860054016
1254.28857422	15.3731441498
1254.73730469	7.7198600769
1255.18603516	21.9785499573
1255.63671875	24.0288181305
1256.08544922	21.9096412659
1256.53405762	17.437335968
1256.98278809	20.1807460785
1257.43139648	15.4004487991
1257.88000488	12.9079618454
1258.32861328	21.9189128876
1258.77905273	18.7796897888
1259.22766113	26.1816730499
1259.67614746	21.0717468262
1260.12475586	23.5972118378
1260.57324219	24.1608600616
1261.02160645	24.181022644
1261.47009277	25.7138633728
1261.91845703	25.4067497253
1262.36694336	19.1617336273
1262.81713867	23.3989830017
1263.26550293	23.1501483917
1263.71386719	29.8447322845
1264.16210938	22.6715106964
1264.61035156	23.5648880005
1265.05859375	16.526714325
1265.50683594	42.6034545898
1265.95507813	49.7150840759
1266.40332031	33.6172981262
1266.85144043	28.1977863312
1267.29956055	18.7176074982
1267.74768066	17.0015525818
1268.19580078	14.3266448975
1268.6439209	18.739780426
1269.09191895	28.2676868439
1269.53991699	24.6301956177
1269.98791504	16.900932312
1270.43591309	17.1403388977
1270.88391113	17.8607635498
1271.33178711	16.2847366333
1271.77978516	28.7327537537
1272.22766113	23.2264270782
1272.67553711	22.9932746887
1273.12329102	20.9116477966
1273.57116699	18.0433444977
1274.0189209	20.9779396057
1274.4666748	19.8192920685
1274.91442871	11.9727535248
1275.36218262	15.3804473877
1275.80810547	19.3417854309
1276.2557373	24.24650383
1276.70336914	15.599111557
1277.15100098	11.3784723282
1277.59863281	17.9830417633
1278.04626465	18.4864749908
1278.49377441	14.3149766922
1278.94140625	3.78409194946
1279.38891602	13.7803955078
1279.83447266	16.4259815216
1280.28198242	22.6833515167
1280.72949219	20.973865509
1281.17687988	20.7023048401
1281.62426758	12.5969743729
1282.07165527	15.593711853
1282.51904297	19.1715965271
1282.96447754	22.4947681427
1283.41186523	9.82199764252
1283.85913086	25.0667648315
1284.30639648	10.9294204712
1284.75366211	14.4558143616
1285.19897461	23.4675674438
1285.64624023	64.1662750244
1286.09338379	332.275299072
1286.54052734	277.754486084
1286.9876709	54.1304244995
1287.43286133	20.5067062378
1287.88000488	20.4116764069
1288.32702637	16.7307548523
1288.77416992	12.0492830276
1289.21923828	23.0001392365
1289.66625977	17.8664188385
1290.11328125	13.3710260391
1290.56018066	1.07130074501
1291.00524902	21.1611614227
1291.45214844	25.5088539124
1291.89904785	12.5034704208
1292.34594727	16.4309101105
1292.79089355	8.67332839966
1293.2376709	12.9027805328
1293.68444824	17.683013916
1294.12939453	14.3031177521
1294.57617188	13.3779716492
1295.02282715	16.3466758728
1295.46765137	4.05937004089
1295.91430664	9.78397655487
1296.36096191	13.3058338165
1296.80578613	-1.70474892734e-031
1297.25244141	14.0762901306
1297.69897461	14.4409675598
1298.14367676	15.5188503265
1298.59020996	20.2927322388
1299.03674316	26.1311740875
1299.48132324	15.6940059662
1299.92785645	8.37506484985
1300.37243652	10.9577827454
1300.81884766	10.9340629578
1301.26525879	14.797706604
1301.70983887	8.73178577423
1302.15612793	7.52215051651
1302.60058594	15.0899391174
1303.046875	11.2745170593
1303.49316406	10.4751091003
1303.93762207	10.7281475067
1304.38391113	6.95310783386
1304.82824707	16.9762744904
1305.27441406	6.34686946869
1305.71875	15.4123106003
1306.16491699	15.0575304031
1306.60913086	12.2645101547
1307.05529785	13.4979896545
1307.50134277	16.8817367554
1307.94555664	10.3694887161
1308.39160156	4.42324304581
1308.83581543	6.88619279861
1309.28173828	15.4064817429
1309.72583008	8.1790895462
1310.171875	9.6400976181
1310.61584473	4.2382349968
1311.06176758	7.1998090744
1311.50585938	9.68301773071
1311.9498291	8.80958557129
1312.39562988	15.1195783615
1312.83959961	13.6440658569
1313.28540039	11.3746700287
1313.72924805	13.1620807648
1314.17504883	12.2657194138
1314.61889648	16.9353923798
1315.0645752	13.9941082001
1315.50842285	2.91112399101
1315.95214844	15.8221492767
1316.39782715	6.62677621841
1316.84155273	10.0292644501
1317.28723145	17.7444400787
1317.73083496	14.5834989548
1318.17456055	9.17734909058
1318.62011719	12.7985210419
1319.0637207	14.3792734146
1319.50915527	10.353972435
1319.95275879	17.7818393707
1320.3963623	18.0951251984
1320.84179688	14.6532402039
1321.28527832	11.5044231415
1321.72875977	3.56458950043
1322.17407227	10.9526472092
1322.61755371	7.92323064804
1323.06103516	8.28985691071
1323.50622559	15.4497709274
1323.94970703	13.0331535339
1324.39306641	19.9116535187
1324.83825684	8.25950717926
1325.28149414	21.0861587524
1325.72485352	13.3026485443
1326.16809082	17.9538021088
1326.61328125	18.8672046661
1327.05639648	0.901974439621
1327.49963379	10.3918790817
1327.94470215	14.2084550858
1328.38781738	11.2929706573
1328.83105469	13.8119449615
1329.27416992	11.8702907562
1329.71911621	4.89336490631
1330.16210938	19.2360229492
1330.60522461	16.1620235443
1331.04821777	7.40008401871
1331.49121094	1.57147848606
1331.93603516	15.6412878036
1332.37902832	14.5401420593
1332.82202148	12.7859764099
1333.26489258	12.0648393631
1333.70776367	13.6792144775
1334.15246582	5.5317864418
1334.59533691	16.3480243683
1335.03820801	14.8294963837
1335.48095703	12.289264679
1335.92370605	6.49291849136
1336.36645508	16.1612262726
1336.81103516	17.3791046143
1337.25378418	10.8399486542
1337.6965332	7.67457532883
1338.13916016	17.8281211853
1338.58178711	20.8914051056
1339.02441406	15.5494852066
1339.46704102	15.8897371292
1339.91149902	16.0016746521
1340.35400391	9.52031421661
1340.79650879	10.7583036423
1341.23901367	16.434425354
1341.68151855	16.5857315063
1342.12402344	14.5779476166
1342.56640625	4.40546321869
1343.00891113	20.0677833557
1343.45129395	22.4504795074
1343.89367676	17.3870449066
1344.3359375	22.3264598846
1344.77832031	15.0634260178
1345.22058105	25.7043380737
1345.66296387	15.8755617142
1346.10705566	14.3756065369
1346.54931641	19.1490707397
1346.99145508	27.8566989899
1347.43371582	9.52842235565
1347.87585449	11.3407344818
1348.31799316	17.698507309
1348.76013184	21.2185974121
1349.20227051	19.993227005
1349.64428711	20.3992614746
1350.08642578	21.2265853882
1350.52844238	18.610458374
1350.96862793	18.910736084
1351.41052246	9.14042854309
1351.85253906	19.243806839
1352.29443359	10.8314085007
1352.7364502	16.8475379944
1353.17834473	23.534570694
1353.62023926	14.44480896
1354.06201172	12.077249527
1354.50390625	5.26743221283
1354.94567871	13.3412857056
1355.38745117	13.4358644485
1355.82922363	9.10256099701
1356.27099609	12.0934810638
1356.71276855	1.78170180321
1357.15258789	15.4662532806
1357.59423828	20.000793457
1358.03588867	13.4516601563
1358.47753906	22.3905086517
1358.91918945	13.5284881592
1359.36071777	15.6911592484
1359.80236816	13.7546243668
1360.24389648	13.8711929321
1360.68359375	18.6550292969
1361.125	16.8294620514
1361.56652832	18.1619510651
1362.00793457	17.4455184937
1362.44946289	13.0466585159
1362.89086914	9.87967014313
1363.33032227	7.00529336929
1363.77172852	16.9611053467
1364.21313477	20.4639453888
1364.65441895	14.7011556625
1365.09570313	9.16355228424
1365.53515625	18.8892192841
1365.97644043	15.7781219482
1366.41760254	13.0602016449
1366.85888672	17.6804466248
1367.29821777	20.1334609985
1367.73937988	5.25511837006
1368.18041992	17.0737819672
1368.62158203	9.88407802582
1369.06079102	9.4443655014
1369.50195313	23.1505393982
1369.94299316	24.4470558167
1370.3840332	21.417842865
1370.82312012	20.3580245972
1371.26416016	10.4132442474
1371.70507813	12.5412216187
1372.14416504	11.4331445694
1372.58508301	13.4567041397
1373.02600098	22.3181591034
1373.46508789	7.55081701279
1373.90588379	20.0279598236
1374.34667969	13.4026546478
1374.78564453	21.9163608551
1375.22644043	20.1252155304
1375.66723633	23.8556098938
1376.1060791	12.3566455841
1376.546875	14.6404857635
1376.98754883	19.4735927582
1377.4263916	19.6192970276
1377.86706543	11.4536523819
1378.30578613	21.6618976593
1378.74645996	17.1596946716
1379.18701172	11.886341095
1379.62573242	17.7615909576
1380.06628418	19.0812911987
1380.50488281	17.9638214111
1380.94543457	13.2281599045
1381.38586426	8.57100486755
1381.82446289	20.5698451996
1382.26489258	7.54258489609
1382.70349121	16.8264312744
1383.1439209	7.5183801651
1383.58239746	18.832359314
1384.02270508	8.76440048218
1384.4630127	14.4385452271
1384.90148926	15.9655809402
1385.34179688	19.5550441742
1385.78015137	14.3653888702
1386.22045898	27.8861217499
1386.65881348	20.1587905884
1387.09899902	5.38563919067
1387.53723145	14.8011198044
1387.97741699	18.9213104248
1388.41564941	85.6317367554
1388.85583496	502.636871338
1389.29406738	345.478515625
1389.73217773	54.2316932678
1390.17224121	21.4011497498
1390.61047363	15.3881206512
1391.05041504	17.3178062439
1391.48852539	21.9906234741
1391.9284668	12.6125135422
1392.36657715	19.340013504
1392.80639648	21.6314353943
1393.24450684	10.0491323471
1393.68249512	14.887804985
1394.12231445	22.4296016693
1394.56030273	14.4933013916
1395	17.7113723755
1395.43798828	15.3087415695
1395.87585449	21.2106742859
1396.31555176	14.0790290833
1396.75341797	21.3116054535
1397.19311523	16.6111869812
1397.63085938	17.0956439972
1398.06872559	2.89319038391
1398.50830078	19.114654541
1398.94604492	15.4938621521
1399.38378906	19.156835556
1399.82336426	19.601984024
1400.26098633	8.31153106689
1400.6986084	18.8246078491
1401.13806152	14.4806938171
1401.57568359	17.793510437
1402.01330566	8.19299030304
1402.45275879	12.4673128128
1402.89025879	12.9281187057
1403.32775879	16.2773933411
1403.76525879	14.7189893723
1404.20458984	8.93861865997
1404.64208984	16.8673686981
1405.07946777	16.428024292
1405.5168457	17.2148971558
1405.95617676	10.4355106354
1406.39355469	23.388551712
1406.83081055	1.98009672407e-031
1407.26818848	21.9937953949
1407.70727539	18.0058803558
1408.14453125	16.0394191742
1408.58178711	13.2594738007
1409.01904297	10.0272159576
1409.45812988	19.4873275757
1409.89526367	54.8970451355
1410.33251953	79.3537826538
1410.76965332	36.358291626
1411.20678711	21.3217220306
1411.64379883	32.6115455627
1412.08276367	9.78203010559
1412.51989746	18.7771053314
1412.95690918	11.4701089859
1413.3939209	23.4028949738
1413.83093262	15.0930080414
1414.26782227	15.3297901154
1414.70666504	11.8595724106
1415.14355469	16.6969528198
1415.58044434	3.84517025948
1416.01733398	11.3998003006
1416.45422363	11.7893657684
1416.89099121	17.524433136
1417.32788086	15.2782850266
1417.76464844	18.2887630463
1418.20141602	26.1229286194
1418.64001465	21.2557220459
1419.07678223	27.8598079681
1419.51342773	20.4598808289
1419.95019531	14.9620752335
1420.38684082	21.3727531433
1420.82348633	27.1622066498
1421.26000977	7.57924890518
1421.69665527	23.6625232697
1422.13317871	13.1064128876
1422.56982422	10.1275653839
1423.00634766	14.0148468018
1423.44287109	15.8828649521
1423.87927246	24.8071575165
1424.3157959	13.5074558258
1424.75219727	16.587474823
1425.18859863	19.8994026184
1425.625	15.6109294891
1426.06140137	25.5349788666
1426.49780273	22.5968360901
1426.93408203	8.39614868164
1427.37036133	11.6965122223
1427.8067627	15.582324028
1428.24291992	25.19688797
1428.67919922	19.6838493347
1429.11547852	15.4593477249
1429.55163574	25.7341136932
1429.98779297	17.1240386963
1430.4239502	24.8674583435
1430.86010742	26.5458526611
1431.29443359	13.6229705811
1431.73046875	19.1240348816
1432.16650391	17.9888916016
1432.60266113	16.6912231445
1433.03857422	20.3332805634
1433.47460938	31.1524944305
1433.91064453	24.0879535675
1434.34655762	16.7710418701
1434.7824707	12.5110378265
1435.21655273	26.6863937378
1435.65246582	9.35849571228
1436.08837891	9.59976196289
1436.52416992	5.62177419662
1436.96008301	17.4085197449
1437.39587402	24.3770046234
1437.83166504	18.2705287933
1438.26550293	6.57240915298
1438.70129395	24.6010074615
1439.13708496	20.6514339447
1439.57275391	15.6879272461
1440.00842285	21.2971744537
1440.44226074	17.7098846436
1440.87780762	12.3135099411
1441.31347656	25.0482158661
1441.74902344	24.0538768768
1442.18273926	21.0005569458
1442.61828613	24.736574173
1443.05383301	9.43831920624
1443.48937988	26.699016571
1443.92480469	14.6893548965
1444.35839844	21.8340072632
1444.79394531	23.2424526215
1445.22924805	20.6539402008
1445.6628418	16.2456912994
1446.0982666	10.6365690231
1446.53356934	21.8693962097
1446.96887207	20.9764766693
1447.40234375	15.1484851837
1447.83764648	22.2482643127
1448.27294922	9.34017276764
1448.70629883	18.307641983
1449.14147949	17.4450244904
1449.57678223	17.9749660492
1450.01000977	7.02725505829
1450.44519043	16.7678050995
1450.88037109	14.1449594498
1451.31359863	8.61243247986
1451.74865723	14.4824857712
1452.18383789	20.3043670654
1452.61694336	23.8566398621
1453.05200195	20.4831027985
1453.48522949	23.1275882721
1453.92016602	11.454454422
1454.35510254	24.6649913788
1454.78820801	15.5202484131
1455.22314453	22.0527687073
1455.65612793	16.1514892578
1456.09106445	15.4545516968
1456.52587891	26.2732601166
1456.9588623	25.9201717377
1457.39367676	5.81167459488
1457.82666016	14.7325773239
1458.26135254	19.7694072723
1458.69433594	24.7771186829
1459.12902832	14.8885383606
1459.5637207	10.173494339
1459.99658203	27.2554111481
1460.43115234	14.951581955
1460.86401367	19.927028656
1461.29858398	25.0779972076
1461.73132324	26.9415035248
1462.16589355	18.7777557373
1462.59863281	11.4405202866
1463.03320313	23.9256000519
1463.46582031	20.1907463074
1463.90026855	8.73764133453
1464.33288574	19.2843456268
1464.76550293	17.6293544769
1465.19995117	22.0864181519
1465.63244629	15.5458259583
1466.06689453	8.76350879669
1466.49938965	16.6498813629
1466.93371582	23.7361469269
1467.36621094	22.480682373
1467.80041504	12.9654865265
1468.23291016	24.1374721527
1468.6652832	14.898144722
1469.0994873	20.0898590088
1469.53186035	24.3806838989
1469.96606445	16.9682617188
1470.39831543	10.4643754959
1470.83068848	14.2142038345
1471.26477051	17.6497917175
1471.69702148	13.3017253876
1472.13110352	11.8406305313
1472.56335449	26.8709011078
1472.9954834	16.8210601807
1473.42944336	16.8353309631
1473.86169434	21.0358047485
1474.29382324	17.2961711884
1474.72766113	11.4285993576
1475.15979004	19.7758789063
1475.59179688	15.3963909149
1476.02575684	15.4036054611
1476.45776367	21.6585273743
1476.88977051	14.8270988464
1477.32165527	20.5504760742
1477.75549316	11.3698568344
1478.18737793	20.6248645782
1478.61938477	15.1643476486
1479.05310059	15.5961408615
1479.48486328	16.554681778
1479.91674805	16.2633266449
1480.34863281	23.3634109497
1480.78222656	24.1974945068
1481.21398926	12.1695108414
1481.64575195	20.3625488281
1482.07751465	15.644982338
1482.51098633	8.10384082794
1482.94274902	14.6658849716
1483.37438965	16.0439834595
1483.80603027	17.8425216675
1484.2376709	20.3331012726
1484.67114258	20.2074394226
1485.10266113	15.7793140411
1485.53430176	11.3410596848
1485.96582031	10.9416236877
1486.39733887	11.6426334381
1486.82885742	15.856256485
1487.26208496	12.7729616165
1487.69360352	13.1256036758
1488.125	16.4893703461
1488.55639648	17.6442756653
1488.98779297	13.4646453857
1489.41918945	14.7503118515
1489.85058594	11.9685583115
1490.28369141	24.3943138123
1490.71496582	8.59445571899
1491.1463623	19.4069042206
1491.57751465	16.5151443481
1492.00878906	15.0180644989
1492.44006348	22.6720581055
1492.87121582	14.480890274
1493.30236816	21.2223472595
1493.73352051	9.17102146149
1494.16467285	2.40595412254
1494.5958252	22.1219654083
1495.02685547	8.77668380737
1495.45800781	15.1059417725
1495.89086914	12.2463293076
1496.32189941	11.8473186493
1496.75292969	18.209651947
1497.18383789	14.6720294952
1497.61486816	14.302315712
1498.04577637	18.1418647766
1498.47668457	18.9715118408
1498.90759277	9.53542518616
1499.33850098	12.0593738556
1499.76928711	15.6858596802
1500.20019531	6.36824512482
1500.63098145	17.0765972137
1501.06176758	22.7953014374
1501.49072266	5.3924946785
1501.92150879	12.5331172943
1502.35217285	17.1594791412
1502.78283691	15.3388538361
1503.21362305	23.5545253754
1503.64428711	18.0883922577
1504.0748291	24.5811405182
1504.50549316	19.4220428467
1504.93603516	28.2094955444
1505.36669922	20.6393489838
1505.79724121	27.6963558197
1506.2277832	18.6999816895
1506.6583252	13.7328062057
1507.08691406	18.5144824982
1507.51745605	16.4345035553
1507.94787598	9.57407855988
1508.3782959	13.9116439819
1508.80871582	21.8454227448
1509.23901367	12.4920120239
1509.66943359	10.9459438324
1510.09790039	11.6839256287
1510.52832031	6.35893821716
1510.95861816	10.8251609802
1511.38879395	19.724407196
1511.8190918	12.8820447922
1512.24938965	24.1991863251
1512.67773438	13.7722206116
1513.10791016	17.7419509888
1513.53808594	19.5487060547
1513.96826172	8.69318962097
1514.39831543	28.8748226166
1514.82666016	12.3160705566
1515.25671387	13.2421302795
1515.68676758	14.0253582001
1516.11682129	18.6454601288
1516.54504395	16.2317504883
1516.97497559	8.84959983826
1517.4050293	21.3360385895
1517.83496094	13.4214324951
1518.26306152	22.6798419952
1518.69299316	7.05111074448
1519.1229248	6.85050487518
1519.55273438	18.7174224854
1519.98071289	12.0103883743
1520.41064453	10.9586668015
1520.8404541	12.1726522446
1521.26831055	15.2198534012
1521.69812012	8.05658054352
1522.12792969	10.6110506058
1522.55578613	18.0293235779
1522.98547363	20.7625350952
1523.41516113	9.85793399811
1523.84301758	6.54704046249
1524.27258301	1.44466292858
1524.70227051	20.4472179413
1525.13000488	15.0808086395
1525.55957031	9.8357925415
1525.98913574	12.6443767548
1526.41687012	10.9712200165
1526.84631348	24.5657520294
1527.27404785	11.5916395187
1527.70349121	24.1854171753
1528.13293457	11.9412336349
1528.56054688	9.49148082733
1528.98986816	24.3229656219
1529.41748047	6.28629636765
1529.84680176	6.73045110703
1530.27441406	9.31381225586
1530.70361328	16.5571937561
1531.13293457	4.93199443817
1531.5604248	13.6159925461
1531.98962402	16.0757713318
1532.41711426	14.6341876984
1532.84631348	10.4227609634
1533.27368164	13.7214479446
1533.70288086	16.9869918823
1534.13012695	13.6339302063
1534.55932617	16.6808052063
1534.98657227	26.0847930908
1535.41564941	8.61366176605
1535.84289551	16.0439052582
1536.27197266	21.4767780304
1536.69909668	-2.12237479871e-031
1537.12817383	2.47483038902
1537.55529785	18.7348423004
1537.98425293	19.0920944214
1538.41137695	18.2822704315
1538.83837891	10.7788705826
1539.26733398	9.15967464447
1539.69433594	8.86654853821
1540.12316895	10.6107978821
1540.5501709	8.3669500351
1540.97900391	17.7167549133
1541.40600586	19.2717723846
1541.83300781	10.6115732193
1542.26171875	14.8579616547
1542.68859863	4.68067121506
1543.11547852	9.1828918457
1543.54418945	11.8382291794
1543.97094727	14.3491096497
1544.3996582	17.8399868011
1544.82641602	17.1576404572
1545.25317383	9.60199928284
1545.6817627	8.83465194702
1546.10852051	10.9594984055
1546.53515625	14.8520860672
1546.96374512	7.42698907852
1547.39038086	5.89422607422
1547.8170166	10.5350103378
1548.2454834	17.7297649384
1548.67211914	18.4542293549
1549.09863281	18.1733016968
1549.52709961	14.5055894852
1549.95361328	4.08007097244
1550.38012695	10.8819932938
1550.80664063	2.35182213783
1551.23486328	19.0972080231
1551.66137695	9.8708524704
1552.08776855	23.3117485046
1552.51428223	14.3063755035
1552.94238281	6.09861326218
1553.36877441	22.7410030365
1553.79516602	19.6602859497
1554.22155762	18.8941879272
1554.6496582	26.2301330566
1555.07592773	22.2707500458
1555.50219727	18.5716514587
1555.9284668	15.8828439713
1556.35461426	14.9376735687
1556.78271484	18.7461795807
1557.2088623	24.1682395935
1557.63500977	12.9711294174
1558.06115723	17.6435031891
1558.48730469	17.2855567932
1558.91333008	14.7112016678
1559.34130859	14.9186964035
1559.76733398	13.882153511
1560.19335938	13.8658847809
1560.61938477	16.4201583862
1561.04541016	24.2093830109
1561.47131348	17.1211986542
1561.89733887	8.75683689117
1562.32324219	15.391210556
1562.75097656	16.0383548737
1563.17687988	11.3361721039
1563.6027832	22.8681278229
1564.02856445	19.2004241943
1564.4543457	8.67660236359
1564.88024902	2.05725812912
1565.30603027	14.2219200134
1565.73181152	14.5415039063
1566.1574707	15.0669240952
1566.58325195	26.7550621033
1567.00891113	20.84582901
1567.43457031	7.07101249695
1567.86022949	7.31913948059
1568.28588867	12.2921533585
1568.71154785	15.0108451843
1569.13708496	15.2905025482
1569.56262207	14.9905986786
1569.98828125	5.8154540062
1570.41381836	21.8528823853
1570.8392334	8.59160041809
1571.26477051	9.88836288452
1571.69018555	6.64839506149
1572.11572266	5.17034769058
1572.5411377	18.0522861481
1572.96655273	16.2767333984
1573.3918457	11.5067834854
1573.81726074	10.6045351028
1574.24255371	6.96312761307
1574.66796875	18.5467700958
1575.09326172	10.3894119263
1575.51855469	13.7530231476
1575.94372559	16.7267570496
1576.36901855	10.2830343246
1576.79418945	20.0294094086
1577.21936035	17.256603241
1577.64282227	16.5416145325
1578.06787109	18.3671627045
1578.49304199	13.8555641174
1578.91821289	16.3471641541
1579.34326172	17.6474838257
1579.76831055	16.4598121643
1580.19335938	7.8478178978
1580.61657715	20.6174697876
1581.04162598	13.0872831345
1581.46655273	13.9451246262
1581.89160156	11.1300296783
1582.31652832	16.3838920593
1582.74145508	24.4997253418
1583.16455078	15.1192073822
1583.58935547	10.7774887085
1584.01428223	25.0429191589
1584.43908691	20.6459197998
1584.8638916	15.1976461411
1585.28686523	12.7543535233
1585.71166992	12.8354005814
1586.13647461	4.25796890259
1586.56115723	5.17896223068
1586.98583984	19.0674781799
1587.40881348	9.62780475616
1587.83349609	4.95002698898
1588.25805664	20.4484558105
1588.6809082	19.5387401581
1589.10546875	12.6051054001
1589.53015137	1.6485960324e-031
1589.95471191	9.92597961426
1590.37744141	9.99322986603
1590.80200195	15.5231962204
1591.22644043	10.792140007
1591.64916992	12.0836133957
1592.0736084	6.38475227356
1592.49804688	16.7759227753
1592.9206543	8.81193828583
1593.34509277	15.134645462
1593.76940918	13.4740886688
1594.1920166	16.1117610931
1594.61633301	20.1102085114
1595.04064941	17.6040420532
1595.46313477	11.034163475
1595.8873291	9.40595245361
1596.31164551	15.149638176
1596.73400879	12.3820695877
1597.1583252	12.4102020264
1597.58068848	6.85639095306
1598.00488281	19.5632781982
1598.42895508	13.3259010315
1598.85131836	17.6223163605
1599.27539063	8.17163562775
1599.69775391	6.06058645248
1600.1217041	19.3794116974
1600.54577637	32.8489990234
1600.96801758	11.4695234299
1601.39196777	10.5147371292
1601.81420898	19.4365634918
1602.23815918	12.9760808945
1602.66027832	14.974562645
1603.08422852	18.1707057953
1603.50634766	17.8001728058
1603.93017578	17.8924694061
1604.35229492	23.7229290009
1604.77612305	19.3337020874
1605.19812012	20.8121395111
1605.62182617	10.7220535278
1606.04382324	21.7460632324
1606.46765137	18.5104408264
1606.88952637	10.1014699936
1607.31323242	8.97691726685
1607.73510742	17.5590229034
1608.15881348	17.5863265991
1608.58068848	14.5968637466
1609.00427246	13.2083902359
1609.42602539	14.4105949402
1609.84790039	15.7903423309
1610.27148438	20.0785503387
1610.69311523	9.0075044632
1611.11669922	14.9913253784
1611.53833008	13.5753898621
1611.96008301	14.0222349167
1612.38354492	24.679901123
1612.80517578	20.9428348541
1613.2286377	13.1241703033
1613.65014648	16.0003204346
1614.07177734	17.8424911499
1614.49511719	12.7729816437
1614.91662598	16.4479904175
1615.33813477	9.44141292572
1615.76147461	21.6959457397
1616.1829834	14.424861908
1616.60437012	19.48138237
1617.02758789	5.16258335114
1617.44897461	16.8243980408
1617.87036133	21.8795375824
1618.2935791	9.8299741745
1618.71496582	10.2769613266
1619.13623047	14.0169658661
1619.55932617	15.8054533005
1619.98059082	16.4079704285
1620.40185547	11.8397502899
1620.82312012	11.4422426224
1621.24621582	16.2626991272
1621.6673584	14.9354791641
1622.08862305	8.16510486603
1622.50976563	17.923740387
1622.93261719	13.6196956635
1623.35375977	22.0699596405
1623.77490234	14.8445510864
1624.19592285	14.0889368057
1624.61877441	17.3713378906
1625.03991699	12.0850439072
1625.4609375	16.1235847473
1625.88183594	10.866651535
1626.30285645	16.9858360291
1626.72375488	18.8054351807
1627.14648438	14.0609645844
1627.56750488	10.7307863235
1627.98840332	14.946393013
1628.40917969	9.78571605682
1628.83007813	13.520149231
1629.25085449	17.7602081299
1629.67346191	9.30286598206
1630.09423828	11.3874521255
1630.51501465	15.0049266815
1630.93579102	12.2384119034
1631.35656738	11.2439346313
1631.77722168	16.1001834869
1632.19799805	18.024728775
1632.61865234	14.9202537537
1633.03930664	18.78465271
1633.46166992	9.32458209991
1633.88232422	15.4496269226
1634.30285645	11.4123153687
1634.72338867	13.6357488632
1635.1439209	16.2130012512
1635.56445313	11.2508125305
1635.98498535	10.9118080139
1636.40551758	9.74843788147
1636.82592773	7.45086479187
1637.24633789	17.7807559967
1637.66674805	23.9271907806
1638.0871582	3.13076686859
1638.50756836	14.151424408
1638.92785645	-3.774822691e-032
1639.3482666	16.2030220032
1639.76855469	19.461151123
1640.18884277	16.6899642944
1640.60913086	13.0051469803
1641.02941895	11.1236124039
1641.44958496	19.9118766785
1641.86987305	9.13414573669
1642.29003906	18.1863269806
1642.71020508	17.1139450073
1643.13037109	23.7114257813
1643.55053711	14.3306350708
1643.97058105	15.4549636841
1644.390625	15.4152173996
1644.80895996	18.3413162231
1645.22900391	5.19400835037
1645.64904785	16.9654083252
1646.0690918	16.8847293854
1646.48901367	20.7286624908
1646.90893555	19.8792915344
1647.32897949	16.499004364
1647.74890137	22.5492668152
1648.16870117	22.6586742401
1648.58679199	27.6293735504
1649.00671387	18.0960617065
1649.42651367	17.50091362
