# Supplementary material for: Deep CO2 in the end-Triassic Central Atlantic Magmatic Province
Source: Nat Commun. 2020 Apr 7;11:1670. doi: 10.1038/s41467-020-15325-6 (PMC7138847; doi:10.1038/s41467-020-15325-6)
Supplement: Supplementary file 3 — Source Data 1 [file 41467_2020_15325_MOESM3_ESM.zip › CO2/AN137AII_1Px_Incl3_Bubble1_CO2.txt]

1203.32177734	0.913908720016
1203.77514648	4.5900053978
1204.22839355	-2.66265201569
1204.68164063	6.54170084
1205.13293457	2.60304307938
1205.58605957	-0.933974504471
1206.03930664	9.29381847382
1206.49243164	1.20291769505
1206.94555664	7.72662687302
1207.39672852	2.83155536652
1207.84985352	18.6045436859
1208.30285645	1.27377486229
1208.75585938	13.6155052185
1209.20703125	2.7909693718
1209.66003418	12.1503696442
1210.11291504	16.0566177368
1210.56396484	15.2144889832
1211.01696777	0.912087082863
1211.46984863	4.0094575882
1211.92272949	11.2967605591
1212.37365723	22.7782306671
1212.82641602	5.63220930099
1213.27929688	11.5729732513
1213.73010254	18.1616001129
1214.18286133	17.5743427277
1214.63562012	17.0453300476
1215.08642578	2.44343948364
1215.5390625	10.1951198578
1215.99169922	11.1980199814
1216.44250488	14.6058692932
1216.8951416	17.2004089355
1217.34765625	10.0813264847
1217.79833984	3.72497749329
1218.25085449	10.5535116196
1218.70153809	11.7311792374
1219.15405273	7.96235513687
1219.60644531	13.7986536026
1220.05700684	8.09797000885
1220.50952148	14.0896110535
1220.95996094	9.34056758881
1221.41235352	-3.53472113609
1221.86474609	5.86199474335
1222.31518555	21.6926078796
1222.76745605	9.26583194733
1223.21789551	10.690369606
1223.67016602	9.95069408417
1224.1204834	9.21605396271
1224.57275391	9.73998737335
1225.02490234	1.41084766388
1225.47521973	11.9838762283
1225.92736816	13.0166759491
1226.37756348	5.05480003357
1226.82971191	16.4308013916
1227.27990723	7.10371780396
1227.73193359	9.48030948639
1228.18200684	10.2250118256
1228.6340332	16.6558303833
1229.08410645	15.3008832932
1229.53613281	20.543214798
1229.98620605	8.08614063263
1230.43811035	1.81758153439
1230.88806152	20.95703125
1231.33996582	16.5327510834
1231.78991699	16.3927536011
1232.23986816	11.8991661072
1232.69165039	18.0984191895
1233.14147949	13.2676239014
1233.59326172	5.96579790115
1234.04309082	1.71722400188
1234.49475098	16.4850120544
1234.94458008	16.4274120331
1235.39440918	18.0888671875
1235.84606934	11.3237371445
1236.29577637	12.2214918137
1236.74731445	10.2510757446
1237.19702148	12.9287290573
1237.64672852	12.1403579712
1238.09814453	17.5450229645
1238.54785156	14.9633140564
1238.99926758	14.6925935745
1239.44885254	15.9244947433
1239.8984375	4.22233295441
1240.34973145	14.7389240265
1240.79931641	13.3383789063
1241.2487793	12.1492376328
1241.70007324	-2.15472579002
1242.14953613	14.6614236832
1242.59887695	12.8020009995
1243.0501709	10.9011878967
1243.49951172	10.4090833664
1243.94885254	14.1954813004
1244.40002441	15.130364418
1244.84936523	12.1284351349
1245.29858398	16.8291339874
1245.74975586	7.32938337326
1246.19897461	19.5252246857
1246.64819336	17.1900501251
1247.09741211	7.81949138641
1247.54833984	12.5197181702
1247.99755859	8.85197734833
1248.44665527	9.10065746307
1248.89575195	22.5373420715
1249.34667969	9.31106185913
1249.7956543	6.89623069763
1250.24475098	18.2231349945
1250.69372559	18.4211673737
1251.14453125	10.3209486008
1251.59350586	12.7816724777
1252.0423584	15.2679491043
1252.49133301	16.2441158295
1252.94018555	14.2854309082
1253.39086914	7.95251941681
1253.83972168	13.3173847198
1254.28857422	19.6033992767
1254.73730469	13.1071138382
1255.18603516	14.0289993286
1255.63671875	18.7639331818
1256.08544922	14.6532888412
1256.53405762	29.1935977936
1256.98278809	12.2663927078
1257.43139648	16.6099052429
1257.88000488	4.99628305435
1258.32861328	17.2777519226
1258.77905273	11.7197732925
1259.22766113	14.0048866272
1259.67614746	16.2186851501
1260.12475586	7.80580663681
1260.57324219	7.16799783707
1261.02160645	15.9639091492
1261.47009277	5.38487863541
1261.91845703	20.9386730194
1262.36694336	11.180065155
1262.81713867	14.649605751
1263.26550293	15.2062082291
1263.71386719	21.6665878296
1264.16210938	22.4533996582
1264.61035156	8.45802211761
1265.05859375	15.9311122894
1265.50683594	27.8509292603
1265.95507813	39.1366539001
1266.40332031	21.4764690399
1266.85144043	19.557012558
1267.29956055	9.69913387299
1267.74768066	2.85078573227
1268.19580078	15.2018041611
1268.6439209	7.52845239639
1269.09191895	8.94302558899
1269.53991699	19.6932182312
1269.98791504	15.4386224747
1270.43591309	14.2710227966
1270.88391113	-0.129297271371
1271.33178711	14.0133190155
1271.77978516	16.4497928619
1272.22766113	20.9769058228
1272.67553711	22.4578266144
1273.12329102	19.6088256836
1273.57116699	11.2771663666
1274.0189209	16.5668201447
1274.4666748	5.44447135925
1274.91442871	3.68143630028
1275.36218262	8.4305934906
1275.80810547	7.337703228
1276.2557373	13.7389278412
1276.70336914	26.34324646
1277.15100098	23.4951305389
1277.59863281	21.0074558258
1278.04626465	13.9580001831
1278.49377441	9.03633022308
1278.94140625	17.8913993835
1279.38891602	4.53300619125
1279.83447266	9.19412517548
1280.28198242	4.36452436447
1280.72949219	13.3276290894
1281.17687988	16.9009685516
1281.62426758	6.626080513
1282.07165527	11.8075456619
1282.51904297	9.1492357254
1282.96447754	3.9262046814
1283.41186523	10.5310430527
1283.85913086	13.2286834717
1284.30639648	19.5764102936
1284.75366211	15.0473184586
1285.19897461	11.4442167282
1285.64624023	41.0373573303
1286.09338379	205.355316162
1286.54052734	123.891708374
1286.9876709	24.9748916626
1287.43286133	16.1255607605
1287.88000488	3.86803197861
1288.32702637	9.81751060486
1288.77416992	11.615524292
1289.21923828	9.46348285675
1289.66625977	10.7712669373
1290.11328125	16.7978744507
1290.56018066	4.09795618057
1291.00524902	0.237105637789
1291.45214844	13.4704113007
1291.89904785	6.85468626022
1292.34594727	14.3796577454
1292.79089355	7.96132183075
1293.2376709	5.1645565033
1293.68444824	6.08493852615
1294.12939453	10.5354557037
1294.57617188	1.31426906586
1295.02282715	14.1293382645
1295.46765137	7.96838283539
1295.91430664	8.27180099487
1296.36096191	11.9083995819
1296.80578613	17.2145462036
1297.25244141	5.25474977493
1297.69897461	14.4658851624
1298.14367676	1.1107339859
1298.59020996	13.6762208939
1299.03674316	10.5398540497
1299.48132324	14.6205406189
1299.92785645	4.26427507401
1300.37243652	10.6596603394
1300.81884766	1.69887459278
1301.26525879	9.46917724609
1301.70983887	7.34042024612
1302.15612793	13.8689317703
1302.60058594	5.80995750427
1303.046875	15.1451025009
1303.49316406	14.4049549103
1303.93762207	10.4953489304
1304.38391113	2.61529541016
1304.82824707	2.23161840439
1305.27441406	18.6871109009
1305.71875	10.6870803833
1306.16491699	12.3791418076
1306.60913086	6.0798830986
1307.05529785	7.77765083313
1307.50134277	23.2881278992
1307.94555664	11.5067300797
1308.39160156	4.2361907959
1308.83581543	9.23165225983
1309.28173828	10.2766094208
1309.72583008	4.99343538284
1310.171875	-1.75032579899
1310.61584473	10.4954528809
1311.06176758	2.69444775581
1311.50585938	-1.09942257404
1311.9498291	3.49780368805
1312.39562988	12.4178514481
1312.83959961	-2.63107919693
1313.28540039	2.55106067657
1313.72924805	5.66055011749
1314.17504883	13.8132152557
1314.61889648	11.8911981583
1315.0645752	1.21438193321
1315.50842285	1.43755245209
1315.95214844	8.1924161911
1316.39782715	8.12705993652
1316.84155273	5.30183982849
1317.28723145	1.1601985693
1317.73083496	10.4346532822
1318.17456055	17.3646469116
1318.62011719	12.9984874725
1319.0637207	15.154291153
1319.50915527	15.1656284332
1319.95275879	1.16349649429
1320.3963623	10.404501915
1320.84179688	3.28298258781
1321.28527832	4.59864425659
1321.72875977	17.5936794281
1322.17407227	7.37660074234
1322.61755371	4.31661367416
1323.06103516	13.368481636
1323.50622559	8.20024108887
1323.94970703	4.3767156601
1324.39306641	17.9575233459
1324.83825684	4.55764055252
1325.28149414	14.2414922714
1325.72485352	10.0030994415
1326.16809082	8.70775699615
1326.61328125	9.20361614227
1327.05639648	-8.26790904999
1327.49963379	23.0444869995
1327.94470215	6.40263223648
1328.38781738	21.8323612213
1328.83105469	17.7771968842
1329.27416992	19.5233592987
1329.71911621	13.8106575012
1330.16210938	14.9092979431
1330.60522461	7.59688329697
1331.04821777	13.3228139877
1331.49121094	-0.592209041119
1331.93603516	15.587428093
1332.37902832	11.3063440323
1332.82202148	9.22590255737
1333.26489258	12.3999814987
1333.70776367	15.2763271332
1334.15246582	2.97767519951
1334.59533691	8.78426361084
1335.03820801	4.022315979
1335.48095703	12.2256317139
1335.92370605	13.4118404388
1336.36645508	14.7860250473
1336.81103516	6.14524650574
1337.25378418	7.53501224518
1337.6965332	10.709107399
1338.13916016	19.7904090881
1338.58178711	1.77662062645
1339.02441406	13.2964391708
1339.46704102	9.65095233917
1339.91149902	5.35113239288
1340.35400391	15.9451255798
1340.79650879	9.38664054871
1341.23901367	21.0856227875
1341.68151855	14.0027971268
1342.12402344	10.5110321045
1342.56640625	16.3477954865
1343.00891113	13.6385602951
1343.45129395	14.9029684067
1343.89367676	16.3155765533
1344.3359375	18.5138130188
1344.77832031	23.4077301025
1345.22058105	23.4876403809
1345.66296387	0.591909646988
1346.10705566	13.2632255554
1346.54931641	13.0170135498
1346.99145508	23.5658416748
1347.43371582	9.76312255859
1347.87585449	15.7617950439
1348.31799316	14.1815748215
1348.76013184	15.3383493423
1349.20227051	9.25449180603
1349.64428711	14.8897256851
1350.08642578	2.58431100845
1350.52844238	18.6376094818
1350.96862793	14.4311199188
1351.41052246	13.0314292908
1351.85253906	11.3962039948
1352.29443359	14.145362854
1352.7364502	23.4746017456
1353.17834473	4.98537683487
1353.62023926	4.99924516678
1354.06201172	16.1446323395
1354.50390625	5.0211057663
1354.94567871	14.9124612808
1355.38745117	13.2000427246
1355.82922363	16.535369873
1356.27099609	14.1854104996
1356.71276855	5.48125171661
1357.15258789	16.2917423248
1357.59423828	7.52814483643
1358.03588867	11.1958112717
1358.47753906	15.6690711975
1358.91918945	10.7433948517
1359.36071777	6.51528453827
1359.80236816	1.67888522148
1360.24389648	10.9686717987
1360.68359375	15.0130796432
1361.125	19.7171878815
1361.56652832	3.51344823837
1362.00793457	18.0175590515
1362.44946289	9.89513397217
1362.89086914	23.6594238281
1363.33032227	11.9419679642
1363.77172852	12.0640287399
1364.21313477	12.653550148
1364.65441895	15.6992740631
1365.09570313	11.9453678131
1365.53515625	5.93989849091
1365.97644043	16.6292114258
1366.41760254	9.83631038666
1366.85888672	13.3086881638
1367.29821777	18.3433971405
1367.73937988	12.0221471786
1368.18041992	15.3231401443
1368.62158203	13.3155288696
1369.06079102	17.0900249481
1369.50195313	16.7975692749
1369.94299316	6.885409832
1370.3840332	9.01996040344
1370.82312012	16.2964725494
1371.26416016	0.0143376616761
1371.70507813	18.240152359
1372.14416504	10.5965366364
1372.58508301	5.70640993118
1373.02600098	11.4703187943
1373.46508789	1.77552485466
1373.90588379	5.01159143448
1374.34667969	6.02015924454
1374.78564453	17.7604751587
1375.22644043	9.80647182465
1375.66723633	5.12975692749
1376.1060791	8.95998859406
1376.546875	21.4380664825
1376.98754883	6.88437795639
1377.4263916	20.0538139343
1377.86706543	9.27798652649
1378.30578613	21.4431705475
1378.74645996	22.0889396667
1379.18701172	14.2446203232
1379.62573242	15.3457593918
1380.06628418	19.3612594604
1380.50488281	9.42511367798
1380.94543457	14.4156293869
1381.38586426	10.0752286911
1381.82446289	10.5353412628
1382.26489258	8.56319713593
1382.70349121	9.73848342896
1383.1439209	18.111913681
1383.58239746	26.8018627167
1384.02270508	20.7219371796
1384.4630127	11.6992406845
1384.90148926	14.6670036316
1385.34179688	23.7469139099
1385.78015137	13.2199516296
1386.22045898	8.55837345123
1386.65881348	11.2727060318
1387.09899902	9.3310251236
1387.53723145	10.3183765411
1387.97741699	21.1806335449
1388.41564941	48.8483200073
1388.85583496	342.826049805
1389.29406738	152.330841064
1389.73217773	23.4875392914
1390.17224121	9.26856517792
1390.61047363	11.6345453262
1391.05041504	4.6639919281
1391.48852539	14.2544593811
1391.9284668	22.407781601
1392.36657715	8.38130283356
1392.80639648	8.0666885376
1393.24450684	15.1113634109
1393.68249512	8.72792243958
1394.12231445	4.44865179062
1394.56030273	-0.0675689652562
1395	20.4740791321
1395.43798828	9.61434555054
1395.87585449	14.0201778412
1396.31555176	25.0631046295
1396.75341797	11.9315624237
1397.19311523	14.0042200089
1397.63085938	7.82860136032
1398.06872559	15.7891836166
1398.50830078	17.2315139771
1398.94604492	12.3756055832
1399.38378906	3.83749270439
1399.82336426	10.914188385
1400.26098633	12.6012544632
1400.6986084	9.15533447266
1401.13806152	22.2715148926
1401.57568359	19.4936332703
1402.01330566	10.8387708664
1402.45275879	21.8013324738
1402.89025879	11.1309223175
1403.32775879	11.4319086075
1403.76525879	15.5852394104
1404.20458984	13.7986478806
1404.64208984	8.78901672363
1405.07946777	8.00009059906
1405.5168457	7.03218746185
1405.95617676	8.56854629517
1406.39355469	12.9617652893
1406.83081055	8.52901649475
1407.26818848	9.7933549881
1407.70727539	16.2079582214
1408.14453125	21.6621818542
1408.58178711	13.4572143555
1409.01904297	15.2350482941
1409.45812988	9.36730957031
1409.89526367	28.53657341
1410.33251953	57.9427909851
1410.76965332	17.0186443329
1411.20678711	22.1342334747
1411.64379883	12.0356655121
1412.08276367	9.00368118286
1412.51989746	16.7678985596
1412.95690918	2.14494633675
1413.3939209	7.95401382446
1413.83093262	6.13485622406
1414.26782227	11.6744298935
1414.70666504	10.9468946457
1415.14355469	22.5177230835
1415.58044434	8.25737094879
1416.01733398	6.44717788696
1416.45422363	9.28379535675
1416.89099121	7.02169513702
1417.32788086	9.82141780853
1417.76464844	11.6943531036
1418.20141602	14.5855140686
1418.64001465	14.9922819138
1419.07678223	18.7161827087
1419.51342773	15.9807510376
1419.95019531	4.28472185135
1420.38684082	10.2618293762
1420.82348633	17.3079853058
1421.26000977	8.28569507599
1421.69665527	7.63110303879
1422.13317871	7.9161734581
1422.56982422	15.676358223
1423.00634766	9.42865848541
1423.44287109	11.7314634323
1423.87927246	10.0694065094
1424.3157959	6.55783510208
1424.75219727	-0.85604339838
1425.18859863	14.7839260101
1425.625	9.42775058746
1426.06140137	9.85496997833
1426.49780273	20.8235435486
1426.93408203	9.50301456451
1427.37036133	16.1943836212
1427.8067627	0.671007394791
1428.24291992	16.6062450409
1428.67919922	13.6998081207
1429.11547852	15.3213386536
1429.55163574	19.1048851013
1429.98779297	16.3971672058
1430.4239502	21.3303222656
1430.86010742	16.4492969513
1431.29443359	11.0076351166
1431.73046875	25.6676654816
1432.16650391	22.1161670685
1432.60266113	14.9662485123
1433.03857422	15.9752845764
1433.47460938	22.6930217743
1433.91064453	20.4535827637
1434.34655762	13.204123497
1434.7824707	20.1097545624
1435.21655273	9.99990749359
1435.65246582	0.866433084011
1436.08837891	8.38587093353
1436.52416992	5.51371192932
1436.96008301	17.9422664642
1437.39587402	18.7223205566
1437.83166504	8.34631252289
1438.26550293	21.9860687256
1438.70129395	17.9810028076
1439.13708496	13.0976057053
1439.57275391	17.5282764435
1440.00842285	15.9539289474
1440.44226074	17.3261260986
1440.87780762	21.2808170319
1441.31347656	14.5414981842
1441.74902344	8.99879741669
1442.18273926	12.7336816788
1442.61828613	1.58291780949
1443.05383301	13.196767807
1443.48937988	14.2650461197
1443.92480469	10.3296079636
1444.35839844	11.9421234131
1444.79394531	17.5060539246
1445.22924805	16.9644393921
1445.6628418	13.7601795197
1446.0982666	13.2467212677
1446.53356934	16.826084137
1446.96887207	16.2065296173
1447.40234375	12.9565000534
1447.83764648	-2.24208307266
1448.27294922	14.9143304825
1448.70629883	3.45660352707
1449.14147949	6.54210424423
1449.57678223	9.60467433929
1450.01000977	9.51099872589
1450.44519043	11.6769533157
1450.88037109	3.96537160873
1451.31359863	9.47117424011
1451.74865723	8.93189620972
1452.18383789	7.2897439003
1452.61694336	16.8417301178
1453.05200195	4.15894079208
1453.48522949	11.0822973251
1453.92016602	15.1777992249
1454.35510254	5.26784038544
1454.78820801	7.76916360855
1455.22314453	17.6709365845
1455.65612793	14.1775760651
1456.09106445	18.2361621857
1456.52587891	16.0241203308
1456.9588623	7.27583885193
1457.39367676	7.58915328979
1457.82666016	12.629404068
1458.26135254	-0.236602082849
1458.69433594	23.2192440033
1459.12902832	12.1018362045
1459.5637207	13.4885435104
1459.99658203	17.7972431183
1460.43115234	11.4570837021
1460.86401367	1.46595680714
1461.29858398	11.6995620728
1461.73132324	11.7551736832
1462.16589355	2.49383544922
1462.59863281	18.4628238678
1463.03320313	3.27608180046
1463.46582031	15.351143837
1463.90026855	8.14757347107
1464.33288574	8.80164051056
1464.76550293	12.2173280716
1465.19995117	21.6001014709
1465.63244629	7.97672319412
1466.06689453	4.49978780746
1466.49938965	5.7512254715
1466.93371582	2.47428250313
1467.36621094	7.76110887527
1467.80041504	9.21072864532
1468.23291016	11.1564378738
1468.6652832	9.47600650787
1469.0994873	13.5315523148
1469.53186035	22.6369724274
1469.96606445	18.6119384766
1470.39831543	10.7103424072
1470.83068848	5.57968091965
1471.26477051	5.70318841934
1471.69702148	12.0327501297
1472.13110352	6.45388889313
1472.56335449	4.17870426178
1472.9954834	14.5269594193
1473.42944336	10.9812784195
1473.86169434	12.4666051865
1474.29382324	15.4354734421
1474.72766113	13.5922327042
1475.15979004	8.54623222351
1475.59179688	9.15567111969
1476.02575684	9.72636032104
1476.45776367	5.99660730362
1476.88977051	4.89962434769
1477.32165527	13.0221290588
1477.75549316	9.41342830658
1478.18737793	15.2303857803
1478.61938477	14.0446481705
1479.05310059	16.486623764
1479.48486328	6.45432043076
1479.91674805	15.4791307449
1480.34863281	18.4222183228
1480.78222656	2.77590465546
1481.21398926	2.69905209541
1481.64575195	10.5067186356
1482.07751465	14.0142087936
1482.51098633	13.5590286255
1482.94274902	13.0378484726
1483.37438965	5.51805210114
1483.80603027	11.1118927002
1484.2376709	3.48428416252
1484.67114258	9.8209733963
1485.10266113	12.8770713806
1485.53430176	8.01812171936
1485.96582031	4.46779823303
1486.39733887	22.8366756439
1486.82885742	11.5259647369
1487.26208496	7.81444644928
1487.69360352	6.50469446182
1488.125	8.03874969482
1488.55639648	4.02620792389
1488.98779297	6.27248811722
1489.41918945	11.0756845474
1489.85058594	12.0639390945
1490.28369141	4.56262636185
1490.71496582	9.28048229218
1491.1463623	17.5860519409
1491.57751465	16.0308208466
1492.00878906	16.8687496185
1492.44006348	2.09308671951
1492.87121582	3.95824694633
1493.30236816	7.6743812561
1493.73352051	3.62720131874
1494.16467285	-1.0018979311
1494.5958252	9.48001480103
1495.02685547	6.05721521378
1495.45800781	9.92423629761
1495.89086914	3.26989603043
1496.32189941	-4.4102063179
1496.75292969	11.8851108551
1497.18383789	16.1152496338
1497.61486816	17.2382049561
1498.04577637	-3.21653103828
1498.47668457	1.0449950695
1498.90759277	16.4892444611
1499.33850098	8.24271011353
1499.76928711	6.2390422821
1500.20019531	10.8886232376
1500.63098145	0.796113431454
1501.06176758	18.0005226135
1501.49072266	17.3373222351
1501.92150879	12.9531936646
1502.35217285	17.8169345856
1502.78283691	9.36501502991
1503.21362305	19.9098472595
1503.64428711	11.4228563309
1504.0748291	12.2910957336
1504.50549316	17.5793361664
1504.93603516	17.6847839355
1505.36669922	19.1669883728
1505.79724121	10.8106069565
1506.2277832	3.30851721764
1506.6583252	8.1412191391
1507.08691406	18.408536911
1507.51745605	1.55657613277
1507.94787598	11.639834404
1508.3782959	18.6317081451
1508.80871582	14.7321796417
1509.23901367	11.1334114075
1509.66943359	4.11480522156
1510.09790039	17.4219112396
1510.52832031	11.3863430023
1510.95861816	5.65367555618
1511.38879395	2.61920452118
1511.8190918	5.71265792847
1512.24938965	13.8981437683
1512.67773438	4.123067379
1513.10791016	14.8647165298
1513.53808594	44.8447952271
1513.96826172	9.32953548431
1514.39831543	12.8555898666
1514.82666016	9.79665088654
1515.25671387	18.0276584625
1515.68676758	5.59039115906
1516.11682129	10.9641609192
1516.54504395	6.88840913773
1516.97497559	12.609044075
1517.4050293	8.71305084229
1517.83496094	10.4931468964
1518.26306152	9.32000827789
1518.69299316	14.2915611267
1519.1229248	15.4967365265
1519.55273438	4.64271736145
1519.98071289	7.79922056198
1520.41064453	10.0893115997
1520.8404541	9.11010074615
1521.26831055	9.52840995789
1521.69812012	1.43199455738
1522.12792969	5.84008979797
1522.55578613	5.20116472244
1522.98547363	6.41628932953
1523.41516113	7.76187705994
1523.84301758	9.61282444
1524.27258301	13.1048717499
1524.70227051	11.3771715164
1525.13000488	7.0685043335
1525.55957031	6.74539518356
1525.98913574	12.2066631317
1526.41687012	15.8633747101
1526.84631348	10.8897409439
1527.27404785	9.94035720825
1527.70349121	3.41675257683
1528.13293457	14.3680906296
1528.56054688	9.66195392609
1528.98986816	7.99280929565
1529.41748047	16.4409179688
1529.84680176	4.3890376091
1530.27441406	1.84431004524
1530.70361328	1.40051662922
1531.13293457	10.8397693634
1531.5604248	8.97740745544
1531.98962402	7.16694831848
1532.41711426	12.3688192368
1532.84631348	10.9529800415
1533.27368164	3.62543535233
1533.70288086	8.26661491394
1534.13012695	13.0185251236
1534.55932617	14.1644296646
1534.98657227	15.6838302612
1535.41564941	3.29400587082
1535.84289551	7.2657251358
1536.27197266	12.3180036545
1536.69909668	6.80717945099
1537.12817383	13.646270752
1537.55529785	12.4480571747
1537.98425293	7.31778097153
1538.41137695	10.4043912888
1538.83837891	24.7676353455
1539.26733398	11.6304998398
1539.69433594	11.6181917191
1540.12316895	11.1079845428
1540.5501709	15.9157600403
1540.97900391	16.0979576111
1541.40600586	9.91031455994
1541.83300781	2.54044246674
1542.26171875	16.2784042358
1542.68859863	9.96944332123
1543.11547852	13.0618257523
1543.54418945	7.50088691711
1543.97094727	-0.37383595109
1544.3996582	19.7621002197
1544.82641602	8.18378162384
1545.25317383	4.64727258682
1545.6817627	11.9639043808
1546.10852051	12.5333089828
1546.53515625	13.2052669525
1546.96374512	11.9372005463
1547.39038086	15.3970489502
1547.8170166	0.552974522114
1548.2454834	3.77667284012
1548.67211914	11.2807626724
1549.09863281	11.9960222244
1549.52709961	6.02821683884
1549.95361328	3.93429517746
1550.38012695	3.3545384407
1550.80664063	10.2820863724
1551.23486328	-0.960681915283
1551.66137695	2.86845612526
1552.08776855	12.6174526215
1552.51428223	15.3831472397
1552.94238281	10.011844635
1553.36877441	5.27292728424
1553.79516602	15.4181890488
1554.22155762	15.3990507126
1554.6496582	4.69475650787
1555.07592773	19.9955196381
1555.50219727	13.6972732544
1555.9284668	10.4639625549
1556.35461426	18.8478393555
1556.78271484	7.87896442413
1557.2088623	20.0770130157
1557.63500977	16.488035202
1558.06115723	13.3026189804
1558.48730469	13.0286474228
1558.91333008	8.76097297668
1559.34130859	17.0096130371
1559.76733398	-0.166430681944
1560.19335938	2.28518462181
1560.61938477	15.353053093
1561.04541016	7.88740062714
1561.47131348	8.28871631622
1561.89733887	11.2083177567
1562.32324219	12.5718050003
1562.75097656	13.1112794876
1563.17687988	9.98702144623
1563.6027832	0.999943256378
1564.02856445	6.35158920288
1564.4543457	0.327889055014
1564.88024902	7.38695240021
1565.30603027	3.13382434845
1565.73181152	12.6284217834
1566.1574707	9.16280269623
1566.58325195	13.7233400345
1567.00891113	7.1723408699
1567.43457031	10.3388586044
1567.86022949	15.9161977768
1568.28588867	9.34342575073
1568.71154785	8.67795467377
1569.13708496	6.94389724731
1569.56262207	20.6163349152
1569.98828125	20.9520835876
1570.41381836	13.0521278381
1570.8392334	19.6375789642
1571.26477051	7.30500888824
1571.69018555	11.1065444946
1572.11572266	2.92739582062
1572.5411377	15.6961526871
1572.96655273	15.0906848907
1573.3918457	10.806096077
1573.81726074	3.24166822433
1574.24255371	10.9792785645
1574.66796875	-1.85858523846
1575.09326172	7.59376811981
1575.51855469	9.51903247833
1575.94372559	6.45276498795
1576.36901855	11.2025432587
1576.79418945	22.4152774811
1577.21936035	6.41803979874
1577.64282227	13.1430673599
1578.06787109	14.5938005447
1578.49304199	13.6407213211
1578.91821289	12.5752468109
1579.34326172	19.3245983124
1579.76831055	13.9135093689
1580.19335938	9.13615131378
1580.61657715	11.9622735977
1581.04162598	11.5568695068
1581.46655273	21.7525367737
1581.89160156	10.5038633347
1582.31652832	17.1205043793
1582.74145508	16.8229064941
1583.16455078	8.10445594788
1583.58935547	14.151930809
1584.01428223	4.68074941635
1584.43908691	17.5816230774
1584.8638916	12.353228569
1585.28686523	19.4139518738
1585.71166992	15.1041183472
1586.13647461	9.67707538605
1586.56115723	13.8554840088
1586.98583984	19.2754116058
1587.40881348	5.24207925797
1587.83349609	25.5230712891
1588.25805664	12.6682262421
1588.6809082	15.7544975281
1589.10546875	17.4673633575
1589.53015137	10.0223913193
1589.95471191	14.2323131561
1590.37744141	11.8653383255
1590.80200195	16.0465145111
1591.22644043	9.38610267639
1591.64916992	18.4799785614
1592.0736084	13.073887825
1592.49804688	5.73299789429
1592.9206543	12.7451658249
1593.34509277	15.3064432144
1593.76940918	15.4923334122
1594.1920166	9.87357997894
1594.61633301	6.23738288879
1595.04064941	18.2637577057
1595.46313477	17.9477214813
1595.8873291	13.3344173431
1596.31164551	9.64988803864
1596.73400879	14.6198740005
1597.1583252	7.33540868759
1597.58068848	15.2391386032
1598.00488281	18.8248386383
1598.42895508	19.0815963745
1598.85131836	18.3648109436
1599.27539063	17.1160755157
1599.69775391	10.9913778305
1600.1217041	14.3348436356
1600.54577637	15.4926967621
1600.96801758	25.3829975128
1601.39196777	20.9617538452
1601.81420898	16.4418201447
1602.23815918	19.1700134277
1602.66027832	14.6612100601
1603.08422852	23.0537948608
1603.50634766	12.93816185
1603.93017578	18.2879314423
1604.35229492	15.9823093414
1604.77612305	17.3776664734
1605.19812012	26.5054759979
1605.62182617	9.34794998169
1606.04382324	16.7993221283
1606.46765137	11.165104866
1606.88952637	4.95158481598
1607.31323242	17.5434494019
1607.73510742	14.1460828781
1608.15881348	17.294839859
1608.58068848	5.76065969467
1609.00427246	16.7001113892
1609.42602539	22.2149772644
1609.84790039	24.9467964172
1610.27148438	12.0889320374
1610.69311523	12.2367811203
1611.11669922	25.5347976685
1611.53833008	14.2097616196
1611.96008301	18.2072658539
1612.38354492	16.3063373566
1612.80517578	21.382604599
1613.2286377	19.2299823761
1613.65014648	23.6533317566
1614.07177734	9.37462234497
1614.49511719	23.7132854462
1614.91662598	17.1798324585
1615.33813477	22.6835365295
1615.76147461	27.4880142212
1616.1829834	24.6141929626
1616.60437012	17.9189357758
1617.02758789	19.2035446167
1617.44897461	17.0183811188
1617.87036133	14.4424152374
1618.2935791	18.4791488647
1618.71496582	13.1740694046
1619.13623047	13.16335392
1619.55932617	18.3550491333
1619.98059082	10.9657964706
1620.40185547	1.24057137966
1620.82312012	11.3223676682
1621.24621582	17.5505046844
1621.6673584	-1.05764865875
1622.08862305	12.0671024323
1622.50976563	9.19895172119
1622.93261719	12.0119991302
1623.35375977	21.8714237213
1623.77490234	26.4875011444
1624.19592285	21.8872108459
1624.61877441	14.1002998352
1625.03991699	14.1432590485
1625.4609375	16.7104797363
1625.88183594	10.3550205231
1626.30285645	17.854801178
1626.72375488	11.0400342941
1627.14648438	11.1553134918
1627.56750488	21.1322402954
1627.98840332	31.8945922852
1628.40917969	17.0988864899
1628.83007813	24.9945163727
1629.25085449	15.8126583099
1629.67346191	5.9322514534
1630.09423828	15.1498289108
1630.51501465	19.303981781
1630.93579102	22.0862026215
1631.35656738	14.9999265671
1631.77722168	25.23188591
1632.19799805	26.5699100494
1632.61865234	10.2760457993
1633.03930664	13.8902025223
1633.46166992	28.501783371
1633.88232422	12.9022407532
1634.30285645	23.53606987
1634.72338867	30.9291114807
1635.1439209	17.8180541992
1635.56445313	31.0084590912
1635.98498535	14.7985095978
1636.40551758	18.9663639069
1636.82592773	16.7302684784
1637.24633789	28.5344963074
1637.66674805	18.6948070526
1638.0871582	27.3495311737
1638.50756836	19.2579059601
1638.92785645	18.3122463226
1639.3482666	22.7434043884
1639.76855469	29.3845119476
1640.18884277	26.9118995667
1640.60913086	21.0580482483
1641.02941895	24.226360321
1641.44958496	33.0425758362
1641.86987305	30.9876537323
1642.29003906	23.4134140015
1642.71020508	17.6607818604
1643.13037109	22.4167938232
1643.55053711	23.012834549
1643.97058105	31.3760910034
1644.390625	23.8582324982
1644.80895996	9.26087284088
1645.22900391	25.4024791718
1645.64904785	15.6158361435
1646.0690918	28.1025085449
1646.48901367	28.1417255402
1646.90893555	22.5484237671
1647.32897949	27.7545108795
1647.74890137	35.7141494751
1648.16870117	25.2770881653
1648.58679199	22.1646823883
1649.00671387	28.2047748566
1649.42651367	28.2571220398
