# Supplementary material for: Deep CO2 in the end-Triassic Central Atlantic Magmatic Province
Source: Nat Commun. 2020 Apr 7;11:1670. doi: 10.1038/s41467-020-15325-6 (PMC7138847; doi:10.1038/s41467-020-15325-6)
Supplement: Supplementary file 3 — Source Data 1 [file 41467_2020_15325_MOESM3_ESM.zip › CO2/AN156AI_2Px_Incl1_Bubble1_CO2.txt]

1203.32177734	1.83665011862e-019
1203.77514648	20.0608825684
1204.22839355	18.8081378937
1204.68164063	29.4262752533
1205.13293457	40.278842926
1205.58605957	10.5514917374
1206.03930664	5.71677589417
1206.49243164	20.7971858978
1206.94555664	26.3634529114
1207.39672852	34.1825408936
1207.84985352	28.7543678284
1208.30285645	12.5450954437
1208.75585938	3.24861931801
1209.20703125	35.2768669128
1209.66003418	19.7144546509
1210.11291504	21.6991291046
1210.56396484	26.2910575867
1211.01696777	28.5719432831
1211.46984863	10.7695522308
1211.92272949	15.1762828827
1212.37365723	25.6819648743
1212.82641602	25.7110691071
1213.27929688	32.0338821411
1213.73010254	3.46816372871
1214.18286133	26.3244953156
1214.63562012	27.5985717773
1215.08642578	43.1056137085
1215.5390625	29.2414646149
1215.99169922	42.5758247375
1216.44250488	7.17613601685
1216.8951416	19.2921733856
1217.34765625	16.3585720062
1217.79833984	17.0797557831
1218.25085449	12.7906208038
1218.70153809	28.0478572845
1219.15405273	2.22695755959
1219.60644531	10.8101100922
1220.05700684	23.8509235382
1220.50952148	8.43608856201
1220.95996094	40.2380981445
1221.41235352	33.0570487976
1221.86474609	9.52777767181
1222.31518555	9.93007946014
1222.76745605	19.9478092194
1223.21789551	43.9681091309
1223.67016602	16.836183548
1224.1204834	14.7666473389
1224.57275391	13.1702747345
1225.02490234	12.9255609512
1225.47521973	23.5238647461
1225.92736816	29.4261264801
1226.37756348	16.9504642487
1226.82971191	4.88034009933
1227.27990723	33.2274284363
1227.73193359	19.4598751068
1228.18200684	15.1275701523
1228.6340332	18.8805885315
1229.08410645	10.5579576492
1229.53613281	25.2664985657
1229.98620605	24.7614192963
1230.43811035	28.374879837
1230.88806152	31.3280296326
1231.33996582	25.1065139771
1231.78991699	11.5196962357
1232.23986816	20.1396942139
1232.69165039	29.7632408142
1233.14147949	25.395149231
1233.59326172	18.4280700684
1234.04309082	33.5822257996
1234.49475098	14.4028701782
1234.94458008	26.3171977997
1235.39440918	20.6434001923
1235.84606934	9.80266189575
1236.29577637	22.2017707825
1236.74731445	23.8262004852
1237.19702148	15.3057403564
1237.64672852	28.2775096893
1238.09814453	8.92393875122
1238.54785156	40.6438026428
1238.99926758	24.4807548523
1239.44885254	24.415681839
1239.8984375	35.0924987793
1240.34973145	22.2548847198
1240.79931641	47.691204071
1241.2487793	2.03361773491
1241.70007324	24.1261425018
1242.14953613	15.0275478363
1242.59887695	16.0880661011
1243.0501709	6.03249835968
1243.49951172	30.1084785461
1243.94885254	17.7863521576
1244.40002441	18.6033859253
1244.84936523	29.2509880066
1245.29858398	34.9569206238
1245.74975586	19.0696048737
1246.19897461	35.2938957214
1246.64819336	12.9221200943
1247.09741211	21.4389266968
1247.54833984	34.6996002197
1247.99755859	2.37096452713
1248.44665527	21.3781909943
1248.89575195	24.6594791412
1249.34667969	17.5728473663
1249.7956543	28.6217536926
1250.24475098	10.2607793808
1250.69372559	25.6000556946
1251.14453125	18.7089443207
1251.59350586	14.4718647003
1252.0423584	37.8351325989
1252.49133301	23.148021698
1252.94018555	27.7352561951
1253.39086914	35.7589607239
1253.83972168	7.57855701447
1254.28857422	6.43545246124
1254.73730469	11.4803676605
1255.18603516	20.4444656372
1255.63671875	21.7168979645
1256.08544922	32.3820991516
1256.53405762	22.1832866669
1256.98278809	27.0137958527
1257.43139648	25.1590499878
1257.88000488	21.3619308472
1258.32861328	17.0842494965
1258.77905273	21.80052948
1259.22766113	17.1358890533
1259.67614746	33.9167175293
1260.12475586	3.49301314354
1260.57324219	16.3727340698
1261.02160645	21.04662323
1261.47009277	13.7819099426
1261.91845703	22.2155838013
1262.36694336	-7.27767151404e-019
1262.81713867	21.9684391022
1263.26550293	11.4176111221
1263.71386719	36.9445838928
1264.16210938	32.4699707031
1264.61035156	30.1817188263
1265.05859375	18.881357193
1265.50683594	24.07330513
1265.95507813	34.5548210144
1266.40332031	19.5841007233
1266.85144043	13.6910161972
1267.29956055	14.8244953156
1267.74768066	16.7028179169
1268.19580078	10.1820831299
1268.6439209	20.8637485504
1269.09191895	28.3269996643
1269.53991699	12.2464733124
1269.98791504	22.3331241608
1270.43591309	15.9318161011
1270.88391113	32.766204834
1271.33178711	21.7166156769
1271.77978516	17.7863578796
1272.22766113	19.5731143951
1272.67553711	18.4329128265
1273.12329102	8.74608802795
1273.57116699	32.8161087036
1274.0189209	14.5903968811
1274.4666748	17.3760242462
1274.91442871	23.7023086548
1275.36218262	17.2550563812
1275.80810547	27.5523605347
1276.2557373	24.5091953278
1276.70336914	5.5655875206
1277.15100098	28.3685245514
1277.59863281	15.7607975006
1278.04626465	31.0571155548
1278.49377441	32.8489952087
1278.94140625	16.7458095551
1279.38891602	26.7314758301
1279.83447266	25.9710464478
1280.28198242	16.8121795654
1280.72949219	36.2368927002
1281.17687988	18.8298568726
1281.62426758	26.9403877258
1282.07165527	15.2699155807
1282.51904297	16.2647438049
1282.96447754	14.0741128922
1283.41186523	26.2145214081
1283.85913086	30.3904514313
1284.30639648	21.4853973389
1284.75366211	28.6818675995
1285.19897461	9.11029243469
1285.64624023	54.224811554
1286.09338379	81.5317764282
1286.54052734	47.5006256104
1286.9876709	13.8957633972
1287.43286133	19.5976161957
1287.88000488	23.293132782
1288.32702637	7.5007352829
1288.77416992	15.7780504227
1289.21923828	29.6550273895
1289.66625977	14.9347820282
1290.11328125	26.9282665253
1290.56018066	24.1737651825
1291.00524902	20.3414649963
1291.45214844	30.8012218475
1291.89904785	19.0448207855
1292.34594727	21.8940525055
1292.79089355	28.9729537964
1293.2376709	33.2969665527
1293.68444824	22.6472969055
1294.12939453	13.965051651
1294.57617188	10.0043964386
1295.02282715	14.6363134384
1295.46765137	21.390827179
1295.91430664	37.5946311951
1296.36096191	7.42783737183
1296.80578613	24.9997501373
1297.25244141	22.1075401306
1297.69897461	22.7880573273
1298.14367676	14.7341556549
1298.59020996	11.6015405655
1299.03674316	17.6324443817
1299.48132324	25.0937957764
1299.92785645	29.5376930237
1300.37243652	25.5408325195
1300.81884766	18.0628547668
1301.26525879	33.5569076538
1301.70983887	10.0641403198
1302.15612793	20.8127574921
1302.60058594	17.126077652
1303.046875	1.55269503593
1303.49316406	7.59444999695
1303.93762207	13.1192531586
1304.38391113	14.6653490067
1304.82824707	11.9209957123
1305.27441406	10.2454414368
1305.71875	24.1374225616
1306.16491699	6.60688924789
1306.60913086	14.7494211197
1307.05529785	8.72538852692
1307.50134277	14.0877275467
1307.94555664	15.9366827011
1308.39160156	19.9907398224
1308.83581543	10.8912830353
1309.28173828	16.2152614594
1309.72583008	15.0848264694
1310.171875	29.5925865173
1310.61584473	12.3122987747
1311.06176758	11.7960805893
1311.50585938	35.0211334229
1311.9498291	23.1221084595
1312.39562988	13.5172624588
1312.83959961	5.11865615845
1313.28540039	19.6579246521
1313.72924805	27.5945243835
1314.17504883	16.8545875549
1314.61889648	8.06569290161
1315.0645752	10.0141477585
1315.50842285	18.4806137085
1315.95214844	28.00431633
1316.39782715	7.87630701065
1316.84155273	8.72998146682e-019
1317.28723145	37.614944458
1317.73083496	31.0410823822
1318.17456055	31.0501403809
1318.62011719	25.2007884979
1319.0637207	18.1191272736
1319.50915527	25.7250938416
1319.95275879	21.0864925385
1320.3963623	29.103263855
1320.84179688	16.3063430786
1321.28527832	33.7181434631
1321.72875977	21.9896717072
1322.17407227	8.92335987091
1322.61755371	27.4442615509
1323.06103516	16.2628860474
1323.50622559	21.6488876343
1323.94970703	24.190656662
1324.39306641	26.2866687775
1324.83825684	30.3550662994
1325.28149414	43.4817771912
1325.72485352	22.6378688812
1326.16809082	36.005317688
1326.61328125	38.7257537842
1327.05639648	15.7453746796
1327.49963379	31.2989044189
1327.94470215	12.6715459824
1328.38781738	25.2230834961
1328.83105469	33.9916419983
1329.27416992	22.5339450836
1329.71911621	26.5081748962
1330.16210938	20.2313537598
1330.60522461	40.0776901245
1331.04821777	14.611954689
1331.49121094	23.2437839508
1331.93603516	17.2897434235
1332.37902832	32.5869178772
1332.82202148	11.0345106125
1333.26489258	43.65209198
1333.70776367	20.1852340698
1334.15246582	33.0163230896
1334.59533691	30.9909362793
1335.03820801	1.1359924078
1335.48095703	14.6446409225
1335.92370605	28.5549316406
1336.36645508	18.1724090576
1336.81103516	35.721408844
1337.25378418	25.4890975952
1337.6965332	19.0995922089
1338.13916016	27.8037815094
1338.58178711	41.421207428
1339.02441406	11.4101219177
1339.46704102	18.5295600891
1339.91149902	36.7494926453
1340.35400391	27.9100399017
1340.79650879	32.7299156189
1341.23901367	14.1156110764
1341.68151855	35.48985672
1342.12402344	25.5086574554
1342.56640625	24.0065155029
1343.00891113	22.2615661621
1343.45129395	40.7520179749
1343.89367676	51.8579673767
1344.3359375	41.9463844299
1344.77832031	39.5891075134
1345.22058105	34.9904212952
1345.66296387	19.5074367523
1346.10705566	32.9540061951
1346.54931641	41.0546913147
1346.99145508	18.1678619385
1347.43371582	33.8939247131
1347.87585449	31.4749965668
1348.31799316	28.1633682251
1348.76013184	18.4896755219
1349.20227051	33.069152832
1349.64428711	28.8171043396
1350.08642578	40.4524726868
1350.52844238	39.7140731812
1350.96862793	16.6719512939
1351.41052246	19.6055355072
1351.85253906	34.1438140869
1352.29443359	20.4893398285
1352.7364502	28.4468784332
1353.17834473	36.6076583862
1353.62023926	19.7056617737
1354.06201172	20.3231830597
1354.50390625	9.65902614594
1354.94567871	18.1580581665
1355.38745117	22.7357788086
1355.82922363	24.467748642
1356.27099609	20.5794277191
1356.71276855	26.5576267242
1357.15258789	13.2353134155
1357.59423828	13.9107942581
1358.03588867	23.6968040466
1358.47753906	13.2553262711
1358.91918945	32.6519088745
1359.36071777	57.7613220215
1359.80236816	12.8782043457
1360.24389648	28.3927230835
1360.68359375	21.9709014893
1361.125	44.2790718079
1361.56652832	39.324306488
1362.00793457	22.9087638855
1362.44946289	17.4481735229
1362.89086914	28.274230957
1363.33032227	25.9209957123
1363.77172852	26.6738147736
1364.21313477	37.2707443237
1364.65441895	22.6417331696
1365.09570313	30.9013786316
1365.53515625	39.3409233093
1365.97644043	26.8844604492
1366.41760254	19.5753231049
1366.85888672	22.6081809998
1367.29821777	35.5471115112
1367.73937988	16.5570735931
1368.18041992	23.2302074432
1368.62158203	3.83699202538
1369.06079102	15.2510585785
1369.50195313	20.3739528656
1369.94299316	16.5031394958
1370.3840332	39.3510017395
1370.82312012	36.9776687622
1371.26416016	9.84135341644
1371.70507813	17.9864559174
1372.14416504	37.1539726257
1372.58508301	45.9496269226
1373.02600098	6.14910888672
1373.46508789	14.3946580887
1373.90588379	21.7895927429
1374.34667969	13.27339077
1374.78564453	39.7540359497
1375.22644043	4.92323160172
1375.66723633	35.0992431641
1376.1060791	39.3543586731
1376.546875	14.5978126526
1376.98754883	35.6824226379
1377.4263916	35.7973937988
1377.86706543	17.6792697906
1378.30578613	25.7598285675
1378.74645996	28.5702896118
1379.18701172	36.2658195496
1379.62573242	22.1907596588
1380.06628418	30.3358364105
1380.50488281	44.5511283875
1380.94543457	44.3432312012
1381.38586426	26.4855804443
1381.82446289	18.7643947601
1382.26489258	44.405418396
1382.70349121	35.1530990601
1383.1439209	20.3466014862
1383.58239746	34.7606430054
1384.02270508	27.5816745758
1384.4630127	8.40695381165
1384.90148926	26.2742671967
1385.34179688	28.8101596832
1385.78015137	35.5741081238
1386.22045898	53.5123596191
1386.65881348	32.2411460876
1387.09899902	37.9085159302
1387.53723145	34.3635902405
1387.97741699	6.14480924606
1388.41564941	66.5417175293
1388.85583496	132.435409546
1389.29406738	51.6808662415
1389.73217773	26.2495670319
1390.17224121	43.8997573853
1390.61047363	32.5315551758
1391.05041504	44.5716171265
1391.48852539	24.937871933
1391.9284668	46.7341117859
1392.36657715	41.3213615417
1392.80639648	31.7618103027
1393.24450684	29.3227138519
1393.68249512	34.3879547119
1394.12231445	24.9897174835
1394.56030273	-3.68148312145e-019
1395	36.2770233154
1395.43798828	25.9568042755
1395.87585449	24.2281608582
1396.31555176	17.6684627533
1396.75341797	44.5999946594
1397.19311523	26.4148178101
1397.63085938	17.974023819
1398.06872559	30.6330661774
1398.50830078	35.2040672302
1398.94604492	34.7939567566
1399.38378906	23.8149604797
1399.82336426	14.7869644165
1400.26098633	26.402463913
1400.6986084	23.7104034424
1401.13806152	14.3223524094
1401.57568359	29.3281345367
1402.01330566	36.4989852905
1402.45275879	25.9511260986
1402.89025879	39.2011184692
1403.32775879	35.9582023621
1403.76525879	37.5692863464
1404.20458984	14.0664892197
1404.64208984	11.1720552444
1405.07946777	32.7646560669
1405.5168457	39.6085662842
1405.95617676	17.278629303
1406.39355469	46.3227653503
1406.83081055	28.6587104797
1407.26818848	18.6248397827
1407.70727539	3.69394826889
1408.14453125	13.0762987137
1408.58178711	24.2659301758
1409.01904297	36.547870636
1409.45812988	33.6790962219
1409.89526367	50.3851242065
1410.33251953	41.3223495483
1410.76965332	42.4779472351
1411.20678711	41.0925064087
1411.64379883	22.408203125
1412.08276367	42.1039123535
1412.51989746	24.9329566956
1412.95690918	26.2945365906
1413.3939209	35.5895233154
1413.83093262	21.4274101257
1414.26782227	31.9931163788
1414.70666504	39.555606842
1415.14355469	32.528717041
1415.58044434	55.6890983582
1416.01733398	36.9190711975
1416.45422363	43.0444221497
1416.89099121	36.5478134155
1417.32788086	26.6665458679
1417.76464844	36.5389099121
1418.20141602	23.6171665192
1418.64001465	41.3701095581
1419.07678223	20.602930069
1419.51342773	44.6413497925
1419.95019531	31.5128307343
1420.38684082	36.6626701355
1420.82348633	35.1277275085
1421.26000977	45.3612365723
1421.69665527	37.7252578735
1422.13317871	27.5345973969
1422.56982422	31.1721820831
1423.00634766	44.4122924805
1423.44287109	35.2220840454
1423.87927246	32.8827972412
1424.3157959	31.4477729797
1424.75219727	29.0429725647
1425.18859863	42.3711471558
1425.625	42.8607597351
1426.06140137	33.2858428955
1426.49780273	24.7783508301
1426.93408203	31.3995494843
1427.37036133	26.6336841583
1427.8067627	30.0287246704
1428.24291992	37.3939819336
1428.67919922	35.976764679
1429.11547852	32.6142234802
1429.55163574	26.798286438
1429.98779297	56.5139350891
1430.4239502	41.8059616089
1430.86010742	53.8837089539
1431.29443359	39.6349411011
1431.73046875	39.8755226135
1432.16650391	58.3430862427
1432.60266113	39.4004096985
1433.03857422	36.6044845581
1433.47460938	42.5577278137
1433.91064453	28.9045410156
1434.34655762	47.5666618347
1434.7824707	34.3020172119
1435.21655273	34.3049087524
1435.65246582	40.9187698364
1436.08837891	36.4438514709
1436.52416992	31.825460434
1436.96008301	43.6905403137
1437.39587402	46.2951850891
1437.83166504	33.4350395203
1438.26550293	38.1726951599
1438.70129395	45.0475006104
1439.13708496	32.7328796387
1439.57275391	58.0477905273
1440.00842285	48.1168670654
1440.44226074	35.8083648682
1440.87780762	57.3148155212
1441.31347656	52.7111434937
1441.74902344	39.3703842163
1442.18273926	51.1446990967
1442.61828613	35.2593154907
1443.05383301	43.6038589478
1443.48937988	50.0461235046
1443.92480469	47.0145683289
1444.35839844	60.0722885132
1444.79394531	43.5050506592
1445.22924805	51.8959693909
1445.6628418	55.5883102417
1446.0982666	52.416885376
1446.53356934	47.1004447937
1446.96887207	36.7643470764
1447.40234375	38.8631858826
1447.83764648	47.9317169189
1448.27294922	56.3503112793
1448.70629883	46.8905944824
1449.14147949	54.7032737732
1449.57678223	42.4499740601
1450.01000977	41.2348518372
1450.44519043	31.8355426788
1450.88037109	42.1083946228
1451.31359863	46.0015563965
1451.74865723	37.0837936401
1452.18383789	58.3727111816
1452.61694336	58.8585777283
1453.05200195	46.3057060242
1453.48522949	57.2296791077
1453.92016602	37.4523010254
1454.35510254	60.879360199
1454.78820801	43.7754364014
1455.22314453	43.6181907654
1455.65612793	42.7911605835
1456.09106445	38.9123725891
1456.52587891	52.7351837158
1456.9588623	36.4772987366
1457.39367676	30.336938858
1457.82666016	29.110502243
1458.26135254	44.4301643372
1458.69433594	49.6980361938
1459.12902832	47.895160675
1459.5637207	51.7576904297
1459.99658203	48.6342124939
1460.43115234	55.5384712219
1460.86401367	44.2666473389
1461.29858398	49.9324455261
1461.73132324	49.4661026001
1462.16589355	59.9615249634
1462.59863281	54.6339988708
1463.03320313	46.1224632263
1463.46582031	51.4813423157
1463.90026855	48.061340332
1464.33288574	51.4729156494
1464.76550293	52.0797157288
1465.19995117	44.9881668091
1465.63244629	55.9401092529
1466.06689453	40.2930335999
1466.49938965	41.7001838684
1466.93371582	48.7679481506
1467.36621094	39.473903656
1467.80041504	47.6821403503
1468.23291016	51.7332611084
1468.6652832	42.9699020386
1469.0994873	62.1893692017
1469.53186035	45.9729156494
1469.96606445	63.3349685669
1470.39831543	46.7531661987
1470.83068848	44.7131500244
1471.26477051	55.1676368713
1471.69702148	53.3482933044
1472.13110352	26.4544448853
1472.56335449	41.6596832275
1472.9954834	48.8521347046
1473.42944336	54.8773994446
1473.86169434	46.9090766907
1474.29382324	37.7196922302
1474.72766113	45.1467895508
1475.15979004	43.4660377502
1475.59179688	51.8718223572
1476.02575684	44.5972747803
1476.45776367	50.8717575073
1476.88977051	59.7235870361
1477.32165527	59.4878540039
1477.75549316	47.1327819824
1478.18737793	51.962348938
1478.61938477	52.730304718
1479.05310059	47.7692985535
1479.48486328	37.1550369263
1479.91674805	49.1441841125
1480.34863281	49.953666687
1480.78222656	60.1228904724
1481.21398926	46.5658378601
1481.64575195	45.2873535156
1482.07751465	32.7124824524
1482.51098633	51.3737754822
1482.94274902	50.535446167
1483.37438965	53.6093521118
1483.80603027	54.5086708069
1484.2376709	49.8732910156
1484.67114258	66.0832519531
1485.10266113	64.598197937
1485.53430176	44.609161377
1485.96582031	71.0109634399
1486.39733887	67.1419525146
1486.82885742	53.9944267273
1487.26208496	68.7428665161
1487.69360352	62.5800514221
1488.125	50.7009887695
1488.55639648	52.8203697205
1488.98779297	45.3537216187
1489.41918945	56.2441444397
1489.85058594	50.9457435608
1490.28369141	37.7667427063
1490.71496582	50.5895957947
1491.1463623	55.3084144592
1491.57751465	47.8257446289
1492.00878906	61.6030464172
1492.44006348	85.6021347046
1492.87121582	48.6614074707
1493.30236816	60.4437980652
1493.73352051	52.1095848083
1494.16467285	57.1183509827
1494.5958252	45.408203125
1495.02685547	65.8205947876
1495.45800781	62.3006629944
1495.89086914	53.4699401855
1496.32189941	68.9053573608
1496.75292969	56.8673248291
1497.18383789	49.6859397888
1497.61486816	61.5212936401
1498.04577637	66.0900039673
1498.47668457	54.5181236267
1498.90759277	67.5628585815
1499.33850098	47.0971260071
1499.76928711	48.4734954834
1500.20019531	63.2779502869
1500.63098145	66.2184448242
1501.06176758	47.6715278625
1501.49072266	54.581325531
1501.92150879	77.6527175903
1502.35217285	68.5536117554
1502.78283691	48.2080459595
1503.21362305	54.838142395
1503.64428711	37.1434402466
1504.0748291	68.1217346191
1504.50549316	55.9875526428
1504.93603516	66.2801437378
1505.36669922	56.337562561
1505.79724121	74.1697692871
1506.2277832	67.4156494141
1506.6583252	68.7018966675
1507.08691406	67.7814712524
1507.51745605	68.3609848022
1507.94787598	38.2227172852
1508.3782959	35.565788269
1508.80871582	55.8228721619
1509.23901367	63.7975349426
1509.66943359	62.9096717834
1510.09790039	65.2612075806
1510.52832031	60.3720092773
1510.95861816	59.7941894531
1511.38879395	54.726360321
1511.8190918	61.8976745605
1512.24938965	58.0650062561
1512.67773438	25.4672451019
1513.10791016	59.330280304
1513.53808594	92.5994873047
1513.96826172	55.3472442627
1514.39831543	66.6474609375
1514.82666016	64.619392395
1515.25671387	54.1304969788
1515.68676758	56.7770118713
1516.11682129	38.9360656738
1516.54504395	38.9949951172
1516.97497559	40.7422332764
1517.4050293	59.2946815491
1517.83496094	45.8792495728
1518.26306152	68.6191329956
1518.69299316	42.3364372253
1519.1229248	53.0509529114
1519.55273438	57.2792053223
1519.98071289	58.7765693665
1520.41064453	55.4066581726
1520.8404541	59.9784660339
1521.26831055	33.1245651245
1521.69812012	50.6942672729
1522.12792969	59.5163536072
1522.55578613	63.6377868652
1522.98547363	51.8745040894
1523.41516113	70.3668441772
1523.84301758	60.8717460632
1524.27258301	54.5029525757
1524.70227051	49.8847160339
1525.13000488	49.9987258911
1525.55957031	60.4043655396
1525.98913574	47.5660514832
1526.41687012	57.3688774109
1526.84631348	37.0781784058
1527.27404785	43.3833503723
1527.70349121	37.2497711182
1528.13293457	54.6211357117
1528.56054688	61.8748245239
1528.98986816	42.0143318176
1529.41748047	52.0029678345
1529.84680176	43.5564918518
1530.27441406	66.0708465576
1530.70361328	64.5068969727
1531.13293457	60.0835113525
1531.5604248	58.2746086121
1531.98962402	69.7055511475
1532.41711426	56.4558830261
1532.84631348	58.7763748169
1533.27368164	57.2227325439
1533.70288086	50.0478858948
1534.13012695	61.9058456421
1534.55932617	47.9409294128
1534.98657227	55.7093963623
1535.41564941	63.4423980713
1535.84289551	63.6711807251
1536.27197266	51.8888397217
1536.69909668	69.4080276489
1537.12817383	46.7941322327
1537.55529785	81.474822998
1537.98425293	60.1629867554
1538.41137695	61.698299408
1538.83837891	50.6027412415
1539.26733398	65.6880950928
1539.69433594	59.3470153809
1540.12316895	64.3009262085
1540.5501709	55.4307594299
1540.97900391	61.2177581787
1541.40600586	41.1470718384
1541.83300781	60.3156967163
1542.26171875	51.9542312622
1542.68859863	48.5193481445
1543.11547852	67.5179977417
1543.54418945	59.3466491699
1543.97094727	38.319568634
1544.3996582	39.8544578552
1544.82641602	50.1323928833
1545.25317383	51.6242752075
1545.6817627	52.2266578674
1546.10852051	54.5426750183
1546.53515625	53.7143325806
1546.96374512	41.7465286255
1547.39038086	47.6147193909
1547.8170166	59.8398246765
1548.2454834	49.3326454163
1548.67211914	64.0094909668
1549.09863281	65.3664093018
1549.52709961	42.4745941162
1549.95361328	51.4904327393
1550.38012695	27.0137786865
1550.80664063	41.6930198669
1551.23486328	54.0965881348
1551.66137695	50.8047790527
1552.08776855	40.7839508057
1552.51428223	42.4904212952
1552.94238281	45.1883277893
1553.36877441	56.5781707764
1553.79516602	59.274936676
1554.22155762	61.7304153442
1554.6496582	53.8778114319
1555.07592773	77.4392471313
1555.50219727	60.9868927002
1555.9284668	53.235534668
1556.35461426	51.6520576477
1556.78271484	58.4467887878
1557.2088623	47.0476112366
1557.63500977	53.6650047302
1558.06115723	36.0484848022
1558.48730469	46.6561279297
1558.91333008	52.8423919678
1559.34130859	57.0589675903
1559.76733398	52.4866752625
1560.19335938	46.2312240601
1560.61938477	49.1811027527
1561.04541016	42.6535797119
1561.47131348	71.064163208
1561.89733887	43.2436065674
1562.32324219	47.4107894897
1562.75097656	61.1061248779
1563.17687988	57.4922714233
1563.6027832	52.7170982361
1564.02856445	68.1110305786
1564.4543457	46.6561012268
1564.88024902	27.7598114014
1565.30603027	56.39635849
1565.73181152	35.1110649109
1566.1574707	50.2467498779
1566.58325195	51.3898353577
1567.00891113	34.5693283081
1567.43457031	54.9209480286
1567.86022949	53.5776939392
1568.28588867	64.3336486816
1568.71154785	50.8918151855
1569.13708496	40.7629852295
1569.56262207	37.6667938232
1569.98828125	46.5140457153
1570.41381836	46.2733230591
1570.8392334	63.3250732422
1571.26477051	30.9486446381
1571.69018555	46.9037666321
1572.11572266	36.0289955139
1572.5411377	35.5758209229
1572.96655273	31.1891098022
1573.3918457	24.5565338135
1573.81726074	50.7960700989
1574.24255371	42.7421531677
1574.66796875	41.4092407227
1575.09326172	32.1293296814
1575.51855469	49.1925544739
1575.94372559	29.972196579
1576.36901855	36.856426239
1576.79418945	32.7615966797
1577.21936035	32.1157798767
1577.64282227	55.3895874023
1578.06787109	40.051109314
1578.49304199	49.0728874207
1578.91821289	42.0443878174
1579.34326172	41.9310646057
1579.76831055	25.7033977509
1580.19335938	30.5224132538
1580.61657715	41.8180847168
1581.04162598	37.6877784729
1581.46655273	40.5061454773
1581.89160156	24.1105804443
1582.31652832	36.5555000305
1582.74145508	53.4114875793
1583.16455078	55.357624054
1583.58935547	55.958442688
1584.01428223	52.8173103333
1584.43908691	40.4548950195
1584.8638916	38.5469474792
1585.28686523	43.6368751526
1585.71166992	38.763874054
1586.13647461	46.6885185242
1586.56115723	23.1441421509
1586.98583984	47.2015724182
1587.40881348	21.4699230194
1587.83349609	27.0092697144
1588.25805664	49.2145957947
1588.6809082	33.1493225098
1589.10546875	53.4301528931
1589.53015137	36.131061554
1589.95471191	37.3922920227
1590.37744141	57.7618141174
1590.80200195	36.0233421326
1591.22644043	35.1843414307
1591.64916992	49.7358627319
1592.0736084	29.133939743
1592.49804688	41.9710350037
1592.9206543	43.26039505
1593.34509277	38.5383911133
1593.76940918	32.8593177795
1594.1920166	33.2789344788
1594.61633301	43.8718414307
1595.04064941	42.6943244934
1595.46313477	52.253288269
1595.8873291	43.3655929565
1596.31164551	48.3891105652
1596.73400879	53.8539810181
1597.1583252	11.9666185379
1597.58068848	42.2342643738
1598.00488281	45.1744117737
1598.42895508	41.879283905
1598.85131836	53.7925224304
1599.27539063	42.2516517639
1599.69775391	22.2670230865
1600.1217041	43.8309860229
1600.54577637	21.459280014
1600.96801758	37.6082687378
1601.39196777	51.9521560669
1601.81420898	21.6956310272
1602.23815918	42.1534423828
1602.66027832	42.4411621094
1603.08422852	41.2018127441
1603.50634766	46.3387908936
1603.93017578	36.2814254761
1604.35229492	34.1918678284
1604.77612305	55.989238739
1605.19812012	29.6702728271
1605.62182617	38.0583381653
1606.04382324	35.0955619812
1606.46765137	33.5722236633
1606.88952637	35.4186973572
1607.31323242	35.2210083008
1607.73510742	38.8130340576
1608.15881348	27.4100093842
1608.58068848	34.2915496826
1609.00427246	32.7381896973
1609.42602539	41.1465530396
1609.84790039	38.3327140808
1610.27148438	34.1714401245
1610.69311523	32.0930862427
1611.11669922	20.2492656708
1611.53833008	37.645450592
1611.96008301	23.5108795166
1612.38354492	20.7831249237
1612.80517578	44.4975891113
1613.2286377	38.8243675232
1613.65014648	20.1328220367
1614.07177734	24.6988296509
1614.49511719	31.025888443
1614.91662598	12.6446866989
1615.33813477	35.0877380371
1615.76147461	30.9392032623
1616.1829834	24.892950058
1616.60437012	23.999917984
1617.02758789	17.0327033997
1617.44897461	24.2135429382
1617.87036133	32.7264518738
1618.2935791	29.7796974182
1618.71496582	19.7451515198
1619.13623047	22.2343158722
1619.55932617	21.804479599
1619.98059082	15.6312065125
1620.40185547	39.1563491821
1620.82312012	29.1091804504
1621.24621582	28.7184906006
1621.6673584	24.9717540741
1622.08862305	27.771566391
1622.50976563	29.77709198
1622.93261719	7.92197465897
1623.35375977	14.1204090118
1623.77490234	38.4406013489
1624.19592285	19.9350452423
1624.61877441	25.9370174408
1625.03991699	12.5283260345
1625.4609375	28.6302623749
1625.88183594	20.8956184387
1626.30285645	20.135799408
1626.72375488	12.9004745483
1627.14648438	2.56439224781e-019
1627.56750488	21.3703174591
1627.98840332	2.60620450974
1628.40917969	9.15202045441
1628.83007813	28.4106044769
1629.25085449	25.1902885437
1629.67346191	29.2116241455
1630.09423828	17.1560077667
1630.51501465	32.7096061707
1630.93579102	13.7007455826
1631.35656738	14.3200101852
1631.77722168	13.3738555908
1632.19799805	17.2692184448
1632.61865234	16.7513160706
1633.03930664	15.416510582
1633.46166992	16.9738292694
1633.88232422	10.7807588577
1634.30285645	26.820400238
1634.72338867	27.537815094
1635.1439209	21.1483631134
1635.56445313	8.72439670563
1635.98498535	10.1794586182
1636.40551758	20.6888065338
1636.82592773	9.57983207703
1637.24633789	21.0109176636
1637.66674805	22.9340553284
1638.0871582	20.6513385773
1638.50756836	7.02821207047
1638.92785645	24.4869728088
1639.3482666	8.65210723877
1639.76855469	16.0706329346
1640.18884277	-2.17475709208e-019
1640.60913086	28.6468391418
1641.02941895	20.6317863464
1641.44958496	16.1085205078
1641.86987305	11.8050508499
1642.29003906	15.9890918732
1642.71020508	5.67932796478
1643.13037109	24.6251773834
1643.55053711	22.6305656433
1643.97058105	4.15367221832
1644.390625	3.50969219208
1644.80895996	4.21551799774
1645.22900391	8.76869678497
1645.64904785	4.07736730576
1646.0690918	20.2823677063
1646.48901367	13.2868824005
1646.90893555	17.1562328339
1647.32897949	4.50017881393
1647.74890137	14.0524225235
1648.16870117	1.03790950775
1648.58679199	17.1293716431
1649.00671387	24.9265804291
1649.42651367	29.8407783508
