# Supplementary material for: Deep CO2 in the end-Triassic Central Atlantic Magmatic Province
Source: Nat Commun. 2020 Apr 7;11:1670. doi: 10.1038/s41467-020-15325-6 (PMC7138847; doi:10.1038/s41467-020-15325-6)
Supplement: Supplementary file 3 — Source Data 1 [file 41467_2020_15325_MOESM3_ESM.zip › CO2/AN156AI_2Px_Incl2_Bubble1_CO2.txt]

1203.32177734	-1.24435985088
1203.77514648	-0.349537193775
1204.22839355	11.6999559402
1204.68164063	9.19553661346
1205.13293457	13.5744247437
1205.58605957	17.2883472443
1206.03930664	17.5326442719
1206.49243164	10.0035076141
1206.94555664	8.61337757111
1207.39672852	12.770406723
1207.84985352	8.86590576172
1208.30285645	10.7870960236
1208.75585938	24.4708881378
1209.20703125	7.40226984024
1209.66003418	26.5079021454
1210.11291504	31.4372138977
1210.56396484	30.1084442139
1211.01696777	4.77776050568
1211.46984863	24.9556427002
1211.92272949	13.4174919128
1212.37365723	11.0577011108
1212.82641602	18.9377689362
1213.27929688	0.466515421867
1213.73010254	20.7114448547
1214.18286133	11.7197027206
1214.63562012	18.6449356079
1215.08642578	29.2011623383
1215.5390625	27.3184394836
1215.99169922	18.0540504456
1216.44250488	12.0989484787
1216.8951416	18.4983654022
1217.34765625	16.9074020386
1217.79833984	16.5168876648
1218.25085449	18.7146091461
1218.70153809	13.9698848724
1219.15405273	9.47524929047
1219.60644531	12.8254613876
1220.05700684	10.366815567
1220.50952148	32.9853630066
1220.95996094	16.1138782501
1221.41235352	17.6851711273
1221.86474609	1.79658210278
1222.31518555	16.3582515717
1222.76745605	17.6819820404
1223.21789551	20.8761825562
1223.67016602	8.06747722626
1224.1204834	0.00843606051058
1224.57275391	15.8016347885
1225.02490234	18.3562278748
1225.47521973	12.7847194672
1225.92736816	9.11154651642
1226.37756348	11.3869628906
1226.82971191	23.2115707397
1227.27990723	16.8750038147
1227.73193359	17.0531387329
1228.18200684	19.4973220825
1228.6340332	22.5314350128
1229.08410645	21.9491252899
1229.53613281	27.1412391663
1229.98620605	16.7729930878
1230.43811035	14.6801462173
1230.88806152	27.647151947
1231.33996582	14.635556221
1231.78991699	22.4466629028
1232.23986816	3.93802237511
1232.69165039	10.189696312
1233.14147949	5.54784011841
1233.59326172	19.2188110352
1234.04309082	32.1620521545
1234.49475098	24.6736793518
1234.94458008	24.3031005859
1235.39440918	24.1184978485
1235.84606934	19.2176208496
1236.29577637	29.7707462311
1236.74731445	26.5219478607
1237.19702148	25.0915927887
1237.64672852	11.7613773346
1238.09814453	20.4254112244
1238.54785156	21.5739364624
1238.99926758	19.2567958832
1239.44885254	23.9791259766
1239.8984375	9.93517112732
1240.34973145	22.6090278625
1240.79931641	21.8654727936
1241.2487793	11.8003339767
1241.70007324	25.0718154907
1242.14953613	21.5615272522
1242.59887695	21.1822013855
1243.0501709	15.8306884766
1243.49951172	8.94547653198
1243.94885254	18.5092735291
1244.40002441	11.1719636917
1244.84936523	20.1224422455
1245.29858398	29.9282398224
1245.74975586	7.60346317291
1246.19897461	14.5230398178
1246.64819336	9.99940013885
1247.09741211	13.4745864868
1247.54833984	11.1546230316
1247.99755859	7.89676332474
1248.44665527	14.1290016174
1248.89575195	7.35309457779
1249.34667969	31.0073604584
1249.7956543	13.240852356
1250.24475098	21.9235744476
1250.69372559	14.8246154785
1251.14453125	13.3874778748
1251.59350586	28.0656642914
1252.0423584	20.7106628418
1252.49133301	16.4407615662
1252.94018555	9.89974689484
1253.39086914	19.0075302124
1253.83972168	19.1743946075
1254.28857422	13.0706672668
1254.73730469	9.99866294861
1255.18603516	17.1483020782
1255.63671875	20.2658214569
1256.08544922	19.1686306
1256.53405762	19.5914802551
1256.98278809	19.8964233398
1257.43139648	15.5372524261
1257.88000488	27.4988670349
1258.32861328	19.5543613434
1258.77905273	16.2871437073
1259.22766113	12.3656673431
1259.67614746	22.2740898132
1260.12475586	14.6317834854
1260.57324219	24.5151596069
1261.02160645	9.51078891754
1261.47009277	27.6593074799
1261.91845703	24.0260810852
1262.36694336	20.7019138336
1262.81713867	12.7638053894
1263.26550293	21.605758667
1263.71386719	21.1982898712
1264.16210938	12.8555593491
1264.61035156	12.6898431778
1265.05859375	20.2735481262
1265.50683594	36.6134109497
1265.95507813	33.1818008423
1266.40332031	23.5333042145
1266.85144043	19.1304569244
1267.29956055	14.2084550858
1267.74768066	2.07402300835
1268.19580078	19.9891414642
1268.6439209	23.8479347229
1269.09191895	23.0944442749
1269.53991699	23.0967998505
1269.98791504	15.3274345398
1270.43591309	10.861866951
1270.88391113	34.0421562195
1271.33178711	0.0586218424141
1271.77978516	30.5278129578
1272.22766113	14.9643211365
1272.67553711	13.5714797974
1273.12329102	13.8715772629
1273.57116699	22.9187240601
1274.0189209	19.8421936035
1274.4666748	20.0059051514
1274.91442871	18.530664444
1275.36218262	13.656170845
1275.80810547	11.362455368
1276.2557373	18.0619430542
1276.70336914	23.5282478333
1277.15100098	22.0285968781
1277.59863281	13.1764698029
1278.04626465	21.8267440796
1278.49377441	6.60107135773
1278.94140625	19.0176677704
1279.38891602	21.6054706573
1279.83447266	4.34951877594
1280.28198242	15.1120052338
1280.72949219	9.54123306274
1281.17687988	14.8875789642
1281.62426758	20.2790527344
1282.07165527	8.06784534454
1282.51904297	21.9780902863
1282.96447754	11.853099823
1283.41186523	16.9056491852
1283.85913086	16.1330966949
1284.30639648	20.0544433594
1284.75366211	8.22841930389
1285.19897461	9.01701259613
1285.64624023	47.5061073303
1286.09338379	129.627197266
1286.54052734	101.873779297
1286.9876709	42.0221672058
1287.43286133	10.869228363
1287.88000488	8.22093200684
1288.32702637	11.1605758667
1288.77416992	2.78736448288
1289.21923828	8.00758266449
1289.66625977	17.8961353302
1290.11328125	9.69983196259
1290.56018066	19.9887504578
1291.00524902	13.9147348404
1291.45214844	8.84540462494
1291.89904785	12.5267791748
1292.34594727	4.21692752838
1292.79089355	14.3081588745
1293.2376709	15.3711681366
1293.68444824	5.29851675034
1294.12939453	1.66586506367
1294.57617188	-3.73227500916
1295.02282715	7.48163223267
1295.46765137	14.0700178146
1295.91430664	7.98658037186
1296.36096191	7.114777565
1296.80578613	12.8560085297
1297.25244141	18.6316890717
1297.69897461	17.6928844452
1298.14367676	14.5863761902
1298.59020996	13.0580568314
1299.03674316	6.33310985565
1299.48132324	19.7410774231
1299.92785645	18.0934867859
1300.37243652	5.85727024078
1300.81884766	10.9641304016
1301.26525879	20.9705429077
1301.70983887	10.0857486725
1302.15612793	-3.86097288132
1302.60058594	-2.96188807487
1303.046875	9.09313488007
1303.49316406	13.5955486298
1303.93762207	14.0007953644
1304.38391113	17.8887348175
1304.82824707	7.52143192291
1305.27441406	-8.06896781921
1305.71875	14.5670394897
1306.16491699	8.77507686615
1306.60913086	13.3174943924
1307.05529785	0.0346946828067
1307.50134277	7.64649391174
1307.94555664	12.1758308411
1308.39160156	1.91286849976
1308.83581543	15.2041120529
1309.28173828	11.3578510284
1309.72583008	9.61176490784
1310.171875	3.19281506538
1310.61584473	15.6375169754
1311.06176758	17.0174064636
1311.50585938	7.15788984299
1311.9498291	15.0761575699
1312.39562988	12.5316820145
1312.83959961	12.5822229385
1313.28540039	-3.01959657669
1313.72924805	17.6191654205
1314.17504883	10.0340633392
1314.61889648	17.983373642
1315.0645752	2.29732656479
1315.50842285	1.84779787064
1315.95214844	15.8365087509
1316.39782715	1.76241111755
1316.84155273	17.1853256226
1317.28723145	17.9166660309
1317.73083496	12.2732429504
1318.17456055	16.1356811523
1318.62011719	16.0549678802
1319.0637207	18.7938499451
1319.50915527	9.77398586273
1319.95275879	9.20306682587
1320.3963623	12.0090522766
1320.84179688	14.9944868088
1321.28527832	-1.82663595676
1321.72875977	24.2670021057
1322.17407227	20.4504508972
1322.61755371	16.1563396454
1323.06103516	23.5038108826
1323.50622559	7.97930765152
1323.94970703	15.2044992447
1324.39306641	18.8312759399
1324.83825684	2.05651521683
1325.28149414	21.444442749
1325.72485352	21.770866394
1326.16809082	11.6903572083
1326.61328125	22.5711479187
1327.05639648	29.6140613556
1327.49963379	23.0007591248
1327.94470215	28.7720394135
1328.38781738	29.9864025116
1328.83105469	17.7630062103
1329.27416992	16.5981521606
1329.71911621	22.9387550354
1330.16210938	22.2599754333
1330.60522461	20.2762012482
1331.04821777	18.8980369568
1331.49121094	12.1358222961
1331.93603516	7.63666391373
1332.37902832	7.74899721146
1332.82202148	18.994682312
1333.26489258	13.8352470398
1333.70776367	7.19680166245
1334.15246582	21.5353088379
1334.59533691	16.789560318
1335.03820801	11.2180070877
1335.48095703	10.6553440094
1335.92370605	29.7914142609
1336.36645508	15.1286611557
1336.81103516	1.85841906071
1337.25378418	10.4190731049
1337.6965332	0.377746850252
1338.13916016	18.059551239
1338.58178711	20.0215816498
1339.02441406	31.581401825
1339.46704102	14.4072284698
1339.91149902	18.6973781586
1340.35400391	11.6967983246
1340.79650879	23.4204177856
1341.23901367	13.9127311707
1341.68151855	11.6122169495
1342.12402344	19.6599273682
1342.56640625	32.2908821106
1343.00891113	37.0833244324
1343.45129395	9.68801403046
1343.89367676	33.8392333984
1344.3359375	22.5094280243
1344.77832031	28.7397918701
1345.22058105	23.7663536072
1345.66296387	17.1564273834
1346.10705566	29.777759552
1346.54931641	15.5907039642
1346.99145508	25.0982208252
1347.43371582	19.7924919128
1347.87585449	28.2145996094
1348.31799316	20.9594211578
1348.76013184	16.9844722748
1349.20227051	18.5779037476
1349.64428711	26.1165122986
1350.08642578	17.392414093
1350.52844238	20.1474266052
1350.96862793	28.7564792633
1351.41052246	21.9434947968
1351.85253906	10.7432279587
1352.29443359	20.717502594
1352.7364502	16.5549182892
1353.17834473	28.7662162781
1353.62023926	6.10929679871
1354.06201172	1.32631599903
1354.50390625	27.690530777
1354.94567871	11.609588623
1355.38745117	6.10201501846
1355.82922363	18.5528793335
1356.27099609	2.87343358994
1356.71276855	10.8791685104
1357.15258789	17.0569553375
1357.59423828	6.22878217697
1358.03588867	14.6549987793
1358.47753906	5.22329616547
1358.91918945	9.3194770813
1359.36071777	11.1802587509
1359.80236816	17.7151966095
1360.24389648	17.5098457336
1360.68359375	24.2456417084
1361.125	8.83214378357
1361.56652832	9.57912063599
1362.00793457	12.0423431396
1362.44946289	12.2541713715
1362.89086914	22.1783351898
1363.33032227	11.0177526474
1363.77172852	5.87140893936
1364.21313477	19.3364772797
1364.65441895	23.605298996
1365.09570313	16.4262008667
1365.53515625	14.4043083191
1365.97644043	30.7194957733
1366.41760254	16.7438182831
1366.85888672	17.4705810547
1367.29821777	7.65209007263
1367.73937988	28.1998558044
1368.18041992	8.97310066223
1368.62158203	9.56669235229
1369.06079102	14.0324258804
1369.50195313	18.6001110077
1369.94299316	21.980178833
1370.3840332	27.1721153259
1370.82312012	12.3815507889
1371.26416016	16.3300247192
1371.70507813	10.1994457245
1372.14416504	16.654504776
1372.58508301	22.510848999
1373.02600098	21.0295066833
1373.46508789	14.9637966156
1373.90588379	6.79499578476
1374.34667969	30.3683300018
1374.78564453	22.2378902435
1375.22644043	8.6980047226
1375.66723633	10.7937965393
1376.1060791	16.5109462738
1376.546875	18.5293216705
1376.98754883	11.2282409668
1377.4263916	24.2810230255
1377.86706543	3.83145737648
1378.30578613	16.6933364868
1378.74645996	7.44683170319
1379.18701172	11.8010129929
1379.62573242	12.8201780319
1380.06628418	16.9492931366
1380.50488281	1.24717795849
1380.94543457	18.1903934479
1381.38586426	18.4550361633
1381.82446289	4.86198472977
1382.26489258	17.1217308044
1382.70349121	7.9106092453
1383.1439209	3.97788071632
1383.58239746	4.16082954407
1384.02270508	5.0562505722
1384.4630127	7.33487987518
1384.90148926	27.8064823151
1385.34179688	11.1812849045
1385.78015137	18.6119728088
1386.22045898	19.0764598846
1386.65881348	16.0900421143
1387.09899902	12.177652359
1387.53723145	17.3772087097
1387.97741699	16.0663051605
1388.41564941	70.7673568726
1388.85583496	205.925720215
1389.29406738	121.532653809
1389.73217773	36.6144294739
1390.17224121	6.10260009766
1390.61047363	5.23676919937
1391.05041504	6.95624446869
1391.48852539	16.5881233215
1391.9284668	2.42894864082
1392.36657715	6.85379266739
1392.80639648	17.951210022
1393.24450684	9.84502410889
1393.68249512	12.2757520676
1394.12231445	9.41370201111
1394.56030273	6.3411989212
1395	7.80325222015
1395.43798828	1.99751508236
1395.87585449	18.4549827576
1396.31555176	-7.24033021927
1396.75341797	-0.877091467381
1397.19311523	6.06810045242
1397.63085938	12.2547597885
1398.06872559	5.86113262177
1398.50830078	8.45430278778
1398.94604492	5.56319952011
1399.38378906	4.53900671005
1399.82336426	10.6359901428
1400.26098633	11.1435222626
1400.6986084	5.56744670868
1401.13806152	15.4402332306
1401.57568359	3.42629528046
1402.01330566	1.79040229321
1402.45275879	-0.243503749371
1402.89025879	11.5378770828
1403.32775879	-3.46592307091
1403.76525879	1.74032855034
1404.20458984	4.39980697632
1404.64208984	9.56642913818
1405.07946777	9.15103912354
1405.5168457	-0.102235540748
1405.95617676	-0.979822516441
1406.39355469	1.05705904961
1406.83081055	6.13794088364
1407.26818848	10.5960569382
1407.70727539	6.85252285004
1408.14453125	0.981794655323
1408.58178711	2.10748958588
1409.01904297	19.2743396759
1409.45812988	17.8787384033
1409.89526367	44.5977973938
1410.33251953	53.7831611633
1410.76965332	15.9355039597
1411.20678711	6.50757169724
1411.64379883	15.9452877045
1412.08276367	11.8049507141
1412.51989746	15.8460597992
1412.95690918	9.66393089294
1413.3939209	-2.3204267025
1413.83093262	4.52542591095
1414.26782227	11.5674552917
1414.70666504	4.01101446152
1415.14355469	7.83794593811
1415.58044434	16.8169612885
1416.01733398	4.36089897156
1416.45422363	-0.544776856899
1416.89099121	3.02778983116
1417.32788086	16.7879333496
1417.76464844	0.684937655926
1418.20141602	-5.90273046494
1418.64001465	1.75074803829
1419.07678223	9.39916133881
1419.51342773	19.0570297241
1419.95019531	10.1924753189
1420.38684082	-3.79184985161
1420.82348633	0.236917555332
1421.26000977	13.0628938675
1421.69665527	6.74111747742
1422.13317871	1.98283338547
1422.56982422	2.61236763
1423.00634766	9.62660884857
1423.44287109	5.33743715286
1423.87927246	5.41104793549
1424.3157959	14.8547515869
1424.75219727	6.26138305664
1425.18859863	2.79731464386
1425.625	19.7460479736
1426.06140137	17.4875202179
1426.49780273	5.58453178406
1426.93408203	16.8787517548
1427.37036133	15.1937208176
1427.8067627	8.81781673431
1428.24291992	15.0974206924
1428.67919922	8.90794086456
1429.11547852	17.2119007111
1429.55163574	17.0023384094
1429.98779297	12.8117141724
1430.4239502	15.9466018677
1430.86010742	16.9587535858
1431.29443359	7.89735031128
1431.73046875	6.4379992485
1432.16650391	11.3519859314
1432.60266113	15.0475645065
1433.03857422	4.65114307404
1433.47460938	16.7516937256
1433.91064453	19.1777667999
1434.34655762	8.97336387634
1434.7824707	6.72728300095
1435.21655273	13.0595693588
1435.65246582	8.41205787659
1436.08837891	10.0600690842
1436.52416992	12.8665132523
1436.96008301	11.3725767136
1437.39587402	20.8011608124
1437.83166504	18.2363624573
1438.26550293	18.6848278046
1438.70129395	20.1654109955
1439.13708496	8.66522407532
1439.57275391	12.4511146545
1440.00842285	19.2009868622
1440.44226074	28.2955741882
1440.87780762	1.43598532677
1441.31347656	15.0468254089
1441.74902344	8.96586608887
1442.18273926	10.6100320816
1442.61828613	22.6635742188
1443.05383301	6.13845491409
1443.48937988	7.99780035019
1443.92480469	23.0791339874
1444.35839844	2.88288116455
1444.79394531	18.9811592102
1445.22924805	8.62465381622
1445.6628418	23.4558124542
1446.0982666	10.5255155563
1446.53356934	-0.36392006278
1446.96887207	15.9790840149
1447.40234375	19.2734680176
1447.83764648	15.933385849
1448.27294922	22.0419712067
1448.70629883	8.53021144867
1449.14147949	9.88524532318
1449.57678223	0.451436340809
1450.01000977	13.0142774582
1450.44519043	17.383644104
1450.88037109	25.0406951904
1451.31359863	7.4833779335
1451.74865723	24.4966697693
1452.18383789	12.4514303207
1452.61694336	5.65208148956
1453.05200195	16.8227291107
1453.48522949	9.06102371216
1453.92016602	19.7423362732
1454.35510254	30.8221244812
1454.78820801	17.4935359955
1455.22314453	23.8137454987
1455.65612793	8.11821460724
1456.09106445	13.0750646591
1456.52587891	10.7032585144
1456.9588623	10.6039619446
1457.39367676	9.4774646759
1457.82666016	24.4630699158
1458.26135254	5.02333498001
1458.69433594	18.6674880981
1459.12902832	23.1525249481
1459.5637207	6.82051753998
1459.99658203	16.6201248169
1460.43115234	14.9023170471
1460.86401367	7.9280462265
1461.29858398	13.873175621
1461.73132324	12.801651001
1462.16589355	12.645781517
1462.59863281	14.8913402557
1463.03320313	8.0524187088
1463.46582031	4.79498243332
1463.90026855	16.8542346954
1464.33288574	10.9098758698
1464.76550293	24.9643936157
1465.19995117	10.3211755753
1465.63244629	17.890958786
1466.06689453	16.768781662
1466.49938965	5.54325485229
1466.93371582	24.109954834
1467.36621094	5.59007453918
1467.80041504	14.3118810654
1468.23291016	21.0363864899
1468.6652832	11.0276794434
1469.0994873	10.1763391495
1469.53186035	17.5712928772
1469.96606445	14.5795917511
1470.39831543	24.5442714691
1470.83068848	15.3034677505
1471.26477051	28.9777603149
1471.69702148	11.2066202164
1472.13110352	22.0612449646
1472.56335449	19.399269104
1472.9954834	-0.532523036003
1473.42944336	1.62029230595
1473.86169434	12.227312088
1474.29382324	11.8508825302
1474.72766113	13.4251413345
1475.15979004	-0.783584117889
1475.59179688	0.816465139389
1476.02575684	23.5204181671
1476.45776367	6.40478563309
1476.88977051	1.57495379448
1477.32165527	1.64390814304
1477.75549316	17.8756999969
1478.18737793	5.02172660828
1478.61938477	16.1062965393
1479.05310059	9.62098312378
1479.48486328	12.6203994751
1479.91674805	10.1456260681
1480.34863281	13.8822212219
1480.78222656	7.9351401329
1481.21398926	9.08244895935
1481.64575195	7.2179107666
1482.07751465	16.9561443329
1482.51098633	2.81078934669
1482.94274902	19.0832309723
1483.37438965	-21.8230438232
1483.80603027	10.6297264099
1484.2376709	5.76801776886
1484.67114258	11.6698904037
1485.10266113	14.1533460617
1485.53430176	7.3330373764
1485.96582031	10.7722272873
1486.39733887	19.8759860992
1486.82885742	15.1938724518
1487.26208496	14.8674850464
1487.69360352	10.9404563904
1488.125	15.272362709
1488.55639648	11.2890882492
1488.98779297	0.182584807277
1489.41918945	23.0762634277
1489.85058594	24.0404949188
1490.28369141	6.84668159485
1490.71496582	8.61682128906
1491.1463623	19.5762004852
1491.57751465	7.17891359329
1492.00878906	11.9714727402
1492.44006348	13.8581285477
1492.87121582	10.9645709991
1493.30236816	8.39337825775
1493.73352051	0.39503633976
1494.16467285	5.10382032394
1494.5958252	21.6914196014
1495.02685547	10.2157773972
1495.45800781	0.444059103727
1495.89086914	14.9681520462
1496.32189941	17.2274456024
1496.75292969	8.50354766846
1497.18383789	22.1316814423
1497.61486816	16.1548309326
1498.04577637	18.2028617859
1498.47668457	16.6672897339
1498.90759277	6.82844924927
1499.33850098	14.7379732132
1499.76928711	2.60382962227
1500.20019531	15.3299636841
1500.63098145	17.8757705688
1501.06176758	17.9939727783
1501.49072266	9.08428096771
1501.92150879	27.1373729706
1502.35217285	20.5847206116
1502.78283691	17.5036907196
1503.21362305	14.4136657715
1503.64428711	21.6659526825
1504.0748291	16.1447048187
1504.50549316	-1.41770541668
1504.93603516	8.11988449097
1505.36669922	15.7098169327
1505.79724121	23.7903728485
1506.2277832	10.6941680908
1506.6583252	35.3532714844
1507.08691406	20.5298252106
1507.51745605	4.16365671158
1507.94787598	11.0675916672
1508.3782959	16.8611717224
1508.80871582	14.5943222046
1509.23901367	25.0885448456
1509.66943359	19.6804523468
1510.09790039	21.7353286743
1510.52832031	22.2532577515
1510.95861816	16.5231647491
1511.38879395	5.72003698349
1511.8190918	10.0713586807
1512.24938965	16.1103610992
1512.67773438	20.2723255157
1513.10791016	18.5650196075
1513.53808594	39.5257415771
1513.96826172	19.1250743866
1514.39831543	12.9232292175
1514.82666016	20.3974075317
1515.25671387	2.65614175797
1515.68676758	9.5973739624
1516.11682129	28.6582393646
1516.54504395	8.45743083954
1516.97497559	25.8214435577
1517.4050293	13.1901922226
1517.83496094	-1.68283843994
1518.26306152	16.4420566559
1518.69299316	10.0410356522
1519.1229248	12.8553609848
1519.55273438	6.87792396545
1519.98071289	8.66503334045
1520.41064453	16.1711845398
1520.8404541	25.7315254211
1521.26831055	12.0014686584
1521.69812012	10.6467590332
1522.12792969	9.67861175537
1522.55578613	11.34445858
1522.98547363	22.81939888
1523.41516113	6.69097995758
1523.84301758	5.7717924118
1524.27258301	15.3154182434
1524.70227051	17.1392002106
1525.13000488	13.6478528976
1525.55957031	27.1933193207
1525.98913574	15.4427499771
1526.41687012	19.4342842102
1526.84631348	23.4641304016
1527.27404785	22.9529132843
1527.70349121	16.9925842285
1528.13293457	1.75631606579
1528.56054688	20.1216754913
1528.98986816	5.1860575676
1529.41748047	24.3186569214
1529.84680176	17.8581638336
1530.27441406	6.81648778915
1530.70361328	12.7534742355
1531.13293457	0.35091021657
1531.5604248	18.5940246582
1531.98962402	18.4581031799
1532.41711426	8.10601806641
1532.84631348	9.56636714935
1533.27368164	14.5531587601
1533.70288086	20.931388855
1534.13012695	16.7219161987
1534.55932617	13.3023462296
1534.98657227	13.5485057831
1535.41564941	16.0920562744
1535.84289551	10.6836967468
1536.27197266	12.9167861938
1536.69909668	17.4411239624
1537.12817383	8.83722114563
1537.55529785	17.83543396
1537.98425293	6.85242319107
1538.41137695	12.3143978119
1538.83837891	4.91525554657
1539.26733398	29.9942092896
1539.69433594	15.5000829697
1540.12316895	6.11160182953
1540.5501709	20.1564865112
1540.97900391	26.3548107147
1541.40600586	12.5890569687
1541.83300781	14.9704828262
1542.26171875	10.1987009048
1542.68859863	17.8841876984
1543.11547852	19.2226734161
1543.54418945	12.6025590897
1543.97094727	17.9559574127
1544.3996582	19.7161407471
1544.82641602	1.85958051682
1545.25317383	20.1935844421
1545.6817627	18.3752861023
1546.10852051	17.3775463104
1546.53515625	5.30053424835
1546.96374512	11.4075555801
1547.39038086	9.51696681976
1547.8170166	21.7674198151
1548.2454834	14.2163705826
1548.67211914	5.77712917328
1549.09863281	11.5314254761
1549.52709961	7.92638969421
1549.95361328	2.47742271423
1550.38012695	13.2059192657
1550.80664063	8.38837623596
1551.23486328	10.8554124832
1551.66137695	17.3408927917
1552.08776855	11.3952693939
1552.51428223	14.0615510941
1552.94238281	7.05673313141
1553.36877441	8.19863128662
1553.79516602	2.37645483017
1554.22155762	8.21850681305
1554.6496582	14.5683364868
1555.07592773	22.7437381744
1555.50219727	29.6497993469
1555.9284668	13.1105670929
1556.35461426	22.2410240173
1556.78271484	16.6957302094
1557.2088623	2.90683102608
1557.63500977	22.5066566467
1558.06115723	16.083656311
1558.48730469	16.6294155121
1558.91333008	-0.210316851735
1559.34130859	14.5277290344
1559.76733398	8.68153190613
1560.19335938	7.68969249725
1560.61938477	16.7140254974
1561.04541016	5.76521873474
1561.47131348	9.04999732971
1561.89733887	16.4123916626
1562.32324219	15.0339641571
1562.75097656	7.17313289642
1563.17687988	25.1785984039
1563.6027832	4.8594250679
1564.02856445	23.3013019562
1564.4543457	0.787701249123
1564.88024902	8.4644613266
1565.30603027	14.9004116058
1565.73181152	16.072933197
1566.1574707	1.44143593311
1566.58325195	16.8821163177
1567.00891113	9.99682807922
1567.43457031	15.3485832214
1567.86022949	9.06575012207
1568.28588867	8.28359413147
1568.71154785	29.0677394867
1569.13708496	6.48037958145
1569.56262207	11.7302799225
1569.98828125	-0.607216000557
1570.41381836	13.059428215
1570.8392334	10.7550058365
1571.26477051	20.7932167053
1571.69018555	13.7928800583
1572.11572266	7.86267852783
1572.5411377	1.84128201008
1572.96655273	8.14357185364
1573.3918457	7.66536092758
1573.81726074	-1.23485052586
1574.24255371	8.82207202911
1574.66796875	6.85191822052
1575.09326172	5.50945663452
1575.51855469	13.373085022
1575.94372559	-3.13288187981
1576.36901855	19.2019252777
1576.79418945	6.577688694
1577.21936035	10.11095047
1577.64282227	10.6722412109
1578.06787109	9.06441020966
1578.49304199	8.22802734375
1578.91821289	20.7065486908
1579.34326172	7.15085029602
1579.76831055	14.5032253265
1580.19335938	16.8032989502
1580.61657715	-6.70482826233
1581.04162598	19.3205795288
1581.46655273	9.54420185089
1581.89160156	13.6020126343
1582.31652832	14.7257432938
1582.74145508	9.06264305115
1583.16455078	17.6965236664
1583.58935547	14.5153923035
1584.01428223	13.0103225708
1584.43908691	20.3686122894
1584.8638916	9.86287879944
1585.28686523	13.4026060104
1585.71166992	-0.211806535721
1586.13647461	1.59526646137
1586.56115723	8.00033664703
1586.98583984	9.95100975037
1587.40881348	-4.68008852005
1587.83349609	2.67805933952
1588.25805664	4.22222185135
1588.6809082	12.1701889038
1589.10546875	8.08805179596
1589.53015137	14.2752084732
1589.95471191	0.189523652196
1590.37744141	7.68993139267
1590.80200195	10.8370923996
1591.22644043	2.33957672119
1591.64916992	6.1514210701
1592.0736084	6.59846544266
1592.49804688	17.4021873474
1592.9206543	14.6991291046
1593.34509277	17.9007644653
1593.76940918	7.95941638947
1594.1920166	8.85430908203
1594.61633301	16.7445163727
1595.04064941	-0.462955772877
1595.46313477	1.68322968483
1595.8873291	9.19308280945
1596.31164551	12.2649421692
1596.73400879	1.89836525917
1597.1583252	4.14246034622
1597.58068848	8.56869316101
1598.00488281	8.64291381836
1598.42895508	14.1105499268
1598.85131836	18.2369174957
1599.27539063	11.5144329071
1599.69775391	17.086271286
1600.1217041	7.17878723145
1600.54577637	4.93134737015
1600.96801758	14.3771743774
1601.39196777	24.5807189941
1601.81420898	3.53093290329
1602.23815918	-1.32584190369
1602.66027832	11.1850261688
1603.08422852	3.61231327057
1603.50634766	9.27806282043
1603.93017578	17.2807884216
1604.35229492	3.36993455887
1604.77612305	15.1419363022
1605.19812012	23.6359214783
1605.62182617	7.40613698959
1606.04382324	11.3062944412
1606.46765137	14.5414266586
1606.88952637	19.0619239807
1607.31323242	7.54135370255
1607.73510742	10.8016347885
1608.15881348	18.2516803741
1608.58068848	13.8672513962
1609.00427246	9.94598865509
1609.42602539	6.91177845001
1609.84790039	23.9664268494
1610.27148438	11.6585836411
1610.69311523	18.7399425507
1611.11669922	4.17280912399
1611.53833008	21.002658844
1611.96008301	5.66074228287
1612.38354492	11.5945491791
1612.80517578	7.83448028564
1613.2286377	-9.40598964691
1613.65014648	18.323841095
1614.07177734	2.32910966873
1614.49511719	9.17049980164
1614.91662598	15.3511142731
1615.33813477	8.86444950104
1615.76147461	10.2858247757
1616.1829834	17.0692996979
1616.60437012	11.972328186
1617.02758789	6.75951099396
1617.44897461	6.82583332062
1617.87036133	17.2721443176
1618.2935791	-0.816049575806
1618.71496582	8.96350669861
1619.13623047	20.4111061096
1619.55932617	13.3952283859
1619.98059082	3.04506134987
1620.40185547	0.833887279034
1620.82312012	14.9846935272
1621.24621582	2.43577933311
1621.6673584	15.4744644165
1622.08862305	9.31306648254
1622.50976563	17.5315246582
1622.93261719	9.05237007141
1623.35375977	5.74020814896
1623.77490234	8.98552703857
1624.19592285	7.50069904327
1624.61877441	16.8100395203
1625.03991699	14.8643255234
1625.4609375	11.2500085831
1625.88183594	8.04664134979
1626.30285645	10.7292871475
1626.72375488	1.66937327385
1627.14648438	8.45116710663
1627.56750488	19.0651073456
1627.98840332	-4.38911247253
1628.40917969	11.7760353088
1628.83007813	20.7941665649
1629.25085449	16.487569809
1629.67346191	11.9526119232
1630.09423828	5.00667285919
1630.51501465	12.9389772415
1630.93579102	25.7106132507
1631.35656738	17.2394580841
1631.77722168	11.0319414139
1632.19799805	16.9231948853
1632.61865234	27.0410327911
1633.03930664	12.2176532745
1633.46166992	18.7538719177
1633.88232422	19.256652832
1634.30285645	8.91551971436
1634.72338867	13.3641834259
1635.1439209	1.15284740925
1635.56445313	14.0234241486
1635.98498535	17.1243209839
1636.40551758	1.70007836819
1636.82592773	17.4329547882
1637.24633789	21.2136287689
1637.66674805	14.5647764206
1638.0871582	16.8826065063
1638.50756836	17.7705478668
1638.92785645	23.2365989685
1639.3482666	16.8078842163
1639.76855469	-0.515921473503
1640.18884277	17.3951835632
1640.60913086	19.8979225159
1641.02941895	6.23591804504
1641.44958496	25.7288131714
1641.86987305	14.2830181122
1642.29003906	26.2135009766
1642.71020508	18.2407855988
1643.13037109	24.629617691
1643.55053711	24.5967674255
1643.97058105	17.8790435791
1644.390625	8.60402107239
1644.80895996	23.7375793457
1645.22900391	15.4691410065
1645.64904785	19.0656890869
1646.0690918	26.6879615784
1646.48901367	19.4033336639
1646.90893555	19.4044475555
1647.32897949	18.7106132507
1647.74890137	18.7565250397
1648.16870117	18.5600986481
1648.58679199	12.855723381
1649.00671387	18.0891036987
1649.42651367	14.2750749588
