# Supplementary material for: Deep CO2 in the end-Triassic Central Atlantic Magmatic Province
Source: Nat Commun. 2020 Apr 7;11:1670. doi: 10.1038/s41467-020-15325-6 (PMC7138847; doi:10.1038/s41467-020-15325-6)
Supplement: Supplementary file 3 — Source Data 1 [file 41467_2020_15325_MOESM3_ESM.zip › CO2/AN18I_1Px_Incl1_Bubble1_CO2.txt]

1151.67236328	6.45862622281e-020
1152.1282959	11.0051603317
1152.58422852	9.29861831665
1153.04016113	22.4900932312
1153.49609375	2.46255970001
1153.9519043	15.527592659
1154.40771484	8.80442237854
1154.86352539	17.199426651
1155.32116699	0.103496402502
1155.77697754	13.5304927826
1156.23266602	13.7946882248
1156.68847656	10.504368782
1157.14416504	15.6315116882
1157.59985352	8.48832607269
1158.05541992	14.2026224136
1158.5111084	12.4232816696
1158.9666748	14.6239051819
1159.42224121	14.2024536133
1159.87780762	7.71474742889
1160.33325195	9.73559570313
1160.78881836	3.94229006767
1161.2442627	10.1474809647
1161.69970703	11.344991684
1162.15515137	9.43933677673
1162.6105957	12.9489688873
1163.06591797	8.22116374969
1163.5213623	10.0903625488
1163.97668457	7.87937736511
1164.43200684	22.5181941986
1164.8873291	19.342464447
1165.3425293	7.04309844971
1165.79772949	8.34412765503
1166.25109863	7.56614303589
1166.70629883	9.94273376465
1167.16149902	13.1197881699
1167.61657715	6.61810112
1168.07177734	12.3707504272
1168.52685547	13.2785129547
1168.98193359	6.63508462906
1169.43701172	9.05495452881
1169.89196777	10.5824346542
1170.3470459	5.82370328903
1170.80200195	8.61993026733
1171.25512695	8.38743019104
1171.71008301	12.3037939072
1172.16491699	5.50225305557
1172.61987305	9.2245798111
1173.07470703	6.92312955856
1173.52954102	6.57862901688
1173.984375	4.27430009842
1174.43725586	9.94064235687
1174.89208984	10.914475441
1175.34680176	10.1796512604
1175.80151367	8.85707473755
1176.25622559	13.7324180603
1176.7109375	9.65633106232
1177.16369629	5.31233739853
1177.61828613	13.4285564423
1178.07287598	14.2837743759
1178.52746582	11.6326904297
1178.98022461	3.23606729507
1179.43469238	6.00631046295
1179.88928223	10.1488018036
1180.34375	6.44650745392
1180.79821777	6.51725101471
1181.25073242	6.94993543625
1181.7052002	18.1699142456
1182.1595459	13.4702777863
1182.6138916	11.6353025436
1183.06640625	14.7431497574
1183.52075195	10.3345718384
1183.97497559	15.1865224838
1184.42736816	14.921787262
1184.88171387	7.80421924591
1185.3359375	11.9791088104
1185.79016113	17.6266765594
1186.24243164	11.6455469131
1186.6965332	9.31335258484
1187.15075684	9.63442707062
1187.60290527	8.82398509979
1188.05700684	9.9127779007
1188.5111084	9.83415317535
1188.96325684	10.7446870804
1189.4173584	2.93152618408
1189.87133789	12.896440506
1190.32336426	10.6047496796
1190.77734375	9.19884300232
1191.23132324	12.2155990601
1191.68334961	15.8019742966
1192.13720703	12.9098367691
1192.58911133	8.36621952057
1193.04296875	16.3606624603
1193.49682617	18.0017261505
1193.94873047	10.8205518723
1194.40246582	8.82240581512
1194.85437012	4.56729507446
1195.30810547	10.8588876724
1195.76171875	8.72563648224
1196.21350098	14.6800079346
1196.66723633	15.4918680191
1197.11889648	7.44162845612
1197.57250977	15.0158729553
1198.02416992	8.65594005585
1198.4777832	-1.23311846419e-019
1198.93127441	13.2031726837
1199.38293457	7.60759162903
1199.83642578	10.7563657761
1200.28796387	3.22645688057
1200.74145508	19.1649971008
1201.19299316	8.17084407806
1201.6463623	12.4765987396
1202.09777832	10.1224002838
1202.55114746	9.11515331268
1203.00256348	18.3681678772
1203.45593262	10.3817634583
1203.90734863	10.006819725
1204.3605957	16.4130954742
1204.81188965	13.3953714371
1205.26513672	13.9859523773
1205.71643066	10.4233312607
1206.16772461	13.5110120773
1206.62084961	17.1631679535
1207.07202148	15.3805809021
1207.52514648	9.44862556458
1207.97631836	13.1122293472
1208.42932129	12.8412456512
1208.88049316	9.42214775085
1209.33349609	9.2692937851
1209.7845459	11.6685657501
1210.2355957	9.48886680603
1210.68859863	15.2913856506
1211.13964844	10.4693727493
1211.5925293	6.81981277466
1212.04345703	17.4417724609
1212.49438477	16.3761558533
1212.94714355	16.8574790955
1213.39807129	13.2174215317
1213.84899902	7.56852483749
1214.30175781	8.61295413971
1214.75256348	13.7787036896
1215.20336914	14.397236824
1215.65600586	11.8139915466
1216.10681152	10.6921281815
1216.55749512	12.6269521713
1217.01013184	19.8034286499
1217.46081543	9.81739521027
1217.91149902	9.79058933258
1218.36401367	11.0655727386
1218.81469727	6.95178985596
1219.26525879	7.88552856445
1219.71777344	10.2525472641
1220.16833496	16.2096614838
1220.61877441	12.8233747482
1221.06933594	12.2625875473
1221.52172852	8.58488178253
1221.97216797	17.7385292053
1222.42260742	18.386384964
1222.87304688	20.1257095337
1223.32531738	10.8267126083
1223.77563477	13.8822622299
1224.22595215	14.717549324
1224.6763916	15.730014801
1225.12854004	15.1765155792
1225.57885742	21.3516674042
1226.02905273	12.9845914841
1226.47924805	12.8400497437
1226.92944336	18.6174945831
1227.3815918	17.644449234
1227.83166504	12.4411420822
1228.28186035	4.50281667709
1228.73193359	7.82774686813
1229.18212891	10.7348279953
1229.63208008	13.3193874359
1230.08410645	12.4919548035
1230.53405762	17.8061180115
1230.98413086	8.64447689056
1231.43408203	20.7366924286
1231.8840332	10.4372472763
1232.33398438	9.04835796356
1232.7857666	4.01351690292
1233.2355957	16.2292327881
1233.68554688	10.2144412994
1234.13537598	13.5342664719
1234.58520508	12.6074304581
1235.03491211	16.0265789032
1235.48474121	13.2186145782
1235.93444824	10.4180555344
1236.38415527	17.474313736
1236.8338623	17.7843170166
1237.28356934	9.79759883881
1237.73510742	6.37665271759
1238.18469238	10.2956914902
1238.63427734	11.6002864838
1239.0838623	10.5680685043
1239.53344727	14.3781290054
1239.98303223	7.2856836319
1240.43249512	6.17996358871
1240.88208008	10.9165916443
1241.33154297	2.70083856583
1241.78100586	8.15375041962
1242.23034668	17.3427066803
1242.67980957	7.76381540298
1243.12915039	11.3453550339
1243.57849121	17.126203537
1244.02783203	5.57420492172
1244.47717285	12.3196220398
1244.9263916	4.6544585228
1245.37573242	10.5283718109
1245.82495117	9.5151348114
1246.27416992	16.228055954
1246.72338867	13.8916931152
1247.17248535	2.87057614326
1247.6217041	9.71175861359
1248.07080078	15.7396087646
1248.51806641	13.2504291534
1248.96716309	6.70908164978
1249.4161377	7.8081240654
1249.86523438	6.0771522522
1250.31420898	13.9819831848
1250.76318359	5.19412088394
1251.2121582	5.52166509628
1251.66113281	9.44547653198
1252.10998535	12.6606664658
1252.55895996	12.1419258118
1253.0078125	5.0677986145
1253.45471191	7.4709186554
1253.90356445	7.59344625473
1254.35241699	8.86407375336
1254.80114746	15.087761879
1255.24987793	13.1337175369
1255.6986084	5.14350605011
1256.14550781	7.87009477615
1256.59423828	8.18180274963
1257.04284668	12.3605270386
1257.49145508	6.68671607971
1257.94006348	14.5129938126
1258.38867188	12.0707235336
1258.83544922	12.8756484985
1259.28393555	13.4085655212
1259.73254395	20.5927867889
1260.18103027	9.33341884613
1260.6295166	10.2048845291
1261.0760498	10.495839119
1261.52453613	13.334028244
1261.97290039	9.78336620331
1262.42126465	14.3065319061
1262.86779785	14.8947439194
1263.31616211	6.74544858932
1263.7644043	10.3446779251
1264.21276855	14.8914518356
1264.65917969	12.882352829
1265.10742188	10.7277860641
1265.55566406	11.4573612213
1266.00390625	14.4618616104
1266.45019531	8.57145690918
1266.89831543	16.1505260468
1267.34643555	14.7757072449
1267.79272461	14.2883672714
1268.24084473	14.2980470657
1268.68884277	9.90942192078
1269.13500977	12.4965553284
1269.58300781	8.13198184967
1270.03112793	2.51805615425
1270.47717285	16.3128108978
1270.9251709	14.3610601425
1271.37304688	14.0316133499
1271.8190918	6.95062637329
1272.26696777	17.0654163361
1272.71484375	7.18123435974
1273.1607666	3.52008461952
1273.60864258	13.2096328735
1274.05456543	11.1404294968
1274.50231934	5.33140945435
1274.95007324	13.0056867599
1275.39599609	11.720864296
1275.84362793	13.4692878723
1276.28942871	12.2209482193
1276.73706055	11.1305866241
1277.18469238	1.07437944412
1277.63049316	5.38711738586
1278.078125	14.7435932159
1278.52380371	7.63504600525
1278.97131348	9.00707530975
1279.41699219	11.0480899811
1279.86450195	11.9852046967
1280.31005859	9.72451305389
1280.75756836	6.22702312469
1281.203125	5.51643228531
1281.6505127	7.19227218628
1282.09594727	8.79628658295
1282.54333496	4.58228445053
1282.9888916	12.5834331512
1283.43615723	10.6994762421
1283.8815918	10.1217432022
1284.32885742	12.0450191498
1284.77416992	14.4421634674
1285.22143555	3.24367260933
1285.66674805	8.5236825943
1286.11401367	13.6795921326
1286.5592041	58.9852790833
1287.00634766	34.3158187866
1287.45166016	11.801320076
1287.89868164	11.2735280991
1288.34387207	15.5630292892
1288.7890625	11.69414711
1289.23608398	12.1143484116
1289.68127441	13.4587717056
1290.12817383	16.2085781097
1290.57324219	11.8113822937
1291.02026367	7.9381775856
1291.46520996	7.92645406723
1291.91027832	6.90656089783
1292.35717773	9.8194103241
1292.80212402	11.9235649109
1293.24707031	12.8302316666
1293.69384766	10.9303340912
1294.13867188	12.7492752075
1294.58544922	10.4248638153
1295.03027344	10.3259181976
1295.47521973	10.5668048859
1295.921875	10.7539405823
1296.36657715	12.0484304428
1296.81140137	15.4915981293
1297.25805664	15.1865034103
1297.70275879	13.3239431381
1298.14746094	8.35502147675
1298.59204102	5.67679309845
1299.03857422	14.2105178833
1299.48327637	11.0581331253
1299.92785645	13.1159734726
1300.37426758	7.55670881271
1300.81884766	14.136259079
1301.26342773	12.4764080048
1301.70788574	6.75782442093
1302.15429688	7.63993358612
1302.59875488	10.4276809692
1303.04321289	11.3068904877
1303.4876709	9.28559112549
1303.93383789	7.10375595093
1304.3782959	9.99665546417
1304.82263184	11.3301172256
1305.26696777	19.5185546875
1305.71313477	7.53907966614
1306.1574707	16.6353206635
1306.60168457	13.9247102737
1307.04589844	10.776799202
1307.4901123	1.19526696205
1307.9362793	1.03625878418e-019
1308.38037109	7.90671634674
1308.82458496	4.66971540451
1309.26867676	6.44799900055
1309.71276855	11.3925971985
1310.15686035	12.9623889923
1310.60095215	7.39059114456
1311.046875	7.86758136749
1311.49084473	10.1174068451
1311.93493652	6.94213533401
1312.37890625	2.25308704376
1312.82275391	13.4612731934
1313.26672363	9.32162094116
1313.71069336	14.3863325119
1314.15454102	16.9909343719
1314.60021973	11.668753624
1315.04406738	9.23717212677
1315.48791504	6.71625566483
1315.93164063	14.9539060593
1316.37548828	9.39378643036
1316.81921387	11.0764875412
1317.26293945	3.93238306046
1317.70666504	8.08876228333
1318.15026855	3.66484308243
1318.59399414	7.09665966034
1319.03759766	9.36001205444
1319.48120117	9.09523677826
1319.92480469	8.59897899628
1320.3684082	11.5098190308
1320.81188965	6.41955375671
1321.25549316	9.90447807312
1321.69897461	11.1196203232
1322.14245605	18.0224094391
1322.5859375	16.0017280579
1323.02929688	15.4700708389
1323.47277832	10.4507665634
1323.9161377	16.6068687439
1324.35949707	14.9130344391
1324.80285645	10.9209909439
1325.24609375	10.1177654266
1325.68945313	18.8495674133
1326.13269043	12.1980428696
1326.57592773	12.2763681412
1327.01916504	8.05471134186
1327.46240234	14.1881628036
1327.90563965	12.2691736221
1328.34875488	14.3408651352
1328.79187012	16.4083480835
1329.23498535	17.2232246399
1329.67810059	15.6935901642
1330.11938477	10.3458051682
1330.56237793	14.6883020401
1331.00537109	14.3985652924
1331.44836426	11.0762968063
1331.89135742	20.0906505585
1332.33435059	14.2306118011
1332.77734375	7.67749977112
1333.22021484	7.38948774338
1333.66125488	15.085814476
1334.10412598	16.1259746552
1334.54699707	16.1016292572
1334.98974609	8.07499885559
1335.43261719	12.0382289886
1335.87536621	14.5796775818
1336.31628418	20.6380615234
1336.7590332	15.9953861237
1337.20178223	16.0564174652
1337.64440918	12.3497591019
1338.08703613	22.4354724884
1338.52783203	15.9852695465
1338.97045898	11.5949764252
1339.41308594	13.1489534378
1339.85571289	5.20910167694
1340.29638672	19.6285228729
1340.7388916	17.4803829193
1341.18139648	17.745513916
1341.62390137	17.8190879822
1342.06640625	15.2789993286
1342.50695801	16.268321991
1342.94934082	14.5774850845
1343.39172363	13.922668457
1343.83227539	14.1953926086
1344.2746582	17.7620582581
1344.71704102	19.9312839508
1345.15930176	16.1322956085
1345.59973145	22.6606006622
1346.04199219	15.1662712097
1346.48425293	19.9731025696
1346.92456055	14.5912256241
1347.36682129	13.0616989136
1347.80895996	16.8249015808
1348.24926758	16.2879276276
1348.69140625	15.647439003
1349.13354492	19.3129692078
1349.57373047	12.8736963272
1350.01574707	14.3374700546
1350.45788574	18.1885280609
1350.89794922	19.4636554718
1351.33996582	14.3681621552
1351.78015137	15.5076560974
1352.2220459	21.8558940887
1352.6640625	14.4961309433
1353.10400391	14.4251842499
1353.54589844	13.9690084457
1353.98596191	13.5142688751
1354.42773438	19.3683185577
1354.86962891	15.7662010193
1355.30957031	14.9002799988
1355.75134277	15.8234634399
1356.19116211	16.2446308136
1356.63293457	18.6133384705
1357.07275391	16.9112052917
1357.51452637	14.7574539185
1357.95422363	14.6336364746
1358.39587402	16.5933074951
1358.83569336	11.4322977066
1359.27722168	15.0138349533
1359.71887207	15.5575313568
1360.15856934	16.0401344299
1360.60009766	13.7885704041
1361.03967285	15.8455648422
1361.48120117	14.4322776794
1361.92077637	19.5688476563
1362.36035156	16.4263305664
1362.80175781	20.6969432831
1363.24133301	20.42628479
1363.68273926	19.4210758209
1364.12219238	18.8595542908
1364.56359863	15.3691949844
1365.00305176	18.9820785522
1365.44433594	17.8192653656
1365.88366699	21.4209136963
1366.32495117	23.1040916443
1366.76428223	14.2869234085
1367.20361328	11.040722847
1367.64477539	12.9524860382
1368.08410645	16.5299606323
1368.52526855	12.4728240967
1368.96447754	15.468960762
1369.40368652	17.1639347076
1369.84472656	9.63983345032
1370.28393555	21.6649742126
1370.72314453	14.4325399399
1371.1640625	10.5347270966
1371.60327148	12.8327283859
1372.04418945	17.6795501709
1372.48327637	14.2642593384
1372.92224121	18.5151100159
1373.36315918	19.1025352478
1373.80212402	18.8240890503
1374.24121094	12.170009613
1374.68200684	14.6256189346
1375.12097168	12.9883775711
1375.55981445	17.8634395599
1375.9987793	19.7721443176
1376.43945313	22.1294403076
1376.8782959	17.9805603027
1377.31713867	16.3484172821
1377.7578125	18.2827072144
1378.1965332	20.9039230347
1378.63537598	19.0413227081
1379.07409668	16.4199790955
1379.51464844	14.5431718826
1379.95336914	13.996304512
1380.39208984	19.5093688965
1380.83068848	20.9617366791
1381.27111816	17.8403778076
1381.7097168	18.4859142303
1382.14831543	11.8867139816
1382.58691406	13.8759670258
1383.0255127	17.9286136627
1383.46582031	14.9843883514
1383.90429688	18.7407150269
1384.34277344	18.945848465
1384.78125	14.0198173523
1385.21972656	15.7150278091
1385.65991211	22.9223861694
1386.09838867	16.7694339752
1386.53674316	14.0318555832
1386.97509766	9.28089523315
1387.41333008	13.6699562073
1387.85168457	14.9036521912
1388.28991699	4.25203514099
1388.73010254	22.8855514526
1389.16833496	72.7397537231
1389.60644531	57.9401435852
1390.04467773	16.8042583466
1390.48291016	19.8364295959
1390.92102051	14.1580896378
1391.35913086	14.2600574493
1391.79724121	15.2338685989
1392.23535156	17.7469387054
1392.67333984	17.0387916565
1393.11328125	13.8624372482
1393.55126953	17.359167099
1393.98925781	19.8795833588
1394.42724609	20.3291816711
1394.8651123	8.99727916718
1395.30310059	15.0387134552
1395.7409668	20.7143344879
1396.17883301	18.5174198151
1396.61669922	12.9193820953
1397.05456543	14.5120029449
1397.49230957	9.26326084137
1397.93017578	21.310218811
1398.36791992	20.0241413116
1398.80566406	19.8168792725
1399.2434082	20.5011291504
1399.68115234	7.63925170898
1400.11877441	13.6392583847
1400.55639648	12.9267196655
1400.99414063	19.4498195648
1401.43164063	17.7357006073
1401.8692627	18.233625412
1402.30688477	8.84653949738
1402.74438477	16.6885414124
1403.18188477	12.9454097748
1403.61950684	13.5579271317
1404.05505371	9.46366691589
1404.49255371	9.3537902832
1404.92993164	14.514005661
1405.36743164	14.538602829
1405.80480957	12.5784349442
1406.2421875	12.6926765442
1406.67956543	15.4936008453
1407.11682129	15.2920513153
1407.55419922	21.6984500885
1407.99145508	16.1262493134
1408.42687988	20.212682724
1408.86413574	9.70909404755
1409.30126953	11.6911640167
1409.73852539	16.6226158142
1410.17565918	21.2986488342
1410.61279297	20.8349437714
1411.0480957	17.4362487793
1411.48522949	7.85123062134
1411.92236328	10.5838794708
1412.359375	13.8580513
1412.79638672	20.1986179352
1413.23352051	15.5884189606
1413.6685791	9.66844177246
1414.10559082	22.4563407898
1414.54260254	11.8461637497
1414.97949219	6.20857286453
1415.41455078	19.7576999664
1415.85144043	18.2621536255
1416.28833008	12.7580041885
1416.72521973	19.9254589081
1417.1619873	17.6244335175
1417.59692383	13.9459409714
1418.03369141	9.23248100281
1418.47045898	17.2765541077
1418.90539551	14.4081373215
1419.34204102	12.3146486282
1419.77880859	9.98277854919
1420.2154541	8.2806224823
1420.65026855	19.9220314026
1421.08691406	13.2890605927
1421.52355957	13.2557401657
1421.95825195	0.788331151009
1422.39477539	10.9262170792
1422.83129883	18.4230117798
1423.26599121	8.37816047668
1423.70251465	23.8372306824
1424.13903809	16.6066379547
1424.5736084	16.0363883972
1425.01000977	12.067284584
1425.44641113	11.1003751755
1425.88098145	14.0846118927
1426.31738281	15.8482551575
1426.75366211	10.9222068787
1427.18811035	7.6609582901
1427.62451172	13.5549345016
1428.05883789	9.37604904175
1428.49511719	13.1016511917
1428.93139648	9.00273132324
1429.36572266	10.6274442673
1429.80200195	11.8641881943
1430.23632813	11.9380750656
1430.67236328	9.17542266846
1431.10668945	11.9544744492
1431.54284668	18.2586174011
1431.97888184	13.1613864899
1432.41308594	12.8685379028
1432.84912109	17.3612270355
1433.2833252	13.6271257401
1433.71936035	16.1721172333
1434.15344238	13.6600112915
1434.58935547	7.30023908615
1435.0234375	11.3484592438
1435.45935059	17.7480754852
1435.89343262	14.4389390945
1436.32922363	19.6372776031
1436.76330566	14.5834207535
1437.19909668	13.4371824265
1437.63305664	11.3980340958
1438.06884766	14.5430955887
1438.50268555	11.2705888748
1438.93847656	16.4811630249
1439.37231445	11.4448261261
1439.80615234	7.2526011467
1440.24182129	12.2347049713
1440.67565918	7.5928850174
1441.11132813	14.7733097076
1441.54504395	11.9564437866
1441.98059082	19.2777233124
1442.41430664	20.4727153778
1442.84802246	19.2544765472
1443.28356934	12.3513669968
1443.71716309	15.3089256287
1444.15270996	12.8425645828
1444.58630371	11.6453075409
1445.01989746	12.942946434
1445.45532227	7.28492259979
1445.88879395	11.9580640793
1446.3223877	8.07245063782
1446.75769043	9.97038459778
1447.19116211	9.07842254639
1447.62463379	19.4230556488
1448.05993652	14.0006484985
1448.49328613	14.720908165
1448.92663574	12.8906831741
1449.36193848	13.1657752991
1449.79528809	20.0706577301
1450.22851563	14.9859275818
1450.66369629	12.5673322678
1451.0970459	3.2711160183
1451.53027344	9.48264694214
1451.96350098	12.892033577
1452.39855957	15.0784711838
1452.83178711	7.21117639542
1453.26489258	9.19205570221
1453.69812012	8.5413684845
1454.13305664	12.7387313843
1454.56616211	11.3475790024
1454.99926758	12.9067583084
1455.43225098	4.8722820282
1455.8671875	9.2716960907
1456.3001709	13.9011316299
1456.73327637	16.675037384
1457.16625977	4.20326852798
1457.59912109	11.7240610123
1458.03393555	18.1008758545
1458.46679688	12.7010412216
1458.89978027	8.1120929718
1459.3326416	12.1927595139
1459.76550293	12.9190654755
1460.20007324	15.6809215546
1460.63293457	8.79908180237
1461.06567383	15.2204675674
1461.49853516	12.6624031067
1461.93127441	15.0513963699
1462.3638916	9.8527507782
1462.79663086	11.9038915634
1463.23120117	10.9648714066
1463.66381836	14.7353439331
1464.09643555	36.6546897888
1464.52905273	11.9782857895
1464.96166992	8.56556606293
1465.39416504	12.3514728546
1465.82678223	16.2005023956
1466.25927734	21.0505008698
1466.69177246	6.85900211334
1467.12426758	10.2861623764
1467.5567627	17.0529918671
1467.9909668	7.65877532959
1468.42346191	12.3301391602
1468.85583496	12.4170513153
1469.28820801	4.97917032242
1469.72058105	11.8608131409
1470.1529541	11.9334583282
1470.58520508	6.78223991394
1471.01745605	10.2503423691
1471.44970703	16.9683685303
1471.88195801	8.25058841705
1472.31420898	7.58834075928
1472.74645996	8.6734752655
1473.17858887	9.27115154266
1473.61083984	15.323425293
1474.04296875	5.49142694473
1474.47497559	6.00466632843
1474.90710449	5.07428741455
1475.3392334	8.15633773804
1475.77124023	12.8850717545
1476.20141602	14.5450706482
1476.63342285	8.88486099243
1477.06542969	7.0710310936
1477.49743652	5.41997480392
1477.92932129	14.4998178482
1478.36132813	7.31735563278
1478.79321289	15.3979787827
1479.22509766	10.1557483673
1479.65698242	-1.9402348448e-019
1480.08874512	9.893907547
1480.52062988	8.65086364746
1480.95056152	10.3109045029
1481.38232422	11.8171339035
1481.81408691	3.10393977165
1482.24572754	14.1299037933
1482.67749023	14.8226003647
1483.10913086	1.28401863575
1483.54089355	9.55582332611
1483.97070313	13.4694366455
1484.40222168	4.66669225693
1484.8338623	9.66970729828
1485.26550293	3.43802547455
1485.69702148	0.438164770603
1486.12854004	6.96618938446
1486.55822754	7.61234712601
1486.98974609	9.62373733521
1487.42114258	11.0337142944
1487.85266113	8.27087306976
1488.28222656	10.3774271011
1488.71362305	5.23038005829
1489.14501953	9.49487113953
1489.57641602	5.13963937759
1490.00769043	9.77698612213
1490.43725586	9.6953754425
1490.86853027	7.64016151428
1491.29980469	1.36546730995
1491.72924805	5.66253328323
1492.16052246	10.5502433777
1492.5916748	6.90108156204
1493.02282715	11.7003831863
1493.45227051	10.7550230026
1493.88342285	10.4151802063
1494.31445313	6.17828845978
1494.74377441	5.5327796936
1495.17480469	8.72513580322
1495.60595703	10.7750692368
1496.03515625	7.0861697197
1496.46618652	7.50818634033
1496.8972168	8.09060001373
1497.32629395	7.67417144775
1497.75732422	8.25708293915
1498.18823242	8.5430803299
1498.61730957	7.52604579926
1499.04821777	14.5993356705
1499.47900391	5.41797924042
1499.90808105	13.9062900543
1500.33886719	7.13888120651
1500.76782227	9.6276140213
1501.1986084	3.85100626945
1501.62939453	10.1363067627
1502.05834961	2.27661252022
1502.48901367	4.71233510971
1502.91796875	3.12074565887
1503.34863281	12.0162525177
1503.77746582	3.16640210152
1504.20812988	4.47098493576
1504.63867188	8.9232378006
1505.06750488	5.13542604446
1505.49804688	5.54618883133
1505.92675781	5.80240106583
1506.3572998	10.780834198
1506.78601074	5.33359575272
1507.21643066	4.05990934372
1507.6451416	10.5737085342
1508.07556152	6.75486564636
1508.50415039	7.89088630676
1508.93457031	7.57539463043
1509.36303711	1.28851544857
1509.79345703	6.78603744507
1510.22192383	8.69649219513
1510.65222168	9.23725795746
1511.08068848	4.94206428528
1511.50915527	2.44504284859
1511.93945313	8.8859462738
1512.36779785	9.92385292053
1512.79797363	8.72985744476
1513.22644043	7.50939512253
1513.65649414	7.14688825607
1514.08483887	5.40119361877
1514.51318359	1.70229506493
1514.9432373	2.54918122292
1515.37158203	7.15699052811
1515.80163574	3.43748188019
1516.2298584	2.94609308243
1516.65795898	7.18590402603
1517.0880127	1.93278574944
1517.51611328	10.3716955185
1517.94604492	11.1004619598
1518.37414551	4.26720905304
1518.80224609	6.07916784286
1519.23217773	6.18637228012
1519.66015625	5.03526306152
1520.08825684	6.1955280304
1520.51806641	3.80952334404
1520.94604492	7.28552436829
1521.37402344	0.559122085571
1521.80371094	12.1888132095
1522.23168945	9.01878738403
1522.6595459	6.15693330765
1523.08740234	0.517199993134
1523.51708984	6.19036197662
1523.94494629	12.205488205
1524.37280273	9.82141208649
1524.80053711	4.25942707062
1525.23010254	6.76582050323
1525.65783691	1.56191718578
1526.08557129	2.79871153831
1526.51330566	14.5852537155
1526.94274902	7.46012353897
1527.3704834	5.35400724411
1527.7980957	3.4349694252
1528.22570801	2.7503528595
1528.65515137	8.20694351196
1529.08276367	9.63836193085
1529.51025391	2.62169313431
1529.93774414	7.13685274124
1530.36535645	13.5945901871
1530.79467773	2.53315790788e-019
1531.2220459	10.4342927933
1531.64953613	9.39808177948
1532.07702637	9.18341350555
1532.50439453	7.81852722168
1532.9317627	7.42539930344
1533.36096191	4.34680986404
1533.78833008	8.88675498962
1534.21557617	5.1362695694
1534.64294434	5.14981460571
1535.07019043	5.67115449905
1535.49743652	0.206652700901
1535.92468262	6.57408571243
1536.35192871	12.1916484833
1536.77905273	7.64096736908
1537.20812988	6.86838102341
1537.63525391	2.87983846664
1538.06237793	5.34176206589
1538.48950195	4.02493238449
1538.91662598	6.34029579163
1539.34362793	6.17045927048
1539.77075195	5.07118701935
1540.19775391	2.24140906334
1540.62475586	5.79744720459
1541.05175781	9.45286083221
1541.4786377	10.9750213623
1541.90563965	6.96973085403
1542.33251953	4.17262840271
1542.75939941	13.3324995041
1543.1862793	0.28630182147
1543.61315918	6.56505584717
1544.04003906	0.48061928153
1544.46679688	4.25026607513
1544.89367676	10.2749233246
1545.32043457	7.23315954208
1545.74719238	11.7590770721
1546.17382813	9.08148574829
1546.60058594	1.86315596104
1547.02722168	6.83662366867
1547.45397949	12.3964118958
1547.88061523	1.22607564926
1548.30725098	8.46475505829
1548.73376465	3.85735535622
1549.16040039	8.50950813293
1549.58508301	13.8685340881
1550.01171875	4.0006070137
1550.43823242	1.80014789104
1550.86474609	6.06203269958
1551.2911377	4.70650243759
1551.71765137	7.31456756592
1552.14404297	0.740215361118
1552.57043457	5.34535455704
1552.99511719	12.8264484406
1553.42138672	10.4705877304
1553.84777832	3.69687008858
1554.27416992	8.57269382477
1554.70043945	11.8807401657
1555.12670898	13.3802900314
1555.55297852	16.0768680573
1555.97741699	13.8103084564
1556.40368652	14.5461874008
1556.82983398	13.8054332733
1557.25598145	14.3651800156
1557.68212891	18.1582164764
1558.10644531	6.672352314
1558.53259277	5.85121393204
1558.95874023	6.37700128555
1559.38476563	10.3601350784
1559.80908203	5.59313488007
1560.23510742	11.4053449631
1560.66113281	16.2059516907
1561.08703613	14.4864330292
1561.51123047	17.5005397797
1561.93713379	15.5518693924
1562.36315918	12.6472644806
1562.7890625	12.8349847794
1563.21313477	11.0455284119
1563.63891602	10.2169027328
1564.06481934	9.96064376831
1564.48876953	1.84831917286
1564.91467285	10.4855651855
1565.3404541	-1.04185052512e-019
1565.76623535	8.07322025299
1566.19006348	11.7202215195
1566.61584473	19.2281684875
1567.04150391	10.0540046692
1567.46533203	15.4930963516
1567.89099121	8.55381774902
1568.31481934	2.60391521454
1568.74047852	22.7247962952
1569.1661377	9.84472084045
1569.58984375	14.2417211533
1570.01538086	3.41025590897
1570.44091797	9.87431049347
1570.86462402	18.8101158142
1571.29016113	14.2965049744
1571.71374512	12.7432575226
1572.13916016	11.6184120178
1572.56469727	14.0456790924
1572.98828125	12.615653038
1573.41357422	10.5618743896
1573.8371582	17.3952884674
1574.26245117	12.5203399658
1574.68603516	12.7134084702
1575.11132813	20.7984981537
1575.53479004	15.6813497543
1575.96008301	12.6416463852
1576.38525391	13.6529607773
1576.80871582	16.1669197083
1577.23388672	8.50540733337
1577.65722656	23.1283721924
1578.08239746	19.0345973969
1578.5057373	17.7756729126
1578.93078613	15.0542478561
1579.35412598	13.487830162
1579.77734375	19.8580875397
1580.20239258	9.78324794769
1580.62561035	12.2131881714
1581.05065918	18.6173648834
1581.47387695	15.6703109741
1581.89880371	16.975440979
1582.32189941	16.6113357544
1582.74682617	13.9019298553
1583.16992188	22.5067977905
1583.59484863	19.0040283203
1584.01782227	15.0486946106
1584.44091797	23.9806594849
1584.86572266	13.0516729355
1585.28869629	17.6606140137
1585.71350098	15.0096111298
1586.13647461	24.5934429169
1586.55932617	13.7311725616
1586.98413086	22.1218070984
1587.40698242	25.1400203705
1587.82983398	22.7112731934
1588.2545166	23.3692932129
1588.67724609	16.8944339752
1589.10009766	29.6005153656
1589.5246582	26.9328937531
1589.94750977	25.775144577
1590.37023926	19.9265193939
1590.79467773	17.5973777771
1591.21740723	23.9577999115
1591.64013672	23.818145752
1592.0645752	13.2213916779
1592.48718262	26.141336441
1592.90979004	24.7893352509
1593.33239746	24.876871109
1593.75683594	28.3219604492
1594.17932129	25.7616291046
1594.60180664	26.092414856
1595.02612305	23.7891120911
1595.44873047	30.6566867828
1595.87109375	24.4245033264
1596.2935791	25.0948543549
1596.71777344	28.3564395905
1597.14025879	18.6142654419
1597.56262207	27.0035495758
1597.98498535	27.3045082092
1598.40734863	29.5802955627
1598.8314209	25.5784072876
1599.25378418	33.3463478088
1599.67602539	24.1647377014
1600.0982666	25.8118190765
1600.52050781	28.5016822815
1600.94274902	26.9446392059
