# Supplementary material for: Deep CO2 in the end-Triassic Central Atlantic Magmatic Province
Source: Nat Commun. 2020 Apr 7;11:1670. doi: 10.1038/s41467-020-15325-6 (PMC7138847; doi:10.1038/s41467-020-15325-6)
Supplement: Supplementary file 3 — Source Data 1 [file 41467_2020_15325_MOESM3_ESM.zip › CO2/AN18I_1Px_Incl4_Bubble1_CO2.txt]

1151.67236328	13.0789747238
1152.1282959	21.0673751831
1152.58422852	16.9629173279
1153.04016113	16.7443504333
1153.49609375	22.6383094788
1153.9519043	22.3385181427
1154.40771484	22.3317527771
1154.86352539	15.6239004135
1155.32116699	11.9692392349
1155.77697754	14.0820121765
1156.23266602	22.7595214844
1156.68847656	20.7324199677
1157.14416504	14.342628479
1157.59985352	15.0008029938
1158.05541992	13.5777978897
1158.5111084	12.7075939178
1158.9666748	16.2496013641
1159.42224121	13.4650964737
1159.87780762	15.2918806076
1160.33325195	18.5785312653
1160.78881836	6.25916528702
1161.2442627	9.26145172119
1161.69970703	13.4744377136
1162.15515137	19.1028022766
1162.6105957	15.1651000977
1163.06591797	10.7018527985
1163.5213623	16.1173210144
1163.97668457	6.70920705795
1164.43200684	12.5529565811
1164.8873291	14.2535467148
1165.3425293	11.3592853546
1165.79772949	7.76922178268
1166.25109863	18.7449626923
1166.70629883	11.9809055328
1167.16149902	11.4886617661
1167.61657715	13.4115896225
1168.07177734	12.4991321564
1168.52685547	15.0794973373
1168.98193359	8.90391540527
1169.43701172	8.72470474243
1169.89196777	6.13880777359
1170.3470459	6.78935480118
1170.80200195	11.3906049728
1171.25512695	15.9002370834
1171.71008301	7.3044667244
1172.16491699	7.83215761185
1172.61987305	13.6923341751
1173.07470703	11.2945604324
1173.52954102	8.60771254006e-021
1173.984375	5.53310775757
1174.43725586	13.0750665665
1174.89208984	12.1876173019
1175.34680176	11.7718858719
1175.80151367	3.66127800941
1176.25622559	2.8644733429
1176.7109375	9.62660217285
1177.16369629	4.67136907578
1177.61828613	9.16292476654
1178.07287598	13.0279073715
1178.52746582	9.21171665192
1178.98022461	8.56425285339
1179.43469238	8.65998268127
1179.88928223	11.5889949799
1180.34375	11.3593511581
1180.79821777	11.301076889
1181.25073242	11.2780513763
1181.7052002	7.14676046371
1182.1595459	9.51821327209
1182.6138916	7.45032215118
1183.06640625	9.04277324677
1183.52075195	10.4045591354
1183.97497559	13.5483627319
1184.42736816	6.12289428711
1184.88171387	7.79836797714
1185.3359375	7.43686532974
1185.79016113	9.03338336945
1186.24243164	4.40163421631
1186.6965332	1.82460546494
1187.15075684	8.11905765533
1187.60290527	10.400970459
1188.05700684	5.46924495697
1188.5111084	4.89157867432
1188.96325684	7.37145709991
1189.4173584	7.19517326355
1189.87133789	8.63949394226
1190.32336426	8.87793159485
1190.77734375	13.043012619
1191.23132324	4.65241765976
1191.68334961	5.94836139679
1192.13720703	6.9370765686
1192.58911133	10.2856483459
1193.04296875	7.48510837555
1193.49682617	2.22033500671
1193.94873047	5.95980834961
1194.40246582	10.5646972656
1194.85437012	6.46381235123
1195.30810547	3.76877188683
1195.76171875	5.09093141556
1196.21350098	10.1250667572
1196.66723633	5.42109966278
1197.11889648	8.57642269135
1197.57250977	8.97988891602
1198.02416992	2.32879376411
1198.4777832	14.1225500107
1198.93127441	8.03048038483
1199.38293457	11.0012645721
1199.83642578	4.28667354584
1200.28796387	6.51298856735
1200.74145508	5.19909667969
1201.19299316	6.04019641876
1201.6463623	3.98693823814
1202.09777832	10.1238021851
1202.55114746	10.9260721207
1203.00256348	8.54740524292
1203.45593262	6.6821141243
1203.90734863	12.5607242584
1204.3605957	12.4120674133
1204.81188965	8.08484554291
1205.26513672	2.50317835808
1205.71643066	7.46353006363
1206.16772461	12.4828100204
1206.62084961	13.8753118515
1207.07202148	9.79100799561
1207.52514648	3.77758002281
1207.97631836	7.24685192108
1208.42932129	8.21599578857
1208.88049316	11.672659874
1209.33349609	8.55426979065
1209.7845459	13.5089902878
1210.2355957	10.1150007248
1210.68859863	10.9709758759
1211.13964844	10.7255802155
1211.5925293	1.25004553795
1212.04345703	9.95875549316
1212.49438477	12.2635822296
1212.94714355	15.3624534607
1213.39807129	6.79729604721
1213.84899902	13.1026067734
1214.30175781	8.12061405182
1214.75256348	11.074224472
1215.20336914	7.09431600571
1215.65600586	14.1864318848
1216.10681152	12.7905578613
1216.55749512	6.09108400345
1217.01013184	10.364944458
1217.46081543	14.2042274475
1217.91149902	9.86937046051
1218.36401367	8.20412921906
1218.81469727	12.9711179733
1219.26525879	2.7462272644
1219.71777344	7.12353944778
1220.16833496	0.179214835167
1220.61877441	10.9381523132
1221.06933594	13.1848058701
1221.52172852	-2.06181488521e-020
1221.97216797	10.446144104
1222.42260742	6.34430646896
1222.87304688	7.74289751053
1223.32531738	9.06582260132
1223.77563477	11.7180080414
1224.22595215	10.1150808334
1224.6763916	5.93288898468
1225.12854004	8.69854736328
1225.57885742	6.45675802231
1226.02905273	10.2044277191
1226.47924805	7.62373924255
1226.92944336	10.6083011627
1227.3815918	8.27623558044
1227.83166504	10.2234277725
1228.28186035	10.5732507706
1228.73193359	9.28769111633
1229.18212891	13.0096969604
1229.63208008	9.68514823914
1230.08410645	6.05093622208
1230.53405762	14.19140625
1230.98413086	11.9125175476
1231.43408203	11.6020269394
1231.8840332	11.046423912
1232.33398438	16.6399402618
1232.7857666	5.73741197586
1233.2355957	9.58685398102
1233.68554688	12.4834594727
1234.13537598	8.40793228149
1234.58520508	12.5195455551
1235.03491211	10.2404165268
1235.48474121	6.74992322922
1235.93444824	12.8201503754
1236.38415527	13.5477495193
1236.8338623	5.86793804169
1237.28356934	8.1613702774
1237.73510742	12.1041593552
1238.18469238	2.3044025898
1238.63427734	17.2786026001
1239.0838623	11.2670927048
1239.53344727	5.83128070831
1239.98303223	6.75695753098
1240.43249512	9.55565929413
1240.88208008	4.61172866821
1241.33154297	9.99890804291
1241.78100586	5.01774597168
1242.23034668	8.71176433563
1242.67980957	14.8707447052
1243.12915039	9.81655216217
1243.57849121	8.27962398529
1244.02783203	5.42624092102
1244.47717285	5.72775506973
1244.9263916	9.59150123596
1245.37573242	12.3130598068
1245.82495117	3.11146807671
1246.27416992	13.5667085648
1246.72338867	10.733751297
1247.17248535	1.90282177925
1247.6217041	4.74937868118
1248.07080078	16.4164428711
1248.51806641	2.02216815948
1248.96716309	8.5359210968
1249.4161377	7.99865245819
1249.86523438	19.1361103058
1250.31420898	8.9066286087
1250.76318359	5.02977180481
1251.2121582	5.73700809479
1251.66113281	9.30249881744
1252.10998535	13.2501602173
1252.55895996	6.81494140625
1253.0078125	7.36380386353
1253.45471191	9.75679206848
1253.90356445	4.16539907455
1254.35241699	4.43024015427
1254.80114746	6.75720787048
1255.24987793	9.29886722565
1255.6986084	10.2518939972
1256.14550781	12.5947389603
1256.59423828	9.84844398499
1257.04284668	5.993288517
1257.49145508	4.96303939819
1257.94006348	14.5362977982
1258.38867188	11.7290000916
1258.83544922	9.70862007141
1259.28393555	10.7076148987
1259.73254395	7.30155086517
1260.18103027	11.1427335739
1260.6295166	12.9401674271
1261.0760498	14.9591159821
1261.52453613	13.1962938309
1261.97290039	9.32457351685
1262.42126465	9.93314552307
1262.86779785	9.68208503723
1263.31616211	10.5119276047
1263.7644043	14.6055297852
1264.21276855	7.81900262833
1264.65917969	9.0705499649
1265.10742188	10.7004413605
1265.55566406	11.0314750671
1266.00390625	16.0941905975
1266.45019531	12.9663743973
1266.89831543	12.0025920868
1267.34643555	8.77117919922
1267.79272461	14.7310123444
1268.24084473	8.52945137024
1268.68884277	8.66858863831
1269.13500977	16.5397777557
1269.58300781	9.25782585144
1270.03112793	4.94972753525
1270.47717285	9.88407230377
1270.9251709	8.27755641937
1271.37304688	11.750784874
1271.8190918	7.88649606705
1272.26696777	9.32007789612
1272.71484375	13.4956912994
1273.1607666	10.0287904739
1273.60864258	11.1728153229
1274.05456543	5.06816720963
1274.50231934	13.2762708664
1274.95007324	9.84609127045
1275.39599609	7.00744819641
1275.84362793	8.16623497009
1276.28942871	3.84683728218
1276.73706055	13.7816467285
1277.18469238	12.996014595
1277.63049316	14.2411279678
1278.078125	8.48734664917
1278.52380371	7.17356872559
1278.97131348	16.2348804474
1279.41699219	9.90279865265
1279.86450195	12.9428081512
1280.31005859	6.71912479401
1280.75756836	13.3998222351
1281.203125	10.4871110916
1281.6505127	2.73796439171
1282.09594727	8.50743579865
1282.54333496	7.07996797562
1282.9888916	12.8042411804
1283.43615723	8.06874656677
1283.8815918	15.3753700256
1284.32885742	8.18172931671
1284.77416992	12.1279716492
1285.22143555	8.89490413666
1285.66674805	4.21196222305
1286.11401367	22.5935077667
1286.5592041	33.4949989319
1287.00634766	9.13076782227
1287.45166016	11.0447349548
1287.89868164	9.93779754639
1288.34387207	5.39677238464
1288.7890625	9.74087905884
1289.23608398	8.76267910004
1289.68127441	9.33857917786
1290.12817383	9.07216739655
1290.57324219	13.7557086945
1291.02026367	11.1694555283
1291.46520996	3.44094014168
1291.91027832	11.5603466034
1292.35717773	12.6335477829
1292.80212402	13.2566328049
1293.24707031	17.2400932312
1293.69384766	11.5512619019
1294.13867188	4.44360589981
1294.58544922	11.9568386078
1295.03027344	12.7184314728
1295.47521973	11.1874294281
1295.921875	7.0566368103
1296.36657715	6.26113176346
1296.81140137	12.6494665146
1297.25805664	3.36678695679
1297.70275879	8.97525405884
1298.14746094	9.99138069153
1298.59204102	11.7187213898
1299.03857422	7.9795498848
1299.48327637	1.96536564827
1299.92785645	8.12622737885
1300.37426758	3.45865702629
1300.81884766	11.3060016632
1301.26342773	10.3792982101
1301.70788574	9.91154575348
1302.15429688	10.5632553101
1302.59875488	9.32104492188
1303.04321289	4.5210313797
1303.4876709	5.57090425491
1303.93383789	6.75804567337
1304.3782959	9.69222450256
1304.82263184	5.42546463013
1305.26696777	8.96668720245
1305.71313477	9.53429794312
1306.1574707	2.65943813324
1306.60168457	2.73204398155
1307.04589844	4.66660070419
1307.4901123	9.83962154388
1307.9362793	12.4669399261
1308.38037109	8.07912635803
1308.82458496	1.84824719081e-020
1309.26867676	8.99788951874
1309.71276855	9.23074913025
1310.15686035	10.3334703445
1310.60095215	7.1654753685
1311.046875	10.4066562653
1311.49084473	3.69234919548
1311.93493652	8.40741634369
1312.37890625	4.36147689819
1312.82275391	6.0171957016
1313.26672363	10.0173206329
1313.71069336	6.02262830734
1314.15454102	11.2379493713
1314.60021973	6.86008882523
1315.04406738	8.80093955994
1315.48791504	10.7728328705
1315.93164063	7.41207122803
1316.37548828	4.11594963074
1316.81921387	11.1443128586
1317.26293945	5.16303491592
1317.70666504	9.37252616882
1318.15026855	5.64445543289
1318.59399414	1.51865065098
1319.03759766	4.50912237167
1319.48120117	10.2796373367
1319.92480469	10.6811208725
1320.3684082	16.2074241638
1320.81188965	8.09566497803
1321.25549316	9.32162952423
1321.69897461	8.16905784607
1322.14245605	13.5514879227
1322.5859375	9.24199390411
1323.02929688	6.0835108757
1323.47277832	13.3640813828
1323.9161377	12.7599782944
1324.35949707	9.12344360352
1324.80285645	14.2766246796
1325.24609375	8.31190776825
1325.68945313	10.5841522217
1326.13269043	8.62265872955
1326.57592773	16.0283870697
1327.01916504	11.2138338089
1327.46240234	11.436290741
1327.90563965	11.802986145
1328.34875488	10.3711481094
1328.79187012	15.4601078033
1329.23498535	12.7148418427
1329.67810059	12.0089330673
1330.11938477	8.48502254486
1330.56237793	15.4534358978
1331.00537109	10.5369701385
1331.44836426	13.8778419495
1331.89135742	11.4212112427
1332.33435059	12.0462913513
1332.77734375	11.6785297394
1333.22021484	8.68213272095
1333.66125488	15.2270298004
1334.10412598	16.5473880768
1334.54699707	13.9223966599
1334.98974609	21.5647716522
1335.43261719	10.4602975845
1335.87536621	18.6965274811
1336.31628418	18.8955497742
1336.7590332	10.4091110229
1337.20178223	22.7070999146
1337.64440918	19.1173744202
1338.08703613	18.0347518921
1338.52783203	13.9033632278
1338.97045898	17.2131385803
1339.41308594	16.2824172974
1339.85571289	15.1729078293
1340.29638672	19.4131393433
1340.7388916	15.0018167496
1341.18139648	12.6250429153
1341.62390137	18.5048961639
1342.06640625	13.6780729294
1342.50695801	12.5471105576
1342.94934082	16.2861499786
1343.39172363	9.98996639252
1343.83227539	20.0566921234
1344.2746582	14.3458433151
1344.71704102	14.1077394485
1345.15930176	16.0821971893
1345.59973145	12.2041711807
1346.04199219	12.7499341965
1346.48425293	13.2271432877
1346.92456055	14.42852211
1347.36682129	9.51134490967
1347.80895996	12.8304023743
1348.24926758	21.7571239471
1348.69140625	16.4906253815
1349.13354492	20.265871048
1349.57373047	21.5131511688
1350.01574707	7.63763618469
1350.45788574	14.9445934296
1350.89794922	8.36128902435
1351.33996582	8.04408836365
1351.78015137	7.90273237228
1352.2220459	14.1453533173
1352.6640625	9.81538677216
1353.10400391	7.51849794388
1353.54589844	13.7818813324
1353.98596191	14.4962720871
1354.42773438	11.7768688202
1354.86962891	5.97799921036
1355.30957031	13.5106048584
1355.75134277	11.6291913986
1356.19116211	12.3930797577
1356.63293457	11.3587169647
1357.07275391	11.7109422684
1357.51452637	13.3855257034
1357.95422363	15.0708007813
1358.39587402	16.2792739868
1358.83569336	14.6083984375
1359.27722168	5.68817996979
1359.71887207	11.9665813446
1360.15856934	10.3930139542
1360.60009766	8.97693252563
1361.03967285	17.2977638245
1361.48120117	15.5637083054
1361.92077637	15.5136032104
1362.36035156	10.6484050751
1362.80175781	12.9733848572
1363.24133301	18.0709934235
1363.68273926	13.3204202652
1364.12219238	13.1933860779
1364.56359863	16.1704711914
1365.00305176	18.3604030609
1365.44433594	12.0184431076
1365.88366699	11.5635547638
1366.32495117	13.1621313095
1366.76428223	14.7835512161
1367.20361328	8.26893043518
1367.64477539	6.45116901398
1368.08410645	15.0324048996
1368.52526855	14.0059518814
1368.96447754	9.40213489532
1369.40368652	10.376115799
1369.84472656	11.4509534836
1370.28393555	11.4408836365
1370.72314453	19.3295516968
1371.1640625	16.5456733704
1371.60327148	6.9757437706
1372.04418945	10.9801130295
1372.48327637	15.4748888016
1372.92224121	13.682598114
1373.36315918	20.5275936127
1373.80212402	17.5719356537
1374.24121094	15.4968852997
1374.68200684	18.5585632324
1375.12097168	13.4467039108
1375.55981445	6.82747220993
1375.9987793	13.851102829
1376.43945313	14.9855251312
1376.8782959	16.4471225739
1377.31713867	16.5132713318
1377.7578125	12.2116498947
1378.1965332	16.722448349
1378.63537598	12.6507062912
1379.07409668	17.0125255585
1379.51464844	12.6299152374
1379.95336914	15.514752388
1380.39208984	11.6324949265
1380.83068848	8.28426170349
1381.27111816	13.2662343979
1381.7097168	14.8391656876
1382.14831543	14.3973064423
1382.58691406	17.4522075653
1383.0255127	10.0617446899
1383.46582031	13.0750236511
1383.90429688	11.4583559036
1384.34277344	16.025642395
1384.78125	17.3364982605
1385.21972656	11.006814003
1385.65991211	11.7924690247
1386.09838867	13.0635871887
1386.53674316	12.4306316376
1386.97509766	13.4753866196
1387.41333008	13.9982995987
1387.85168457	14.4313144684
1388.28991699	18.5249500275
1388.73010254	24.0995578766
1389.16833496	49.8593139648
1389.60644531	24.8020439148
1390.04467773	15.6070070267
1390.48291016	9.49385356903
1390.92102051	10.2723064423
1391.35913086	14.7686128616
1391.79724121	11.7800893784
1392.23535156	5.26654481888
1392.67333984	11.5265769958
1393.11328125	6.64803361893
1393.55126953	12.7223548889
1393.98925781	13.8671579361
1394.42724609	3.40821695328
1394.8651123	9.06138134003
1395.30310059	11.7860631943
1395.7409668	14.4117593765
1396.17883301	5.76148319244
1396.61669922	5.73966789246
1397.05456543	19.1425628662
1397.49230957	23.1742668152
1397.93017578	15.6940059662
1398.36791992	5.82474565506
1398.80566406	4.88112354279
1399.2434082	15.0186567307
1399.68115234	14.1061792374
1400.11877441	10.7050447464
1400.55639648	20.8403568268
1400.99414063	9.86115646362
1401.43164063	12.8898944855
1401.8692627	7.63134527206
1402.30688477	13.6229219437
1402.74438477	3.40551519394
1403.18188477	11.6492156982
1403.61950684	7.58437156677
1404.05505371	14.9435892105
1404.49255371	8.55377578735
1404.92993164	12.6669511795
1405.36743164	6.91359329224
1405.80480957	10.4722127914
1406.2421875	10.4073534012
1406.67956543	12.1166296005
1407.11682129	8.38269042969
1407.55419922	9.7608537674
1407.99145508	10.6567525864
1408.42687988	17.3324146271
1408.86413574	14.0900650024
1409.30126953	11.1279010773
1409.73852539	14.8173389435
1410.17565918	14.9753293991
1410.61279297	20.9020442963
1411.0480957	12.6515703201
1411.48522949	9.91452789307
1411.92236328	6.95832204819
1412.359375	11.2281551361
1412.79638672	4.48916578293
1413.23352051	6.92067623138
1413.6685791	3.28534984589
1414.10559082	13.4097929001
1414.54260254	9.10753059387
1414.97949219	10.1988735199
1415.41455078	7.77751588821
1415.85144043	9.98929023743
1416.28833008	11.8634357452
1416.72521973	11.670750618
1417.1619873	9.19882774353
1417.59692383	1.35117280483
1418.03369141	1.12950646877
1418.47045898	10.4341440201
1418.90539551	4.01207685471
1419.34204102	10.9402065277
1419.77880859	5.83160400391
1420.2154541	7.0225520134
1420.65026855	7.04672527313
1421.08691406	11.7629528046
1421.52355957	10.2095155716
1421.95825195	6.39733076096
1422.39477539	7.97281551361
1422.83129883	16.1694545746
1423.26599121	6.53440666199
1423.70251465	10.6701593399
1424.13903809	10.6857309341
1424.5736084	6.21187400818
1425.01000977	8.36552143097
1425.44641113	10.1366682053
1425.88098145	6.5836391449
1426.31738281	13.7974996567
1426.75366211	8.69785308838
1427.18811035	8.93706417084
1427.62451172	13.6219997406
1428.05883789	9.90292263031
1428.49511719	6.84819555283
1428.93139648	4.0677113533
1429.36572266	9.88447856903
1429.80200195	14.5383081436
1430.23632813	11.7853736877
1430.67236328	13.4874858856
1431.10668945	1.10026693344
1431.54284668	4.3894572258
1431.97888184	6.48304224014
1432.41308594	8.69839000702
1432.84912109	11.0078849792
1433.2833252	6.04981040955
1433.71936035	11.5284404755
1434.15344238	12.8074865341
1434.58935547	7.57050561905
1435.0234375	14.7892150879
1435.45935059	9.90931510925
1435.89343262	14.5464420319
1436.32922363	11.5746679306
1436.76330566	11.5380125046
1437.19909668	10.9769258499
1437.63305664	9.65951156616
1438.06884766	17.4200572968
1438.50268555	14.2118778229
1438.93847656	9.30747413635
1439.37231445	9.1064786911
1439.80615234	10.1291790009
1440.24182129	6.69934463501
1440.67565918	9.11753940582
1441.11132813	13.9501543045
1441.54504395	7.41690731049
1441.98059082	12.0151796341
1442.41430664	11.5577869415
1442.84802246	14.8106517792
1443.28356934	8.64953041077
1443.71716309	9.33718299866
1444.15270996	10.4264640808
1444.58630371	13.9256105423
1445.01989746	6.69167661667
1445.45532227	8.77693462372
1445.88879395	15.6994504929
1446.3223877	10.8244781494
1446.75769043	14.3200654984
1447.19116211	11.0838479996
1447.62463379	10.6534347534
1448.05993652	13.0723085403
1448.49328613	4.13516187668
1448.92663574	13.3315572739
1449.36193848	13.5709962845
1449.79528809	10.541642189
1450.22851563	1.85863506794
1450.66369629	6.46906328201
1451.0970459	10.852689743
1451.53027344	6.9799656868
1451.96350098	14.9965543747
1452.39855957	13.2440519333
1452.83178711	8.49616909027
1453.26489258	10.1273956299
1453.69812012	9.66970729828
1454.13305664	18.79388237
1454.56616211	10.2217283249
1454.99926758	4.74495840073
1455.43225098	15.0302686691
1455.8671875	-1.11934080491e-020
1456.3001709	7.60894393921
1456.73327637	8.27378082275
1457.16625977	1.18633162975
1457.59912109	10.7157201767
1458.03393555	10.6724863052
1458.46679688	6.09822750092
1458.89978027	10.6107816696
1459.3326416	2.72820305824
1459.76550293	8.66359806061
1460.20007324	11.5548095703
1460.63293457	10.8886137009
1461.06567383	5.02229976654
1461.49853516	7.3301281929
1461.93127441	10.2109203339
1462.3638916	10.3501310349
1462.79663086	13.1963443756
1463.23120117	12.1441316605
1463.66381836	9.89891529083
1464.09643555	35.2264900208
1464.52905273	12.6302251816
1464.96166992	17.7555522919
1465.39416504	11.582567215
1465.82678223	7.9158873558
1466.25927734	5.18177080154
1466.69177246	12.2859668732
1467.12426758	9.57927322388
1467.5567627	12.0895967484
1467.9909668	9.69444561005
1468.42346191	10.9825611115
1468.85583496	9.55102157593
1469.28820801	10.9461393356
1469.72058105	10.875005722
1470.1529541	15.8052244186
1470.58520508	6.51727437973
1471.01745605	11.3553218842
1471.44970703	9.90926742554
1471.88195801	8.83253860474
1472.31420898	8.16098976135
1472.74645996	6.31618881226
1473.17858887	12.9430418015
1473.61083984	18.6931838989
1474.04296875	12.4099998474
1474.47497559	0.723800122738
1474.90710449	0.506661295891
1475.3392334	7.27233982086
1475.77124023	8.76649570465
1476.20141602	7.89606046677
1476.63342285	4.81113290787
1477.06542969	4.35028076172
1477.49743652	7.14999103546
1477.92932129	10.3841772079
1478.36132813	10.7923469543
1478.79321289	9.25051307678
1479.22509766	10.3373823166
1479.65698242	4.93202590942
1480.08874512	8.73509025574
1480.52062988	7.29260349274
1480.95056152	13.0192842484
1481.38232422	12.3075523376
1481.81408691	12.4416437149
1482.24572754	8.44514083862
1482.67749023	7.11681652069
1483.10913086	15.5085105896
1483.54089355	13.841755867
1483.97070313	20.1769981384
1484.40222168	13.0191316605
1484.8338623	8.98922634125
1485.26550293	7.42103242874
1485.69702148	7.51998662949
1486.12854004	7.55717897415
1486.55822754	8.27189826965
1486.98974609	9.23251152039
1487.42114258	13.4053382874
1487.85266113	6.3561205864
1488.28222656	12.6083202362
1488.71362305	6.25601577759
1489.14501953	8.46603298187
1489.57641602	16.7871837616
1490.00769043	9.90177154541
1490.43725586	13.5720653534
1490.86853027	16.83360672
1491.29980469	9.22180557251
1491.72924805	14.4627122879
1492.16052246	8.19136142731
1492.5916748	11.4428987503
1493.02282715	12.9778366089
1493.45227051	15.6920032501
1493.88342285	10.5956640244
1494.31445313	9.18203926086
1494.74377441	9.22078514099
1495.17480469	12.1943025589
1495.60595703	12.0754165649
1496.03515625	8.65969944
1496.46618652	10.9178218842
1496.8972168	7.74878501892
1497.32629395	11.6962890625
1497.75732422	8.92510795593
1498.18823242	9.01466083527
1498.61730957	5.51541519165
1499.04821777	6.53648662567
1499.47900391	10.864771843
1499.90808105	9.22335243225
1500.33886719	5.25355958939
1500.76782227	8.66722106934
1501.1986084	9.46512031555
1501.62939453	7.24109315872
1502.05834961	4.61441421509
1502.48901367	8.39799308777
1502.91796875	15.7505064011
1503.34863281	11.8002595901
1503.77746582	10.0124340057
1504.20812988	14.1531200409
1504.63867188	9.39678478241
1505.06750488	8.70727157593
1505.49804688	7.4691324234
1505.92675781	10.8358974457
1506.3572998	8.69632720947
1506.78601074	13.4183425903
1507.21643066	15.4484376907
1507.6451416	7.1697678566
1508.07556152	6.68395853043
1508.50415039	4.53314781189
1508.93457031	15.4074611664
1509.36303711	7.17505931854
1509.79345703	4.30073738098
1510.22192383	8.79313182831
1510.65222168	8.21990776062
1511.08068848	16.2166004181
1511.50915527	10.1856069565
1511.93945313	15.0861625671
1512.36779785	15.4188280106
1512.79797363	9.58986473083
1513.22644043	17.3181018829
1513.65649414	12.7458162308
1514.08483887	8.54026794434
1514.51318359	4.59097003937
1514.9432373	6.13450527191
1515.37158203	9.47687244415
1515.80163574	15.8358850479
1516.2298584	12.8869924545
1516.65795898	8.63612651825
1517.0880127	13.0079269409
1517.51611328	10.663403511
1517.94604492	16.1187419891
1518.37414551	5.22384023666
1518.80224609	10.4102077484
1519.23217773	12.7141447067
1519.66015625	8.01001930237
1520.08825684	13.0074386597
1520.51806641	10.2932863235
1520.94604492	10.6110601425
1521.37402344	18.5730323792
1521.80371094	6.80262136459
1522.23168945	12.1789102554
1522.6595459	6.5757188797
1523.08740234	10.0920877457
1523.51708984	13.1431188583
1523.94494629	13.278468132
1524.37280273	15.05027771
1524.80053711	13.4500484467
1525.23010254	7.77122974396
1525.65783691	4.26144361496
1526.08557129	18.2341003418
1526.51330566	9.95471858978
1526.94274902	7.3193602562
1527.3704834	10.7178344727
1527.7980957	7.09395599365
1528.22570801	11.3314151764
1528.65515137	10.5333461761
1529.08276367	4.66806554794
1529.51025391	16.9399528503
1529.93774414	11.2385759354
1530.36535645	12.6824874878
1530.79467773	10.5401649475
1531.2220459	9.14601516724
1531.64953613	16.7017745972
1532.07702637	8.86172580719
1532.50439453	11.5941934586
1532.9317627	18.1256885529
1533.36096191	14.9163036346
1533.78833008	11.0087337494
1534.21557617	11.452922821
1534.64294434	8.04054641724
1535.07019043	8.7862443924
1535.49743652	5.67252349854
1535.92468262	4.59195947647
1536.35192871	14.4723453522
1536.77905273	13.4262638092
1537.20812988	9.96859169006
1537.63525391	10.880361557
1538.06237793	8.55014610291
1538.48950195	1.20342063904
1538.91662598	9.76407337189
1539.34362793	10.3139715195
1539.77075195	2.95713400841
1540.19775391	12.8297567368
1540.62475586	6.7019867897
1541.05175781	14.736664772
1541.4786377	11.8688993454
1541.90563965	8.40224838257
1542.33251953	12.5090856552
1542.75939941	10.993891716
1543.1862793	16.8888759613
1543.61315918	12.0401821136
1544.04003906	9.21503448486
1544.46679688	14.9145669937
1544.89367676	13.9954366684
1545.32043457	12.5039825439
1545.74719238	3.88732337952
1546.17382813	6.22891426086
1546.60058594	16.8449459076
1547.02722168	7.83160686493
1547.45397949	2.96346235275
1547.88061523	11.3767557144
1548.30725098	8.62630176544
1548.73376465	10.9417057037
1549.16040039	10.1737785339
1549.58508301	9.9836473465
1550.01171875	15.5736818314
1550.43823242	15.1738567352
1550.86474609	2.75571656227
1551.2911377	4.91123437881
1551.71765137	8.8354883194
1552.14404297	8.84886837006
1552.57043457	12.7621536255
1552.99511719	16.0377006531
1553.42138672	10.8203821182
1553.84777832	15.4879989624
1554.27416992	15.3925323486
1554.70043945	11.784403801
1555.12670898	17.6086826324
1555.55297852	18.3531932831
1555.97741699	17.7568645477
1556.40368652	15.7782306671
1556.82983398	14.7620372772
1557.25598145	12.8932685852
1557.68212891	12.0515766144
1558.10644531	9.28011703491
1558.53259277	13.2950630188
1558.95874023	16.2957267761
1559.38476563	8.9874124527
1559.80908203	10.8595323563
1560.23510742	6.12547397614
1560.66113281	10.8278093338
1561.08703613	10.112528801
1561.51123047	9.06048774719
1561.93713379	11.2067871094
1562.36315918	9.0998210907
1562.7890625	10.3676815033
1563.21313477	16.4307079315
1563.63891602	9.51358890533
1564.06481934	9.89899730682
1564.48876953	4.24680709839
1564.91467285	7.91942405701
1565.3404541	11.9261302948
1565.76623535	3.57829499245
1566.19006348	7.62570810318
1566.61584473	8.53399753571
1567.04150391	7.91041660309
1567.46533203	9.00451946259
1567.89099121	9.67684555054
1568.31481934	13.7930822372
1568.74047852	11.5444641113
1569.1661377	11.9943580627
1569.58984375	8.28408432007
1570.01538086	10.1715574265
1570.44091797	14.5135650635
1570.86462402	1.98014962673
1571.29016113	10.2216072083
1571.71374512	10.0564250946
1572.13916016	5.91711330414
1572.56469727	6.28074026108
1572.98828125	3.61660408974
1573.41357422	11.8898115158
1573.8371582	10.2395172119
1574.26245117	7.04848432541
1574.68603516	6.91217565536
1575.11132813	10.1461305618
1575.53479004	8.3245382309
1575.96008301	7.41659355164
1576.38525391	13.1906499863
1576.80871582	14.2344608307
1577.23388672	9.62876796722
1577.65722656	6.13864278793
1578.08239746	8.94530582428
1578.5057373	4.84983825684
1578.93078613	10.4335241318
1579.35412598	3.38581204414
1579.77734375	12.8415193558
1580.20239258	6.00097465515
1580.62561035	4.98797798157
1581.05065918	5.92220401764
1581.47387695	9.06874465942
1581.89880371	6.57557582855
1582.32189941	1.69671287247e-020
1582.74682617	7.1827249527
1583.16992188	7.35981178284
1583.59484863	5.92809391022
1584.01782227	8.59710025787
1584.44091797	8.95738983154
1584.86572266	8.55129051208
1585.28869629	5.52751159668
1585.71350098	8.55455780029
1586.13647461	4.87602090836
1586.55932617	4.87313270569
1586.98413086	11.5682792664
1587.40698242	10.5299758911
1587.82983398	8.11266613007
1588.2545166	7.4871969223
1588.67724609	0.339050412178
1589.10009766	5.02156972885
1589.5246582	1.51577591896
1589.94750977	7.54716587067
1590.37023926	2.55603909492
1590.79467773	4.01768350601
1591.21740723	8.76474475861
1591.64013672	2.67100691795
1592.0645752	4.54542303085
1592.48718262	11.0409469604
1592.90979004	8.7027463913
1593.33239746	7.04537582397
1593.75683594	8.88178157806
1594.17932129	4.78436279297
1594.60180664	2.31698894501
1595.02612305	5.54923295975
1595.44873047	7.1779718399
1595.87109375	2.37605857849
1596.2935791	9.24800872803
1596.71777344	6.81311655045
1597.14025879	3.05550026894
1597.56262207	5.02196884155
1597.98498535	2.47965836525
1598.40734863	7.31383657455
1598.8314209	3.12156057358
1599.25378418	7.47532558441
1599.67602539	3.9228117466
1600.0982666	-1.22819777352e-020
1600.52050781	4.34412622452
1600.94274902	2.73540067673
