# Supplementary material for: Deep CO2 in the end-Triassic Central Atlantic Magmatic Province
Source: Nat Commun. 2020 Apr 7;11:1670. doi: 10.1038/s41467-020-15325-6 (PMC7138847; doi:10.1038/s41467-020-15325-6)
Supplement: Supplementary file 3 — Source Data 1 [file 41467_2020_15325_MOESM3_ESM.zip › CO2/AN18II_2Px_Incl2_Bubble1_CO2.txt]

1223.95092773	2.05903935432
1224.40307617	1.46237075329
1224.85339355	1.48647975922
1225.30566406	1.21893048286
1225.7578125	9.62236881256
1226.20800781	2.13634419441
1226.66015625	10.1494350433
1227.11218262	6.91742563248
1227.56237793	1.791842103
1228.0144043	3.05224227905
1228.46459961	10.6366443634
1228.91650391	8.44463825226
1229.36853027	2.09174966812
1229.81860352	5.10938501358
1230.27050781	11.586473465
1230.72241211	6.49361991882
1231.17236328	4.85271310806
1231.62426758	8.66750865106e-021
1232.07421875	4.45056772232
1232.52600098	1.41649627686
1232.97583008	4.46294307709
1233.4276123	11.5766439438
1233.87939453	1.80591475964
1234.32922363	6.48498106003
1234.78088379	10.9746341705
1235.23071289	7.73125123978
1235.68225098	5.21118688583
1236.13208008	5.88317775726
1236.58361816	1.39989864826
1237.0333252	7.98141527176
1237.48486328	7.10499858856
1237.93457031	3.67975831032
1238.38598633	7.82589530945
1238.83557129	11.0727882385
1239.28710938	8.63674640656
1239.73657227	8.30779457092
1240.18798828	7.69258785248
1240.63757324	5.64965581894
1241.08886719	2.32634568214
1241.53833008	5.41440343857
1241.98962402	9.26943874359
1242.43908691	8.87456607819
1242.89038086	5.35228872299
1243.33972168	9.79264450073
1243.79101563	8.52329444885
1244.24023438	8.45360946655
1244.6895752	11.477268219
1245.14074707	7.6145772934
1245.58996582	6.92980909348
1246.0411377	12.9505233765
1246.49035645	4.42709350586
1246.93945313	14.6691379547
1247.39050293	10.1318187714
1247.83972168	4.6788020134
1248.29064941	5.12259340286
1248.73974609	1.29872274399
1249.18884277	8.8806219101
1249.63977051	6.25765323639
1250.08874512	9.14256286621
1250.53967285	13.856710434
1250.98864746	11.5131168365
1251.43762207	10.9443073273
1251.88842773	6.12942886353
1252.33728027	10.4147405624
1252.78613281	10.5793085098
1253.23693848	8.35419654846
1253.68579102	7.88772630692
1254.13452148	8.1665430069
1254.58520508	6.66348457336
1255.03405762	7.75669002533
1255.48278809	6.60732269287
1255.93151855	7.36836528778
1256.38208008	11.0593547821
1256.83068848	8.49036884308
1257.27941895	10.6322956085
1257.7298584	5.90515565872
1258.1784668	12.2438955307
1258.6270752	11.8416938782
1259.07568359	10.7509860992
1259.52600098	11.8543119431
1259.97460938	6.54077339172
1260.4230957	11.4524297714
1260.87158203	3.1742374897
1261.32189941	7.15011453629
1261.77026367	9.73665714264
1262.21862793	8.55166149139
1262.66711426	7.16238260269
1263.11535645	6.16855335236
1263.56567383	8.30984973907
1264.01391602	9.19956684113
1264.46228027	10.670337677
1264.91052246	12.4786043167
1265.35876465	11.6990385056
1265.80688477	14.652048111
1266.25695801	13.0771551132
1266.7052002	10.5297164917
1267.15332031	5.95642089844
1267.60144043	3.99336957932
1268.04956055	5.61690235138
1268.49768066	4.47557067871
1268.94763184	12.9545869827
1269.39562988	12.0133562088
1269.84362793	4.00930595398
1270.29162598	9.64063930511
1270.73962402	11.2195892334
1271.1875	6.42932748795
1271.63549805	10.7147455215
1272.08337402	7.73545742035
1272.53125	12.7101736069
1272.97900391	9.79489040375
1273.42871094	5.44235563278
1273.87658691	4.50615406036
1274.32434082	12.852060318
1274.77209473	9.12850379944
1275.21984863	14.3559503555
1275.66760254	14.8536968231
1276.11523438	9.87992954254
1276.56286621	10.5609807968
1277.01062012	6.93219280243
1277.45812988	8.24778938293
1277.90576172	8.74072551727
1278.35339355	9.17341518402
1278.80090332	10.7677135468
1279.24841309	8.04510784149
1279.69592285	14.7465858459
1280.14343262	10.1938552856
1280.59094238	11.6197090149
1281.03833008	12.2060689926
1281.48571777	6.32926797867
1281.93310547	12.1254034042
1282.38049316	10.5495738983
1282.82788086	9.32024478912
1283.27514648	11.4642496109
1283.72253418	4.7922410965
1284.1697998	10.4184122086
1284.61706543	13.7918157578
1285.06420898	9.54115200043
1285.51147461	11.7844781876
1285.95861816	9.72975254059
1286.40393066	24.6550426483
1286.85107422	16.2463626862
1287.29821777	5.81994724274
1287.74536133	10.1402797699
1288.19238281	15.7609739304
1288.6394043	10.0058069229
1289.08642578	10.4764375687
1289.53344727	9.44847488403
1289.98046875	8.72702312469
1290.42553711	6.36418151855
1290.87243652	7.07173347473
1291.31933594	9.30829906464
1291.76623535	9.72108459473
1292.21313477	6.88040590286
1292.66003418	6.32711553574
1293.10681152	13.3762102127
1293.55175781	12.9703626633
1293.99853516	12.9404945374
1294.4453125	4.703540802
1294.89196777	5.58771181107
1295.33874512	5.56356859207
1295.78356934	3.25155067444
1296.23022461	6.26729679108
1296.67687988	7.27945518494
1297.12341309	11.0149774551
1297.57006836	9.05795097351
1298.01477051	8.43418121338
1298.46130371	11.76354599
1298.90783691	11.432756424
1299.35437012	10.8184499741
1299.7989502	5.77690505981
1300.24536133	9.01457309723
1300.69189453	8.73748493195
1301.13830566	14.1550483704
1301.58276367	7.3709154129
1302.0291748	8.78301239014
1302.47546387	14.5516843796
1302.921875	-1.90304273651e-020
1303.36621094	10.3617973328
1303.8125	5.42810821533
1304.25878906	8.47485923767
1304.703125	13.5387067795
1305.14929199	8.98020839691
1305.59558105	9.93665599823
1306.03979492	6.71052360535
1306.48596191	10.1209621429
1306.93212891	5.74223995209
1307.37634277	8.77705764771
1307.8223877	5.10339832306
1308.26843262	7.32834768295
1308.71264648	4.9506983757
1309.15856934	5.61502933502
1309.60461426	7.69262218475
1310.04870605	4.61643743515
1310.49462891	12.8262872696
1310.93859863	6.66564512253
1311.38452148	6.80062150955
1311.83044434	10.459856987
1312.27441406	6.36610221863
1312.72021484	8.30743598938
1313.16418457	7.52597808838
1313.60986328	8.54747200012
1314.05566406	8.30295276642
1314.49951172	11.5508937836
1314.94519043	11.6446390152
1315.38903809	6.76935911179
1315.8347168	4.89783191681
1316.27856445	7.23035049438
1316.72412109	1.30090045929
1317.16784668	4.88616991043
1317.61340332	12.5848226547
1318.05712891	6.59034538269
1318.50268555	9.13575553894
1318.94628906	11.2468938828
1319.39172363	8.68877315521
1319.83532715	4.58448839188
1320.28076172	7.53243160248
1320.72436523	7.80572080612
1321.16967773	10.7798223495
1321.61328125	10.9181518555
1322.05859375	3.40866684914
1322.5020752	9.46953105927
1322.9473877	8.90421867371
1323.39074707	7.52001190186
1323.83605957	9.87730503082
1324.27941895	12.4155244827
1324.72460938	13.8954486847
1325.16796875	13.7124872208
1325.61120605	15.5566768646
1326.05639648	2.62606668472
1326.49963379	2.25514602661
1326.94470215	8.65315151215
1327.38793945	8.21603870392
1327.83300781	5.28195810318
1328.27612305	15.1988487244
1328.71923828	14.5225067139
1329.16430664	12.3845844269
1329.60742188	11.8403749466
1330.05041504	12.1724863052
1330.49536133	14.2497968674
1330.93835449	13.7980203629
1331.38330078	7.66124010086
1331.82629395	11.2442321777
1332.26916504	11.3060474396
1332.71398926	17.0403652191
1333.15698242	12.8447799683
1333.59985352	16.6694812775
1334.04455566	16.3636722565
1334.48742676	12.1494016647
1334.93029785	17.7057247162
1335.37304688	14.0306167603
1335.81774902	9.80079269409
1336.26049805	10.2089624405
1336.70324707	14.7054204941
1337.14782715	17.2470855713
1337.5904541	16.9042263031
1338.03320313	13.697385788
1338.47583008	10.9574871063
1338.92028809	10.5914793015
1339.36291504	13.3846788406
1339.80541992	9.03265762329
1340.24804688	12.9023857117
1340.69238281	13.960146904
1341.1348877	10.9373254776
1341.57739258	16.5542297363
1342.01989746	14.9334173203
1342.4642334	9.94320869446
1342.90661621	14.92827034
1343.34899902	11.7123632431
1343.79138184	11.4776010513
1344.23376465	11.2336902618
1344.67797852	15.4477548599
1345.12023926	14.1172246933
1345.56262207	10.5844306946
1346.00488281	9.73258876801
1346.44702148	14.029091835
1346.88928223	8.01177692413
1347.33337402	15.3209171295
1347.7755127	17.4039001465
1348.21765137	15.1258277893
1348.65979004	13.1259260178
1349.10192871	13.8719358444
1349.54406738	13.9336233139
1349.98608398	10.0960540771
1350.42810059	7.51686668396
1350.87194824	9.60031223297
1351.31396484	12.3813199997
1351.75598145	12.8939170837
1352.19787598	10.8323497772
1352.63989258	10.6371068954
1353.08178711	10.9654188156
1353.52368164	14.1618738174
1353.96557617	11.4245920181
1354.40734863	13.4602565765
1354.84924316	11.2542619705
1355.29101563	10.4686603546
1355.73278809	11.8420982361
1356.17456055	10.8593473434
1356.61621094	12.5226230621
1357.0579834	13.5795564651
1357.49963379	13.6867685318
1357.94128418	11.833530426
1358.38293457	9.11458587646
1358.82458496	6.69149303436
1359.26611328	10.5429077148
1359.70776367	10.73554039
1360.14929199	6.96369743347
1360.59082031	9.80986785889
1361.03234863	11.6901130676
1361.47375488	15.7247037888
1361.9152832	15.2431688309
1362.35668945	10.5592136383
1362.7980957	8.04457378387
1363.23950195	12.1537771225
1363.6809082	12.4067983627
1364.12219238	10.9433317184
1364.56359863	10.2566642761
1365.00488281	6.88399600983
1365.44616699	14.9391431808
1365.88745117	14.4799814224
1366.32861328	8.60871505737
1366.76989746	17.635723114
1367.20922852	10.7256965637
1367.65039063	8.81361198425
1368.09155273	9.25387191772
1368.53259277	12.7301635742
1368.97375488	5.81539154053
1369.41479492	9.78946495056
1369.85583496	17.4295425415
1370.296875	13.00877285
1370.73608398	10.4520950317
1371.17712402	9.21588993073
1371.61804199	13.903470993
1372.05895996	11.3884344101
1372.49987793	14.367726326
1372.9407959	6.50420331955
1373.37988281	7.59302282333
1373.82067871	11.4571676254
1374.26159668	11.9593925476
1374.70239258	14.3951387405
1375.14318848	9.97074985504
1375.58203125	9.25753307343
1376.02282715	13.6008338928
1376.46350098	10.052611351
1376.9041748	7.39170503616
1377.3449707	13.271481514
1377.78369141	14.9116172791
1378.22436523	8.26113700867
1378.66491699	9.31544399261
1379.10559082	9.44288825989
1379.54431152	12.2338418961
1379.98486328	6.40431451797
1380.42529297	14.9706134796
1380.86401367	9.68455123901
1381.30444336	12.0549087524
1381.74499512	13.1887102127
1382.1854248	11.6910066605
1382.62390137	12.7320775986
1383.06433105	9.48920536041
1383.50463867	10.3405199051
1383.9432373	15.0783872604
1384.38354492	10.6408281326
1384.82385254	12.6645212173
1385.26220703	11.1903915405
1385.70251465	14.7157974243
1386.1427002	9.14420890808
1386.58105469	7.23586654663
1387.02124023	10.4292011261
1387.46142578	11.5846843719
1387.89978027	12.2208242416
1388.33984375	11.7542009354
1388.77807617	22.573223114
1389.21826172	34.7033500671
1389.6583252	13.7855205536
1390.09643555	13.6118268967
1390.53649902	15.0865650177
1390.97460938	9.55662536621
1391.41455078	2.37769126892
1391.85449219	14.6259422302
1392.29260254	13.8614730835
1392.73254395	7.65915966034
1393.17053223	12.7730083466
1393.61035156	3.43894219398
1394.04833984	13.6558551788
1394.48815918	13.1595487595
1394.92614746	10.1072854996
1395.36584473	14.5553617477
1395.80566406	11.6775512695
1396.24353027	5.32237482071
1396.68322754	9.07700634003
1397.12109375	6.68140506744
1397.56066895	10.9444055557
1397.99853516	5.82388162613
1398.43811035	1.5816860199
1398.87585449	9.97562789917
1399.31542969	3.88080501556
1399.75317383	19.442533493
1400.1907959	9.58161735535
1400.63037109	7.41608333588
1401.06799316	8.17376995087
1401.50744629	6.78785896301
1401.94494629	13.6839904785
1402.38439941	11.5232448578
1402.82189941	8.92090511322
1403.26135254	11.6056041718
1403.69885254	4.84205389023
1404.13635254	10.4692869186
1404.57556152	14.2459001541
1405.01306152	9.37812995911
1405.45227051	10.4071617126
1405.88964844	6.50826406479
1406.32702637	8.3986120224
1406.76623535	5.0105471611
1407.20361328	10.4635305405
1407.6427002	5.30311965942
1408.07995605	8.82417678833
1408.51721191	9.71507167816
1408.95629883	5.88709068298
1409.39355469	7.76500272751
1409.83081055	2.03487420082
1410.26977539	9.55163860321
1410.70690918	14.5922994614
1411.14404297	8.72485256195
1411.58300781	9.41567134857
1412.02001953	10.139746666
1412.45715332	12.0255079269
1412.89599609	13.249666214
1413.33300781	8.58021450043
1413.77001953	7.22969961166
1414.20703125	8.33044338226
1414.64575195	8.42395401001
1415.08276367	9.50729084015
1415.51965332	5.07488393784
1415.95654297	9.13648700714
1416.39526367	5.48292589188
1416.83203125	6.17768144608
1417.2689209	9.31690216064
1417.70568848	11.7528877258
1418.14428711	11.267455101
1418.58105469	9.58509349823
1419.01782227	6.55318117142
1419.45446777	2.76946020126
1419.89306641	6.19562387466
1420.32971191	3.45455670357
1420.76635742	11.8919649124
1421.20300293	10.2344083786
1421.63952637	11.8575239182
1422.07800293	8.16285514832
1422.51452637	12.69227314
1422.9510498	8.09495449066
1423.38757324	7.65692281723
1423.82409668	3.66379141808
1424.26049805	8.95364189148
1424.69702148	10.6210889816
1425.13525391	5.63630867004
1425.57165527	12.0251913071
1426.00805664	4.90381336212
1426.44433594	10.1324882507
1426.8807373	4.85790967941
1427.3170166	3.88739156723
1427.7532959	8.56313228607
1428.1895752	10.342206955
1428.62768555	11.0883607864
1429.06396484	6.36948060989
1429.50012207	14.9218015671
1429.9362793	7.77354335785
1430.37243652	5.29637670517
1430.80859375	11.228094101
1431.24475098	9.14646720886
1431.68078613	11.6457433701
1432.11682129	10.9972133636
1432.55297852	4.44267177582
1432.98901367	10.3828468323
1433.42492676	2.97241687775
1433.86096191	14.0733289719
1434.296875	10.5264835358
1434.73291016	7.89631271362
1435.16882324	9.04692459106
1435.60461426	7.50695705414
1436.04052734	13.883020401
1436.47644043	10.59167099
1436.91223145	4.55729389191
1437.34802246	8.73279094696
1437.78381348	14.8008537292
1438.21960449	8.1306219101
1438.65539551	8.88632488251
1439.09106445	7.42246103287
1439.5267334	9.46309566498
1439.96240234	5.12978029251
1440.39807129	8.73907089233
1440.83374023	8.13720417023
1441.26928711	6.57511854172
1441.70495605	7.59724235535
1442.14050293	6.78100156784
1442.57421875	11.133893013
1443.00976563	10.5447235107
1443.44519043	8.71423053741
1443.8807373	12.9515218735
1444.31616211	8.60094547272
1444.75158691	13.0663433075
1445.18701172	8.43229579926
1445.62243652	13.0541315079
1446.05603027	8.34292125702
1446.49133301	4.72318792343
1446.92663574	12.3172807693
1447.36193848	9.6402425766
1447.79724121	8.0801820755
1448.23254395	5.81826257706
1448.66772461	5.87783956528
1449.10119629	11.9956321716
1449.53637695	12.5456676483
1449.97155762	5.86883020401
1450.40661621	9.93793678284
1450.84179688	8.62241458893
1451.27502441	6.10518598557
1451.71020508	12.5338459015
1452.14526367	5.58542871475
1452.58032227	13.3526668549
1453.01342773	10.4071302414
1453.44848633	8.65512752533
1453.88342285	7.05446958542
1454.31835938	3.47230195999
1454.75146484	10.3798761368
1455.18640137	12.1941375732
1455.62133789	7.64717054367
1456.05615234	11.2308349609
1456.48925781	9.0027589798
1456.92407227	10.2672204971
1457.35888672	13.1894607544
1457.7935791	9.72735786438
1458.2265625	10.697924614
1458.66125488	5.39086580276
1459.09594727	11.7634620667
1459.52880859	9.17403411865
1459.96350098	5.03774213791
1460.39819336	5.30950691586e-020
1460.83093262	8.45992565155
1461.265625	9.69433879852
1461.70019531	6.4922580719
1462.13293457	13.8245449066
1462.56750488	10.2595252991
1463.00195313	10.9230937958
1463.43469238	9.23481655121
1463.86914063	9.85779571533
1464.30175781	5.3672785759
1464.73620605	5.63684272766
1465.1706543	8.28741359711
1465.60314941	8.20620918274
1466.03759766	5.49005270004
1466.47009277	10.6602516174
1466.90441895	9.32114601135
1467.33874512	9.19739151001
1467.77111816	1.25756621361
1468.20544434	7.27120685577
1468.63781738	1.1053558588
1469.07202148	10.026766777
1469.50439453	4.89751911163
1469.93859863	7.79390001297
1470.37084961	7.53542900085
1470.80505371	6.02637434006
1471.23730469	4.70464324951
1471.67138672	9.29357528687
1472.1036377	9.61800765991
1472.53771973	6.85483932495
1472.96984863	8.69792079926
1473.40380859	4.23164415359
1473.83605957	11.2471761703
1474.27001953	7.69128608704
1474.70202637	5.17761707306
1475.13598633	9.6998796463
1475.56799316	5.47473526001
1476.00195313	12.100186348
1476.43395996	2.44346809387
1476.86779785	3.52272891998
1477.29968262	7.7370095253
1477.73352051	5.23632907867
1478.16540527	6.27714538574
1478.59741211	8.28797340393
1479.03112793	2.90003299713
1479.4630127	11.4951972961
1479.89660645	6.83070516586
1480.32849121	8.5170583725
1480.76025391	0.744559109211
1481.19384766	3.02118086815
1481.62561035	8.97182178497
1482.0592041	0.921868503094
1482.4909668	8.47465896606
1482.92260742	6.21004104614
1483.3560791	6.25112915039
1483.78771973	4.26828098297
1484.21936035	8.09385108948
1484.65283203	5.05892372131
1485.08447266	7.88891363144
1485.51599121	5.62895154953
1485.94934082	9.0734910965
1486.38085938	7.3595700264
1486.81237793	8.5856218338
1487.24572754	10.8243532181
1487.67712402	8.89767456055
1488.10864258	7.73860740662
1488.54003906	8.508228302
1488.9732666	2.99232149124
1489.40454102	3.99319195747
1489.8359375	11.8769664764
1490.26904297	7.27346754074
1490.70043945	9.38209724426
1491.13171387	9.81536102295
1491.56298828	5.07626771927
1491.99597168	4.34896564484
1492.42724609	5.42807483673
1492.85839844	5.08674287796
1493.28967285	7.15424776077
1493.7208252	10.0909976959
1494.15368652	4.1054058075
1494.58483887	10.2582082748
1495.01599121	11.0721282959
1495.44702148	5.79957199097
1495.87805176	4.09757137299
1496.31091309	9.50310325623
1496.74194336	9.89779281616
1497.17297363	9.56214809418
1497.60388184	4.93367815018
1498.03479004	6.88413763046
1498.46569824	6.93468952179
1498.8984375	9.1657037735
1499.3293457	11.479640007
1499.76025391	10.850774765
1500.19104004	6.2321805954
1500.62182617	3.5793530941
1501.0526123	9.5118894577
1501.48339844	5.57674026489
1501.91418457	1.72611415386
1502.34667969	8.23977565765
1502.77746582	5.00271320343
1503.20812988	7.35010766983
1503.63879395	6.39136743546
1504.06945801	2.85273456573
1504.5	4.33759784698
1504.93066406	8.19539070129
1505.36120605	6.13203811646
1505.79174805	6.43027305603
1506.22229004	7.3122177124
1506.65283203	8.44777774811
1507.08325195	6.44607973099
1507.51379395	6.15559625626
1507.94421387	5.56865882874
1508.37463379	8.61259365082
1508.80505371	6.31001377106
1509.23547363	6.87995910645
1509.66577148	4.96388912201
1510.09606934	1.9245698452
1510.52648926	12.4587211609
1510.95678711	7.28384828568
1511.38696289	9.34453296661
1511.81726074	3.75491666794
1512.24755859	7.907787323
1512.67773438	8.11898231506
1513.10791016	1.24684393406
1513.53808594	6.01915359497
1513.96826172	9.22448539734
1514.39831543	8.47637748718
1514.82849121	9.06946659088
1515.25854492	9.43929386139
1515.68859863	5.52467536926
1516.11865234	2.56274604797
1516.546875	7.8617682457
1516.97680664	2.41707849503
1517.40686035	3.23642134666
1517.83679199	4.20734930038
1518.26672363	3.9803314209
1518.69665527	1.78461623192
1519.12646484	7.57994794846
1519.55639648	1.05018532276
1519.984375	8.24588298798
1520.41418457	8.58707237244
1520.84399414	8.1915435791
1521.27380371	-6.4099880028e-020
1521.70361328	3.50197505951
1522.13330078	2.56442499161
1522.5612793	11.1932249069
1522.9909668	7.28873872757
1523.4206543	1.50953364372
1523.85021973	11.5745868683
1524.27990723	6.65278673172
1524.7076416	2.89811968803
1525.1373291	5.69427490234
1525.56689453	11.5864744186
1525.99645996	0.0444770753384
1526.42590332	6.4524974823
1526.8536377	5.85814857483
1527.28308105	8.74569225311
1527.71252441	8.49088001251
1528.14196777	7.92002010345
1528.56958008	4.1961274147
1528.99902344	8.71567821503
1529.42834473	6.10421037674
1529.85595703	10.3754634857
1530.28527832	6.55661773682
1530.71459961	0.887546539307
1531.1439209	6.48821544647
1531.57128906	3.37131071091
1532.00061035	9.65143013
1532.42980957	5.09318065643
1532.85717773	5.77038002014
1533.28637695	21.2942180634
1533.71557617	3.54810881615
1534.14282227	4.27145957947
1534.57202148	8.86009597778
1535.00109863	4.33695840836
1535.42834473	8.63500022888
1535.85742188	3.51382565498
1536.28466797	4.74259471893
1536.71362305	4.13542890549
1537.1427002	7.27394771576
1537.56982422	5.70902204514
1537.9987793	10.3798484802
1538.42773438	8.16208267212
1538.85473633	6.51368808746
1539.28369141	5.27922391891
1539.71069336	4.46673297882
1540.13952637	5.44829893112
1540.56652832	5.36821460724
1540.99536133	7.82033109665
1541.42419434	8.9093580246
1541.85107422	4.58583116531
1542.27990723	4.35996723175
1542.70678711	5.6782784462
1543.13549805	3.8624253273
1543.56225586	4.00337791443
1543.9909668	8.14317893982
1544.41772461	5.15642976761
1544.84643555	7.3950009346
1545.27319336	7.11881017685
1545.70178223	6.80701446533
1546.12841797	5.69332027435
1546.55700684	7.06881856918
1546.98364258	5.12804698944
1547.41223145	3.30058383942
1547.83886719	5.2678771019
1548.26721191	6.42672634125
1548.69384766	7.47078990936
1549.12231445	4.97141027451
1549.54882813	9.59592533112
1549.9753418	6.50535011292
1550.40368652	5.68639802933
1550.8302002	3.50982356071
1551.25854492	5.64192199707
1551.68493652	4.89781570435
1552.1114502	2.04233980179
1552.53967285	5.17136621475
1552.96606445	0.506086885929
1553.39416504	1.61403858662
1553.82055664	9.50538635254
1554.24694824	2.59670996666
1554.67504883	11.2388563156
1555.10131836	12.7528886795
1555.52941895	4.61582517624
1555.95568848	7.85345935822
1556.38183594	7.63897752762
1556.80993652	13.3892631531
1557.23608398	11.1070871353
1557.66223145	8.91550827026
1558.09020996	11.4819898605
1558.51635742	6.66576433182
1558.94238281	3.43089437485
1559.36853027	11.3100042343
1559.79638672	13.4369421005
1560.22241211	3.81202363968
1560.6484375	2.12852907181
1561.07617188	3.99888086319
1561.50219727	7.79955673218
1561.92810059	2.69922375679
1562.35400391	0.768669366837
1562.78173828	7.38526821136
1563.2076416	3.36057472229
1563.63354492	9.52458572388
1564.05932617	6.46279811859
1564.48706055	0.765202045441
1564.9128418	7.2331609726
1565.33862305	5.68399095535
1565.7644043	2.7528553009
1566.19006348	5.10114955902
1566.61767578	9.28056240082
1567.04333496	9.20394134521
1567.46899414	7.65240573883
1567.89465332	7.32452106476
1568.3203125	5.84264945984
1568.74768066	1.08057940006
1569.17333984	7.89579725266
1569.59887695	7.52287006378
1570.02441406	3.68755412102
1570.44995117	3.62775087357
1570.87548828	2.50143671036
1571.30273438	9.44543075562
1571.72827148	9.07170581818
1572.15368652	5.61103105545
1572.57910156	1.22782087326
1573.0045166	4.04135560989
1573.42993164	6.80914497375
1573.85522461	2.71182537079
1574.28063965	7.71230363846
1574.70593262	6.24849557877
1575.13122559	4.83286952972
1575.55834961	8.05858802795
1575.98352051	11.1009216309
1576.40881348	0.759374856949
1576.83398438	4.87114143372
1577.25915527	7.21161413193
1577.68444824	8.36813545227
1578.10949707	7.60680770874
1578.53466797	4.87854480743
1578.95983887	9.98254394531
1579.3848877	6.22195482254
1579.80993652	12.4856491089
1580.23498535	7.98772668839
1580.66003418	4.24793434143
1581.08496094	7.97529029846
1581.51000977	5.27895784378
1581.93493652	8.9375667572
1582.35986328	6.93637800217
1582.78479004	4.3688249588
1583.2097168	10.2288675308
1583.63464355	4.98469495773
1584.05944824	7.6657743454
1584.48425293	6.44132804871
1584.90905762	4.492664814
1585.3338623	9.47095584869
1585.75683594	6.96452665329
1586.18164063	7.06008625031
1586.60632324	5.83425807953
1587.03112793	10.1104536057
1587.45581055	5.86391210556
1587.88037109	10.8039722443
1588.30505371	8.2427854538
1588.72973633	9.40952587128
1589.15429688	7.99349927902
1589.57885742	8.67648601532
1590.00170898	7.32740068436
1590.42614746	11.536028862
1590.85070801	6.71683359146
1591.27526855	7.66622018814
1591.69970703	7.37291574478
1592.12414551	6.96119165421
1592.54858398	4.15346288681
1592.97119141	7.31502532959
1593.39562988	9.01273727417
1593.81994629	7.15832662582
1594.24438477	6.29139471054
1594.66870117	7.7614159584
1595.09118652	7.00170707703
1595.51550293	5.7304391861
1595.93969727	11.5491714478
1596.36401367	6.81604766846
1596.78820801	8.6004524231
1597.21057129	9.46677303314
1597.63476563	6.7533788681
1598.05895996	3.53686451912
1598.4831543	2.12334060669
1598.90539551	3.82679224014
1599.32958984	2.16418743134
1599.75366211	0.726168453693
1600.17590332	4.79289150238
1600.59997559	5.82976770401
1601.02392578	6.29224586487
1601.44799805	3.3855471611
1601.87011719	5.80029726028
1602.29406738	6.49227333069
1602.71801758	8.60704517365
1603.14013672	8.38879585266
1603.56408691	4.40617752075
1603.98791504	7.35114192963
1604.40991211	6.6667842865
1604.83374023	6.17144155502
1605.25756836	2.19248628616
1605.67956543	6.00806236267
1606.10339355	3.86209559441
1606.52709961	6.15328836441
1606.94897461	6.00916385651
1607.37280273	7.23617124557
1607.79467773	8.31506633759
1608.21826172	8.04018592834
1608.64196777	7.57814788818
1609.0637207	8.56381702423
1609.48730469	3.63229823112
1609.90917969	3.79760742188
1610.33276367	5.64411211014
1610.75622559	5.40439748764
1611.17797852	7.61279344559
1611.60144043	6.80647945404
1612.02319336	8.77269935608
1612.44665527	7.80947160721
1612.86828613	8.07889556885
1613.29162598	10.2595672607
1613.71325684	7.96554851532
1614.13659668	8.37038707733
1614.55810547	8.1628742218
1614.98144531	6.95959377289
1615.4029541	6.87149238586
1615.82629395	9.11386871338
1616.24780273	9.3265953064
1616.67102051	6.4757194519
1617.09240723	8.28808689117
1617.515625	3.5078625679
1617.93701172	1.14485502243
1618.36022949	3.65415307401e-020
1618.78149414	6.86483192444
1619.20471191	8.48645496368
1619.62597656	9.5965461731
1620.04907227	8.65109062195
1620.47033691	3.06536197662
1620.89160156	4.56560611725
1621.3145752	9.60516738892
1621.73583984	2.97119164467
1622.15881348	9.48267269135
1622.57995605	11.072678566
1623.00109863	7.42582273483
1623.4239502	4.26782894135
1623.84509277	12.6288824081
1624.26794434	4.56265974045
1624.68896484	3.19457769394
1625.10998535	1.66113400459
1625.53283691	8.53044509888
1625.95385742	9.5674200058
1626.37475586	12.4210996628
1626.79760742	2.88886809349
1627.21850586	6.88839435577
1627.6394043	9.91091632843
1628.06213379	10.8153057098
1628.48291016	4.36773538589
1628.90380859	7.50823497772
1629.32641602	5.98580217361
1629.74719238	6.20020389557
1630.16796875	8.95497131348
1630.58874512	8.79146194458
1631.01135254	8.05559158325
1631.43200684	10.4376649857
1631.8527832	6.86601209641
1632.2734375	9.46568202972
1632.69592285	5.06310844421
1633.11657715	9.61509609222
1633.53710938	0.113387256861
1633.95776367	9.44497013092
1634.38012695	10.3247671127
1634.80065918	3.76546192169
1635.22119141	6.20638942719
1635.64172363	5.48825359344
1636.06408691	7.35122919083
1636.48449707	4.15668392181
1636.9050293	8.93660545349
1637.32543945	0.727430641651
1637.74584961	0.188326627016
1638.16625977	11.6980228424
1638.58837891	3.49251890182
1639.00878906	8.72084140778
1639.42907715	11.4694070816
1639.84936523	4.90591478348
1640.26965332	14.6994829178
1640.68994141	6.32804012299
1641.11022949	9.69678974152
1641.53222656	6.92932415009
1641.95239258	1.07044553757
1642.37268066	2.93906784058
1642.79284668	6.11767482758
1643.21289063	10.5710096359
1643.63305664	5.62588977814
1644.05322266	9.16068077087
1644.4732666	7.85584020615
1644.89331055	9.6124830246
1645.31335449	3.34107637405
1645.73339844	9.33954143524
1646.15515137	11.0612459183
1646.57519531	2.93109750748
1646.99511719	8.55790138245
1647.41503906	7.63145494461
1647.83496094	7.68275499344
1648.25488281	4.83545255661
1648.67480469	10.5937042236
1649.09460449	7.76552915573
1649.51452637	4.74895000458
1649.93432617	0.157586440444
1650.35412598	8.95441532135
1650.77380371	6.66130590439
1651.19360352	4.64520120621
1651.61340332	11.1749353409
1652.03308105	7.86304473877
1652.45275879	10.0457687378
1652.87243652	5.78527879715
1653.29211426	7.5125837326
1653.70996094	8.31034755707
1654.1295166	8.09411048889
1654.54907227	6.48681592941
1654.96875	9.69067001343
1655.38830566	5.34782218933
1655.80773926	8.27485179901
1656.22729492	5.6442360878
1656.64672852	8.9402217865
1657.06628418	7.47459840775
1657.48571777	5.66058349609
1657.90515137	8.48369693756
1658.32275391	6.73810386658
1658.74206543	7.52072572708
1659.16149902	9.15982341766
1659.58081055	8.55788421631
1660.00012207	5.35809707642
1660.41943359	1.22451937199
1660.83874512	4.7559132576
1661.25622559	-1.49289556954e-020
1661.67541504	7.65758275986
1662.09472656	4.98697853088
1662.51391602	9.73725986481
1662.93310547	13.1698884964
1663.35046387	8.14820671082
1663.76953125	8.73796081543
1664.1887207	4.76814317703
1664.60778809	8.86210441589
1665.02685547	3.08274745941
1665.4440918	10.6196966171
1665.86315918	5.46701574326
1666.28222656	7.69647550583
1666.70117188	8.72364330292
1667.1184082	0.551293134689
1667.53735352	11.1917190552
1667.95629883	4.89878463745
1668.37512207	9.59766960144
1668.79223633	8.16461753845
