# Supplementary material for: Deep CO2 in the end-Triassic Central Atlantic Magmatic Province
Source: Nat Commun. 2020 Apr 7;11:1670. doi: 10.1038/s41467-020-15325-6 (PMC7138847; doi:10.1038/s41467-020-15325-6)
Supplement: Supplementary file 3 — Source Data 1 [file 41467_2020_15325_MOESM3_ESM.zip › CO2/NEW136BII_5Ol_CO2.txt]

1172.35632324	-1.93949745153e-010
1172.8112793	21.7754974365
1173.26611328	16.3870754242
1173.72094727	37.9239578247
1174.17578125	7.9987077713
1174.63049316	25.9841938019
1175.08532715	12.9839839935
1175.54003906	37.8784408569
1175.99475098	6.24358177185
1176.44946289	22.4551620483
1176.9041748	34.3123931885
1177.35876465	24.0647468567
1177.81335449	24.6914348602
1178.26806641	32.3248443604
1178.72070313	35.9161071777
1179.17529297	29.2348060608
1179.62976074	42.3903999329
1180.08422852	39.9796333313
1180.53881836	20.5710334778
1180.99316406	26.8222484589
1181.44763184	48.0079193115
1181.90209961	22.4592170715
1182.35644531	39.9616661072
1182.80895996	43.2373199463
1183.26330566	33.3548049927
1183.71765137	21.9472312927
1184.171875	36.7893981934
1184.6262207	58.4052581787
1185.08044434	48.7562599182
1185.53271484	52.9561195374
1185.98693848	45.4762535095
1186.44116211	50.7788314819
1186.89526367	29.2268104553
1187.34936523	51.893196106
1187.8034668	36.8433189392
1188.2557373	40.1781463623
1188.7097168	47.6424293518
1189.16381836	59.5329360962
1189.61779785	45.9831886292
1190.06994629	59.4495544434
1190.52392578	48.6630172729
1190.9777832	51.5156555176
1191.4317627	64.4391479492
1191.88378906	58.3682556152
1192.33764648	53.1483459473
1192.79150391	49.5744895935
1193.24536133	53.1987113953
1193.69726563	79.8808670044
1194.15100098	50.9075546265
1194.60473633	61.9790725708
1195.05847168	69.8227462769
1195.51037598	60.600315094
1195.96398926	50.8683853149
1196.41772461	46.2175483704
1196.86938477	66.4114379883
1197.32299805	75.2515640259
1197.77661133	57.6276702881
1198.22827148	52.6811561584
1198.68188477	61.2535972595
1199.13537598	55.2768745422
1199.58703613	63.3519248962
1200.04052734	74.4971084595
1200.49389648	61.7707061768
1200.94543457	55.5129394531
1201.39892578	51.4199523926
1201.85229492	51.3139801025
1202.30371094	63.244392395
1202.75708008	70.1706771851
1203.21032715	77.2966003418
1203.66174316	53.5256500244
1204.11499023	68.3686828613
1204.56640625	60.1816902161
1205.01965332	63.0854415894
1205.47277832	60.13331604
1205.92407227	70.9010314941
1206.37719727	83.3125228882
1206.82849121	52.588054657
1207.28161621	57.7381477356
1207.73278809	67.461227417
1208.18579102	53.7102012634
1208.63891602	68.5578536987
1209.08996582	56.433139801
1209.54296875	60.9626045227
1209.99401855	62.5189476013
1210.44702148	58.5829315186
1210.89807129	47.1875
1211.35095215	41.9976196289
1211.80187988	62.4535865784
1212.25476074	39.4863243103
1212.70568848	60.5279769897
1213.15844727	77.1282577515
1213.609375	62.0924987793
1214.06213379	58.9488258362
1214.51293945	58.303276062
1214.96569824	49.12084198
1215.41650391	45.5882949829
1215.86914063	44.1573600769
1216.31994629	51.7441596985
1216.77258301	51.7806739807
1217.2232666	57.3707199097
1217.6739502	45.788444519
1218.12646484	52.5315704346
1218.57714844	55.4576034546
1219.02966309	53.1267242432
1219.48022461	45.5406913757
1219.93261719	64.1747589111
1220.38317871	43.8792572021
1220.83374023	40.7077789307
1221.28613281	59.2719802856
1221.73657227	42.7994422913
1222.18884277	52.4503707886
1222.63928223	35.807723999
1223.08972168	37.6604690552
1223.54199219	49.574256897
1223.99230957	44.6083106995
1224.44274902	37.2656135559
1224.89489746	38.6870880127
1225.34521484	24.0363826752
1225.79541016	50.7533836365
1226.24755859	30.9051265717
1226.69775391	44.3240852356
1227.14794922	44.5467605591
1227.60009766	55.810634613
1228.0501709	29.1429309845
1228.50036621	32.3716125488
1228.95227051	25.2473754883
1229.40234375	22.5853252411
1229.85241699	31.515625
1230.30432129	33.0076293945
1230.75439453	29.7359619141
1231.2043457	20.9038791656
1231.65429688	19.7207927704
1232.10620117	45.7879257202
1232.55603027	31.3589763641
1233.00598145	28.7794551849
1233.45581055	22.7100639343
1233.90759277	18.5561218262
1234.35742188	34.0184249878
1234.80725098	29.72473526
1235.25695801	28.4129314423
1235.70861816	33.4553070068
1236.1583252	10.3971996307
1236.6081543	33.4947776794
1237.05773926	17.3803577423
1237.50744629	22.2260093689
1237.95898438	33.2071037292
1238.40856934	8.86061477661
1238.8581543	17.0185527802
1239.30773926	20.0770683289
1239.75732422	1.34637320042
1240.20874023	9.00651264191
1240.65820313	6.18557786942
1241.10766602	22.0362873077
1241.55712891	30.9622364044
1242.0065918	8.52235507965
1242.45605469	24.1167011261
1242.90539551	24.8890857697
1243.35668945	6.69448900223
1243.80603027	16.3833560944
1244.25537109	22.3352203369
1244.70458984	7.80315828323
1245.15393066	22.3600349426
1245.60314941	21.7454319
1246.05236816	19.1164951324
1246.50158691	29.8248157501
1246.95080566	24.8288040161
1247.39990234	0.409078150988
1247.84899902	19.8648605347
1248.30004883	20.6419029236
1248.74914551	1.67517614365
1249.19824219	20.3162956238
1249.6472168	13.8026161194
1250.09631348	3.26182055473
1250.54528809	21.4087657928
1250.9942627	16.4413414001
1251.4432373	6.68593502045
1251.89208984	25.3081378937
1252.34106445	1.14391696115e-009
1252.78991699	9.84316253662
1253.23876953	10.1314506531
1253.68762207	37.175994873
1254.13647461	18.8496856689
1254.58520508	18.2686386108
1255.03405762	33.4162521362
1255.48278809	17.9994392395
1255.93151855	2.03766059875
1256.38012695	16.4955425262
1256.82885742	6.63747501373
1257.27746582	7.99174165726
1257.72607422	19.5791339874
1258.17468262	19.480676651
1258.62329102	22.6427555084
1259.07006836	20.8994674683
1259.51855469	18.1265258789
1259.96704102	16.3452415466
1260.41552734	1.64970386028
1260.86401367	18.4789733887
1261.3125	26.1319103241
1261.76086426	13.7637233734
1262.20935059	28.2156505585
1262.65771484	10.3975009918
1263.1060791	12.308921814
1263.55249023	12.4157886505
1264.00085449	16.5657806396
1264.44909668	39.4026298523
1264.89733887	19.442276001
1265.34558105	4.11693429947
1265.79382324	22.6489334106
1266.24206543	11.3490362167
1266.68835449	12.70063591
1267.13647461	13.8562107086
1267.58459473	31.456911087
1268.03271484	17.3049583435
1268.48071289	13.6553220749
1268.92883301	36.1680870056
1269.375	17.7415084839
1269.82299805	30.9673748016
1270.27099609	19.9606590271
1270.71899414	20.9094429016
1271.16687012	14.4804563522
1271.61291504	33.2088394165
1272.06079102	27.116355896
1272.50866699	41.8324203491
1272.95654297	28.1815299988
1273.40258789	18.4236774445
1273.8503418	14.3810071945
1274.2980957	11.0585231781
1274.74584961	16.7715682983
1275.19177246	10.8698558807
1275.6394043	25.0991859436
1276.0871582	20.2870368958
1276.53295898	2.09051394463
1276.98059082	19.5494403839
1277.42822266	8.45407962799
1277.87585449	30.2734603882
1278.3215332	11.1769313812
1278.76904297	11.3425073624
1279.21655273	21.8130073547
1279.66223145	45.4123687744
1280.10974121	0.253099739552
1280.55725098	23.2840518951
1281.00280762	20.6477146149
1281.45019531	24.3838748932
1281.89758301	47.4011802673
1282.34313965	30.0648784637
1282.79040527	19.787733078
1283.23779297	15.0282974243
1283.68322754	24.9549217224
1284.13049316	19.1419696808
1284.57580566	24.39295578
1285.02307129	33.1717758179
1285.47033691	31.0340213776
1285.91564941	44.6870803833
1286.36279297	79.6298370361
1286.80810547	35.5868530273
1287.25524902	33.2062683105
1287.70227051	21.3513202667
1288.14746094	34.2082557678
1288.59460449	25.6766414642
1289.03967285	36.3814811707
1289.48669434	37.7295913696
1289.93188477	17.5479393005
1290.37878418	25.4841041565
1290.82385254	35.8068313599
1291.27075195	30.0321006775
1291.71582031	27.3982601166
1292.16271973	27.3682785034
1292.60766602	21.0379905701
1293.05444336	28.5964374542
1293.49938965	34.6491584778
1293.94616699	15.2156963348
1294.39111328	37.7805938721
1294.83776855	8.67858314514
1295.28259277	36.7116470337
1295.72937012	27.5701751709
1296.17419434	23.7475280762
1296.62072754	37.1398658752
1297.06555176	30.6779556274
1297.51208496	20.456205368
1297.95678711	9.49481105804
1298.40344238	-1.23225163406e-009
1298.84802246	20.1817798615
1299.29272461	26.7149772644
1299.73913574	18.2051391602
1300.18371582	35.7746047974
1300.63024902	21.7880706787
1301.07470703	15.9669485092
1301.52111816	15.99335289
1301.96569824	43.1551933289
1302.41015625	17.8709583282
1302.85644531	34.5734519958
1303.30090332	20.7668952942
1303.74536133	10.007894516
1304.19152832	17.5480518341
1304.63598633	6.84463310242
1305.08215332	23.1051368713
1305.52648926	27.8517379761
1305.97070313	20.8455429077
1306.41687012	21.3164749146
1306.86120605	12.9996166229
1307.30541992	22.672624588
1307.75146484	23.9745502472
1308.19567871	40.9919624329
1308.63977051	6.15754795074
1309.08398438	16.3661975861
1309.52990723	20.3751792908
1309.97399902	21.2342567444
1310.41809082	5.70060873032
1310.86401367	31.9859313965
1311.30810547	31.4106311798
1311.7520752	23.6087532043
1312.19604492	30.276714325
1312.6418457	16.026468277
1313.08581543	18.1493282318
1313.52966309	13.9505367279
1313.97363281	38.4147987366
1314.41931152	39.3897285461
1314.86315918	40.3517379761
1315.30700684	32.617565155
1315.75085449	26.3015613556
1316.19641113	31.6180019379
1316.64025879	31.6418361664
1317.08398438	33.697265625
1317.52770996	30.3811397552
1317.97131348	31.9083251953
1318.41687012	33.8730735779
1318.8605957	26.7532691956
1319.30419922	42.8742752075
1319.74780273	38.969543457
1320.19128418	50.8745994568
1320.6348877	39.8086166382
1321.08032227	37.1428794861
1321.52380371	35.432849884
1321.96728516	36.730506897
1322.4107666	39.5483398438
1322.85424805	33.1667137146
1323.29760742	38.7391624451
1323.7409668	35.7508888245
1324.18432617	37.5187034607
1324.62963867	33.8708076477
1325.07287598	39.7800865173
1325.51623535	35.2704353333
1325.95947266	41.3526382446
1326.40283203	44.5610198975
1326.84606934	36.5324630737
1327.28918457	32.0754165649
1327.73242188	36.2577018738
1328.17553711	44.4144554138
1328.61877441	44.3451309204
1329.06188965	40.6967506409
1329.50500488	19.4236850739
1329.94812012	32.917137146
1330.39111328	50.7778053284
1330.83410645	34.6531639099
1331.27722168	44.1400985718
1331.72021484	22.9458198547
1332.16308594	50.5389289856
1332.6060791	59.0517539978
1333.0489502	50.4949150085
1333.49194336	40.2365188599
1333.93481445	40.4322662354
1334.37768555	35.3944892883
1334.82043457	37.0842971802
1335.26330566	34.4705619812
1335.70605469	47.1046218872
1336.14880371	48.5951881409
1336.59155273	50.6098365784
1337.03430176	56.6429862976
1337.47705078	33.0012435913
1337.91967773	46.9102554321
1338.36230469	32.1819763184
1338.80493164	28.4949645996
1339.24755859	39.0771598816
1339.69018555	20.74725914
1340.13269043	31.6021194458
1340.57531738	57.8178024292
1341.01599121	39.58360672
1341.45849609	39.5705032349
1341.90087891	50.3245658875
1342.34338379	37.4251098633
1342.7857666	52.6426734924
1343.22814941	31.1667728424
1343.6706543	42.4839782715
1344.11291504	41.5767745972
1344.5534668	30.8550777435
1344.99572754	41.2203483582
1345.43811035	67.5079956055
1345.88037109	20.1076450348
1346.32263184	47.4062538147
1346.76477051	46.3641586304
1347.2052002	35.8024673462
1347.64733887	33.33801651
1348.08947754	61.1085357666
1348.53161621	38.6395721436
1348.97375488	48.333065033
1349.41394043	46.6746406555
1349.8560791	35.4825210571
1350.2980957	49.8484344482
1350.7401123	55.4906349182
1351.18029785	44.3929023743
1351.62231445	42.6743850708
1352.06420898	45.825428009
1352.50622559	43.2036361694
1352.94628906	50.0550460815
1353.38818359	42.7876586914
1353.82995605	39.4660606384
1354.27185059	31.945110321
1354.71179199	40.2189712524
1355.15356445	53.6563568115
1355.59545898	38.9154777527
1356.03527832	59.3743362427
1356.47705078	71.3840179443
1356.91870117	44.526889801
1357.35864258	62.4669380188
1357.80029297	64.0894393921
1358.24194336	62.0586738586
1358.68164063	44.9427680969
1359.12329102	49.9776229858
1359.56481934	51.9251289368
1360.0045166	44.8439483643
1360.44604492	36.6753616333
1360.88757324	60.7937393188
1361.32727051	43.7865333557
1361.76867676	39.0503845215
1362.21020508	45.7103004456
1362.64978027	39.069606781
1363.09118652	39.4659233093
1363.53063965	46.1943778992
1363.9720459	53.0848464966
1364.41333008	37.2900123596
1364.8527832	54.499294281
1365.29406738	54.5737762451
1365.73352051	37.7502746582
1366.17480469	50.3395042419
1366.61413574	43.6352882385
1367.05529785	32.4678192139
1367.49645996	45.4068145752
1367.93579102	51.3638038635
1368.37695313	42.6069412231
1368.81616211	48.8587150574
1369.25732422	42.0066833496
1369.6965332	44.845413208
1370.13757324	40.9274253845
1370.57666016	42.8123130798
1371.0177002	45.6345100403
1371.45678711	44.6349411011
1371.89782715	33.2089080811
1372.33691406	39.562538147
1372.77783203	32.3918991089
1373.21679688	31.5425453186
1373.65771484	46.1840019226
1374.09667969	49.0895996094
1374.53747559	47.6084823608
1374.97644043	34.2176246643
1375.41540527	37.2313041687
1375.8560791	27.6676635742
1376.29504395	34.0525169373
1376.73571777	43.4709968567
1377.17456055	40.5680541992
1377.61523438	34.7049026489
1378.05407715	41.6354866028
1378.49279785	40.4895133972
1378.93334961	33.2580986023
1379.37207031	34.4258422852
1379.81262207	47.4480781555
1380.25134277	46.9034461975
1380.69006348	31.8120517731
1381.13049316	51.5533676147
1381.5690918	38.6615943909
1382.00769043	25.4568386078
1382.44812012	36.0914077759
1382.88671875	44.7228431702
1383.32702637	44.3987808228
1383.765625	27.3008899689
1384.20410156	46.6462783813
1384.64440918	43.95129776
1385.08276367	35.8762016296
1385.52124023	35.8167419434
1385.95959473	46.2012062073
1386.39978027	40.9109420776
1386.83813477	27.911857605
1387.27648926	41.9312973022
1387.7166748	37.7499046326
1388.15490723	34.7405357361
1388.59326172	64.9452667236
1389.03149414	149.320632935
1389.47155762	59.1445617676
1389.90966797	45.949848175
1390.34790039	47.711025238
1390.78601074	24.0695610046
1391.22607422	46.4575233459
1391.66418457	34.6829376221
1392.10217285	50.4559059143
1392.5402832	30.7631797791
1392.98022461	56.5991744995
1393.41821289	50.2635307312
1393.85620117	47.5354766846
1394.29418945	42.5147743225
1394.73205566	64.5451660156
1395.171875	42.869682312
1395.60974121	47.7495651245
1396.04772949	53.1600151062
1396.4855957	45.9678993225
1396.92333984	50.9209136963
1397.36120605	46.7389068604
1397.80090332	29.6861152649
1398.23864746	17.7437744141
1398.6763916	32.9015579224
1399.11413574	47.2338905334
1399.55187988	57.6030311584
1399.98950195	49.3789138794
1400.42712402	41.5194625854
1400.86486816	36.5498085022
1401.30432129	48.8236808777
1401.74194336	49.6943397522
1402.17944336	50.1012916565
1402.61706543	35.9069023132
1403.05456543	36.5903282166
1403.49206543	39.8691444397
1403.92956543	25.9508895874
1404.36706543	49.832408905
1404.80444336	36.2748565674
1405.24194336	36.34532547
1405.67932129	39.2415962219
1406.11669922	40.822719574
1406.55407715	27.5519065857
1406.99133301	24.7019748688
1407.42871094	41.4739303589
1407.8659668	47.150932312
1408.30322266	30.0844039917
1408.74047852	51.9782218933
1409.17773438	43.2525100708
1409.61499023	57.0577964783
1410.05212402	43.9161605835
1410.48925781	57.4827384949
1410.9263916	34.3625946045
1411.36352539	29.9209690094
1411.80065918	55.3496589661
1412.2376709	48.000328064
1412.67468262	45.5588760376
1413.11181641	28.1383323669
1413.54882813	47.94323349
1413.98571777	56.9688262939
1414.42272949	33.5958862305
1414.85961914	32.6997108459
1415.29663086	42.0270385742
1415.73352051	33.6276702881
1416.17028809	37.1945533752
1416.60717773	53.2057533264
1417.04223633	41.8147926331
1417.47900391	24.8053474426
1417.91577148	21.2173919678
1418.35253906	35.6197853088
1418.78930664	15.7849435806
1419.22595215	25.2432937622
1419.66271973	49.6644287109
1420.09936523	35.3134117126
1420.53417969	26.0072441101
1420.9708252	20.7252655029
1421.4074707	50.8589057922
1421.84399414	42.6932220459
1422.28063965	26.0638332367
1422.71716309	38.8129425049
1423.15185547	29.1664295197
1423.58837891	56.0715866089
1424.02478027	19.3394641876
1424.46130371	46.0152282715
1424.89770508	33.5711936951
1425.33227539	40.2423553467
1425.76867676	45.4496688843
1426.20507813	34.2273330688
1426.64135742	17.9354820251
1427.07580566	49.9705047607
1427.51220703	21.4248085022
1427.94848633	46.1745567322
1428.38476563	24.1795291901
1428.8190918	15.4220952988
1429.25537109	30.9295463562
1429.69152832	28.8966655731
1430.12768555	20.5196857452
1430.56201172	40.2856941223
1430.99816895	36.9198226929
1431.4342041	33.3337249756
1431.86853027	29.0936164856
1432.30456543	53.6815872192
1432.74060059	27.3392753601
1433.17480469	26.2398662567
1433.61071777	32.763633728
1434.04675293	34.8633804321
1434.48083496	8.96407413483
1434.91674805	27.0874824524
1435.35266113	31.3169803619
1435.78674316	22.821231842
1436.22265625	36.8945808411
1436.65844727	46.2618408203
1437.09240723	15.6361494064
1437.52819824	16.5132026672
1437.9621582	23.9596729279
1438.39794922	36.6603317261
1438.83361816	32.095916748
1439.26757813	12.0973844528
1439.70324707	30.4385890961
1440.13708496	17.041519165
1440.57275391	12.38078022
1441.00830078	31.9282073975
1441.44213867	22.2913169861
1441.87768555	27.7200775146
1442.31140137	52.4690742493
1442.74694824	47.4728622437
1443.18066406	39.0333900452
1443.61608887	28.4660263062
1444.04980469	31.7010192871
1444.48522949	31.0446681976
1444.91882324	27.8119163513
1445.35424805	34.1035842896
1445.78955078	11.3768510818
1446.22314453	20.7974796295
1446.65844727	39.4409751892
1447.09191895	22.8880462646
1447.52539063	6.98226213455
1447.96069336	47.2115287781
1448.39416504	22.6388187408
1448.8293457	34.7206306458
1449.26269531	32.2931785583
1449.69787598	34.4195976257
1450.13122559	45.5737228394
1450.56640625	21.3320407867
1450.99963379	0.735879957676
1451.43481445	18.8027496338
1451.86804199	29.5982513428
1452.30126953	36.938949585
1452.73632813	33.9453735352
1453.16943359	10.5452060699
1453.60449219	22.3286533356
1454.03759766	28.2589569092
1454.47070313	21.7900695801
1454.90563965	21.7835464478
1455.33874512	28.7539672852
1455.77355957	33.0616760254
1456.20666504	25.6130142212
1456.63964844	19.584526062
1457.07446289	15.588470459
1457.50744629	30.0984840393
1457.94042969	25.4936180115
1458.37512207	12.1445684433
1458.8079834	33.5732192993
1459.24084473	36.3414649963
1459.67553711	4.60211133957
1460.10839844	41.0087127686
1460.54125977	25.6424217224
1460.97583008	12.0213241577
1461.40869141	20.0122623444
1461.84143066	23.7718753815
1462.27404785	22.4807071686
1462.70861816	5.92081050854e-010
1463.14135742	12.9058265686
1463.57397461	28.104309082
1464.0065918	21.4464492798
1464.44104004	10.0699272156
1464.87365723	15.3906774521
1465.30627441	43.4476089478
1465.73876953	16.0336952209
1466.17321777	27.8101482391
1466.60571289	33.7731399536
1467.03820801	11.7234630585
1467.47058105	35.9574394226
1467.90490723	11.5680418015
1468.33728027	49.2695999146
1468.76977539	40.7015190125
1469.20214844	30.0548992157
1469.63452148	39.8413887024
1470.06677246	38.3715934753
1470.50097656	22.4923343658
1470.93322754	22.280292511
1471.36547852	37.1266517639
1471.79772949	31.2547359467
1472.22998047	27.0893440247
1472.66223145	48.3730239868
1473.09619141	58.9879875183
1473.52832031	51.1291503906
1473.96057129	66.5706329346
1474.3927002	79.755531311
1474.82470703	82.7356567383
1475.25683594	62.1477394104
1475.68884277	61.1440963745
1476.12084961	58.4852294922
1476.55297852	66.4981765747
1476.98486328	70.1128768921
1477.41870117	29.8624591827
1477.85070801	43.6550369263
1478.28259277	44.9209365845
1478.71447754	37.5171737671
1479.1463623	30.9464149475
1479.57824707	43.050151825
1480.01013184	33.321598053
1480.44189453	40.9810028076
1480.87365723	40.1809005737
1481.30541992	35.3066635132
1481.73718262	34.7492103577
1482.16894531	35.7258796692
1482.60070801	38.9614562988
1483.03234863	44.5284118652
1483.46398926	48.338142395
1483.89562988	26.0725841522
1484.32727051	38.1336402893
1484.75891113	46.8780517578
1485.19042969	11.2236919403
1485.62207031	20.7544059753
1486.05358887	0.236176341772
1486.48510742	5.51350593567
1486.91662598	13.1085386276
1487.34802246	31.5048732758
1487.77954102	15.1468410492
1488.20910645	39.8476905823
1488.64050293	27.8331947327
1489.07189941	30.8864040375
1489.5032959	14.3235321045
1489.93469238	20.8019752502
1490.3659668	21.8291931152
1490.79724121	23.4703941345
1491.22851563	32.587928772
1491.65979004	17.5729026794
1492.09106445	33.2314529419
1492.52038574	29.651845932
1492.95166016	27.9851951599
1493.3828125	4.66690397263
1493.81396484	23.3511734009
1494.24511719	36.2380027771
1494.67614746	19.3072566986
1495.10546875	11.2764205933
1495.53649902	21.1712417603
1495.9675293	21.1206760406
1496.39855957	19.8620128632
1496.82958984	23.9304542542
1497.26062012	22.9348716736
1497.68969727	14.1912641525
1498.12060547	17.1081809998
1498.55151367	11.9317893982
1498.98242188	19.8269290924
1499.41149902	3.17388367653
1499.84240723	13.4373731613
1500.27319336	30.3368091583
1500.70397949	13.951874733
1501.13293457	30.8616714478
1501.5637207	23.3915195465
1501.99450684	7.14414930344
1502.4251709	10.1668510437
1502.85400391	27.2130012512
1503.28479004	1.19171833992
1503.7154541	24.051902771
1504.14599609	38.9125518799
1504.5748291	15.9257535934
1505.00537109	32.1657981873
1505.43603516	28.684928894
1505.86474609	23.8610610962
1506.29528809	27.8304004669
1506.72570801	18.9018936157
1507.15441895	15.198597908
1507.58483887	21.1062240601
1508.01538086	15.7441110611
1508.44396973	20.8244800568
1508.87438965	14.1868686676
1509.3046875	21.6923618317
1509.73327637	29.5552310944
1510.16357422	29.0043945313
1510.59204102	12.2531414032
1511.02233887	26.052690506
1511.45263672	22.2316246033
1511.88110352	32.7052955627
1512.3112793	24.523607254
1512.73974609	17.7585468292
1513.16992188	11.8993692398
1513.60009766	23.1499328613
1514.02832031	23.4261074066
1514.45849609	8.01222991943
1514.88671875	24.6802387238
1515.31689453	7.9447221756
1515.74511719	14.1460752487
1516.1751709	7.55689573288
1516.60327148	7.82707357407
1517.0333252	12.3331136703
1517.46142578	28.8750267029
1517.89147949	23.8334255219
1518.31958008	12.9152240753
1518.74938965	14.2109994888
1519.17749023	0.887819111347
1519.60742188	24.0370635986
1520.03540039	32.2188873291
1520.46520996	30.6061248779
1520.89318848	21.9282970428
1521.32299805	21.9450302124
1521.75097656	33.054107666
1522.18066406	31.2157249451
1522.60852051	32.8677558899
1523.03833008	32.8445777893
1523.46618652	59.2246437073
1523.8939209	50.9815826416
1524.3236084	64.1442260742
1524.75134277	68.3838577271
1525.18103027	75.1684875488
1525.60876465	103.637573242
1526.03649902	62.0930252075
1526.46594238	82.2744064331
1526.89367676	72.7881240845
1527.32312012	75.5725708008
1527.75073242	58.8536605835
1528.1784668	33.3360595703
1528.60778809	43.0714530945
1529.03540039	44.6019821167
1529.4630127	53.0608940125
1529.89233398	52.3791122437
1530.31982422	30.0711517334
1530.74731445	40.9882965088
1531.17663574	41.9834785461
1531.60412598	35.1923484802
1532.03149414	15.4165029526
1532.46069336	44.1824645996
1532.88806152	30.6485328674
1533.31542969	33.4277114868
1533.74462891	37.1365966797
1534.17199707	31.3353500366
1534.59924316	4.40416812897
1535.02661133	33.4583396912
1535.45568848	22.129327774
1535.88293457	8.76746749878
1536.31005859	14.6693973541
1536.73730469	22.061548233
1537.16625977	12.7453689575
1537.59338379	12.9195804596
1538.02062988	23.0951385498
1538.44763184	15.021487236
1538.87658691	26.5489501953
1539.30371094	38.7356147766
1539.73071289	28.9417152405
1540.15771484	31.0422229767
1540.5847168	14.5525426865
1541.0135498	27.5860767365
1541.44055176	24.2786445618
1541.86743164	37.5621185303
1542.29443359	24.9795150757
1542.72131348	30.8749504089
1543.14819336	37.9349212646
1543.5769043	29.4459629059
1544.00366211	14.3592939377
1544.43054199	26.2835521698
1544.8572998	22.28099823
1545.28405762	16.4554252625
1545.71081543	11.8868713379
1546.13757324	6.29142141342
1546.56420898	26.9273319244
1546.99279785	27.050535202
1547.41943359	18.4537410736
1547.84606934	30.5452880859
1548.27270508	24.8812885284
1548.69934082	26.159696579
1549.12585449	16.9670772552
1549.55249023	6.70952796936
1549.97900391	25.4976539612
1550.40551758	-4.30190993939e-010
1550.83203125	32.883392334
1551.25854492	22.3998641968
1551.68493652	25.6741905212
1552.1114502	19.7068786621
1552.5378418	37.2135848999
1552.9642334	28.3319015503
1553.390625	13.1699991226
1553.81689453	46.5182418823
1554.24328613	31.4511089325
1554.66955566	49.8836593628
1555.0958252	38.8345832825
1555.52209473	50.4542312622
1555.94836426	60.3009643555
1556.37463379	61.78282547
1556.80078125	59.7198371887
1557.22705078	51.0314407349
1557.65319824	40.8906364441
1558.0793457	37.0020904541
1558.50537109	26.6623859406
1558.93151855	43.7851676941
1559.35754395	30.9277095795
1559.78369141	27.1848621368
1560.2097168	39.543838501
1560.63574219	20.8642654419
1561.05993652	36.3122177124
1561.48583984	33.7680091858
1561.91186523	23.3646602631
1562.33776855	29.406835556
1562.76367188	27.417181015
1563.1895752	40.6982002258
1563.61535645	33.989112854
1564.04125977	16.6944465637
1564.46533203	37.0727958679
1564.89111328	43.2265701294
1565.31689453	36.6651153564
1565.74267578	31.2715644836
1566.16833496	30.7509593964
1566.59411621	24.4583740234
1567.01794434	24.9143543243
1567.44360352	20.3303012848
1567.8692627	28.7088794708
1568.29492188	45.0798835754
1568.72058105	31.3799686432
1569.14428711	31.0467262268
1569.56994629	12.9163188934
1569.9954834	19.1463222504
1570.42102051	22.3970584869
1570.84655762	38.319229126
1571.2701416	35.2437019348
1571.69567871	39.6221847534
1572.12109375	37.7509002686
1572.54467773	33.8446655273
1572.97009277	26.5649356842
1573.39550781	38.4461898804
1573.82092285	29.6288108826
1574.24438477	33.6773796082
1574.66967773	47.7973556519
1575.09509277	35.6722946167
1575.51855469	50.7115325928
1575.94372559	31.3417186737
1576.36901855	29.2693595886
1576.79418945	35.6143035889
1577.21765137	46.1444282532
1577.64282227	35.3227005005
1578.06787109	43.8048934937
1578.49121094	52.4452362061
1578.91638184	18.1797943115
1579.33959961	33.1725158691
1579.76477051	43.195274353
1580.18981934	24.4193134308
1580.61303711	53.696762085
1581.03796387	43.2315444946
1581.4630127	40.6301574707
1581.8861084	39.0483779907
1582.31103516	41.8713989258
1582.73425293	34.4001655579
1583.15905762	52.4659042358
1583.58215332	39.483959198
1584.00708008	26.9832611084
1584.43188477	33.6554946899
1584.8548584	43.737159729
1585.27966309	28.6349048615
1585.70263672	51.7979011536
1586.12744141	54.8654899597
1586.55029297	35.7561950684
1586.97509766	34.1404151917
1587.39794922	31.5437278748
1587.82263184	53.3652000427
1588.2454834	31.5036487579
1588.67004395	28.4203395844
1589.09289551	33.9762878418
1589.51745605	44.2883911133
1589.94018555	42.6549339294
1590.36474609	46.6131095886
1590.78747559	41.1477470398
1591.21203613	32.7408752441
1591.63464355	42.8503761292
1592.05908203	28.5438156128
1592.48181152	23.0395412445
1592.90625	47.7740936279
1593.32873535	29.6352329254
1593.75134277	56.4035720825
1594.17578125	57.9906616211
1594.5982666	16.2451953888
1595.02258301	40.5582199097
1595.44506836	42.5095672607
1595.86938477	37.0918426514
1596.29174805	23.9476261139
1596.7142334	22.5518016815
1597.13842773	45.6690597534
1597.56079102	14.0212650299
1597.9831543	34.1062240601
1598.40734863	24.998998642
1598.82958984	37.5593070984
1599.25195313	28.4590778351
1599.67602539	35.1135253906
1600.0982666	29.7182826996
1600.52233887	45.3516578674
1600.94458008	28.2839622498
1601.36682129	32.5085258484
1601.78894043	27.6186923981
1602.21289063	25.278295517
1602.63500977	63.4498901367
1603.05712891	38.3140296936
1603.4810791	43.0479049683
1603.90307617	20.1884174347
1604.32519531	25.6950492859
1604.74719238	31.7816886902
1605.17102051	25.7040519714
1605.59301758	19.9877681732
1606.01501465	30.5445232391
1606.43701172	40.0497207642
1606.86071777	35.0234336853
1607.28259277	39.0940208435
1607.70446777	13.6791172028
1608.12634277	28.5857715607
1608.55004883	29.3679580688
1608.97180176	25.636177063
1609.39367676	10.1163387299
1609.81542969	37.8262290955
1610.23718262	54.8876457214
1610.6607666	26.429353714
1611.08239746	18.5104045868
1611.50415039	16.6062335968
1611.92578125	33.6780090332
1612.34753418	20.4746646881
1612.76916504	14.4852161407
1613.19250488	34.6296844482
1613.61413574	30.7752571106
1614.0357666	11.5891027451
1614.45727539	32.6940002441
1614.87878418	37.785987854
1615.30029297	8.24487018585
1615.72180176	31.8509635925
1616.14331055	11.9658193588
1616.56469727	17.106212616
1616.98803711	15.7107696533
1617.40942383	22.6487674713
1617.83081055	11.6274995804
1618.25219727	18.8321857452
1618.67346191	34.0181427002
1619.09484863	1.21417542687e-010
1619.51611328	35.2929267883
1619.93737793	17.2301235199
1620.35876465	12.2281007767
