# Supplementary material for: Deep CO2 in the end-Triassic Central Atlantic Magmatic Province
Source: Nat Commun. 2020 Apr 7;11:1670. doi: 10.1038/s41467-020-15325-6 (PMC7138847; doi:10.1038/s41467-020-15325-6)
Supplement: Supplementary file 3 — Source Data 1 [file 41467_2020_15325_MOESM3_ESM.zip › CO2/NS12I_3Px_Incl1_Bubble1_CO2.txt]

1069.06604004	1.25360876194e-019
1069.52819824	23.3989028931
1069.98840332	29.170835495
1070.45056152	18.0989227295
1070.91064453	19.7868461609
1071.37268066	18.1257381439
1071.8347168	27.6905670166
1072.2947998	15.0335025787
1072.75683594	7.21978616714
1073.21679688	23.1386814117
1073.67883301	13.0293331146
1074.13879395	20.8553829193
1074.60070801	9.43604278564
1075.06054688	13.5884284973
1075.52246094	17.8208370209
1075.9822998	19.3300170898
1076.4440918	18.2792339325
1076.90393066	18.8513431549
1077.36572266	6.10519123077
1077.82556152	14.3532876968
1078.28723145	12.3235139847
1078.74694824	17.1129016876
1079.20861816	15.9041023254
1079.66833496	16.5022716522
1080.12988281	14.3786830902
1080.58959961	18.9524612427
1081.05114746	18.0781078339
1081.51074219	16.8346099854
1081.97033691	4.48148918152
1082.4317627	17.0161914825
1082.89123535	20.0561294556
1083.35266113	22.3679180145
1083.81225586	26.0059089661
1084.27355957	17.2018108368
1084.73303223	26.2420501709
1085.19238281	19.3095798492
1085.65368652	24.169052124
1086.11315918	28.1764202118
1086.57434082	22.2817192078
1087.03369141	37.3421096802
1087.49304199	32.8631019592
1087.95422363	25.8574333191
1088.41345215	27.1738758087
1088.87268066	26.1820869446
1089.33374023	21.2889595032
1089.79296875	31.4799442291
1090.25402832	32.1311073303
1090.71313477	37.7743415833
1091.17224121	43.1697654724
1091.63330078	37.5677986145
1092.09228516	36.3164596558
1092.5513916	30.0046920776
1093.01037598	32.1988563538
1093.47119141	42.2623023987
1093.93017578	36.9641876221
1094.38916016	44.6358032227
1094.84997559	33.7223777771
1095.30883789	28.9914989471
1095.7677002	34.1868553162
1096.2265625	35.189655304
1096.68737793	44.1766777039
1097.14611816	44.5522575378
1097.6048584	46.7128410339
1098.06555176	50.1887130737
1098.52429199	39.9464302063
1098.98303223	51.0925521851
1099.44165039	50.5350189209
1099.90026855	44.3192901611
1100.36083984	55.3211555481
1100.81945801	62.9772377014
1101.27807617	38.2828178406
1101.73657227	40.7923812866
1102.19702148	46.8208885193
1102.65551758	46.8370857239
1103.11401367	45.4134101868
1103.57250977	54.9910125732
1104.03088379	42.42786026
1104.48937988	54.9748802185
1104.94970703	58.6565475464
1105.40808105	54.8239593506
1105.86633301	61.360748291
1106.32470703	53.0250205994
1106.78295898	56.4449272156
1107.24121094	46.7614173889
1107.70141602	48.3501472473
1108.15966797	71.7808685303
1108.61779785	59.6199951172
1109.0760498	55.5929527283
1109.53417969	59.8545875549
1109.99230957	51.7285690308
1110.45043945	56.1825904846
1110.90844727	65.7834014893
1111.36657715	66.6881561279
1111.82653809	57.2176094055
1112.2845459	68.6070404053
1112.74255371	72.7124557495
1113.20043945	61.3121032715
1113.65844727	72.0767364502
1114.11633301	67.8713226318
1114.57421875	71.7189788818
1115.03210449	72.5570068359
1115.48999023	69.41771698
1115.94775391	65.5884094238
1116.40551758	62.7792434692
1116.86328125	59.7865982056
1117.32104492	69.9365539551
1117.77880859	66.5580673218
1118.23657227	81.2958374023
1118.69421387	71.292930603
1119.15185547	65.5088424683
1119.60949707	70.8043746948
1120.06713867	70.6206817627
1120.5246582	68.6547851563
1120.9822998	59.7989387512
1121.43981934	66.7365341187
1121.89733887	76.2314987183
1122.35473633	71.1032409668
1122.81225586	64.3914489746
1123.26965332	63.1543579102
1123.72717285	64.3585205078
1124.18457031	70.7585983276
1124.6418457	66.2205886841
1125.09924316	67.2675704956
1125.55651855	60.9674224854
1126.01391602	66.0667190552
1126.46923828	73.4175643921
1126.92651367	51.896697998
1127.38366699	65.5017623901
1127.84094238	64.2509231567
1128.2980957	66.8750610352
1128.75524902	63.5703735352
1129.21240234	59.6067314148
1129.66955566	63.0543632507
1130.12658691	49.8024787903
1130.58178711	60.7753219604
1131.03881836	57.2666702271
1131.49584961	56.267578125
1131.95275879	62.5226821899
1132.40979004	53.7198295593
1132.86669922	59.5270767212
1133.32177734	47.8480606079
1133.77868652	58.1701469421
1134.23547363	52.6817932129
1134.69238281	46.6032447815
1135.14916992	48.4920387268
1135.60595703	51.9467506409
1136.06091309	34.5226173401
1136.51757813	43.1748809814
1136.97436523	42.3917808533
1137.43103027	45.6744689941
1137.88586426	38.389591217
1138.3425293	54.0025215149
1138.79919434	50.1192893982
1139.2557373	47.6409835815
1139.71240234	41.1468200684
1140.16699219	50.4611587524
1140.62353516	45.699848175
1141.08007813	38.368637085
1141.53466797	55.7725639343
1141.99121094	35.0128517151
1142.44763184	28.7597236633
1142.90405273	39.6243896484
1143.35852051	34.5610656738
1143.81494141	40.5895690918
1144.27124023	35.9926261902
1144.72570801	39.4839401245
1145.18200684	46.0964126587
1145.63830566	34.4841346741
1146.09265137	31.4976444244
1146.5489502	35.2589492798
1147.00512695	29.0828132629
1147.45947266	21.2706546783
1147.91564941	26.1912269592
1148.3717041	31.2950668335
1148.82592773	23.5786914825
1149.28210449	24.3748989105
1149.73815918	23.8369865417
1150.19226074	21.780128479
1150.64831543	30.2010307312
1151.10437012	37.9415397644
1151.55834961	24.8752346039
1152.0144043	24.8592281342
1152.46838379	26.1363716125
1152.92431641	16.1451339722
1153.38012695	17.5692768097
1153.83410645	12.817481041
1154.28991699	31.6582717896
1154.74389648	17.573102951
1155.19970703	22.872013092
1155.65356445	22.1366138458
1156.10925293	19.6541824341
1156.56311035	13.9963884354
1157.01879883	19.1117229462
1157.4744873	17.8034706116
1157.92822266	23.1728954315
1158.38391113	24.1944580078
1158.83752441	22.5401496887
1159.29321289	24.0950469971
1159.74682617	22.9252490997
1160.20239258	17.4435195923
1160.65600586	14.1761989594
1161.1114502	23.2444801331
1161.56506348	18.470785141
1162.02038574	9.68953800201
1162.47399902	24.2667579651
1162.92932129	19.1983585358
1163.3828125	18.3020553589
1163.83813477	21.1751918793
1164.29162598	10.5040540695
1164.74499512	23.4058055878
1165.20031738	28.7211914063
1165.65368652	11.3473625183
1166.10888672	17.4212818146
1166.56213379	17.4079799652
1167.01733398	16.4223937988
1167.47058105	19.5217952728
1167.92382813	17.740814209
1168.37890625	13.9487133026
1168.83215332	19.5498847961
1169.28723145	28.0431861877
1169.74035645	17.6836490631
1170.19348145	12.3335428238
1170.6484375	18.4045295715
1171.1015625	15.5895252228
1171.55456543	17.3754234314
1172.00952148	16.5986289978
1172.46252441	14.333240509
1172.9173584	16.3227081299
1173.37036133	5.01663541794
1173.82324219	16.7339038849
1174.27807617	17.2652683258
1174.73095703	3.72087788582
1175.18383789	19.5349330902
1175.6385498	16.1778831482
1176.09143066	18.171869278
1176.54418945	15.6855726242
1176.99694824	18.966299057
1177.45166016	8.95093154907
1177.90429688	15.1513004303
1178.35705566	16.1416225433
1178.81164551	19.8763809204
1179.26428223	16.2361125946
1179.71691895	17.6078281403
1180.16955566	20.6222324371
1180.62402344	14.1930379868
1181.07653809	20.3409690857
1181.52905273	9.53211212158
1181.98156738	16.4834728241
1182.43603516	9.77947235107
1182.88842773	13.2607059479
1183.34094238	16.3832855225
1183.79333496	27.3141365051
1184.24572754	19.7783355713
1184.69995117	6.33870649338
1185.15234375	16.684627533
1185.60461426	19.0668525696
1186.05700684	12.663192749
1186.50927734	11.9987974167
1186.96337891	11.8911409378
1187.41564941	15.377409935
1187.86779785	23.3194465637
1188.32006836	12.5839233398
1188.7722168	17.5549793243
1189.22436523	1.60403943062
1189.67651367	18.9601612091
1190.13049316	16.8702297211
1190.58251953	24.222946167
1191.0345459	17.5358047485
1191.48657227	12.0877628326
1191.93859863	13.4121656418
1192.390625	22.8624591827
1192.8425293	17.3623123169
1193.29443359	24.8879127502
1193.74829102	13.2990245819
1194.20019531	14.6788434982
1194.65197754	24.2028865814
1195.10388184	16.4751701355
1195.55566406	20.8888511658
1196.00744629	17.2433586121
1196.45922852	5.2248044014
1196.91101074	12.4382543564
1197.3626709	22.9800815582
1197.81445313	13.2389307022
1198.26611328	15.0296907425
1198.71777344	12.3335437775
1199.16943359	10.9190969467
1199.62097168	6.74789857864
1200.07263184	3.41198682785
1200.52416992	-7.95738650289e-019
1200.97570801	16.6695690155
1201.42724609	18.3643779755
1201.87866211	21.997549057
1202.3302002	15.729839325
1202.78161621	9.57692337036
1203.23303223	16.4606513977
1203.68444824	8.34780693054
1204.13586426	9.30445289612
1204.5871582	11.0795574188
1205.03845215	7.7755408287
1205.48986816	12.3797969818
1205.94116211	19.5786037445
1206.39233398	16.0511512756
1206.84362793	22.254781723
1207.2947998	15.4066314697
1207.74597168	22.51603508
1208.1953125	11.5509901047
1208.64648438	20.8773841858
1209.09753418	16.3918514252
1209.54870605	14.0254230499
1209.99975586	7.50671195984
1210.45080566	18.4752082825
1210.90185547	23.5748825073
1211.3527832	19.6943302155
1211.80383301	17.7458076477
1212.25292969	20.9578132629
1212.70385742	24.7414131165
1213.15478516	20.500825882
1213.60559082	22.1067047119
1214.05651855	16.3024749756
1214.50732422	13.1099462509
1214.95629883	17.015296936
1215.40710449	12.7562818527
1215.85791016	21.7100009918
1216.30859375	14.1255311966
1216.75927734	6.82112264633
1217.21008301	11.1395339966
1217.65881348	11.1612014771
1218.10949707	23.7739944458
1218.56018066	27.4081306458
1219.01074219	18.7635498047
1219.45947266	11.3990955353
1219.91003418	19.0742988586
1220.3605957	21.008184433
1220.81103516	14.5704689026
1221.25964355	18.9333896637
1221.71020508	7.37811374664
1222.16064453	16.6745529175
1222.61108398	14.6747045517
1223.05957031	13.5057115555
1223.51000977	13.5076122284
1223.96032715	15.8996858597
1224.41064453	19.9211044312
1224.85913086	12.0483913422
1225.30944824	20.6866779327
1225.75964355	28.4807682037
1226.20800781	16.237783432
1226.65820313	7.05868768692
1227.10839844	15.5098257065
1227.5567627	12.5897541046
1228.00683594	16.640871048
1228.45703125	13.6925554276
1228.90527344	15.906370163
1229.35534668	11.577627182
1229.80541992	11.2635478973
1230.25354004	11.0946626663
1230.70349121	16.8985691071
1231.15161133	16.4307327271
1231.60168457	13.2011365891
1232.05163574	9.57705307007
1232.49963379	17.638759613
1232.94946289	11.3018169403
1233.39746094	8.54961299896
1233.84741211	17.9608974457
1234.29724121	13.3396463394
1234.74511719	9.06440734863
1235.19494629	19.5963611603
1235.64282227	19.5075683594
1236.0925293	19.4445743561
1236.54040527	5.7527012825
1236.98999023	20.2456626892
1237.43969727	4.38184070587
1237.88745117	18.3059921265
1238.3371582	5.35509347916
1238.78479004	16.0534591675
1239.234375	17.2088241577
1239.68212891	13.706076622
1240.1315918	17.9321155548
1240.57922363	21.1576404572
1241.02868652	12.0334272385
1241.47631836	20.0455741882
1241.92578125	10.688287735
1242.37329102	14.2182397842
1242.82263184	17.9430484772
1243.2701416	16.4704818726
1243.71948242	13.8659477234
1244.16699219	14.0200920105
1244.61621094	20.0826263428
1245.0637207	16.0071792603
1245.51098633	4.78628873825
1245.96032715	17.2972927094
1246.40759277	14.1305160522
1246.85681152	12.590177536
1247.30407715	20.5588340759
1247.75317383	14.5786819458
1248.20043945	10.9740467072
1248.64770508	14.9704351425
1249.09680176	10.0984582901
1249.54394531	16.8141021729
1249.99108887	24.9086990356
1250.44006348	14.3467187881
1250.88720703	24.0111732483
1251.33618164	12.1817264557
1251.78320313	22.6987934113
1252.23022461	10.2689409256
1252.67907715	21.790927887
1253.12609863	12.7315530777
1253.57312012	25.4272918701
1254.02185059	12.4579162598
1254.46875	20.6105918884
1254.91564941	16.5762729645
1255.36450195	18.5119762421
1255.8112793	13.284787178
1256.25817871	13.6702022552
1256.70678711	18.7666873932
1257.15356445	13.1000757217
1257.6003418	17.4195079803
1258.04711914	20.7963161469
1258.49572754	14.2536468506
1258.94238281	6.82008981705
1259.38903809	13.2005605698
1259.83569336	14.3910722733
1260.28417969	14.2854032516
1260.73083496	11.3895425797
1261.17736816	14.8621311188
1261.62390137	23.5737857819
1262.0723877	16.3890762329
1262.51879883	13.1803627014
1262.96533203	9.92217159271
1263.41186523	16.0812473297
1263.86010742	10.717587471
1264.30651855	11.5456972122
1264.75292969	15.2024497986
1265.19934082	26.5030097961
1265.64562988	22.6277141571
1266.09387207	22.215473175
1266.54016113	23.1288452148
1266.9864502	25.7505435944
1267.43273926	16.8575286865
1267.87890625	18.0794429779
1268.32519531	10.8416223526
1268.7713623	17.9817829132
1269.21936035	11.9639320374
1269.66552734	10.5505104065
1270.11169434	14.2083024979
1270.55773926	19.2693500519
1271.00390625	18.3985157013
1271.44995117	5.42808389664
1271.89587402	11.3414926529
1272.34191895	15.6653003693
1272.78979492	14.469039917
1273.23571777	8.77965545654
1273.6817627	20.8753604889
1274.12768555	10.3680696487
1274.57348633	18.0947360992
1275.01940918	10.7976484299
1275.46520996	8.29501914978
1275.91113281	12.9704027176
1276.35693359	8.39558410645
1276.8026123	22.6520214081
1277.24841309	16.6502170563
1277.69421387	10.3353357315
1278.13989258	14.3916511536
1278.58557129	8.69063186646
1279.03125	23.2560577393
1279.47692871	14.7135181427
1279.92248535	9.66680717468
1280.36816406	8.22320461273
1280.8137207	5.38958215714
1281.25927734	20.0530643463
1281.70483398	15.0197782516
1282.15026855	15.638335228
1282.5958252	11.2748298645
1283.04125977	16.9315280914
1283.48669434	15.6796350479
1283.93212891	16.0726528168
1284.37744141	23.0574607849
1284.82287598	15.6219768524
1285.26818848	19.7728919983
1285.71350098	39.5438461304
1286.15881348	107.287414551
1286.60412598	65.1659240723
1287.04748535	25.3580551147
1287.49279785	14.8012981415
1287.93798828	14.9599180222
1288.38317871	12.3958406448
1288.82836914	15.3839130402
1289.27355957	7.49079227448
1289.71862793	12.7475814819
1290.16369629	19.4247341156
1290.60693359	18.95104599
1291.05200195	11.1034631729
1291.49707031	25.0268783569
1291.9420166	21.1916942596
1292.38708496	18.71352005
1292.83203125	16.2350883484
1293.27697754	11.9182720184
1293.7199707	16.2996482849
1294.16491699	13.1663093567
1294.60974121	6.18367528915
1295.0546875	9.14820289612
1295.49951172	19.508687973
1295.94238281	14.0674171448
1296.38720703	14.6706056595
1296.83190918	13.1452913284
1297.2767334	15.203212738
1297.71948242	9.63981533051
1298.16418457	10.039847374
1298.60888672	16.8822898865
1299.05358887	21.4281368256
1299.49816895	25.4989814758
1299.94091797	30.2721099854
1300.38549805	17.7273540497
1300.83007813	12.7213163376
1301.27270508	10.9616060257
1301.71728516	1.65458621823e-018
1302.16174316	10.4842290878
1302.60620117	16.0193099976
1303.04882813	24.6286773682
1303.49316406	9.34945869446
1303.93762207	20.4320240021
1304.38012695	14.4977531433
1304.82446289	16.7621994019
1305.26879883	5.98581981659
1305.71130371	15.9877529144
1306.15551758	20.1686401367
1306.59985352	13.8950815201
1307.04223633	7.98880004883
1307.4864502	22.9444446564
1307.93066406	20.0034542084
1308.3729248	9.52041435242
1308.81713867	16.0048503876
1309.25939941	10.868721962
1309.70349121	11.802737236
1310.14758301	22.384141922
1310.58972168	8.1005115509
1311.03381348	14.8860378265
1311.47595215	12.5805492401
1311.91992188	12.9507007599
1312.3638916	17.11419487
1312.80603027	9.74317169189
1313.25	12.7544994354
1313.6920166	16.3660125732
1314.13586426	1.14626312256
1314.57788086	10.7854356766
1315.02172852	10.4069547653
1315.46557617	13.1782550812
1315.9074707	12.7167081833
1316.35119629	23.181432724
1316.79309082	10.7154417038
1317.23681641	6.10529613495
1317.67871094	7.08577060699
1318.12231445	16.4779701233
1318.56420898	14.7618551254
1319.0078125	19.7718067169
1319.44958496	15.0838060379
1319.89318848	15.6318063736
1320.33483887	15.712471962
1320.77844238	17.5967502594
1321.22009277	10.8131017685
1321.66174316	26.6006889343
1322.10522461	20.4849834442
1322.54675293	13.435333252
1322.99023438	9.26487922668
1323.4317627	18.7198982239
1323.87512207	18.4931697845
1324.31665039	24.6763477325
1324.75817871	21.0291023254
1325.20141602	14.8214206696
1325.64294434	21.1916847229
1326.08618164	13.8466129303
1326.52758789	21.0513706207
1326.96887207	25.4330005646
1327.41210938	20.9116420746
1327.85351563	22.5341053009
1328.29663086	9.44204902649
1328.73791504	27.7136001587
1329.17919922	23.913690567
1329.62231445	15.0455818176
1330.06347656	17.1071414948
1330.50463867	24.4453887939
1330.94775391	28.4061946869
1331.38879395	19.4614810944
1331.82995605	21.7578868866
1332.27294922	24.2561645508
1332.71398926	22.8847923279
1333.1550293	17.8289031982
1333.59802246	25.9788150787
1334.03894043	19.7559165955
1334.47998047	23.1266555786
1334.92089844	16.7056045532
1335.36376953	8.67130661011
1335.8046875	22.7493133545
1336.24560547	27.9904384613
1336.68640137	17.0459766388
1337.12915039	21.9447650909
1337.57006836	9.25283050537
1338.01086426	19.9386062622
1338.45166016	21.1567687988
1338.89428711	16.6192131042
1339.33496094	25.3303928375
1339.77575684	19.6071472168
1340.21643066	17.9846992493
1340.65893555	14.2941942215
1341.09960938	25.2805652618
1341.5402832	20.4564628601
1341.98083496	19.6320858002
1342.42138672	14.552318573
1342.86206055	24.176651001
1343.30444336	16.9858283997
1343.74499512	15.3729953766
1344.1854248	21.71875
1344.62597656	13.8113908768
1345.06640625	17.812877655
1345.50683594	13.5127429962
1345.94909668	20.3972396851
1346.38952637	15.8090543747
1346.82983398	32.1773529053
1347.2701416	20.2197666168
1347.71044922	25.9064865112
1348.15075684	22.5577602386
1348.59106445	18.7211971283
1349.03137207	20.2478713989
1349.47155762	19.5726089478
1349.91174316	20.6733646393
1350.35388184	23.0669441223
1350.79394531	21.596031189
1351.23413086	16.3956871033
1351.67431641	14.6614551544
1352.11437988	23.818271637
1352.55444336	12.1470403671
1352.99450684	29.4626693726
1353.43457031	11.6284694672
1353.87451172	15.3646097183
1354.3145752	27.1363620758
1354.7545166	18.6150512695
1355.19445801	19.3244628906
1355.63439941	12.694773674
1356.07434082	19.2647724152
1356.51416016	9.71937465668
1356.95397949	25.6235713959
1357.39379883	18.5877132416
1357.83361816	10.8650627136
1358.2734375	22.4204654694
1358.71325684	9.16462516785
1359.1529541	17.5622749329
1359.59265137	19.2081260681
1360.03234863	3.57199835777
1360.4720459	14.0742397308
1360.91174316	16.6814632416
1361.35131836	5.78707838058
1361.7890625	14.9615688324
1362.22875977	22.6173400879
1362.66833496	23.0598907471
1363.10778809	12.9877986908
1363.54736328	13.7459220886
1363.98681641	14.5374336243
1364.42626953	22.0656013489
1364.86584473	23.710144043
1365.30517578	16.0056629181
1365.74279785	12.6913690567
1366.18212891	14.7207784653
1366.62158203	23.7992649078
1367.06091309	25.7093791962
1367.50024414	31.8655090332
1367.9395752	21.9840812683
1368.37878418	20.9389133453
1368.81616211	14.0061435699
1369.25549316	19.2338371277
1369.69470215	24.1479740143
1370.13378906	18.0012378693
1370.57299805	18.2736854553
1371.01025391	19.0709037781
1371.44946289	14.8029718399
1371.8885498	12.4076299667
1372.32763672	16.54737854
1372.76672363	5.3446187973
1373.20385742	16.5832061768
1373.64282227	23.1289329529
1374.08190918	16.1839790344
1374.52087402	8.49270629883
1374.95788574	14.4580965042
1375.39685059	18.5299072266
1375.83581543	17.5203361511
1376.2746582	12.4561796188
1376.71166992	20.0995979309
1377.1505127	14.213637352
1377.58935547	9.61420726776
1378.02624512	21.4083786011
1378.46508789	12.7018518448
1378.90380859	21.9628829956
1379.3425293	14.2229890823
1379.77941895	19.0419883728
1380.21801758	17.6856765747
1380.65673828	14.1287822723
1381.09350586	8.96906089783
1381.53210449	27.1664009094
1381.97070313	17.2876663208
1382.4074707	29.0905723572
1382.84594727	22.4705429077
1383.28271484	16.419380188
1383.72119141	10.8086214066
1384.15966797	11.5844831467
1384.59631348	19.3132648468
1385.03466797	50.2217674255
1385.47314453	11.9140043259
1385.90966797	10.2540664673
1386.34802246	11.9972629547
1386.7845459	16.07995224
1387.22290039	11.0327854156
1387.65930176	19.2980365753
1388.09765625	18.764081955
1388.53588867	83.926902771
1388.97229004	155.097473145
1389.41052246	39.830619812
1389.84680176	23.7924518585
1390.28503418	13.6976585388
1390.72131348	12.3287029266
1391.15942383	18.517408371
1391.59570313	19.8974246979
1392.03381348	15.1851673126
1392.47009277	15.4157066345
1392.90808105	17.7677745819
1393.34423828	13.4960737228
1393.78222656	14.110789299
1394.21838379	12.4354038239
1394.65637207	16.321023941
1395.09240723	25.8845825195
1395.53039551	10.8040018082
1395.96643066	4.44575405121
1396.40429688	13.0921068192
1396.84020996	8.60708332062
1397.27807617	22.6329727173
1397.71398926	21.4823722839
1398.15002441	21.9942321777
1398.58776855	22.7389545441
1399.02355957	15.634563446
1399.46130371	17.886505127
1399.8972168	12.2152872086
1400.33300781	13.1905527115
1400.77062988	8.89494514465
1401.2064209	13.3843259811
1401.64404297	2.67527842522
1402.07983398	10.8989143372
1402.51550293	16.2154254913
1402.95300293	9.84979629517
1403.38867188	10.6937227249
1403.82434082	18.5901699066
1404.26184082	15.5880689621
1404.6973877	15.7615413666
1405.1348877	8.74804115295
1405.57043457	6.19983768463
1406.00598145	18.9158668518
1406.44152832	14.7047786713
1406.87878418	11.8569364548
1407.31433105	12.0129184723
1407.74975586	17.705575943
1408.18701172	8.18334674835
1408.62243652	11.387673378
1409.05786133	20.6163368225
1409.49499512	12.9794073105
1409.93041992	33.5244026184
1410.36572266	32.037815094
1410.80102539	18.9846630096
1411.23815918	6.94454145432
1411.67333984	13.3423023224
1412.10864258	17.7857055664
1412.54382324	11.6733646393
1412.98083496	12.6947660446
1413.41601563	8.5281162262
1413.85119629	18.9054737091
1414.28625488	20.7108345032
1414.72143555	9.15275382996
1415.1583252	9.40884685516
1415.59338379	12.0613994598
1416.02844238	8.77749919891
1416.46337891	4.84379005432
1416.8984375	13.5626420975
1417.33337402	15.8702335358
1417.7701416	7.92651844025
1418.20507813	4.93147850037
1418.64001465	5.81239891052
1419.07495117	-2.60864971931e-018
1419.50976563	20.4473991394
1419.94458008	19.6328678131
1420.37939453	5.96091127396
1420.81604004	13.7485275269
1421.25085449	9.23609733582
1421.68566895	9.17045783997
1422.12036133	12.256526947
1422.55505371	1.8141887188
1422.98974609	10.7847537994
1423.42443848	9.17328262329
1423.85900879	8.81924629211
1424.29370117	25.6113777161
1424.72827148	17.9241809845
1425.1628418	13.9063014984
1425.59924316	20.2059822083
1426.03381348	13.7520084381
1426.46826172	23.1873683929
1426.90283203	13.2741794586
1427.33728027	17.9460849762
1427.77172852	10.0420131683
1428.20617676	17.4395523071
1428.640625	1.75267899036
1429.07495117	7.63733196259
1429.50927734	9.77103042603
1429.94360352	9.17232322693
1430.37792969	8.77834129333
1430.81225586	8.08221149445
1431.24658203	13.3002691269
1431.68078613	17.4679660797
1432.11499023	20.0983333588
1432.54919434	17.660451889
1432.98339844	20.2306404114
1433.41577148	10.6776771545
1433.84985352	7.9673871994
1434.28405762	13.0615434647
1434.71813965	3.5241894722
1435.15222168	8.64545536041
1435.58630371	8.91093063354
1436.02026367	5.77654123306
1436.4543457	13.0729150772
1436.88830566	11.0262060165
1437.32226563	10.6602163315
1437.75622559	16.0812339783
1438.18835449	13.6472072601
1438.62219238	9.88096046448
1439.05615234	12.0197820663
1439.48999023	7.89019823074
1439.92382813	17.8142585754
1440.35766602	11.8446931839
1440.79150391	16.2856349945
1441.22338867	14.4188575745
1441.65710449	11.5171899796
1442.09094238	16.3262481689
1442.5246582	13.578291893
1442.95825195	13.7273244858
1443.39196777	20.8722248077
1443.82373047	11.2762727737
1444.25744629	15.1982250214
1444.69104004	6.2765455246
1445.12463379	9.93261909485
1445.55810547	8.05175113678
1445.98986816	12.9235143661
1446.42333984	8.74088096619
1446.85681152	14.4793329239
1447.2902832	4.22443532944
1447.72192383	14.8116559982
1448.15539551	4.75159358978
1448.58874512	13.5173473358
1449.0222168	0.73379355669
1449.45373535	9.9481306076
1449.88708496	4.91878509521
1450.3203125	0.862024009228
1450.75183105	19.2629833221
1451.18505859	17.3042430878
1451.6184082	15.4686775208
1452.04980469	9.3500328064
1452.48303223	9.40792560577
1452.9161377	9.48652648926
1453.34753418	1.89864611626
1453.78063965	11.0414810181
1454.21374512	24.1281356812
1454.64501953	9.56794929504
1455.078125	11.11992836
1455.51123047	21.2017402649
1455.94238281	19.3975906372
1456.37548828	15.1961603165
1456.80847168	17.7524795532
1457.23962402	12.3067378998
1457.67248535	16.125617981
1458.1036377	16.268415451
1458.53649902	12.127696991
1458.96948242	15.4257335663
1459.4005127	10.7988967896
1459.83337402	1.67587506771
1460.26428223	6.53428220749
1460.69714355	6.00437164307
1461.12805176	17.0392856598
1461.56079102	19.0630340576
1461.99353027	18.0311145782
1462.42443848	3.43723964691
1462.85717773	13.8471603394
1463.28796387	6.54652738571
1463.72070313	7.40208101273
1464.15148926	14.896071434
1464.58410645	12.565735817
1465.01477051	9.99586963654
1465.4473877	8.60657501221
1465.87805176	12.3472795486
1466.31066895	14.1513528824
1466.74133301	20.106628418
1467.17370605	12.3542022705
1467.60437012	3.60788702965
1468.03686523	10.6223917007
1468.46740723	9.9049949646
1468.89978027	7.75583791733
1469.33032227	8.3763885498
1469.76086426	9.65348434448
1470.1932373	11.396774292
1470.62365723	17.9299068451
1471.0559082	14.5940742493
1471.4864502	15.3163805008
1471.91687012	5.6181807518
1472.34899902	10.7097177505
1472.77941895	11.6424951553
1473.21154785	6.39886856079
1473.64196777	19.3962860107
1474.07226563	12.5228500366
1474.50427246	15.6536216736
1474.93457031	13.4776659012
1475.36669922	9.05910110474
1475.796875	12.9486169815
1476.22705078	14.6030216217
1476.65905762	1.94854009151
1477.0892334	17.1497631073
1477.51940918	13.7667665482
1477.95129395	23.3696041107
1478.38146973	13.8107347488
1478.81152344	8.2111530304
1479.24157715	16.8412952423
1479.67333984	16.9917221069
1480.10339355	2.9965736866
1480.5333252	14.0303316116
1480.96520996	13.6148862839
1481.3951416	7.36853504181
1481.82507324	2.76331090927
1482.25488281	12.6549882889
1482.68664551	8.62498569489
1483.11645508	13.340297699
1483.54638672	18.9281520844
1483.97619629	18.1681594849
1484.40771484	14.3385181427
1484.83752441	9.81935024261
1485.26733398	13.9651899338
1485.69702148	9.52335262299
1486.12854004	6.76774406433
1486.55822754	12.8498277664
1486.98791504	11.5289335251
1487.41760254	3.16938553039e-018
1487.84716797	9.4736032486
1488.2767334	10.9546413422
1488.70812988	9.51412773132
1489.13769531	12.9848384857
1489.56726074	16.6054229736
1489.99682617	2.50947999954
1490.42626953	18.4129581451
1490.85571289	9.29414367676
1491.2869873	11.6043100357
1491.71643066	2.70080637932
1492.14587402	9.70535087585
1492.57519531	3.31140041351
1493.00463867	15.8716173172
1493.43395996	14.5665006638
1493.86328125	10.3457708359
1494.29260254	11.5066623688
1494.72180176	12.8853645325
1495.15112305	17.0517616272
1495.58215332	10.6979045868
1496.01135254	12.8223390579
1496.44055176	0.859616458416
1496.86975098	12.1149682999
1497.2989502	18.5919589996
1497.72802734	1.80555009842
1498.15710449	17.5467987061
1498.58630371	5.99897480011
1499.01525879	15.4103450775
1499.44433594	9.62909507751
1499.87341309	8.49413204193
1500.30236816	12.2539100647
1500.73132324	10.5739955902
1501.16027832	10.9742193222
1501.5892334	5.88963508606
1502.01818848	16.1905975342
1502.44714355	14.6605482101
1502.87597656	5.94314432144
1503.30480957	16.9191932678
1503.73364258	5.4722943306
1504.16247559	12.2632389069
1504.59130859	14.2166128159
1505.02001953	8.61013889313
1505.44873047	0.388097673655
1505.87561035	7.31017398834
1506.30432129	12.3100814819
1506.73303223	14.7110052109
1507.16174316	16.1600666046
1507.59033203	13.6679916382
1508.01904297	13.6417150497
1508.44763184	9.97278404236
1508.8762207	14.2419815063
1509.3046875	10.4528341293
1509.73144531	16.7153015137
1510.15991211	11.5778083801
1510.58837891	8.41159629822
1511.01696777	10.8066911697
1511.4453125	11.6017799377
1511.8737793	11.3445186615
1512.30224609	12.1478681564
1512.72875977	22.5583190918
1513.15710449	12.4194583893
1513.58544922	11.5570735931
1514.01379395	15.6805105209
1514.44213867	8.21639919281
1514.86853027	13.7103977203
1515.29675293	6.3367972374
1515.72509766	12.5525465012
1516.15332031	7.66381263733
1516.5814209	12.1732473373
1517.0078125	13.0268135071
1517.43591309	-1.54456457932e-018
1517.86413574	11.0528936386
1518.29223633	9.18020343781
1518.71850586	5.19491147995
1519.14660645	8.73035526276
1519.57458496	18.8247585297
1520.00268555	9.40383815765
1520.42883301	12.4702568054
1520.85681152	11.6711091995
1521.28479004	7.15468549728
1521.7109375	17.7537441254
1522.13879395	8.29872894287
1522.56665039	15.6779651642
1522.99279785	10.6998720169
1523.4206543	0.966167449951
