# Supplementary material for: Deep CO2 in the end-Triassic Central Atlantic Magmatic Province
Source: Nat Commun. 2020 Apr 7;11:1670. doi: 10.1038/s41467-020-15325-6 (PMC7138847; doi:10.1038/s41467-020-15325-6)
Supplement: Supplementary file 3 — Source Data 1 [file 41467_2020_15325_MOESM3_ESM.zip › CO2/NS12I_3Px_Incl1_Bubble2_CO2.txt]

1069.06604004	27.5441474915
1069.52819824	41.5543518066
1069.98840332	36.6476402283
1070.45056152	31.0286026001
1070.91064453	37.5305671692
1071.37268066	23.9894924164
1071.8347168	29.7996120453
1072.2947998	47.8014411926
1072.75683594	20.108089447
1073.21679688	7.74154376984
1073.67883301	21.3262805939
1074.13879395	34.2340087891
1074.60070801	19.4102554321
1075.06054688	18.9668388367
1075.52246094	32.6689834595
1075.9822998	23.062959671
1076.4440918	1.79521457379e-021
1076.90393066	5.81163263321
1077.36572266	21.1900463104
1077.82556152	30.5660629272
1078.28723145	25.1229877472
1078.74694824	28.7504253387
1079.20861816	31.6961803436
1079.66833496	20.9664993286
1080.12988281	32.3940658569
1080.58959961	26.8152656555
1081.05114746	27.8586540222
1081.51074219	23.9369316101
1081.97033691	21.4260139465
1082.4317627	15.528711319
1082.89123535	29.760848999
1083.35266113	16.2332553864
1083.81225586	18.4670448303
1084.27355957	28.6971359253
1084.73303223	15.2906265259
1085.19238281	30.548494339
1085.65368652	30.1436786652
1086.11315918	37.8443260193
1086.57434082	19.3071651459
1087.03369141	23.3236122131
1087.49304199	19.6685943604
1087.95422363	32.5546188354
1088.41345215	32.0430755615
1088.87268066	36.696723938
1089.33374023	31.8824195862
1089.79296875	18.6728687286
1090.25402832	30.4731864929
1090.71313477	29.4607410431
1091.17224121	36.1329154968
1091.63330078	36.2983818054
1092.09228516	32.4080543518
1092.5513916	34.578540802
1093.01037598	38.2680053711
1093.47119141	32.0156173706
1093.93017578	35.038269043
1094.38916016	36.656414032
1094.84997559	42.3176574707
1095.30883789	42.0424728394
1095.7677002	36.0732154846
1096.2265625	35.3012542725
1096.68737793	37.3758659363
1097.14611816	42.8977775574
1097.6048584	46.8380432129
1098.06555176	47.040561676
1098.52429199	44.931930542
1098.98303223	44.8518104553
1099.44165039	37.9285964966
1099.90026855	51.6459846497
1100.36083984	36.697101593
1100.81945801	41.2159042358
1101.27807617	26.9137382507
1101.73657227	31.4929332733
1102.19702148	43.6182823181
1102.65551758	39.9191207886
1103.11401367	56.1470375061
1103.57250977	48.4139862061
1104.03088379	45.6187744141
1104.48937988	39.5421409607
1104.94970703	48.1356735229
1105.40808105	59.8186950684
1105.86633301	49.8619804382
1106.32470703	43.7301025391
1106.78295898	41.3301048279
1107.24121094	49.7246894836
1107.70141602	54.697177887
1108.15966797	62.2299003601
1108.61779785	51.5326004028
1109.0760498	45.4923629761
1109.53417969	47.5153465271
1109.99230957	48.8210983276
1110.45043945	49.5403709412
1110.90844727	39.844581604
1111.36657715	51.5221710205
1111.82653809	60.9350013733
1112.2845459	58.8840637207
1112.74255371	65.2865753174
1113.20043945	53.9046630859
1113.65844727	57.7427520752
1114.11633301	64.252494812
1114.57421875	46.5762825012
1115.03210449	46.6359481812
1115.48999023	55.141456604
1115.94775391	64.5497665405
1116.40551758	52.2151145935
1116.86328125	59.2385253906
1117.32104492	71.4520492554
1117.77880859	33.5639419556
1118.23657227	52.8875770569
1118.69421387	61.1083106995
1119.15185547	67.0658416748
1119.60949707	46.7462730408
1120.06713867	61.630443573
1120.5246582	53.0077857971
1120.9822998	59.4239997864
1121.43981934	53.3392753601
1121.89733887	61.4224624634
1122.35473633	52.8359794617
1122.81225586	58.3580627441
1123.26965332	48.9743652344
1123.72717285	67.4854507446
1124.18457031	55.2515487671
1124.6418457	61.0214538574
1125.09924316	49.5847473145
1125.55651855	53.5217514038
1126.01391602	57.8457946777
1126.46923828	49.4506721497
1126.92651367	61.5993232727
1127.38366699	60.2985038757
1127.84094238	64.8704376221
1128.2980957	52.1077957153
1128.75524902	54.1285743713
1129.21240234	51.280632019
1129.66955566	60.4090080261
1130.12658691	57.9577598572
1130.58178711	49.1590576172
1131.03881836	51.2129096985
1131.49584961	56.000705719
1131.95275879	48.9319000244
1132.40979004	51.4616165161
1132.86669922	50.5209274292
1133.32177734	32.0778388977
1133.77868652	41.2173080444
1134.23547363	41.6358070374
1134.69238281	46.0034179688
1135.14916992	43.1677894592
1135.60595703	50.8077507019
1136.06091309	41.7171096802
1136.51757813	42.6799125671
1136.97436523	29.6723308563
1137.43103027	38.7972183228
1137.88586426	49.609790802
1138.3425293	36.1251068115
1138.79919434	41.875995636
1139.2557373	52.2118034363
1139.71240234	31.4774494171
1140.16699219	44.0838508606
1140.62353516	34.3025360107
1141.08007813	25.9545555115
1141.53466797	30.1260433197
1141.99121094	24.6344051361
1142.44763184	24.3911857605
1142.90405273	35.2877731323
1143.35852051	25.0494804382
1143.81494141	35.9053039551
1144.27124023	41.8126449585
1144.72570801	16.6563205719
1145.18200684	18.6355876923
1145.63830566	25.5424003601
1146.09265137	20.6123218536
1146.5489502	33.3897247314
1147.00512695	25.7040233612
1147.45947266	21.5498790741
1147.91564941	16.28465271
1148.3717041	20.1511535645
1148.82592773	8.28746604919
1149.28210449	22.2868652344
1149.73815918	24.2104511261
1150.19226074	23.2033214569
1150.64831543	13.0947237015
1151.10437012	18.5772838593
1151.55834961	15.3446216583
1152.0144043	18.3948078156
1152.46838379	17.7724380493
1152.92431641	20.604850769
1153.38012695	16.9562301636
1153.83410645	1.91857898235
1154.28991699	9.93690109253
1154.74389648	29.0172386169
1155.19970703	20.4760532379
1155.65356445	17.1450901031
1156.10925293	2.71652269363
1156.56311035	14.4927301407
1157.01879883	12.9951753616
1157.4744873	12.8331031799
1157.92822266	9.82226657867
1158.38391113	1.27762448788
1158.83752441	18.9860496521
1159.29321289	24.9554958344
1159.74682617	13.1840524673
1160.20239258	17.5090942383
1160.65600586	11.0056371689
1161.1114502	25.4008693695
1161.56506348	21.1216850281
1162.02038574	9.4480047226
1162.47399902	31.1075000763
1162.92932129	24.7828330994
1163.3828125	13.0751228333
1163.83813477	12.3252267838
1164.29162598	21.0630130768
1164.74499512	16.3644008636
1165.20031738	19.3800849915
1165.65368652	21.0143737793
1166.10888672	10.166519165
1166.56213379	24.2598400116
1167.01733398	29.9740562439
1167.47058105	10.9994401932
1167.92382813	23.7470474243
1168.37890625	21.128704071
1168.83215332	12.2193965912
1169.28723145	17.6501274109
1169.74035645	5.01320505142
1170.19348145	13.3674268723
1170.6484375	22.9512062073
1171.1015625	1.51308012009
1171.55456543	17.359708786
1172.00952148	19.5849380493
1172.46252441	18.5849723816
1172.9173584	5.08579015732
1173.37036133	27.3038539886
1173.82324219	21.5217666626
1174.27807617	5.05997371674
1174.73095703	20.8207588196
1175.18383789	18.0581760406
1175.6385498	17.4174537659
1176.09143066	11.5363168716
1176.54418945	7.08778524399
1176.99694824	15.5917034149
1177.45166016	-1.06112279942e-020
1177.90429688	23.3360939026
1178.35705566	23.5422687531
1178.81164551	21.6672229767
1179.26428223	35.6984443665
1179.71691895	7.73199462891
1180.16955566	22.467956543
1180.62402344	23.9413566589
1181.07653809	7.58571958542
1181.52905273	4.3223028183
1181.98156738	13.621881485
1182.43603516	16.7281475067
1182.88842773	33.1151847839
1183.34094238	16.262254715
1183.79333496	18.4123287201
1184.24572754	24.6059265137
1184.69995117	20.5003261566
1185.15234375	13.2438249588
1185.60461426	12.156701088
1186.05700684	28.1431541443
1186.50927734	27.7111797333
1186.96337891	8.59278964996
1187.41564941	4.44832229614
1187.86779785	27.0497112274
1188.32006836	18.5830097198
1188.7722168	5.46912240982
1189.22436523	7.08852672577
1189.67651367	34.504650116
1190.13049316	28.3660583496
1190.58251953	14.197265625
1191.0345459	27.6504840851
1191.48657227	25.9881134033
1191.93859863	25.3183822632
1192.390625	13.8814754486
1192.8425293	17.6905632019
1193.29443359	29.3523712158
1193.74829102	25.0547542572
1194.20019531	26.8617839813
1194.65197754	33.7330932617
1195.10388184	14.8079614639
1195.55566406	28.1348800659
1196.00744629	25.3001232147
1196.45922852	19.2282009125
1196.91101074	22.2694072723
1197.3626709	24.2200622559
1197.81445313	19.5658054352
1198.26611328	21.0979385376
1198.71777344	15.0708808899
1199.16943359	26.1164207458
1199.62097168	25.45794487
1200.07263184	22.8855895996
1200.52416992	28.1329250336
1200.97570801	40.2408065796
1201.42724609	18.2758922577
1201.87866211	19.6667175293
1202.3302002	24.8102207184
1202.78161621	15.3411016464
1203.23303223	17.4260654449
1203.68444824	9.24519091135e-021
1204.13586426	14.5704221725
1204.5871582	19.4553966522
1205.03845215	23.6776428223
1205.48986816	15.2891101837
1205.94116211	29.5678882599
1206.39233398	13.927195549
1206.84362793	27.5676651001
1207.2947998	28.743642807
1207.74597168	17.2354755402
1208.1953125	20.9917831421
1208.64648438	13.6421003342
1209.09753418	20.4814777374
1209.54870605	29.4292869568
1209.99975586	24.1044521332
1210.45080566	27.7867584229
1210.90185547	24.1880092621
1211.3527832	26.8147583008
1211.80383301	21.253238678
1212.25292969	30.2696990967
1212.70385742	18.5870265961
1213.15478516	20.9730262756
1213.60559082	28.5770721436
1214.05651855	21.8620433807
1214.50732422	8.69674968719
1214.95629883	15.1132793427
1215.40710449	19.3056526184
1215.85791016	32.5905036926
1216.30859375	14.527677536
1216.75927734	29.2405204773
1217.21008301	25.3880176544
1217.65881348	26.8468761444
1218.10949707	23.2287139893
1218.56018066	35.4215431213
1219.01074219	17.7589492798
1219.45947266	19.6298675537
1219.91003418	38.9413070679
1220.3605957	28.8182926178
1220.81103516	25.5806865692
1221.25964355	31.3894939423
1221.71020508	20.0505428314
1222.16064453	26.1101531982
1222.61108398	26.8779449463
1223.05957031	32.0045166016
1223.51000977	10.4628782272
1223.96032715	24.9425315857
1224.41064453	15.1832027435
1224.85913086	29.582572937
1225.30944824	34.0011444092
1225.75964355	28.6770114899
1226.20800781	43.8086357117
1226.65820313	17.5035915375
1227.10839844	26.861913681
1227.5567627	29.7839603424
1228.00683594	20.4539470673
1228.45703125	29.2299842834
1228.90527344	33.4002227783
1229.35534668	24.5075206757
1229.80541992	14.1878509521
1230.25354004	34.6993370056
1230.70349121	27.8091983795
1231.15161133	22.8240089417
1231.60168457	31.1546268463
1232.05163574	19.6268501282
1232.49963379	30.8008117676
1232.94946289	27.535741806
1233.39746094	36.2670249939
1233.84741211	31.9477882385
1234.29724121	37.0445022583
1234.74511719	40.8224220276
1235.19494629	23.8628730774
1235.64282227	20.2608394623
1236.0925293	36.5844688416
1236.54040527	36.2375297546
1236.98999023	23.9750556946
1237.43969727	34.6377334595
1237.88745117	40.8242835999
1238.3371582	35.1845016479
1238.78479004	27.7810783386
1239.234375	32.9927978516
1239.68212891	30.0985298157
1240.1315918	25.7898406982
1240.57922363	37.7737045288
1241.02868652	26.3892383575
1241.47631836	22.3034648895
1241.92578125	36.9625892639
1242.37329102	30.5855941772
1242.82263184	27.3515090942
1243.2701416	27.2467556
1243.71948242	44.2471351624
1244.16699219	17.6675300598
1244.61621094	43.5444374084
1245.0637207	36.2585105896
1245.51098633	34.6411972046
1245.96032715	31.8676834106
1246.40759277	36.2736053467
1246.85681152	35.1391067505
1247.30407715	32.9225463867
1247.75317383	23.2307567596
1248.20043945	39.8002662659
1248.64770508	33.2149772644
1249.09680176	43.0915336609
1249.54394531	28.1717033386
1249.99108887	27.8163394928
1250.44006348	39.3375053406
1250.88720703	34.0929107666
1251.33618164	33.1467247009
1251.78320313	44.5736694336
1252.23022461	43.9522171021
1252.67907715	29.4139060974
1253.12609863	28.1627178192
1253.57312012	43.7315673828
1254.02185059	38.111415863
1254.46875	35.8935508728
1254.91564941	35.1622543335
1255.36450195	25.1210403442
1255.8112793	37.0913658142
1256.25817871	38.4663162231
1256.70678711	44.7941894531
1257.15356445	31.9665203094
1257.6003418	36.3557662964
1258.04711914	33.4965400696
1258.49572754	37.1225280762
1258.94238281	31.7151813507
1259.38903809	56.51770401
1259.83569336	35.4817085266
1260.28417969	31.5631999969
1260.73083496	34.1217269897
1261.17736816	43.0104103088
1261.62390137	30.9437904358
1262.0723877	23.1669597626
1262.51879883	31.6868343353
1262.96533203	39.1986808777
1263.41186523	33.0048332214
1263.86010742	31.9951610565
1264.30651855	40.257938385
1264.75292969	41.7877616882
1265.19934082	37.0976486206
1265.64562988	49.2286911011
1266.09387207	45.7511138916
1266.54016113	39.4730758667
1266.9864502	32.7621841431
1267.43273926	43.7439918518
1267.87890625	42.4571037292
1268.32519531	28.6189002991
1268.7713623	21.7513370514
1269.21936035	41.7466201782
1269.66552734	37.4427604675
1270.11169434	44.7884407043
1270.55773926	37.286075592
1271.00390625	46.943321228
1271.44995117	24.9045162201
1271.89587402	45.3710250854
1272.34191895	38.9865493774
1272.78979492	47.2677459717
1273.23571777	47.8655357361
1273.6817627	35.6230506897
1274.12768555	40.0969200134
1274.57348633	20.6837673187
1275.01940918	32.6336097717
1275.46520996	50.5406188965
1275.91113281	34.7054214478
1276.35693359	37.3007965088
1276.8026123	47.9853897095
1277.24841309	38.3035888672
1277.69421387	49.1650390625
1278.13989258	40.9784011841
1278.58557129	44.7634391785
1279.03125	48.4548454285
1279.47692871	38.0305404663
1279.92248535	42.1299057007
1280.36816406	34.7709541321
1280.8137207	34.1067695618
1281.25927734	45.1889038086
1281.70483398	50.5059585571
1282.15026855	32.7612724304
1282.5958252	39.4927635193
1283.04125977	41.8073730469
1283.48669434	40.3383140564
1283.93212891	41.1755065918
1284.37744141	39.2624664307
1284.82287598	29.5337753296
1285.26818848	45.0540161133
1285.71350098	44.5309295654
1286.15881348	64.0241546631
1286.60412598	49.34608078
1287.04748535	42.9622764587
1287.49279785	35.6192436218
1287.93798828	48.5138435364
1288.38317871	41.9851608276
1288.82836914	40.31848526
1289.27355957	51.4846496582
1289.71862793	35.3930549622
1290.16369629	48.4672660828
1290.60693359	46.0629882813
1291.05200195	32.7961044312
1291.49707031	39.1823539734
1291.9420166	45.7659721375
1292.38708496	40.7612419128
1292.83203125	34.5558280945
1293.27697754	39.5533866882
1293.7199707	46.9717445374
1294.16491699	43.2318954468
1294.60974121	41.7190704346
1295.0546875	43.0202331543
1295.49951172	40.1778869629
1295.94238281	31.307975769
1296.38720703	38.6475601196
1296.83190918	33.503452301
1297.2767334	28.235748291
1297.71948242	33.3315620422
1298.16418457	41.7839813232
1298.60888672	31.1136608124
1299.05358887	41.1585006714
1299.49816895	46.0846290588
1299.94091797	48.1896858215
1300.38549805	48.060585022
1300.83007813	43.7306022644
1301.27270508	45.1492004395
1301.71728516	30.1901836395
1302.16174316	38.7869415283
1302.60620117	39.0434455872
1303.04882813	43.9221878052
1303.49316406	44.5282821655
1303.93762207	39.212310791
1304.38012695	29.625837326
1304.82446289	38.433429718
1305.26879883	34.0496177673
1305.71130371	37.9436340332
1306.15551758	31.4842739105
1306.59985352	48.0012168884
1307.04223633	41.060585022
1307.4864502	37.8584098816
1307.93066406	28.8254165649
1308.3729248	49.8739433289
1308.81713867	40.5858230591
1309.25939941	28.2712135315
1309.70349121	30.0489692688
1310.14758301	34.5444641113
1310.58972168	32.4904289246
1311.03381348	43.7327079773
1311.47595215	49.3016395569
1311.91992188	37.3092765808
1312.3638916	24.4821357727
1312.80603027	28.235906601
1313.25	40.7988166809
1313.6920166	31.0434131622
1314.13586426	42.0743942261
1314.57788086	37.392375946
1315.02172852	23.2598171234
1315.46557617	29.4623374939
1315.9074707	39.7783546448
1316.35119629	26.2695789337
1316.79309082	26.1237201691
1317.23681641	33.8706703186
1317.67871094	30.7250022888
1318.12231445	45.0901794434
1318.56420898	38.4115333557
1319.0078125	30.1250267029
1319.44958496	30.5601387024
1319.89318848	37.493560791
1320.33483887	37.3293914795
1320.77844238	37.0312919617
1321.22009277	29.2279701233
1321.66174316	26.698677063
1322.10522461	20.8354454041
1322.54675293	34.3680801392
1322.99023438	32.5520248413
1323.4317627	35.4388656616
1323.87512207	42.1538314819
1324.31665039	36.5614700317
1324.75817871	29.4732284546
1325.20141602	39.5064582825
1325.64294434	33.9095191956
1326.08618164	38.8624687195
1326.52758789	47.7488479614
1326.96887207	41.5204849243
1327.41210938	33.0210609436
1327.85351563	33.8799667358
1328.29663086	38.6926574707
1328.73791504	27.5765209198
1329.17919922	40.377117157
1329.62231445	37.5206871033
1330.06347656	36.9789733887
1330.50463867	22.484998703
1330.94775391	36.2757339478
1331.38879395	32.2475395203
1331.82995605	41.4444770813
1332.27294922	40.541431427
1332.71398926	40.5083312988
1333.1550293	57.0793418884
1333.59802246	44.8713188171
1334.03894043	45.5233688354
1334.47998047	46.1747016907
1334.92089844	41.3626594543
1335.36376953	31.1441688538
1335.8046875	39.608543396
1336.24560547	30.884355545
1336.68640137	25.7034740448
1337.12915039	38.6844024658
1337.57006836	39.9710426331
1338.01086426	36.5662651062
1338.45166016	34.526550293
1338.89428711	43.107093811
1339.33496094	33.3839950562
1339.77575684	32.079574585
1340.21643066	43.7861022949
1340.65893555	40.6733436584
1341.09960938	40.4902572632
1341.5402832	40.6690406799
1341.98083496	38.9987564087
1342.42138672	29.8806037903
1342.86206055	28.4867191315
1343.30444336	41.3067779541
1343.74499512	33.2001647949
1344.1854248	35.6911125183
1344.62597656	40.3473320007
1345.06640625	30.5465602875
1345.50683594	33.1352462769
1345.94909668	27.1869468689
1346.38952637	48.0446853638
1346.82983398	40.1592025757
1347.2701416	32.9017295837
1347.71044922	26.7008037567
1348.15075684	35.0199279785
1348.59106445	39.5646209717
1349.03137207	32.0920219421
1349.47155762	38.7436141968
1349.91174316	35.905216217
1350.35388184	30.6497135162
1350.79394531	43.3234062195
1351.23413086	30.8560733795
1351.67431641	36.6957092285
1352.11437988	32.8214416504
1352.55444336	31.0556659698
1352.99450684	28.8348579407
1353.43457031	34.8838768005
1353.87451172	24.2934741974
1354.3145752	31.8039131165
1354.7545166	26.7772407532
1355.19445801	25.5055274963
1355.63439941	28.2796115875
1356.07434082	23.5996799469
1356.51416016	32.5901222229
1356.95397949	39.8011856079
1357.39379883	43.910610199
1357.83361816	32.5310096741
1358.2734375	27.9302787781
1358.71325684	25.2456264496
1359.1529541	31.157043457
1359.59265137	30.876947403
1360.03234863	27.3381462097
1360.4720459	27.4105796814
1360.91174316	24.6463756561
1361.35131836	23.805727005
1361.7890625	23.056180954
1362.22875977	27.9223651886
1362.66833496	29.2063846588
1363.10778809	19.2178153992
1363.54736328	21.8231391907
1363.98681641	22.0383300781
1364.42626953	25.2750911713
1364.86584473	14.8505716324
1365.30517578	31.3202342987
1365.74279785	17.3043327332
1366.18212891	28.8796100616
1366.62158203	26.8649215698
1367.06091309	38.0780029297
1367.50024414	31.2465343475
1367.9395752	22.771030426
1368.37878418	23.5069561005
1368.81616211	25.4504013062
1369.25549316	30.1017284393
1369.69470215	29.5905418396
1370.13378906	22.5072402954
1370.57299805	21.2748851776
1371.01025391	22.1373882294
1371.44946289	22.9835071564
1371.8885498	20.5410442352
1372.32763672	25.6615753174
1372.76672363	14.8986349106
1373.20385742	26.8394012451
1373.64282227	7.75770568848
1374.08190918	23.3560428619
1374.52087402	16.5057983398
1374.95788574	25.3760604858
1375.39685059	16.038110733
1375.83581543	21.2143726349
1376.2746582	31.5891685486
1376.71166992	21.0402164459
1377.1505127	13.744307518
1377.58935547	28.2277126312
1378.02624512	14.9149303436
1378.46508789	18.7930335999
1378.90380859	13.8029918671
1379.3425293	24.5989990234
1379.77941895	17.0489826202
1380.21801758	16.706823349
1380.65673828	22.4235687256
1381.09350586	13.2968521118
1381.53210449	16.7840328217
1381.97070313	19.5193328857
1382.4074707	18.8568725586
1382.84594727	23.3373718262
1383.28271484	27.3122234344
1383.72119141	18.4993839264
1384.15966797	23.0881938934
1384.59631348	14.3689222336
1385.03466797	57.1994476318
1385.47314453	7.46808719635
1385.90966797	5.4589176178
1386.34802246	24.8310604095
1386.7845459	19.4434185028
1387.22290039	8.78573894501
1387.65930176	18.4775791168
1388.09765625	5.85558700562
1388.53588867	19.8692321777
1388.97229004	45.688293457
1389.41052246	26.9691028595
1389.84680176	16.1613388062
1390.28503418	20.3793792725
1390.72131348	15.1947641373
1391.15942383	5.20429039001
1391.59570313	18.9991092682
1392.03381348	12.4921121597
1392.47009277	14.463467598
1392.90808105	13.1260480881
1393.34423828	7.09383106232
1393.78222656	16.9250507355
1394.21838379	2.8398578167
1394.65637207	7.54749965668
1395.09240723	14.6424303055
1395.53039551	16.3051891327
1395.96643066	10.0110044479
1396.40429688	16.6005649567
1396.84020996	16.968416214
1397.27807617	11.505689621
1397.71398926	0.997465610504
1398.15002441	16.3789272308
1398.58776855	17.5325832367
1399.02355957	-5.22778147134e-022
1399.46130371	9.90396976471
1399.8972168	8.7953710556
1400.33300781	14.423002243
1400.77062988	2.63031888008
1401.2064209	13.821349144
1401.64404297	1.99771976471
1402.07983398	16.709444046
1402.51550293	4.76112270355
1402.95300293	10.5263748169
1403.38867188	16.5434780121
1403.82434082	11.4393281937
1404.26184082	4.30017900467
1404.6973877	7.34725379944
1405.1348877	11.7931432724
1405.57043457	11.5362844467
1406.00598145	16.7146530151
1406.44152832	0.290960043669
1406.87878418	4.78682327271
1407.31433105	10.2447824478
1407.74975586	3.04592466354
1408.18701172	10.0927791595
1408.62243652	4.90511798859
1409.05786133	5.76728105545
1409.49499512	6.01480531693
1409.93041992	21.2132663727
1410.36572266	9.98443126678
1410.80102539	6.19618606567
1411.23815918	4.84340572357
1411.67333984	15.9541549683
1412.10864258	5.44278907776
1412.54382324	9.1080904007
1412.98083496	19.6735496521
1413.41601563	8.10399723053
1413.85119629	5.55215454102
1414.28625488	18.682308197
1414.72143555	-0.611872315407
1415.1583252	5.83396339417
1415.59338379	6.64924860001
1416.02844238	13.1498699188
1416.46337891	9.77708721161
1416.8984375	6.54670858383
1417.33337402	-0.0629240646958
1417.7701416	8.78433036804
1418.20507813	-2.51244878769
1418.64001465	0.394933968782
1419.07495117	9.21424674988
1419.50976563	-7.0628361702
1419.94458008	8.52166557312
1420.37939453	6.14677190781
1420.81604004	5.74920749664
1421.25085449	9.35098838806
1421.68566895	0.378885388374
1422.12036133	9.12840557098
1422.55505371	6.35861635208
1422.98974609	1.36658024788
1423.42443848	8.71968460083
1423.85900879	4.55742835999
1424.29370117	10.6842002869
1424.72827148	3.56032967567
1425.1628418	3.79937791824
1425.59924316	6.65647029877
1426.03381348	5.75644397736
1426.46826172	3.88710236549
1426.90283203	1.45293402672
1427.33728027	0.59065759182
1427.77172852	-5.93388223648
1428.20617676	-7.23737955093
1428.640625	0.924309790134
1429.07495117	-4.00725460052
1429.50927734	-2.69707345963
1429.94360352	10.2825918198
1430.37792969	0.235211655498
1430.81225586	6.85811758041
1431.24658203	1.90442681313
1431.68078613	-2.24704766273
1432.11499023	-8.90235710144
1432.54919434	-1.93600940704
1432.98339844	0.362998515368
1433.41577148	3.16525769234
1433.84985352	4.06321144104
1434.28405762	-0.675607383251
1434.71813965	-1.46179234982
1435.15222168	1.05619978905
1435.58630371	5.527115345
1436.02026367	2.32738542557
1436.4543457	-1.5151386261
1436.88830566	9.88869094849
1437.32226563	-2.98024702072
1437.75622559	3.05987381935
1438.18835449	3.63327217102
1438.62219238	1.32192361355
1439.05615234	-0.961782813072
1439.48999023	9.55539131165
1439.92382813	1.8598177433
1440.35766602	4.99202871323
1440.79150391	2.75067305565
1441.22338867	0.549689769745
1441.65710449	12.5886306763
1442.09094238	-1.06295669079
1442.5246582	4.55840682983
1442.95825195	-5.65402555466
1443.39196777	-3.06497049332
1443.82373047	1.75903081894
1444.25744629	-5.8931350708
1444.69104004	11.2768621445
1445.12463379	2.17489409447
1445.55810547	9.8182516098
1445.98986816	0.812058329582
1446.42333984	-1.61157333851
1446.85681152	2.85049772263
1447.2902832	11.2148160934
1447.72192383	8.25539970398
1448.15539551	8.92525577545
1448.58874512	-3.35472750664
1449.0222168	-0.547343075275
1449.45373535	-8.244348526
1449.88708496	-0.0630234107375
1450.3203125	-0.627973258495
1450.75183105	-0.987441956997
1451.18505859	-2.40671515465
1451.6184082	-11.0546360016
1452.04980469	-2.26317000389
1452.48303223	10.7280273438
1452.9161377	-0.932060182095
1453.34753418	6.0587015152
1453.78063965	5.02602338791
1454.21374512	-0.0989784151316
1454.64501953	1.4350528717
1455.078125	-4.90156841278
1455.51123047	1.11804413795
1455.94238281	1.27527046204
1456.37548828	3.64212274551
1456.80847168	8.7453546524
1457.23962402	-9.6397895813
1457.67248535	4.99283695221
1458.1036377	-1.68018245697
1458.53649902	-1.10586071014
1458.96948242	-0.191579177976
1459.4005127	9.25135231018
1459.83337402	-4.62518882751
1460.26428223	10.1281719208
1460.69714355	-1.89330971241
1461.12805176	1.88014566898
1461.56079102	0.167780697346
1461.99353027	-7.19708824158
1462.42443848	9.28784179688
1462.85717773	7.6127820015
1463.28796387	14.2145214081
1463.72070313	8.11319637299
1464.15148926	1.04531741142
1464.58410645	4.39139795303
1465.01477051	12.63230896
1465.4473877	-7.45657873154
1465.87805176	2.89568471909
1466.31066895	4.71699571609
1466.74133301	-0.822060406208
1467.17370605	6.23929452896
1467.60437012	18.0102863312
1468.03686523	6.16973257065
1468.46740723	8.17235279083
1468.89978027	2.30898928642
1469.33032227	10.2765293121
1469.76086426	-3.46795773506
1470.1932373	10.1543245316
1470.62365723	1.85408055782
1471.0559082	12.8341360092
1471.4864502	-4.20085954666
1471.91687012	-2.93981480598
1472.34899902	-0.908582270145
1472.77941895	14.3728513718
1473.21154785	3.6787006855
1473.64196777	5.78095054626
1474.07226563	3.09044766426
1474.50427246	-4.43181562424
1474.93457031	9.67513847351
1475.36669922	6.72953224182
1475.796875	4.72366952896
1476.22705078	-1.6095315218
1476.65905762	-2.70254325867
1477.0892334	-9.55173397064
1477.51940918	9.46565532684
1477.95129395	2.54118108749
1478.38146973	5.89477109909
1478.81152344	14.8859348297
1479.24157715	-6.76448965073
1479.67333984	-7.49547719955
1480.10339355	-3.15092563629
1480.5333252	-1.19924771786
1480.96520996	5.9108710289
1481.3951416	8.5175151825
1481.82507324	5.89774942398
1482.25488281	-3.11158418655
1482.68664551	8.98891353607
1483.11645508	11.8616189957
1483.54638672	3.90778207779
1483.97619629	12.7545728683
1484.40771484	7.38765144348
1484.83752441	-0.406568080187
1485.26733398	2.66205835342
1485.69702148	0.39191699028
1486.12854004	-2.40420222282
1486.55822754	-2.69161391258
1486.98791504	14.9928398132
1487.41760254	-10.0798425674
1487.84716797	0.280813425779
1488.2767334	-6.08923339844
1488.70812988	-0.321387708187
1489.13769531	1.54663705826
1489.56726074	0.681892096996
1489.99682617	2.55923366547
1490.42626953	-2.17151618004
1490.85571289	-3.05336356163
1491.2869873	11.9725093842
1491.71643066	7.53536891937
1492.14587402	2.52038121223
1492.57519531	2.45248866081
1493.00463867	3.42475891113
1493.43395996	7.13844013214
1493.86328125	-3.12085771561
1494.29260254	11.1589536667
1494.72180176	11.5820970535
1495.15112305	5.05506229401
1495.58215332	7.05696296692
1496.01135254	11.7548704147
1496.44055176	9.93147373199
1496.86975098	10.8928070068
1497.2989502	7.66792345047
1497.72802734	8.7253036499
1498.15710449	0.497473627329
1498.58630371	22.4134807587
1499.01525879	-0.249965757132
1499.44433594	12.6065282822
1499.87341309	11.4588289261
1500.30236816	10.1451005936
1500.73132324	11.755282402
1501.16027832	17.6176242828
1501.5892334	-6.10582494736
1502.01818848	8.56467533112
1502.44714355	13.5619897842
1502.87597656	8.36942100525
1503.30480957	10.176949501
1503.73364258	-1.73094034195
1504.16247559	13.2896156311
1504.59130859	10.5658893585
1505.02001953	4.24280548096
1505.44873047	13.9244060516
1505.87561035	17.2461223602
1506.30432129	11.6853218079
1506.73303223	15.87018013
1507.16174316	19.5073623657
1507.59033203	29.5430622101
1508.01904297	9.23291397095
1508.44763184	6.0019493103
1508.8762207	14.7166042328
1509.3046875	9.13105297089
1509.73144531	17.4702243805
1510.15991211	11.6545171738
1510.58837891	23.7872447968
1511.01696777	16.2269744873
1511.4453125	23.866765976
1511.8737793	11.7361717224
1512.30224609	18.565984726
1512.72875977	9.07315158844
1513.15710449	8.56189346313
1513.58544922	1.05879118407e-022
1514.01379395	25.4173202515
1514.44213867	20.5167388916
1514.86853027	23.7328777313
1515.29675293	7.86941480637
1515.72509766	19.4451808929
1516.15332031	16.6444129944
1516.5814209	16.6412410736
1517.0078125	16.1081943512
1517.43591309	10.9227867126
1517.86413574	12.6316986084
1518.29223633	29.7610797882
1518.71850586	9.02775192261
1519.14660645	14.6484956741
1519.57458496	25.0376720428
1520.00268555	10.3171520233
1520.42883301	15.604092598
1520.85681152	12.7643032074
1521.28479004	14.2852287292
1521.7109375	33.0143966675
1522.13879395	20.4499378204
1522.56665039	21.015668869
1522.99279785	24.4878005981
1523.4206543	25.1248874664
