# Supplementary material for: Deep CO2 in the end-Triassic Central Atlantic Magmatic Province
Source: Nat Commun. 2020 Apr 7;11:1670. doi: 10.1038/s41467-020-15325-6 (PMC7138847; doi:10.1038/s41467-020-15325-6)
Supplement: Supplementary file 3 — Source Data 1 [file 41467_2020_15325_MOESM3_ESM.zip › CO2/NS12I_3Px_Incl1_Bubble3_CO2.txt]

1069.06604004	4.8876414299
1069.52819824	18.6744556427
1069.98840332	21.014005661
1070.45056152	24.9884223938
1070.91064453	15.9289779663
1071.37268066	15.2465791702
1071.8347168	16.215959549
1072.2947998	13.2748432159
1072.75683594	9.92711398372e-024
1073.21679688	6.44103193283
1073.67883301	16.1236343384
1074.13879395	13.272808075
1074.60070801	17.6040439606
1075.06054688	1.72670769691
1075.52246094	21.0884094238
1075.9822998	22.6700267792
1076.4440918	13.2640752792
1076.90393066	10.8819189072
1077.36572266	11.3580722809
1077.82556152	8.89855861664
1078.28723145	22.5093040466
1078.74694824	9.65473651886
1079.20861816	21.882648468
1079.66833496	25.6522731781
1080.12988281	22.6836261749
1080.58959961	21.1953029633
1081.05114746	18.7100982666
1081.51074219	24.1905155182
1081.97033691	16.0801429749
1082.4317627	22.9208889008
1082.89123535	16.1259803772
1083.35266113	35.8205070496
1083.81225586	24.347322464
1084.27355957	29.4676113129
1084.73303223	26.5680751801
1085.19238281	35.650604248
1085.65368652	24.2140083313
1086.11315918	26.5272655487
1086.57434082	38.2182540894
1087.03369141	26.8282852173
1087.49304199	30.6097221375
1087.95422363	26.7115459442
1088.41345215	21.6280460358
1088.87268066	40.7384910583
1089.33374023	20.1282482147
1089.79296875	24.4596672058
1090.25402832	36.6034240723
1090.71313477	25.6755886078
1091.17224121	33.6928291321
1091.63330078	31.5523147583
1092.09228516	32.4726257324
1092.5513916	19.4697818756
1093.01037598	25.388338089
1093.47119141	36.7270355225
1093.93017578	47.9958992004
1094.38916016	49.7868003845
1094.84997559	41.8823699951
1095.30883789	48.8789024353
1095.7677002	38.7308578491
1096.2265625	34.3099784851
1096.68737793	30.8289279938
1097.14611816	32.6811103821
1097.6048584	35.109462738
1098.06555176	43.1324310303
1098.52429199	45.3946113586
1098.98303223	53.651966095
1099.44165039	52.2965698242
1099.90026855	38.6571388245
1100.36083984	39.4984321594
1100.81945801	51.3105545044
1101.27807617	46.0930404663
1101.73657227	46.4714241028
1102.19702148	48.0497703552
1102.65551758	52.8588600159
1103.11401367	41.6900520325
1103.57250977	43.0067100525
1104.03088379	52.9583625793
1104.48937988	47.597743988
1104.94970703	43.4208755493
1105.40808105	50.6303901672
1105.86633301	54.2251281738
1106.32470703	64.9911575317
1106.78295898	57.7114677429
1107.24121094	55.0285835266
1107.70141602	56.9007148743
1108.15966797	53.5131530762
1108.61779785	58.1701927185
1109.0760498	48.5418930054
1109.53417969	57.2447738647
1109.99230957	54.8131332397
1110.45043945	66.7702102661
1110.90844727	70.9465179443
1111.36657715	56.3506889343
1111.82653809	60.2804527283
1112.2845459	61.5906295776
1112.74255371	61.0077857971
1113.20043945	60.829826355
1113.65844727	69.3811721802
1114.11633301	65.3228302002
1114.57421875	71.5820159912
1115.03210449	64.5163040161
1115.48999023	61.5927238464
1115.94775391	61.4608001709
1116.40551758	68.7974319458
1116.86328125	68.9406738281
1117.32104492	70.9636230469
1117.77880859	69.7936096191
1118.23657227	68.2718200684
1118.69421387	66.1339569092
1119.15185547	64.7425918579
1119.60949707	59.2698783875
1120.06713867	69.3313827515
1120.5246582	72.3628005981
1120.9822998	60.1929397583
1121.43981934	65.0801010132
1121.89733887	59.4439544678
1122.35473633	67.0935592651
1122.81225586	62.3804473877
1123.26965332	55.4896621704
1123.72717285	74.5231628418
1124.18457031	59.3114967346
1124.6418457	56.7069244385
1125.09924316	73.1152496338
1125.55651855	73.6746902466
1126.01391602	68.4807434082
1126.46923828	58.7978744507
1126.92651367	50.3235473633
1127.38366699	67.4956741333
1127.84094238	62.0765266418
1128.2980957	62.4022903442
1128.75524902	63.9613304138
1129.21240234	52.2132720947
1129.66955566	57.7052726746
1130.12658691	60.3206291199
1130.58178711	64.5711593628
1131.03881836	58.6910667419
1131.49584961	60.8912620544
1131.95275879	55.1238861084
1132.40979004	54.2844352722
1132.86669922	55.3822784424
1133.32177734	60.3775138855
1133.77868652	47.2687034607
1134.23547363	54.2063751221
1134.69238281	39.1006240845
1135.14916992	53.6913795471
1135.60595703	42.3597984314
1136.06091309	43.1332511902
1136.51757813	48.7586860657
1136.97436523	49.5417938232
1137.43103027	46.4758605957
1137.88586426	42.8500480652
1138.3425293	40.1366767883
1138.79919434	60.1142349243
1139.2557373	43.9048309326
1139.71240234	41.6917800903
1140.16699219	44.0077133179
1140.62353516	43.4828147888
1141.08007813	42.6999816895
1141.53466797	34.1328239441
1141.99121094	35.9138832092
1142.44763184	38.3324928284
1142.90405273	24.8724422455
1143.35852051	28.7169952393
1143.81494141	38.2763557434
1144.27124023	24.0531787872
1144.72570801	32.1796264648
1145.18200684	31.9871006012
1145.63830566	28.1300945282
1146.09265137	31.796792984
1146.5489502	31.9216136932
1147.00512695	32.3528442383
1147.45947266	26.8720607758
1147.91564941	29.3944358826
1148.3717041	33.7261238098
1148.82592773	31.9260559082
1149.28210449	17.4116611481
1149.73815918	29.4687004089
1150.19226074	27.9435634613
1150.64831543	23.8404083252
1151.10437012	9.32955169678
1151.55834961	21.7267208099
1152.0144043	14.6588191986
1152.46838379	15.3888845444
1152.92431641	21.071231842
1153.38012695	22.6059074402
1153.83410645	16.0547676086
1154.28991699	17.2814178467
1154.74389648	15.5460128784
1155.19970703	10.5811185837
1155.65356445	16.1583271027
1156.10925293	7.21580886841
1156.56311035	20.0862541199
1157.01879883	27.5563411713
1157.4744873	17.294834137
1157.92822266	18.5094089508
1158.38391113	15.8340177536
1158.83752441	25.7159938812
1159.29321289	27.8568458557
1159.74682617	20.188867569
1160.20239258	7.80343341827
1160.65600586	22.387336731
1161.1114502	15.7545166016
1161.56506348	17.1335678101
1162.02038574	28.5580425262
1162.47399902	25.6928043365
1162.92932129	17.0373744965
1163.3828125	12.333738327
1163.83813477	14.3463144302
1164.29162598	21.5576686859
1164.74499512	22.1425018311
1165.20031738	28.0466365814
1165.65368652	13.6479110718
1166.10888672	26.1088447571
1166.56213379	18.3872871399
1167.01733398	19.5872612
1167.47058105	6.56626415253
1167.92382813	23.3605365753
1168.37890625	14.5826473236
1168.83215332	13.4281349182
1169.28723145	17.3008422852
1169.74035645	13.429227829
1170.19348145	10.9468336105
1170.6484375	18.9051094055
1171.1015625	16.0310192108
1171.55456543	17.1996555328
1172.00952148	11.2837047577
1172.46252441	18.100692749
1172.9173584	5.86440038681
1173.37036133	5.15821218491
1173.82324219	17.3979587555
1174.27807617	4.90743160248
1174.73095703	2.54160857201
1175.18383789	7.98194932938
1175.6385498	15.0386161804
1176.09143066	21.8097858429
1176.54418945	16.1475982666
1176.99694824	17.4370613098
1177.45166016	14.1436977386
1177.90429688	6.19079637527
1178.35705566	19.6550445557
1178.81164551	18.8960208893
1179.26428223	13.6255044937
1179.71691895	23.0658531189
1180.16955566	16.6378669739
1180.62402344	8.26123523712
1181.07653809	10.2046413422
1181.52905273	28.1752662659
1181.98156738	15.6114225388
1182.43603516	17.3726425171
1182.88842773	17.2054481506
1183.34094238	12.2912330627
1183.79333496	11.573677063
1184.24572754	21.7973918915
1184.69995117	11.2147836685
1185.15234375	12.0343208313
1185.60461426	19.409198761
1186.05700684	22.3924770355
1186.50927734	7.58242082596
1186.96337891	9.34233570099
1187.41564941	8.85511398315
1187.86779785	7.03901529312
1188.32006836	10.6975193024
1188.7722168	6.63470935822
1189.22436523	15.3221416473
1189.67651367	10.4611644745
1190.13049316	22.2254886627
1190.58251953	21.6374015808
1191.0345459	9.88854885101
1191.48657227	17.6632156372
1191.93859863	12.2044372559
1192.390625	13.8699922562
1192.8425293	24.6238613129
1193.29443359	9.46146202087
1193.74829102	19.1261234283
1194.20019531	20.0224094391
1194.65197754	26.3513717651
1195.10388184	7.93599224091
1195.55566406	11.3738059998
1196.00744629	19.1749916077
1196.45922852	8.57718086243
1196.91101074	22.5414543152
1197.3626709	9.6245136261
1197.81445313	0.413490742445
1198.26611328	12.2897119522
1198.71777344	11.392991066
1199.16943359	19.313129425
1199.62097168	12.7526788712
1200.07263184	16.045463562
1200.52416992	7.84222888947
1200.97570801	14.3645086288
1201.42724609	12.799030304
1201.87866211	15.8741645813
1202.3302002	12.9377679825
1202.78161621	17.8839988708
1203.23303223	-1.9675185572e-022
1203.68444824	5.79244613647
1204.13586426	13.487370491
1204.5871582	8.17050647736
1205.03845215	10.4544649124
1205.48986816	0.298013418913
1205.94116211	3.1444849968
1206.39233398	7.06473302841
1206.84362793	14.902630806
1207.2947998	9.3114156723
1207.74597168	7.23370885849
1208.1953125	9.35961341858
1208.64648438	20.3099098206
1209.09753418	16.8456726074
1209.54870605	2.16861200333
1209.99975586	4.56207275391
1210.45080566	14.3696117401
1210.90185547	22.201171875
1211.3527832	13.7653303146
1211.80383301	16.6481952667
1212.25292969	8.24503707886
1212.70385742	13.0424222946
1213.15478516	11.0089435577
1213.60559082	24.8039245605
1214.05651855	17.8249607086
1214.50732422	10.1170320511
1214.95629883	8.75340843201
1215.40710449	6.94185018539
1215.85791016	2.01850414276
1216.30859375	9.57632160187
1216.75927734	10.1913642883
1217.21008301	7.22234344482
1217.65881348	12.2706031799
1218.10949707	20.8852844238
1218.56018066	11.6204662323
1219.01074219	9.67106056213
1219.45947266	16.8196811676
1219.91003418	20.2960319519
1220.3605957	13.5356235504
1220.81103516	21.1341896057
1221.25964355	11.44572258
1221.71020508	5.95591831207
1222.16064453	12.9715662003
1222.61108398	7.8436498642
1223.05957031	8.48512744904
1223.51000977	15.5692577362
1223.96032715	18.9888362885
1224.41064453	26.1977519989
1224.85913086	9.61748790741
1225.30944824	10.667889595
1225.75964355	18.3754024506
1226.20800781	13.7696733475
1226.65820313	12.8548774719
1227.10839844	13.9798240662
1227.5567627	8.96823406219
1228.00683594	2.46589612961
1228.45703125	14.1309509277
1228.90527344	10.8565540314
1229.35534668	16.0359020233
1229.80541992	19.0515708923
1230.25354004	19.5061531067
1230.70349121	18.2691841125
1231.15161133	14.3332157135
1231.60168457	16.3821048737
1232.05163574	13.6595420837
1232.49963379	13.8174161911
1232.94946289	9.35659980774
1233.39746094	13.1090641022
1233.84741211	10.0415611267
1234.29724121	12.6526355743
1234.74511719	11.3573350906
1235.19494629	3.50732278824
1235.64282227	16.4067420959
1236.0925293	10.806060791
1236.54040527	5.81853246689
1236.98999023	17.0421676636
1237.43969727	12.9226036072
1237.88745117	19.3249816895
1238.3371582	11.2077388763
1238.78479004	19.6542301178
1239.234375	10.1640338898
1239.68212891	14.8973665237
1240.1315918	21.0808162689
1240.57922363	6.21198892593
1241.02868652	13.3231077194
1241.47631836	1.62292385101
1241.92578125	12.276971817
1242.37329102	20.1255302429
1242.82263184	1.96951520443
1243.2701416	18.251909256
1243.71948242	10.0320634842
1244.16699219	15.3735609055
1244.61621094	12.1154632568
1245.0637207	21.798620224
1245.51098633	13.6990499496
1245.96032715	2.43546462059
1246.40759277	11.1451368332
1246.85681152	8.9611749649
1247.30407715	9.78174972534
1247.75317383	10.3096675873
1248.20043945	15.7728147507
1248.64770508	15.631228447
1249.09680176	13.6581335068
1249.54394531	2.67124407892e-022
1249.99108887	11.2806005478
1250.44006348	12.6666078568
1250.88720703	15.3525724411
1251.33618164	6.99207448959
1251.78320313	20.4095478058
1252.23022461	12.7019786835
1252.67907715	14.8968849182
1253.12609863	12.1332912445
1253.57312012	7.40252637863
1254.02185059	10.6803884506
1254.46875	15.0776815414
1254.91564941	22.3008384705
1255.36450195	12.0897521973
1255.8112793	10.1029376984
1256.25817871	28.5109519958
1256.70678711	20.2345294952
1257.15356445	4.20791435242
1257.6003418	16.3973751068
1258.04711914	22.7561721802
1258.49572754	19.6046543121
1258.94238281	16.3642158508
1259.38903809	14.9878797531
1259.83569336	18.8093395233
1260.28417969	21.0678749084
1260.73083496	8.00883388519
1261.17736816	9.57980060577
1261.62390137	9.87933921814
1262.0723877	16.8114967346
1262.51879883	27.0744876862
1262.96533203	25.2311973572
1263.41186523	24.9925308228
1263.86010742	13.0920305252
1264.30651855	22.8982658386
1264.75292969	15.2727241516
1265.19934082	17.1155605316
1265.64562988	16.7293548584
1266.09387207	20.483959198
1266.54016113	23.1091785431
1266.9864502	25.819852829
1267.43273926	28.4108581543
1267.87890625	29.7314949036
1268.32519531	8.51687145233
1268.7713623	26.7584953308
1269.21936035	22.19581604
1269.66552734	12.1244277954
1270.11169434	13.8673591614
1270.55773926	17.4532394409
1271.00390625	21.4001312256
1271.44995117	21.5796966553
1271.89587402	21.4231967926
1272.34191895	12.0299301147
1272.78979492	18.3374881744
1273.23571777	24.5941295624
1273.6817627	22.7359542847
1274.12768555	7.82059717178
1274.57348633	10.9477119446
1275.01940918	14.3895082474
1275.46520996	19.9579944611
1275.91113281	11.9117069244
1276.35693359	17.0556640625
1276.8026123	19.9022064209
1277.24841309	23.5433979034
1277.69421387	12.8082504272
1278.13989258	12.4526548386
1278.58557129	25.8477859497
1279.03125	13.5768699646
1279.47692871	9.09908676147
1279.92248535	21.819984436
1280.36816406	8.11800670624
1280.8137207	25.4517326355
1281.25927734	22.5107574463
1281.70483398	19.7268180847
1282.15026855	20.751285553
1282.5958252	21.7775726318
1283.04125977	25.1567192078
1283.48669434	21.7599525452
1283.93212891	31.1499671936
1284.37744141	13.5932445526
1284.82287598	20.0497665405
1285.26818848	13.5709209442
1285.71350098	22.2722015381
1286.15881348	45.5109100342
1286.60412598	22.8955554962
1287.04748535	14.0385141373
1287.49279785	11.8154182434
1287.93798828	19.6048202515
1288.38317871	14.4560480118
1288.82836914	16.0511169434
1289.27355957	19.3807582855
1289.71862793	11.6639089584
1290.16369629	15.6756353378
1290.60693359	11.6287631989
1291.05200195	17.7060012817
1291.49707031	14.368437767
1291.9420166	10.7339324951
1292.38708496	5.71628952026
1292.83203125	16.9760932922
1293.27697754	16.6868457794
1293.7199707	7.10501194
1294.16491699	13.9277992249
1294.60974121	19.3194446564
1295.0546875	13.3810958862
1295.49951172	8.76634979248
1295.94238281	19.058883667
1296.38720703	14.875793457
1296.83190918	15.0852947235
1297.2767334	27.8030357361
1297.71948242	13.5129518509
1298.16418457	16.6602954865
1298.60888672	19.0219459534
1299.05358887	27.2735748291
1299.49816895	24.6136684418
1299.94091797	13.5047855377
1300.38549805	13.8081216812
1300.83007813	14.9524784088
1301.27270508	14.7286548615
1301.71728516	15.6237697601
1302.16174316	8.13540267944
1302.60620117	22.0456695557
1303.04882813	10.4663877487
1303.49316406	20.1457996368
1303.93762207	10.3791103363
1304.38012695	15.1839208603
1304.82446289	13.9782838821
1305.26879883	15.0188817978
1305.71130371	17.0219020844
1306.15551758	8.66597557068
1306.59985352	8.11322402954
1307.04223633	9.68916416168
1307.4864502	9.17162513733
1307.93066406	13.6857881546
1308.3729248	18.6062450409
1308.81713867	19.5575771332
1309.25939941	11.8551855087
1309.70349121	23.7635402679
1310.14758301	13.7201328278
1310.58972168	13.3256902695
1311.03381348	14.298822403
1311.47595215	14.1360473633
1311.91992188	13.7937021255
1312.3638916	11.913807869
1312.80603027	18.7466888428
1313.25	19.6042404175
1313.6920166	17.7262077332
1314.13586426	14.3483219147
1314.57788086	13.0136413574
1315.02172852	12.3630504608
1315.46557617	5.94587993622
1315.9074707	20.7061691284
1316.35119629	7.01323366165
1316.79309082	13.1631145477
1317.23681641	10.399061203
1317.67871094	0.458299100399
1318.12231445	22.2577819824
1318.56420898	12.6118621826
1319.0078125	12.2644863129
1319.44958496	13.9762268066
1319.89318848	14.4962940216
1320.33483887	23.1214046478
1320.77844238	7.86583614349
1321.22009277	8.72447299957
1321.66174316	12.6253681183
1322.10522461	15.2964086533
1322.54675293	21.6676635742
1322.99023438	13.427947998
1323.4317627	8.31597137451
1323.87512207	16.7258720398
1324.31665039	5.7607460022
1324.75817871	17.8081855774
1325.20141602	21.5647296906
1325.64294434	33.230140686
1326.08618164	22.8120098114
1326.52758789	20.6513118744
1326.96887207	15.7455587387
1327.41210938	16.5914974213
1327.85351563	16.8699245453
1328.29663086	20.1546134949
1328.73791504	15.7490549088
1329.17919922	25.0613594055
1329.62231445	22.4944477081
1330.06347656	23.2588653564
1330.50463867	26.0003986359
1330.94775391	22.7075595856
1331.38879395	18.6035270691
1331.82995605	18.5685176849
1332.27294922	16.0308189392
1332.71398926	16.4936466217
1333.1550293	22.2467536926
1333.59802246	20.5031394958
1334.03894043	15.7399997711
1334.47998047	19.1301612854
1334.92089844	20.4612674713
1335.36376953	22.1954231262
1335.8046875	16.2233905792
1336.24560547	18.840177536
1336.68640137	21.2938251495
1337.12915039	22.3019065857
1337.57006836	25.3213424683
1338.01086426	17.6084918976
1338.45166016	24.1917209625
1338.89428711	21.60887146
1339.33496094	17.2379894257
1339.77575684	25.9447879791
1340.21643066	14.6922960281
1340.65893555	17.0689678192
1341.09960938	19.7370872498
1341.5402832	21.2940158844
1341.98083496	20.7912254333
1342.42138672	7.756254673
1342.86206055	16.7260456085
1343.30444336	18.7233295441
1343.74499512	15.4987897873
1344.1854248	26.0401954651
1344.62597656	22.6907691956
1345.06640625	24.0643825531
1345.50683594	17.6375522614
1345.94909668	4.07699251175
1346.38952637	14.0752191544
1346.82983398	5.61698770523
1347.2701416	20.5756645203
1347.71044922	28.2025642395
1348.15075684	22.4393367767
1348.59106445	15.8668251038
1349.03137207	19.5326709747
1349.47155762	22.00207901
1349.91174316	14.9398841858
1350.35388184	19.299123764
1350.79394531	26.1675300598
1351.23413086	15.1889533997
1351.67431641	19.1764030457
1352.11437988	11.5471038818
1352.55444336	18.358959198
1352.99450684	11.9005765915
1353.43457031	17.2253627777
1353.87451172	12.0936508179
1354.3145752	23.5026321411
1354.7545166	16.9276199341
1355.19445801	13.9284725189
1355.63439941	21.7557144165
1356.07434082	20.9390659332
1356.51416016	18.4271850586
1356.95397949	18.1905174255
1357.39379883	18.8383750916
1357.83361816	3.92776560783
1358.2734375	20.6785392761
1358.71325684	16.0107421875
1359.1529541	2.40079545975
1359.59265137	15.3251895905
1360.03234863	14.1215105057
1360.4720459	13.9671869278
1360.91174316	20.3349990845
1361.35131836	18.1709423065
1361.7890625	16.9291038513
1362.22875977	10.9265823364
1362.66833496	22.7628917694
1363.10778809	17.6939220428
1363.54736328	17.1894645691
1363.98681641	20.2976722717
1364.42626953	18.9707107544
1364.86584473	22.9156284332
1365.30517578	13.2607631683
1365.74279785	25.4706516266
1366.18212891	23.150888443
1366.62158203	19.8399753571
1367.06091309	17.722448349
1367.50024414	13.5141115189
1367.9395752	16.1267700195
1368.37878418	12.9741630554
1368.81616211	3.13232374191
1369.25549316	20.9819831848
1369.69470215	15.2413654327
1370.13378906	7.27460241318
1370.57299805	16.6599502563
1371.01025391	16.407793045
1371.44946289	16.9509963989
1371.8885498	10.7328948975
1372.32763672	11.6504240036
1372.76672363	12.5755300522
1373.20385742	9.47902202606
1373.64282227	18.2406978607
1374.08190918	9.49767017365
1374.52087402	16.4763374329
1374.95788574	16.5977478027
1375.39685059	16.497718811
1375.83581543	12.9587564468
1376.2746582	21.3157100677
1376.71166992	12.5657567978
1377.1505127	24.1447601318
1377.58935547	18.2420101166
1378.02624512	10.8008937836
1378.46508789	16.3743972778
1378.90380859	23.8749103546
1379.3425293	5.79091310501
1379.77941895	23.1995658875
1380.21801758	20.730676651
1380.65673828	6.39977407455
1381.09350586	10.6269788742
1381.53210449	15.2330751419
1381.97070313	10.2208433151
1382.4074707	15.0194177628
1382.84594727	12.8639783859
1383.28271484	18.6386547089
1383.72119141	10.9059104919
1384.15966797	16.5509567261
1384.59631348	5.32152175903
1385.03466797	49.5922050476
1385.47314453	6.88611316681
1385.90966797	0.161097049713
1386.34802246	15.4152889252
1386.7845459	11.3158559799
1387.22290039	10.4010448456
1387.65930176	14.1251020432
1388.09765625	3.0427467823
1388.53588867	28.9918270111
1388.97229004	32.6181526184
1389.41052246	18.1759243011
1389.84680176	2.47868418694
1390.28503418	14.6916475296
1390.72131348	6.06332063675
1391.15942383	16.1396942139
1391.59570313	15.6318159103
1392.03381348	9.20711708069
1392.47009277	15.0365972519
1392.90808105	15.0236330032
1393.34423828	14.76932621
1393.78222656	6.05645084381
1394.21838379	11.2831020355
1394.65637207	12.8872127533
1395.09240723	17.3095703125
1395.53039551	9.61005210876
1395.96643066	14.1703948975
1396.40429688	6.85099124908
1396.84020996	4.24322080612
1397.27807617	6.39601945877
1397.71398926	4.37293100357
1398.15002441	13.5756168365
1398.58776855	9.23022174835
1399.02355957	12.3009986877
1399.46130371	4.94468736649
1399.8972168	16.3980312347
1400.33300781	16.1805057526
1400.77062988	13.1503047943
1401.2064209	12.6119365692
1401.64404297	18.8271102905
1402.07983398	10.7629594803
1402.51550293	19.0892066956
1402.95300293	21.3217658997
1403.38867188	4.07311153412
1403.82434082	17.5370197296
1404.26184082	13.2576360703
1404.6973877	9.12370967865
1405.1348877	18.5181884766
1405.57043457	10.0081233978
1406.00598145	15.783788681
1406.44152832	16.2110824585
1406.87878418	15.052031517
1407.31433105	13.6736011505
1407.74975586	14.7288656235
1408.18701172	13.9410648346
1408.62243652	7.66565322876
1409.05786133	8.54432487488
1409.49499512	12.2882394791
1409.93041992	14.3187904358
1410.36572266	22.3802776337
1410.80102539	2.12897849083
1411.23815918	7.00344133377
1411.67333984	9.46634292603
1412.10864258	14.8118209839
1412.54382324	9.31828403473
1412.98083496	16.1800556183
1413.41601563	13.952419281
1413.85119629	14.9226236343
1414.28625488	19.4027690887
1414.72143555	11.7689189911
1415.1583252	9.15515995026
1415.59338379	3.44855284691
1416.02844238	14.5641584396
1416.46337891	15.0347490311
1416.8984375	9.41705322266
1417.33337402	12.9484024048
1417.7701416	8.51478004456
1418.20507813	11.0176095963
1418.64001465	5.00339698792
1419.07495117	7.28131151199
1419.50976563	-2.62009459026e-022
1419.94458008	3.24292469025
1420.37939453	2.24998092651
1420.81604004	11.4645004272
1421.25085449	10.7791671753
1421.68566895	0.959514319897
1422.12036133	16.5459747314
1422.55505371	6.57095623016
1422.98974609	8.53643608093
1423.42443848	13.6235647202
1423.85900879	12.0144948959
1424.29370117	17.3501548767
1424.72827148	10.1422901154
1425.1628418	5.90752744675
1425.59924316	14.0021114349
1426.03381348	12.6817722321
1426.46826172	13.3145036697
1426.90283203	7.38479948044
1427.33728027	14.1701803207
1427.77172852	5.05852127075
1428.20617676	8.02052211761
1428.640625	11.0967350006
1429.07495117	15.10496521
1429.50927734	13.1288900375
1429.94360352	15.1179656982
1430.37792969	16.4632396698
1430.81225586	2.79407644272
1431.24658203	11.752038002
1431.68078613	23.1162929535
1432.11499023	2.96652412415
1432.54919434	11.7768440247
1432.98339844	4.2147603035
1433.41577148	9.61630249023
1433.84985352	8.59571266174
1434.28405762	13.3563318253
1434.71813965	16.8999233246
1435.15222168	19.2967357635
1435.58630371	18.3722953796
1436.02026367	5.01682329178
1436.4543457	3.6077606678
1436.88830566	13.8679676056
1437.32226563	9.17122364044
1437.75622559	7.73419523239
1438.18835449	7.24831819534
1438.62219238	13.0273933411
1439.05615234	17.3676261902
1439.48999023	6.11626625061
1439.92382813	19.105922699
1440.35766602	13.4007997513
1440.79150391	8.66846466064
1441.22338867	14.9533443451
1441.65710449	6.74536275864
1442.09094238	12.9580011368
1442.5246582	13.8055763245
1442.95825195	12.617732048
1443.39196777	4.34902858734
1443.82373047	5.85803937912
1444.25744629	18.32472229
1444.69104004	12.2466888428
1445.12463379	14.1369991302
1445.55810547	14.0146856308
1445.98986816	12.1448907852
1446.42333984	13.8240451813
1446.85681152	0.872644424438
1447.2902832	21.7644062042
1447.72192383	9.62488365173
1448.15539551	8.12968635559
1448.58874512	8.60220909119
1449.0222168	10.9136037827
1449.45373535	13.6668329239
1449.88708496	8.57733726501
1450.3203125	13.4841966629
1450.75183105	14.1982660294
1451.18505859	11.1645936966
1451.6184082	6.46475505829
1452.04980469	16.6890220642
1452.48303223	10.3588895798
1452.9161377	10.5192193985
1453.34753418	19.8670711517
1453.78063965	13.0463676453
1454.21374512	21.9951343536
1454.64501953	8.95229816437
1455.078125	8.39570426941
1455.51123047	11.0619029999
1455.94238281	1.47085869312
1456.37548828	17.7213859558
1456.80847168	8.22065734863
1457.23962402	19.2884483337
1457.67248535	10.3604488373
1458.1036377	19.8800182343
1458.53649902	9.73178577423
1458.96948242	21.8773460388
1459.4005127	12.8559246063
1459.83337402	11.9161367416
1460.26428223	9.79013156891
1460.69714355	12.310259819
1461.12805176	12.249174118
1461.56079102	8.75605106354
1461.99353027	6.58746957779
1462.42443848	11.7966136932
1462.85717773	2.38577365875
1463.28796387	6.97093582153
1463.72070313	17.4923419952
1464.15148926	18.0007991791
1464.58410645	4.57860422134
1465.01477051	11.7485542297
1465.4473877	14.6286764145
1465.87805176	15.9078788757
1466.31066895	14.3022975922
1466.74133301	7.367395401
1467.17370605	13.2978172302
1467.60437012	6.21745061874
1468.03686523	9.63148117065
1468.46740723	15.258928299
1468.89978027	5.51308250427
1469.33032227	15.2452287674
1469.76086426	12.1924982071
1470.1932373	10.4389972687
1470.62365723	5.35036802292
1471.0559082	9.16062259674
1471.4864502	14.6032962799
1471.91687012	8.947889328
1472.34899902	8.89911270142
1472.77941895	9.85712623596
1473.21154785	17.5393676758
1473.64196777	13.1142568588
1474.07226563	10.2602567673
1474.50427246	8.30862140656
1474.93457031	10.875992775
1475.36669922	6.53409433365
1475.796875	22.6699409485
1476.22705078	3.99487423897
1476.65905762	5.43236398697
1477.0892334	9.76045417786
1477.51940918	15.6093397141
1477.95129395	9.54905986786
1478.38146973	4.99285936356
1478.81152344	23.5368442535
1479.24157715	16.0171871185
1479.67333984	10.6447610855
1480.10339355	4.76491928101
1480.5333252	13.3910617828
1480.96520996	19.4757995605
1481.3951416	2.54698371887
1481.82507324	20.0187206268
1482.25488281	4.80970954895
1482.68664551	20.667930603
1483.11645508	18.3002414703
1483.54638672	18.7511615753
1483.97619629	15.0721530914
1484.40771484	15.41381073
1484.83752441	5.76176834106
1485.26733398	4.7287311554
1485.69702148	15.7587299347
1486.12854004	15.6125450134
1486.55822754	7.70614004135
1486.98791504	11.8284111023
1487.41760254	13.0266246796
1487.84716797	11.0987539291
1488.2767334	10.2658843994
1488.70812988	9.69967746735
1489.13769531	21.0593204498
1489.56726074	3.74712817487e-022
1489.99682617	10.3461999893
1490.42626953	10.9094762802
1490.85571289	8.70827865601
1491.2869873	9.16449165344
1491.71643066	18.8931522369
1492.14587402	10.1227254868
1492.57519531	7.37827348709
1493.00463867	12.3360071182
1493.43395996	8.2091960907
1493.86328125	7.1897187233
1494.29260254	15.997171402
1494.72180176	9.6464214325
1495.15112305	13.0942869186
1495.58215332	14.3913393021
1496.01135254	16.3904247284
1496.44055176	11.220618248
1496.86975098	11.4563436508
1497.2989502	14.3020629883
1497.72802734	15.0731496811
1498.15710449	12.9245510101
1498.58630371	14.5998411179
1499.01525879	16.9957180023
1499.44433594	18.5037059784
1499.87341309	11.6245450974
1500.30236816	15.7741956711
1500.73132324	6.86868143082
1501.16027832	16.5674514771
1501.5892334	13.485244751
1502.01818848	12.5336742401
1502.44714355	15.287563324
1502.87597656	10.0594787598
1503.30480957	15.6272621155
1503.73364258	7.22506809235
1504.16247559	8.57050991058
1504.59130859	15.8141536713
1505.02001953	16.5990447998
1505.44873047	15.0474433899
1505.87561035	7.84807109833
1506.30432129	12.7913751602
1506.73303223	12.0994291306
1507.16174316	6.03687334061
1507.59033203	13.3038825989
1508.01904297	12.602930069
1508.44763184	8.94426631927
1508.8762207	12.3915271759
1509.3046875	18.6199550629
1509.73144531	12.3515348434
1510.15991211	12.056183815
1510.58837891	14.4031324387
1511.01696777	12.9875411987
1511.4453125	10.027510643
1511.8737793	13.282828331
1512.30224609	11.4011516571
1512.72875977	14.9647550583
1513.15710449	18.0903148651
1513.58544922	9.08142185211
1514.01379395	22.97813797
1514.44213867	6.46884012222
1514.86853027	6.39074134827
1515.29675293	14.3714866638
1515.72509766	7.1651673317
1516.15332031	11.6493263245
1516.5814209	14.29966259
1517.0078125	12.7541227341
1517.43591309	14.8648023605
1517.86413574	7.35017728806
1518.29223633	6.8985824585
1518.71850586	9.671626091
1519.14660645	4.09401082993
1519.57458496	8.57128620148
1520.00268555	-1.93146673031e-022
1520.42883301	9.58375835419
1520.85681152	2.33157753944
1521.28479004	11.4950723648
1521.7109375	5.67911672592
1522.13879395	3.88387107849
1522.56665039	8.53943443298
1522.99279785	11.4272117615
1523.4206543	20.424407959
