# Supplementary material for: Deep CO2 in the end-Triassic Central Atlantic Magmatic Province
Source: Nat Commun. 2020 Apr 7;11:1670. doi: 10.1038/s41467-020-15325-6 (PMC7138847; doi:10.1038/s41467-020-15325-6)
Supplement: Supplementary file 3 — Source Data 1 [file 41467_2020_15325_MOESM3_ESM.zip › CO2/NS12I_3Px_Incl2_Bubble1_CO2.txt]

1069.06604004	0.00155135802925
1069.52819824	20.2724704742
1069.98840332	8.14438533783
1070.45056152	7.93363571167
1070.91064453	19.5143909454
1071.37268066	6.48785209656
1071.8347168	11.960852623
1072.2947998	2.97385454178
1072.75683594	6.46847867966
1073.21679688	13.2259407043
1073.67883301	3.5738735199
1074.13879395	9.0855512619
1074.60070801	10.5307769775
1075.06054688	9.09867286682
1075.52246094	14.4092121124
1075.9822998	11.0726423264
1076.4440918	12.8930301666
1076.90393066	9.12549304962
1077.36572266	6.12641763687
1077.82556152	3.4390642643
1078.28723145	18.6315841675
1078.74694824	10.6916675568
1079.20861816	8.83584976196
1079.66833496	15.2548389435
1080.12988281	4.8757557869
1080.58959961	10.1713047028
1081.05114746	17.8649768829
1081.51074219	11.8729858398
1081.97033691	9.54669189453
1082.4317627	11.1254835129
1082.89123535	5.37758684158
1083.35266113	13.3401165009
1083.81225586	8.50823497772
1084.27355957	17.129196167
1084.73303223	22.376625061
1085.19238281	10.6526269913
1085.65368652	19.1562309265
1086.11315918	17.4401550293
1086.57434082	20.0651817322
1087.03369141	11.5564460754
1087.49304199	26.8965167999
1087.95422363	11.405415535
1088.41345215	15.5798025131
1088.87268066	27.3216304779
1089.33374023	24.0062503815
1089.79296875	19.6552410126
1090.25402832	28.6370697021
1090.71313477	27.092792511
1091.17224121	20.5093364716
1091.63330078	27.8912315369
1092.09228516	19.2020492554
1092.5513916	27.4702720642
1093.01037598	23.5350208282
1093.47119141	22.7708778381
1093.93017578	34.2852096558
1094.38916016	26.8860759735
1094.84997559	26.6005897522
1095.30883789	31.4350223541
1095.7677002	30.37525177
1096.2265625	31.7218723297
1096.68737793	28.1572532654
1097.14611816	27.7893066406
1097.6048584	29.5609092712
1098.06555176	26.4614067078
1098.52429199	39.0502853394
1098.98303223	30.8189067841
1099.44165039	31.7503013611
1099.90026855	32.5590705872
1100.36083984	31.5866737366
1100.81945801	43.148727417
1101.27807617	28.0381374359
1101.73657227	33.5689086914
1102.19702148	31.4624633789
1102.65551758	40.0345115662
1103.11401367	21.0196399689
1103.57250977	35.7259521484
1104.03088379	40.9139938354
1104.48937988	42.9208183289
1104.94970703	46.6295089722
1105.40808105	37.9928474426
1105.86633301	35.937374115
1106.32470703	36.7276000977
1106.78295898	44.6283111572
1107.24121094	35.5858039856
1107.70141602	38.5337142944
1108.15966797	44.2304649353
1108.61779785	47.2534637451
1109.0760498	35.7499504089
1109.53417969	49.2612190247
1109.99230957	48.0531997681
1110.45043945	47.1465759277
1110.90844727	38.9231719971
1111.36657715	47.6888237
1111.82653809	47.0030670166
1112.2845459	49.5504455566
1112.74255371	44.2511444092
1113.20043945	44.3675384521
1113.65844727	54.0312957764
1114.11633301	46.3455810547
1114.57421875	49.458190918
1115.03210449	46.0567207336
1115.48999023	45.090713501
1115.94775391	44.0735740662
1116.40551758	41.8372955322
1116.86328125	54.2206192017
1117.32104492	49.8975257874
1117.77880859	51.1238059998
1118.23657227	44.9619598389
1118.69421387	46.4659194946
1119.15185547	45.2356185913
1119.60949707	49.0221786499
1120.06713867	49.3903236389
1120.5246582	42.7389640808
1120.9822998	48.7149162292
1121.43981934	51.284362793
1121.89733887	45.5471687317
1122.35473633	45.717956543
1122.81225586	44.7835464478
1123.26965332	47.9611244202
1123.72717285	45.8431816101
1124.18457031	49.7713928223
1124.6418457	47.829158783
1125.09924316	44.8163986206
1125.55651855	47.3818893433
1126.01391602	46.9132804871
1126.46923828	41.2841682434
1126.92651367	49.3668632507
1127.38366699	43.4102745056
1127.84094238	49.8426856995
1128.2980957	51.5937767029
1128.75524902	46.7327156067
1129.21240234	46.4613037109
1129.66955566	46.1619262695
1130.12658691	42.3292884827
1130.58178711	46.7682571411
1131.03881836	33.2851982117
1131.49584961	37.7535858154
1131.95275879	36.6667518616
1132.40979004	48.7838287354
1132.86669922	31.6020565033
1133.32177734	34.1085777283
1133.77868652	39.6103973389
1134.23547363	34.4180641174
1134.69238281	40.1885452271
1135.14916992	27.1646404266
1135.60595703	30.1270141602
1136.06091309	36.1777763367
1136.51757813	33.7373580933
1136.97436523	30.9208717346
1137.43103027	30.1526889801
1137.88586426	31.6421089172
1138.3425293	35.2309989929
1138.79919434	38.0735435486
1139.2557373	33.2278213501
1139.71240234	26.8721580505
1140.16699219	27.1324901581
1140.62353516	27.35505867
1141.08007813	32.4521179199
1141.53466797	28.5686817169
1141.99121094	29.761888504
1142.44763184	23.6977062225
1142.90405273	29.2598953247
1143.35852051	26.0454483032
1143.81494141	34.1118392944
1144.27124023	26.26603508
1144.72570801	28.8405303955
1145.18200684	20.6488780975
1145.63830566	23.7983646393
1146.09265137	21.4980392456
1146.5489502	26.0824260712
1147.00512695	24.958650589
1147.45947266	23.1087036133
1147.91564941	15.4129295349
1148.3717041	23.7376556396
1148.82592773	17.1430664063
1149.28210449	22.6270446777
1149.73815918	17.3680152893
1150.19226074	17.2586154938
1150.64831543	14.7436685562
1151.10437012	18.7572517395
1151.55834961	10.3365573883
1152.0144043	14.2686710358
1152.46838379	11.3341398239
1152.92431641	7.83491706848
1153.38012695	22.0331802368
1153.83410645	10.0225744247
1154.28991699	13.4653654099
1154.74389648	17.7202510834
1155.19970703	16.4344501495
1155.65356445	7.10052394867
1156.10925293	21.125749588
1156.56311035	15.9342737198
1157.01879883	12.8841848373
1157.4744873	16.183883667
1157.92822266	12.6269035339
1158.38391113	12.9648637772
1158.83752441	17.1157035828
1159.29321289	13.0214738846
1159.74682617	6.82285499573
1160.20239258	10.0072040558
1160.65600586	15.0339164734
1161.1114502	13.8257265091
1161.56506348	13.2835254669
1162.02038574	12.9230251312
1162.47399902	13.0792512894
1162.92932129	16.6064891815
1163.3828125	20.4558200836
1163.83813477	10.7538900375
1164.29162598	15.8052864075
1164.74499512	13.6726226807
1165.20031738	14.0120763779
1165.65368652	10.7732048035
1166.10888672	8.45463180542
1166.56213379	11.602481842
1167.01733398	12.4501476288
1167.47058105	15.8588781357
1167.92382813	11.1893997192
1168.37890625	12.322968483
1168.83215332	14.581952095
1169.28723145	4.77441167831
1169.74035645	12.2405405045
1170.19348145	12.5891885757
1170.6484375	12.4364566803
1171.1015625	12.0161590576
1171.55456543	10.017118454
1172.00952148	17.2263717651
1172.46252441	17.0541725159
1172.9173584	8.16138744354
1173.37036133	1.73732566833
1173.82324219	6.53080749512
1174.27807617	6.13340997696
1174.73095703	10.4453439713
1175.18383789	18.0421199799
1175.6385498	10.2599897385
1176.09143066	4.44661664963
1176.54418945	9.4509563446
1176.99694824	11.1396093369
1177.45166016	9.53561401367
1177.90429688	4.96799468994
1178.35705566	12.0206308365
1178.81164551	5.82301998138
1179.26428223	5.45041036606
1179.71691895	12.5052661896
1180.16955566	15.0658349991
1180.62402344	8.85775089264
1181.07653809	9.55605792999
1181.52905273	8.09373664856
1181.98156738	6.81574249268
1182.43603516	14.3982524872
1182.88842773	12.804725647
1183.34094238	-0.165703952312
1183.79333496	11.1339788437
1184.24572754	4.46481704712
1184.69995117	8.82930660248
1185.15234375	12.9696903229
1185.60461426	12.024851799
1186.05700684	11.1394872665
1186.50927734	7.10728883743
1186.96337891	14.3061761856
1187.41564941	11.5382232666
1187.86779785	8.62017917633
1188.32006836	1.63937544823
1188.7722168	6.40061998367
1189.22436523	6.16330003738
1189.67651367	10.8436307907
1190.13049316	7.33007383347
1190.58251953	9.57775592804
1191.0345459	12.2009334564
1191.48657227	3.48647117615
1191.93859863	6.71205043793
1192.390625	10.5217142105
1192.8425293	1.29164385796
1193.29443359	8.0961151123
1193.74829102	8.58862781525
1194.20019531	9.52076816559
1194.65197754	7.51770353317
1195.10388184	9.27990341187
1195.55566406	5.62151765823
1196.00744629	6.61135578156
1196.45922852	10.9824647903
1196.91101074	8.05703544617
1197.3626709	12.0708875656
1197.81445313	13.7626619339
1198.26611328	3.89524555206
1198.71777344	7.05023002625
1199.16943359	11.2398996353
1199.62097168	9.49618816376
1200.07263184	13.6695795059
1200.52416992	8.95289516449
1200.97570801	6.30864620209
1201.42724609	8.21250915527
1201.87866211	7.90340662003
1202.3302002	4.83971118927
1202.78161621	8.49043369293
1203.23303223	15.0085430145
1203.68444824	10.8392877579
1204.13586426	8.11369609833
1204.5871582	9.4892578125
1205.03845215	3.61016345024
1205.48986816	14.8296775818
1205.94116211	3.5622549057
1206.39233398	6.79693984985
1206.84362793	6.59688949585
1207.2947998	9.0296831131
1207.74597168	6.11705589294
1208.1953125	11.3338718414
1208.64648438	4.83541870117
1209.09753418	10.0404853821
1209.54870605	2.21325850487
1209.99975586	3.0681874752
1210.45080566	10.1207647324
1210.90185547	10.486328125
1211.3527832	10.4341020584
1211.80383301	8.99059295654
1212.25292969	6.45471525192
1212.70385742	15.11714077
1213.15478516	7.26121616364
1213.60559082	10.7845077515
1214.05651855	8.24264812469
1214.50732422	2.75047183037
1214.95629883	7.01578330994
1215.40710449	7.85402488708
1215.85791016	12.677324295
1216.30859375	8.97911834717
1216.75927734	12.0136318207
1217.21008301	2.2814385891
1217.65881348	5.49447917938
1218.10949707	7.01130580902
1218.56018066	4.77208757401
1219.01074219	6.49885702133
1219.45947266	2.55546808243
1219.91003418	0.386490911245
1220.3605957	5.30925273895
1220.81103516	1.2385519743
1221.25964355	12.2266950607
1221.71020508	4.581158638
1222.16064453	4.30625677109
1222.61108398	5.51121854782
1223.05957031	1.28421533108
1223.51000977	2.15790081024
1223.96032715	4.51910924911
1224.41064453	3.46206784248
1224.85913086	4.3487200737
1225.30944824	0.0920001044869
1225.75964355	6.98793840408
1226.20800781	7.56163263321
1226.65820313	10.1044616699
1227.10839844	6.01793241501
1227.5567627	3.43582391739
1228.00683594	6.21155405045
1228.45703125	5.29470062256
1228.90527344	1.61087799072
1229.35534668	10.3941240311
1229.80541992	3.76077318192
1230.25354004	7.39466953278
1230.70349121	5.73199701309
1231.15161133	10.5195741653
1231.60168457	7.40856075287
1232.05163574	5.48493480682
1232.49963379	5.8198800087
1232.94946289	7.08367681503
1233.39746094	3.42468047142
1233.84741211	7.06313800812
1234.29724121	5.6585111618
1234.74511719	8.94414710999
1235.19494629	6.1360039711
1235.64282227	9.30738544464
1236.0925293	0.144250065088
1236.54040527	6.0428814888
1236.98999023	6.57383966446
1237.43969727	6.56610393524
1237.88745117	6.97618627548
1238.3371582	2.11078548431
1238.78479004	2.93536281586
1239.234375	0.378634601831
1239.68212891	6.38476896286
1240.1315918	3.60674142838
1240.57922363	3.54710817337
1241.02868652	3.07618498802
1241.47631836	4.47039747238
1241.92578125	1.88118851185
1242.37329102	6.81022596359
1242.82263184	7.81731796265
1243.2701416	7.7093000412
1243.71948242	7.87220525742
1244.16699219	4.60855054855
1244.61621094	6.39396047592
1245.0637207	1.43781208992
1245.51098633	10.0848140717
1245.96032715	4.55566978455
1246.40759277	8.27558803558
1246.85681152	8.23748683929
1247.30407715	7.4580783844
1247.75317383	13.5487241745
1248.20043945	7.99933671951
1248.64770508	7.02585220337
1249.09680176	9.68011569977
1249.54394531	6.33941316605
1249.99108887	8.68203353882
1250.44006348	7.88772535324
1250.88720703	9.64109706879
1251.33618164	5.65444946289
1251.78320313	11.7010831833
1252.23022461	9.16608428955
1252.67907715	7.6193113327
1253.12609863	-1.10617756844
1253.57312012	11.9246349335
1254.02185059	6.27317047119
1254.46875	5.9689207077
1254.91564941	4.90831851959
1255.36450195	8.06603622437
1255.8112793	8.48202514648
1256.25817871	8.65999984741
1256.70678711	6.40199661255
1257.15356445	6.15390396118
1257.6003418	2.14212632179
1258.04711914	8.78808879852
1258.49572754	0.651876807213
1258.94238281	13.0427846909
1259.38903809	9.97312641144
1259.83569336	4.63193559647
1260.28417969	8.57191848755
1260.73083496	13.8851947784
1261.17736816	4.34378767014
1261.62390137	11.9328889847
1262.0723877	5.8743391037
1262.51879883	6.44065093994
1262.96533203	10.6420726776
1263.41186523	10.1349086761
1263.86010742	10.4954214096
1264.30651855	10.881775856
1264.75292969	9.51646137238
1265.19934082	11.8497123718
1265.64562988	34.9757156372
1266.09387207	31.9586467743
1266.54016113	13.1203641891
1266.9864502	15.9022626877
1267.43273926	8.65412712097
1267.87890625	9.62027359009
1268.32519531	6.62457513809
1268.7713623	12.3542222977
1269.21936035	10.5044250488
1269.66552734	8.17594432831
1270.11169434	5.12683010101
1270.55773926	10.6598262787
1271.00390625	6.18161249161
1271.44995117	7.02693271637
1271.89587402	3.1400077343
1272.34191895	12.8433799744
1272.78979492	8.71573543549
1273.23571777	13.0594778061
1273.6817627	1.99433100224
1274.12768555	4.84673976898
1274.57348633	11.3596763611
1275.01940918	13.6484680176
1275.46520996	8.10953521729
1275.91113281	7.66765213013
1276.35693359	7.95724773407
1276.8026123	9.6315870285
1277.24841309	13.6543855667
1277.69421387	12.3368549347
1278.13989258	5.09354114532
1278.58557129	7.81498098373
1279.03125	0.0628416389227
1279.47692871	5.05648946762
1279.92248535	7.4581360817
1280.36816406	7.16290521622
1280.8137207	11.1767024994
1281.25927734	7.30343818665
1281.70483398	13.8696422577
1282.15026855	8.2921333313
1282.5958252	8.46307563782
1283.04125977	10.7768774033
1283.48669434	9.82135486603
1283.93212891	11.5215320587
1284.37744141	8.4717502594
1284.82287598	6.25626373291
1285.26818848	12.3716402054
1285.71350098	76.4789047241
1286.15881348	289.455963135
1286.60412598	103.124542236
1287.04748535	15.329041481
1287.49279785	9.49477577209
1287.93798828	6.49749517441
1288.38317871	10.8321657181
1288.82836914	7.91726398468
1289.27355957	10.0104103088
1289.71862793	8.4487285614
1290.16369629	5.30063819885
1290.60693359	10.542681694
1291.05200195	11.4195299149
1291.49707031	11.6084089279
1291.9420166	5.85972452164
1292.38708496	5.74972009659
1292.83203125	7.56664991379
1293.27697754	6.58798027039
1293.7199707	5.20561981201
1294.16491699	5.53153276443
1294.60974121	3.4631114006
1295.0546875	6.10838222504
1295.49951172	8.63969326019
1295.94238281	12.2328252792
1296.38720703	1.36729192734
1296.83190918	12.7144737244
1297.2767334	3.68961811066
1297.71948242	7.26248121262
1298.16418457	7.13853883743
1298.60888672	9.50704860687
1299.05358887	10.4087276459
1299.49816895	17.8856525421
1299.94091797	13.0200014114
1300.38549805	8.73975372314
1300.83007813	7.28503465652
1301.27270508	5.95432710648
1301.71728516	8.65646362305
1302.16174316	3.26363110542
1302.60620117	13.041926384
1303.04882813	7.21453905106
1303.49316406	5.47942686081
1303.93762207	11.5358257294
1304.38012695	6.54391813278
1304.82446289	8.34521961212
1305.26879883	7.3070397377
1305.71130371	4.05240631104
1306.15551758	9.66364860535
1306.59985352	5.41019201279
1307.04223633	5.80483198166
1307.4864502	7.6334695816
1307.93066406	6.33123636246
1308.3729248	7.14473104477
1308.81713867	3.86384916306
1309.25939941	5.03370857239
1309.70349121	7.85842657089
1310.14758301	1.04548752308
1310.58972168	6.17029953003
1311.03381348	5.66602563858
1311.47595215	5.86405086517
1311.91992188	4.29332542419
1312.3638916	7.66242933273
1312.80603027	7.62086009979
1313.25	10.642323494
1313.6920166	11.1348085403
1314.13586426	10.8258314133
1314.57788086	9.83235836029
1315.02172852	5.19813680649
1315.46557617	6.47236680984
1315.9074707	2.34340977669
1316.35119629	8.68141174316
1316.79309082	9.13545417786
1317.23681641	11.2159175873
1317.67871094	10.1298017502
1318.12231445	7.58500623703
1318.56420898	11.6614437103
1319.0078125	10.3629179001
1319.44958496	6.54688549042
1319.89318848	4.66409015656
1320.33483887	7.81030654907
1320.77844238	5.65172433853
1321.22009277	0.0323360748589
1321.66174316	5.52084159851
1322.10522461	11.8606462479
1322.54675293	8.62931442261
1322.99023438	10.8554077148
1323.4317627	9.9981470108
1323.87512207	11.3025016785
1324.31665039	9.39073371887
1324.75817871	12.4895877838
1325.20141602	8.32110118866
1325.64294434	11.3609628677
1326.08618164	5.99963903427
1326.52758789	9.14548397064
1326.96887207	11.3840589523
1327.41210938	11.3950967789
1327.85351563	6.10947370529
1328.29663086	8.229139328
1328.73791504	13.2064599991
1329.17919922	13.7522115707
1329.62231445	12.2706241608
1330.06347656	12.1989145279
1330.50463867	10.3560428619
1330.94775391	13.3920278549
1331.38879395	11.2804937363
1331.82995605	8.88257217407
1332.27294922	16.2473678589
1332.71398926	10.9095306396
1333.1550293	11.4049749374
1333.59802246	10.5947675705
1334.03894043	8.95363712311
1334.47998047	13.1273727417
1334.92089844	11.8312988281
1335.36376953	2.77652215958
1335.8046875	18.723279953
1336.24560547	9.89745044708
1336.68640137	15.0758485794
1337.12915039	6.84148550034
1337.57006836	7.22940015793
1338.01086426	12.3508405685
1338.45166016	10.4131574631
1338.89428711	9.60619926453
1339.33496094	10.9312114716
1339.77575684	19.7530727386
1340.21643066	9.64145755768
1340.65893555	12.357172966
1341.09960938	10.857416153
1341.5402832	15.1849889755
1341.98083496	12.3016729355
1342.42138672	13.0214920044
1342.86206055	2.10178589821
1343.30444336	6.82044506073
1343.74499512	9.58078956604
1344.1854248	12.7387552261
1344.62597656	13.7483959198
1345.06640625	9.6335811615
1345.50683594	13.6548538208
1345.94909668	8.91733264923
1346.38952637	9.11781311035
1346.82983398	18.0836429596
1347.2701416	12.0095682144
1347.71044922	8.84944915771
1348.15075684	7.39656066895
1348.59106445	9.9763879776
1349.03137207	15.6515693665
1349.47155762	12.2514667511
1349.91174316	9.59338760376
1350.35388184	11.6389064789
1350.79394531	8.05125808716
1351.23413086	0.287482947111
1351.67431641	7.23468255997
1352.11437988	11.5398445129
1352.55444336	11.8777608871
1352.99450684	10.0255908966
1353.43457031	6.71211099625
1353.87451172	8.43347549438
1354.3145752	9.25529956818
1354.7545166	8.62478733063
1355.19445801	9.46004486084
1355.63439941	9.40702342987
1356.07434082	6.84168434143
1356.51416016	7.36154699326
1356.95397949	13.3507356644
1357.39379883	12.5812101364
1357.83361816	6.55191612244
1358.2734375	13.2591466904
1358.71325684	10.3326931
1359.1529541	11.1945676804
1359.59265137	11.5192546844
1360.03234863	6.24355268478
1360.4720459	6.24075365067
1360.91174316	8.34499359131
1361.35131836	9.4747133255
1361.7890625	8.67152881622
1362.22875977	11.5583124161
1362.66833496	15.5788059235
1363.10778809	9.98009490967
1363.54736328	6.52434396744
1363.98681641	9.08682441711
1364.42626953	14.2904481888
1364.86584473	6.72826385498
1365.30517578	2.25663471222
1365.74279785	11.2036542892
1366.18212891	7.66608715057
1366.62158203	7.80558300018
1367.06091309	6.33926963806
1367.50024414	2.42968559265
1367.9395752	9.33951091766
1368.37878418	9.44827365875
1368.81616211	5.68747997284
1369.25549316	0.333681941032
1369.69470215	7.89341974258
1370.13378906	14.9989557266
1370.57299805	15.2228832245
1371.01025391	11.2832355499
1371.44946289	8.26888275146
1371.8885498	12.6115446091
1372.32763672	7.75380516052
1372.76672363	6.59875488281
1373.20385742	5.69555664063
1373.64282227	7.50727987289
1374.08190918	8.80300521851
1374.52087402	9.13585567474
1374.95788574	13.983215332
1375.39685059	6.95085191727
1375.83581543	10.7890195847
1376.2746582	12.430803299
1376.71166992	3.76806211472
1377.1505127	10.1415805817
1377.58935547	6.56844139099
1378.02624512	8.48468208313
1378.46508789	4.22516584396
1378.90380859	9.16432571411
1379.3425293	5.47964000702
1379.77941895	4.42007160187
1380.21801758	10.1767120361
1380.65673828	13.5710439682
1381.09350586	8.02819633484
1381.53210449	7.63867425919
1381.97070313	6.76478099823
1382.4074707	4.09988498688
1382.84594727	9.25586605072
1383.28271484	14.3998527527
1383.72119141	7.49998474121
1384.15966797	13.1181659698
1384.59631348	3.28680992126
1385.03466797	41.5436172485
1385.47314453	9.84470653534
1385.90966797	8.17248725891
1386.34802246	8.74602985382
1386.7845459	0.996166467667
1387.22290039	9.53251647949
1387.65930176	16.1666984558
1388.09765625	14.1314878464
1388.53588867	198.802490234
1388.97229004	419.384399414
1389.41052246	66.0216674805
1389.84680176	15.1294460297
1390.28503418	3.18329024315
1390.72131348	10.3444404602
1391.15942383	2.24696850777
1391.59570313	7.01637125015
1392.03381348	8.71487998962
1392.47009277	10.2590322495
1392.90808105	7.73423576355
1393.34423828	8.73818397522
1393.78222656	10.1097869873
1394.21838379	7.09583854675
1394.65637207	7.22638368607
1395.09240723	7.47707128525
1395.53039551	4.75255346298
1395.96643066	12.0226840973
1396.40429688	3.54265117645
1396.84020996	8.44388866425
1397.27807617	6.42982292175
1397.71398926	4.7035150528
1398.15002441	11.71296978
1398.58776855	5.16479921341
1399.02355957	4.65703344345
1399.46130371	9.6149559021
1399.8972168	7.71506166458
1400.33300781	3.05833506584
1400.77062988	6.37381601334
1401.2064209	7.80769824982
1401.64404297	13.2247867584
1402.07983398	8.23250007629
1402.51550293	7.26985454559
1402.95300293	-0.593576431274
1403.38867188	9.67947673798
1403.82434082	9.46666908264
1404.26184082	10.2570943832
1404.6973877	5.0358839035
1405.1348877	10.2206830978
1405.57043457	8.28095722198
1406.00598145	5.21455049515
1406.44152832	10.522942543
1406.87878418	8.39967250824
1407.31433105	4.35146808624
1407.74975586	7.04283714294
1408.18701172	6.62460136414
1408.62243652	9.27550697327
1409.05786133	12.933962822
1409.49499512	13.5305137634
1409.93041992	57.835105896
1410.36572266	48.6949615479
1410.80102539	10.5053367615
1411.23815918	10.4685134888
1411.67333984	7.85074615479
1412.10864258	7.9999666214
1412.54382324	5.96723937988
1412.98083496	12.742351532
1413.41601563	4.52141571045
1413.85119629	10.567325592
1414.28625488	10.0334653854
1414.72143555	7.48757123947
1415.1583252	5.6257314682
1415.59338379	6.1505947113
1416.02844238	7.29911661148
1416.46337891	5.75408649445
1416.8984375	3.43336606026
1417.33337402	7.26479053497
1417.7701416	4.56236982346
1418.20507813	9.85579395294
1418.64001465	4.56587600708
1419.07495117	3.23767113686
1419.50976563	8.64370441437
1419.94458008	6.25141954422
1420.37939453	3.02256131172
1420.81604004	5.64121866226
1421.25085449	10.4313573837
1421.68566895	10.0446434021
1422.12036133	14.8364543915
1422.55505371	6.61397266388
1422.98974609	6.47706413269
1423.42443848	11.5306453705
1423.85900879	7.17729091644
1424.29370117	1.40470421314
1424.72827148	6.30198860168
1425.1628418	7.82918834686
1425.59924316	7.34326219559
1426.03381348	13.3635749817
1426.46826172	13.1820268631
1426.90283203	8.74739551544
1427.33728027	6.50695514679
1427.77172852	6.57240581512
1428.20617676	8.70994949341
1428.640625	10.4827079773
1429.07495117	4.83839225769
1429.50927734	8.9101266861
1429.94360352	12.2967844009
1430.37792969	10.6649122238
1430.81225586	1.27308249474
1431.24658203	6.05493116379
1431.68078613	8.362449646
1432.11499023	4.83613300323
1432.54919434	11.2170505524
1432.98339844	8.47291183472
1433.41577148	10.2469949722
1433.84985352	6.34624481201
1434.28405762	6.12512588501
1434.71813965	10.8028526306
1435.15222168	8.47978973389
1435.58630371	2.11407709122
1436.02026367	10.9631948471
1436.4543457	11.633313179
1436.88830566	8.83812522888
1437.32226563	7.16207885742
1437.75622559	11.6910924911
1438.18835449	10.0224399567
1438.62219238	8.28967761993
1439.05615234	9.72578144073
1439.48999023	5.88787174225
1439.92382813	7.02972316742
1440.35766602	4.45090866089
1440.79150391	5.33951854706
1441.22338867	8.32989883423
1441.65710449	11.8003110886
1442.09094238	14.504611969
1442.5246582	3.4226975441
1442.95825195	6.28729009628
1443.39196777	12.5172605515
1443.82373047	4.90536165237
1444.25744629	9.2840089798
1444.69104004	13.226184845
1445.12463379	12.4179439545
1445.55810547	13.0554256439
1445.98986816	7.86546087265
1446.42333984	13.1414813995
1446.85681152	7.01660299301
1447.2902832	7.01325368881
1447.72192383	12.6595010757
1448.15539551	13.1421327591
1448.58874512	10.13950634
1449.0222168	5.79529714584
1449.45373535	9.2704782486
1449.88708496	10.9309625626
1450.3203125	8.06541728973
1450.75183105	10.3117361069
1451.18505859	11.937625885
1451.6184082	11.1547250748
1452.04980469	9.57318305969
1452.48303223	7.34160518646
1452.9161377	8.74136829376
1453.34753418	9.29128932953
1453.78063965	5.42686986923
1454.21374512	12.5976114273
1454.64501953	7.79161691666
1455.078125	10.0100412369
1455.51123047	11.1097297668
1455.94238281	6.53815984726
1456.37548828	9.24654197693
1456.80847168	12.0429544449
1457.23962402	5.88166856766
1457.67248535	6.89520120621
1458.1036377	9.51600933075
1458.53649902	8.43259620667
1458.96948242	11.1885528564
1459.4005127	10.4128894806
1459.83337402	11.5040111542
1460.26428223	14.8052530289
1460.69714355	2.93845677376
1461.12805176	11.5748338699
1461.56079102	5.1799955368
1461.99353027	5.04952287674
1462.42443848	1.34022021294
1462.85717773	6.32942295074
1463.28796387	10.7303524017
1463.72070313	11.3759727478
1464.15148926	5.97330665588
1464.58410645	7.25456666946
1465.01477051	10.9206104279
1465.4473877	8.39469146729
1465.87805176	10.3562107086
1466.31066895	7.74324798584
1466.74133301	12.5548362732
1467.17370605	5.92326593399
1467.60437012	10.1653347015
1468.03686523	7.95033979416
1468.46740723	9.72578620911
1468.89978027	11.0385417938
1469.33032227	18.4731636047
1469.76086426	10.4781198502
1470.1932373	5.83289670944
1470.62365723	8.66992282867
1471.0559082	10.56229496
1471.4864502	8.85177707672
1471.91687012	6.30000591278
1472.34899902	9.82758903503
1472.77941895	5.88568067551
1473.21154785	8.74082756042
1473.64196777	0.193035855889
1474.07226563	6.03591775894
1474.50427246	8.5346622467
1474.93457031	11.5717430115
1475.36669922	8.56492519379
1475.796875	11.5941867828
1476.22705078	13.8519792557
1476.65905762	17.8495006561
1477.0892334	7.62386417389
1477.51940918	8.8347530365
1477.95129395	16.166343689
1478.38146973	9.89270973206
1478.81152344	8.16550636292
1479.24157715	14.5716934204
1479.67333984	10.4205331802
1480.10339355	11.8146629333
1480.5333252	11.390750885
1480.96520996	7.58666229248
1481.3951416	6.15237283707
1481.82507324	5.31897544861
1482.25488281	11.4141769409
1482.68664551	4.03084611893
1483.11645508	7.48106527328
1483.54638672	11.4721164703
1483.97619629	14.7958917618
1484.40771484	6.85512304306
1484.83752441	10.4236488342
1485.26733398	8.36346054077
1485.69702148	10.532324791
1486.12854004	11.5638008118
1486.55822754	8.98297786713
1486.98791504	8.2713766098
1487.41760254	7.26103878021
1487.84716797	10.2263889313
1488.2767334	6.76237773895
1488.70812988	7.33677911758
1489.13769531	10.4637975693
1489.56726074	9.15591621399
1489.99682617	14.3520650864
1490.42626953	10.2277927399
1490.85571289	11.074672699
1491.2869873	7.81767940521
1491.71643066	8.03050899506
1492.14587402	14.3343505859
1492.57519531	7.49870014191
1493.00463867	10.3026037216
1493.43395996	8.03898239136
1493.86328125	10.8622179031
1494.29260254	2.99844002724
1494.72180176	12.4869232178
1495.15112305	15.2849931717
1495.58215332	9.48532772064
1496.01135254	3.36675024033
1496.44055176	10.6333398819
1496.86975098	7.65021896362
1497.2989502	11.4196720123
1497.72802734	5.92474365234
1498.15710449	8.29999351501
1498.58630371	9.10559463501
1499.01525879	10.785323143
1499.44433594	5.87511253357
1499.87341309	7.64543962479
1500.30236816	10.0589189529
1500.73132324	10.0187549591
1501.16027832	11.1777448654
1501.5892334	11.9098911285
1502.01818848	8.14365577698
1502.44714355	7.88611316681
1502.87597656	7.57584762573
1503.30480957	10.16954422
1503.73364258	9.31607723236
1504.16247559	9.75465488434
1504.59130859	6.29113388062
1505.02001953	5.08992910385
1505.44873047	15.5394258499
1505.87561035	14.3125171661
1506.30432129	9.4416103363
1506.73303223	8.38117980957
1507.16174316	4.48710155487
1507.59033203	8.58275794983
1508.01904297	8.94361019135
1508.44763184	12.2513551712
1508.8762207	10.4389028549
1509.3046875	14.5623016357
1509.73144531	12.8048467636
1510.15991211	15.3448562622
1510.58837891	13.730635643
1511.01696777	6.8778963089
1511.4453125	7.71621179581
1511.8737793	5.80589580536
1512.30224609	13.4384422302
1512.72875977	5.81595134735
1513.15710449	11.2987775803
1513.58544922	8.02519607544
1514.01379395	6.60903024673
1514.44213867	14.3963766098
1514.86853027	6.47532463074
1515.29675293	8.35958957672
1515.72509766	11.0356397629
1516.15332031	7.35785102844
1516.5814209	11.0660247803
1517.0078125	8.26411819458
1517.43591309	6.77095985413
1517.86413574	8.15397262573
1518.29223633	9.93473720551
1518.71850586	4.86740159988
1519.14660645	10.2037353516
1519.57458496	9.18054389954
1520.00268555	8.61032390594
1520.42883301	4.03080368042
1520.85681152	5.37545442581
1521.28479004	7.47178125381
1521.7109375	-0.0468475520611
1522.13879395	9.114985466
1522.56665039	10.1183223724
1522.99279785	6.97430419922
1523.4206543	8.92063236237
