# Supplementary material for: Deep CO2 in the end-Triassic Central Atlantic Magmatic Province
Source: Nat Commun. 2020 Apr 7;11:1670. doi: 10.1038/s41467-020-15325-6 (PMC7138847; doi:10.1038/s41467-020-15325-6)
Supplement: Supplementary file 3 — Source Data 1 [file 41467_2020_15325_MOESM3_ESM.zip › CO2/NS12I_3Px_Incl2_Bubble2_CO2.txt]

1100.09521484	6.51509551679e-020
1100.55383301	8.09991645813
1101.01245117	10.7665176392
1101.47290039	13.254858017
1101.93151855	21.2703704834
1102.39196777	15.502404213
1102.85046387	14.0926103592
1103.30883789	12.6314916611
1103.76928711	11.6835002899
1104.22766113	13.5321292877
1104.68603516	18.7222824097
1105.1463623	17.5295219421
1105.60473633	19.6297035217
1106.06311035	11.3526258469
1106.52331543	17.1934280396
1106.98156738	20.7879772186
1107.43981934	27.6754341125
1107.90002441	22.6858272552
1108.3581543	28.7621479034
1108.81640625	24.9336795807
1109.27648926	24.7026786804
1109.73461914	22.8576908112
1110.19274902	20.0915546417
1110.65270996	25.358543396
1111.11083984	23.7602310181
1111.56884766	27.6629924774
1112.02685547	25.8650989532
1112.48681641	36.2374191284
1112.94482422	28.1358032227
1113.40270996	33.7072067261
1113.86071777	37.2716293335
1114.32043457	29.3939418793
1114.77832031	30.3360385895
1115.23620605	29.5731105804
1115.6940918	40.6841163635
1116.15380859	33.1155815125
1116.61157227	26.5942020416
1117.06933594	36.1011047363
1117.52709961	34.8726882935
1117.98474121	28.3932247162
1118.44433594	32.2913398743
1118.90209961	41.0359230042
1119.35974121	30.6121883392
1119.81726074	35.5378494263
1120.27490234	28.5506534576
1120.734375	33.2251434326
1121.19189453	37.8542900085
1121.64953613	38.0492858887
1122.10693359	34.3175086975
1122.56445313	29.0632457733
1123.02197266	35.7263259888
1123.47937012	30.9171180725
1123.9387207	38.5016899109
1124.39599609	34.9076156616
1124.85339355	39.2464904785
1125.31079102	41.8413314819
1125.76806641	35.205493927
1126.2253418	34.7207756042
1126.68261719	36.2505226135
1127.13989258	33.8181724548
1127.5970459	30.7138957977
1128.05615234	38.1461753845
1128.51330566	30.8189105988
1128.97045898	32.5506858826
1129.4276123	34.4869270325
1129.88476563	35.6051445007
1130.34179688	31.1532745361
1130.79882813	25.365688324
1131.25585938	39.6818161011
1131.71289063	26.4349079132
1132.16992188	30.4556293488
1132.62683105	37.8453483582
1133.08374023	27.2180023193
1133.54064941	34.2184371948
1133.99755859	31.8419208527
1134.45446777	33.2607879639
1134.91125488	31.1234169006
1135.36804199	24.6870174408
1135.8248291	28.3727340698
1136.28161621	22.8339519501
1136.73840332	23.3396530151
1137.19506836	25.6815319061
1137.65185547	20.4121341705
1138.10852051	16.6566829681
1138.56518555	22.187915802
1139.02172852	23.3685131073
1139.47839355	31.1601886749
1139.93493652	25.5916824341
1140.39147949	20.465139389
1140.84802246	25.5077362061
1141.3026123	15.2431993484
1141.75915527	15.9727773666
1142.21557617	21.2648124695
1142.67199707	14.1793622971
1143.12841797	19.1142673492
1143.58483887	16.3386650085
1144.04125977	22.4885101318
1144.49755859	20.5726833344
1144.95385742	26.1402587891
1145.41015625	25.9134693146
1145.86450195	18.6211986542
1146.32080078	13.7384233475
1146.77697754	10.0922164917
1147.23327637	18.2990684509
1147.68945313	8.79710197449
1148.14562988	14.9081192017
1148.60168457	15.9866542816
1149.0559082	12.9231119156
1149.51196289	15.0073776245
1149.96801758	11.7524318695
1150.42407227	10.7621870041
1150.88012695	8.91744041443
1151.33422852	16.2335643768
1151.79016113	8.25154018402
1152.24609375	11.1230812073
1152.70202637	9.80154037476
1153.15795898	14.6997127533
1153.61193848	13.5565156937
1154.06774902	15.8910608292
1154.52355957	12.5254554749
1154.97937012	13.2110700607
1155.43322754	11.6052303314
1155.88903809	6.11604976654
1156.34472656	12.6915311813
1156.80041504	6.24370336533
1157.25427246	12.7951860428
1157.70996094	6.03761386871
1158.16552734	9.87296104431
1158.6192627	8.36306762695
1159.0748291	2.13861441612
1159.53039551	11.2863454819
1159.98596191	8.54647827148
1160.4395752	10.4209852219
1160.8951416	8.93872261047
1161.35058594	11.1570205688
1161.80407715	8.86773586273
1162.25952148	9.2376203537
1162.71496582	7.13703393936
1163.16845703	6.41341876984
1163.6237793	9.53507041931
1164.07910156	5.3130273819
1164.5324707	10.8299732208
1164.98779297	6.99353075027
1165.44311523	11.7468223572
1165.8963623	6.14893865585
1166.35168457	3.27105331421
1166.80493164	11.6252593994
1167.26013184	13.4441709518
1167.71520996	7.37854385376
1168.16845703	3.43957614899
1168.62353516	15.641201973
1169.07678223	11.7751436234
1169.53173828	6.27217912674
1169.98681641	13.7534151077
1170.43994141	7.87563228607
1170.89489746	10.436706543
1171.34802246	14.491481781
1171.80285645	9.75853824615
1172.25598145	11.0918588638
1172.71081543	4.84216117859
1173.16381836	4.81884479523
1173.61865234	8.16267776489
1174.07348633	8.28863334656
1174.52636719	9.60729980469
1174.9810791	10.4379339218
1175.43395996	8.90321922302
1175.88867188	8.57517719269
1176.34143066	9.54718780518
1176.79614258	13.3320055008
1177.24890137	11.0070295334
1177.70349121	8.43290805817
1178.15625	5.75498056412
1178.60888672	5.24699449539
1179.06347656	7.51628875732
1179.51611328	7.25609731674
1179.97070313	7.59479570389
1180.42321777	9.98233795166
1180.87768555	7.48606061935
1181.33032227	7.78355360031
1181.78466797	7.97067785263
1182.23718262	7.26874160767
1182.68969727	10.6778011322
1183.14404297	10.2760896683
1183.59643555	14.8953351974
1184.05078125	19.5699062347
1184.50317383	14.4111862183
1184.95544434	12.1661405563
1185.40966797	16.2822647095
1185.86206055	11.4166927338
1186.31628418	3.76591348648
1186.76855469	11.5465364456
1187.22070313	9.08145236969
1187.67480469	14.9829359055
1188.1270752	18.3932437897
1188.57922363	8.46390342712
1189.0333252	5.85733175278
1189.48535156	11.6848564148
1189.9375	12.0361309052
1190.39147949	12.0661334991
1190.84350586	7.45771598816
1191.29553223	6.21189451218
1191.74951172	9.11669921875
1192.20153809	0.819998383522
1192.65344238	12.7305288315
1193.1072998	10.1531457901
1193.5592041	4.10215950012
1194.0111084	6.6119260788
1194.4630127	17.5796222687
1194.91674805	7.51860618591
1195.36853027	11.0077409744
1195.8203125	8.99652576447
1196.27404785	4.43092918396
1196.72583008	8.24552154541
1197.17749023	10.1711416245
1197.62927246	9.00932884216
1198.08276367	11.2899770737
1198.53442383	11.1348991394
1198.98608398	5.19144916534
1199.43774414	4.30437517166
1199.88928223	3.21342039108
1200.34277344	13.4489622116
1200.79431152	13.0291376114
1201.24584961	2.41752243042
1201.6973877	12.3948526382
1202.14880371	8.81694984436
1202.60217285	7.70071840286
1203.05358887	9.19140434265
1203.50500488	9.03322887421
1203.9564209	8.60563755035
1204.40771484	9.028216362
1204.85913086	7.19401979446
1205.3104248	12.6799736023
1205.76367188	9.91646385193
1206.21484375	11.304605484
1206.6661377	10.7255811691
1207.11730957	14.1089658737
1207.56860352	17.9357585907
1208.01977539	13.400642395
1208.47094727	-3.98134022941e-019
1208.92199707	10.9021759033
1209.375	8.18297958374
1209.8260498	9.12809658051
1210.27722168	6.1689953804
1210.72814941	12.170800209
1211.17919922	15.4948320389
1211.63024902	11.5583381653
1212.08117676	11.5311155319
1212.53210449	10.1892967224
1212.98303223	5.75254821777
1213.43395996	10.9065418243
1213.8848877	13.0066556931
1214.33569336	10.2890367508
1214.78649902	8.60900402069
1215.23730469	5.68073368073
1215.68811035	17.3549194336
1216.13891602	13.5322732925
1216.58959961	15.0102996826
1217.0402832	12.9309673309
1217.4909668	6.72839069366
1217.94165039	5.45953226089
1218.39233398	15.2876005173
1218.84289551	11.6029977798
1219.2935791	17.2480640411
1219.74414063	15.9009380341
1220.19470215	8.41071033478
1220.64526367	4.81056785583
1221.09570313	13.3599328995
1221.54614258	10.0817041397
1221.9967041	10.9083871841
1222.44714355	8.73200798035
1222.89746094	5.60808086395
1223.34790039	5.03253221512
1223.79821777	7.137840271
1224.2467041	8.36323356628
1224.69702148	10.7135925293
1225.14733887	10.052022934
1225.59765625	9.45493984222
1226.04785156	6.21773290634
1226.49816895	7.86027956009
1226.94836426	5.836810112
1227.39855957	10.0132036209
1227.84863281	4.1672744751
1228.296875	11.0378484726
1228.74707031	9.55504894257
1229.19714355	12.4395599365
1229.6472168	13.9638586044
1230.09729004	12.0006427765
1230.54724121	8.71308708191
1230.99536133	4.19855546951
1231.4453125	5.89884710312
1231.89526367	9.97973918915
1232.34521484	8.41968631744
1232.79516602	1.08660542965
1233.24316406	4.35195302963
1233.69299316	6.96229505539
1234.14282227	4.77514791489
1234.59265137	13.2881755829
1235.04248047	7.04636001587
1235.49035645	5.96274900436
1235.94006348	5.086373806
1236.38977051	12.8656740189
1236.83947754	9.70274829865
1237.28735352	9.17952919006
1237.73693848	7.44850063324
1238.18664551	13.872220993
1238.63623047	15.5692739487
1239.0838623	12.4084177017
1239.53344727	8.95332050323
1239.98303223	12.6458129883
1240.43066406	8.48174762726
1240.88012695	6.53969240189
1241.32958984	14.4475374222
1241.77722168	5.14077806473
1242.2265625	13.1746072769
1242.67602539	14.3159217834
1243.12536621	10.8681240082
1243.57287598	10.0956068039
1244.0222168	13.2634830475
1244.46960449	4.75490522385
1244.91894531	12.2433223724
1245.36816406	8.57625770569
1245.81555176	8.73641014099
1246.26477051	9.46218204498
1246.71398926	12.5996208191
1247.16125488	7.23126935959
1247.61035156	13.7264432907
1248.05957031	10.2541904449
1248.50671387	11.7156295776
1248.95581055	8.63415908813
1249.4029541	6.70888757706
1249.85205078	11.3980264664
1250.29919434	3.94240093231
1250.74816895	11.254655838
1251.19714355	10.2696380615
1251.64416504	10.4415836334
1252.09313965	16.9794445038
1252.54016113	11.9847679138
1252.98901367	7.82789850235
1253.43603516	13.2286729813
1253.88476563	3.30531287193
1254.33178711	8.21275806427
1254.78051758	10.5592689514
1255.22924805	12.1457490921
1255.67614746	5.19126462936
1256.12487793	13.5874156952
1256.57165527	17.6707801819
1257.02026367	15.156080246
1257.46704102	9.60379695892
1257.91577148	9.27687549591
1258.36242676	8.0378112793
1258.80908203	11.5772447586
1259.25769043	8.65206050873
1259.7043457	11.8355855942
1260.15283203	17.6793880463
1260.5994873	13.5472679138
1261.04797363	12.7729511261
1261.49450684	12.6125659943
1261.94287109	10.0421638489
1262.3894043	11.725440979
1262.8359375	15.346777916
1263.28430176	8.97650051117
1263.73071289	11.3664731979
1264.17895508	7.17811536789
1264.62536621	12.5452566147
1265.07177734	11.024394989
1265.52001953	11.9725894928
1265.96630859	33.139667511
1266.41455078	40.2690811157
1266.86083984	15.6266803741
1267.30712891	11.079492569
1267.75524902	14.9391126633
1268.20141602	7.32060527802
1268.64758301	9.28087520599
1269.09570313	12.4409704208
1269.54187012	11.6590270996
1269.98791504	13.0926275253
1270.43591309	11.8486185074
1270.88208008	11.6908416748
1271.328125	10.294336319
1271.77600098	9.15567302704
1272.2220459	13.6362314224
1272.66796875	11.9642086029
1273.11584473	14.7913160324
1273.56176758	12.3958234787
1274.00769043	13.234290123
1274.45361328	11.7438116074
1274.90136719	11.6903953552
1275.34729004	19.1821880341
1275.79309082	10.5211229324
1276.2388916	16.5345497131
1276.68652344	15.1272621155
1277.13232422	18.0311985016
1277.57800293	9.85088253021
1278.02380371	11.9554347992
1278.47131348	12.3467826843
1278.91699219	12.6292543411
1279.3626709	15.6757040024
1279.80834961	13.8225212097
1280.25390625	11.6551675797
1280.70141602	8.33430862427
1281.14697266	15.1496171951
1281.59240723	18.11003685
1282.03796387	2.69092178345
1282.48352051	11.8007307053
1282.93078613	10.3238687515
1283.3762207	11.8592605591
1283.82165527	16.2755584717
1284.26708984	12.3224811554
1284.71252441	14.8167905807
1285.15783691	10.1285266876
1285.60314941	24.3886260986
1286.05029297	77.2775497437
1286.49560547	291.191772461
1286.94091797	116.424377441
1287.3861084	19.9701595306
1287.8314209	10.8433179855
1288.27661133	19.9808654785
1288.72167969	13.1040935516
1289.16687012	8.8170747757
1289.61206055	6.74630117416
1290.05712891	15.0502357483
1290.50402832	13.0299329758
1290.94909668	6.02109146118
1291.39416504	7.29260969162
1291.8392334	10.7212934494
1292.28417969	7.39611577988
1292.72912598	1.51823163033
1293.17407227	8.30281162262
1293.61901855	16.1486358643
1294.06396484	9.80100822449
1294.50878906	5.78425168991
1294.95373535	8.53123378754
1295.39855957	9.23716449738
1295.84338379	6.5480389595
1296.28808594	12.9571866989
1296.73291016	8.8733215332
1297.1776123	8.55130004883
1297.62243652	4.0941567421
1298.0670166	8.48430919647
1298.51171875	11.9076099396
1298.9564209	10.3718824387
1299.40100098	5.13829517365
1299.84570313	13.1628322601
1300.2902832	4.69534540176
1300.73486328	11.8402938843
1301.17749023	11.9780578613
1301.62194824	9.83129882813
1302.06652832	8.79141521454
1302.51098633	4.38227558136
1302.95544434	7.65462779999
1303.39990234	11.5011320114
1303.84423828	3.85629439354
1304.28869629	4.73191595078
1304.73303223	6.88146352768
1305.17736816	10.20520401
1305.61975098	8.98035907745
1306.06408691	7.95349359512
1306.50842285	6.94911718369
1306.95263672	7.06477451324
1307.39685059	8.34985637665
1307.84106445	10.8337564468
1308.28527832	1.1855880458e-018
1308.72753906	4.98972463608
1309.17163086	5.74465608597
1309.61572266	2.46105694771
1310.05981445	9.73819065094
1310.50390625	8.44159984589
1310.94616699	6.87421894073
1311.39013672	7.43111467361
1311.83410645	11.7880783081
1312.27807617	9.33177185059
1312.7220459	16.8363990784
1313.16418457	6.47843980789
1313.60803223	10.9344177246
1314.05200195	12.4550199509
1314.49584961	8.52700042725
1314.93774414	7.03107261658
1315.3815918	11.9510354996
1315.82543945	2.39500784874
1316.26916504	3.67963504791
1316.71105957	4.9308590889
1317.15478516	13.9660387039
1317.59851074	6.72125816345
1318.04223633	11.4236011505
1318.48400879	12.9383354187
1318.9276123	10.3126649857
1319.37121582	5.95131444931
1319.81298828	9.82055282593
1320.2565918	7.64029884338
1320.70007324	2.53484773636
1321.14172363	6.78021669388
1321.58532715	7.88021469116
1322.02880859	5.90722894669
1322.47033691	12.0119857788
1322.91381836	10.0424604416
1323.35717773	15.5379543304
1323.79870605	7.92059469223
1324.2421875	8.94289302826
1324.6854248	8.79580879211
1325.12695313	9.78370475769
1325.57019043	10.9212274551
1326.01171875	8.28617191315
1326.45495605	13.6761779785
1326.89819336	7.57728767395
1327.33947754	6.5261721611
1327.78271484	13.3781147003
1328.22399902	13.5114154816
1328.66711426	15.084482193
1329.10839844	13.79991436
1329.55151367	8.44923019409
1329.99462891	8.62532234192
1330.43579102	9.86067008972
1330.87878418	11.2041978836
1331.31994629	13.3299121857
1331.76293945	4.82588434219
1332.20410156	10.8067560196
1332.64697266	15.982129097
1333.08813477	20.4626674652
1333.53100586	14.9539680481
1333.9720459	16.1218662262
1334.41479492	13.3864240646
1334.85583496	8.69601917267
1335.29858398	12.2709960938
1335.73962402	14.1390419006
1336.18237305	10.1492013931
1336.62316895	12.0232477188
1337.06591797	17.131696701
1337.50671387	10.0680532455
1337.94946289	10.369603157
1338.39025879	12.1964473724
1338.83288574	18.7045001984
1339.27368164	15.8534936905
1339.71435547	11.1773414612
1340.15686035	8.94742298126
1340.59753418	13.3793935776
1341.04016113	9.20604419708
1341.48071289	14.8768348694
1341.92138672	8.85433864594
1342.36376953	16.7398815155
1342.80444336	16.9528694153
1343.24682617	12.3707017899
1343.68737793	14.6026277542
1344.12780762	12.7079210281
1344.57019043	11.916932106
1345.01062012	11.9187173843
1345.4510498	15.0929307938
1345.89331055	8.14973831177
1346.33374023	17.0193843842
1346.77404785	19.3773937225
1347.21630859	17.0155887604
1347.65661621	14.3443803787
1348.09692383	8.69272708893
1348.5390625	19.0130691528
1348.97937012	11.5205421448
1349.41955566	12.2904901505
1349.86169434	18.4345111847
1350.30187988	14.969622612
1350.74194336	14.986571312
1351.18212891	5.39176464081
1351.62414551	9.96309185028
1352.06420898	5.94767332077
1352.50427246	10.3957099915
1352.94628906	12.5813150406
1353.38623047	9.77599334717
1353.82629395	20.3079395294
1354.26623535	13.7437534332
1354.70629883	14.1266384125
1355.14807129	11.0738477707
1355.5880127	14.1569738388
1356.02783203	10.269867897
1356.46777344	8.50204563141
1356.90942383	10.5459136963
1357.34936523	8.33290576935
1357.78918457	15.0125188828
1358.22888184	10.4915208817
1358.66870117	4.73372840881
1359.10839844	11.0229902267
1359.55004883	8.83811855316
1359.98974609	12.7453804016
1360.42944336	11.207452774
1360.86901855	12.9900913239
1361.30871582	8.59967041016
1361.74829102	10.2930908203
1362.18786621	7.83178710938
1362.62927246	8.41471195221
1363.06884766	9.75049591064
1363.50842285	9.94852161407
1363.94787598	12.4488153458
1364.3873291	10.2967023849
1364.8269043	9.20874023438
1365.26623535	10.909992218
1365.70568848	8.56470584869
1366.1451416	8.09145545959
1366.58447266	0.557293951511
1367.02563477	9.51315879822
1367.46496582	5.97736787796
1367.90429688	4.34730052948
1368.34362793	10.4550485611
1368.78283691	11.6408128738
1369.2220459	10.7467784882
1369.66125488	12.5702619553
1370.10046387	4.64036178589
1370.53967285	9.50115871429
1370.97875977	13.0082654953
1371.41796875	10.3839874268
1371.85705566	5.27976560593
1372.29614258	3.18399548531
1372.73522949	3.2446706295
1373.17419434	6.86144018173
1373.61328125	7.9169793129
1374.05224609	-1.40660408803e-018
1374.49121094	5.64088964462
1374.93017578	3.30739021301
1375.36914063	10.5641975403
1375.8079834	5.33224534988
1376.24682617	9.91673278809
1376.68579102	13.9736423492
1377.12268066	6.71627569199
1377.56152344	9.37621593475
1378.00036621	7.02161121368
1378.43908691	7.30372714996
1378.87780762	9.33356380463
1379.31665039	8.32907009125
1379.75524902	15.072640419
1380.19396973	4.64386224747
1380.63269043	6.95719909668
1381.07128906	3.20375442505
1381.50805664	11.1632728577
1381.94665527	5.55086183548
1382.38525391	15.8921375275
1382.82373047	5.73446464539
1383.2623291	10.1934499741
1383.70080566	9.33272838593
1384.13928223	6.98913145065
1384.57592773	3.14044284821
1385.0144043	10.6139574051
1385.45275879	17.1215934753
1385.89123535	10.6289634705
1386.32958984	4.03800535202
1386.76611328	9.61721515656
1387.2043457	12.8954458237
1387.6427002	10.9917316437
1388.08093262	14.8563184738
1388.51928711	30.7862243652
1388.95568848	258.454742432
1389.3939209	419.187652588
1389.83203125	53.4054069519
1390.27026367	12.0411844254
1390.70654297	12.4524021149
1391.14465332	16.0255050659
1391.58276367	5.32683467865
1392.02087402	9.44885635376
1392.45715332	7.74602127075
1392.8951416	9.11518001556
1393.33312988	6.10418891907
1393.76928711	5.02743911743
1394.20727539	5.78288602829
1394.64526367	4.15570306778
1395.08325195	5.33431911469
1395.51928711	4.07429981232
1395.95715332	6.81767654419
1396.39501953	7.84986114502
1396.83105469	10.1162796021
1397.26879883	12.4147634506
1397.70666504	6.00982809067
1398.14257813	7.86963415146
1398.58032227	10.0371494293
1399.01806641	11.1797208786
1399.45397949	5.71005344391
1399.89160156	3.8270072937
1400.32751465	5.96531867981
1400.76513672	7.21988010406
1401.20275879	14.3736791611
1401.6385498	11.2346935272
1402.0760498	12.7886581421
1402.51184082	4.17086172104
1402.94934082	3.88596653938
1403.38684082	8.77943897247
1403.82250977	7.89502906799
1404.26000977	9.5192193985
1404.69555664	9.84838485718
1405.13305664	9.8192949295
1405.56860352	11.0142297745
1406.00598145	9.92716789246
1406.44152832	10.9287176132
1406.87878418	3.07279634476
1407.31433105	7.24630403519
1407.75158691	9.21545982361
1408.18884277	7.85103273392
1408.62426758	7.65293931961
1409.06152344	7.10897731781
1409.49682617	12.3097400665
1409.93225098	9.97715377808
1410.36938477	58.2433624268
1410.8046875	44.7490234375
1411.24182129	8.60066318512
1411.67700195	8.74003982544
1412.11413574	10.4035263062
1412.54931641	14.6042661667
1412.98632813	4.76641178131
1413.42150879	2.62396097183
1413.85852051	5.83918190002
1414.29370117	0.980907559395
1414.72875977	26.6015911102
1415.16564941	8.42820453644
1415.60070801	0.294927567244
1416.03759766	4.11034297943
1416.47265625	8.33503055573
1416.90759277	8.73751068115
1417.34448242	5.5754160881
1417.77941895	1.28684413433
1418.21618652	8.38750171661
1418.65112305	9.3913230896
1419.0859375	10.7596406937
1419.52270508	9.64292907715
1419.95751953	2.07653713226
1420.39233398	6.43966579437
1420.82897949	11.2795610428
1421.26379395	0.268109083176
1421.69848633	6.89862823486
1422.13513184	3.83773875237
1422.56982422	8.36907577515
1423.0045166	11.734041214
1423.44104004	8.3607711792
1423.87561035	7.27158021927
1424.31030273	10.8970193863
1424.7467041	9.99038887024
1425.18127441	11.7831850052
1425.61584473	7.24848413467
1426.05041504	15.4503545761
1426.48669434	12.8245172501
1426.92126465	6.51649999619
1427.35571289	10.2518024445
1427.79016113	9.67005634308
1428.22644043	6.07815694809
1428.6607666	2.50799036026
1429.09521484	10.0051803589
1429.52954102	9.42195129395
1429.96569824	5.80745124817
1430.40002441	7.05077552795
1430.83435059	9.23781108856
1431.26867676	2.86487627029
1431.70288086	5.71898365021
1432.13891602	13.0282802582
1432.57312012	12.6951675415
1433.00732422	7.40996265411
1433.44152832	6.75200843811
1433.87561035	10.1030893326
1434.30981445	12.2085189819
1434.74389648	6.65606021881
1435.17980957	15.0487518311
1435.6138916	9.24999332428
1436.04785156	6.51298284531
1436.48193359	14.1165752411
1436.91589355	6.52455234528
1437.34985352	12.0408372879
1437.78381348	11.815861702
1438.21777344	9.5739402771
1438.65344238	9.26924514771
1439.08740234	12.5054912567
1439.52124023	10.8152456284
1439.95507813	3.6628484726
1440.38891602	6.17063502075e-019
1440.82275391	6.98042869568
1441.25646973	9.13426399231
1441.69018555	9.16739082336
1442.12402344	9.13980388641
1442.55773926	10.3425722122
1442.99133301	8.21169471741
1443.42504883	6.12302732468
1443.85864258	2.16825079918
1444.2923584	10.4920024872
1444.72595215	10.7560176849
1445.1595459	5.09905719757
1445.59301758	12.2077455521
1446.02661133	10.5296363831
1446.46008301	10.6706943512
1446.89355469	8.78269577026
1447.32702637	9.44940757751
1447.76049805	9.020403862
1448.19396973	9.54020500183
1448.62731934	6.60772752762
1449.06079102	5.57058048248
1449.49414063	10.3425598145
1449.92749023	6.7156085968
1450.36071777	5.08992910385
1450.79406738	14.9279813766
1451.22729492	8.93556976318
1451.66064453	18.2128505707
1452.09387207	5.93605709076
1452.52526855	10.3017940521
1452.95837402	8.80970573425
1453.39160156	8.97809886932
1453.82470703	8.74413108826
1454.2578125	11.1169090271
1454.69091797	12.3241500854
1455.12402344	10.9346818924
1455.55712891	7.28385734558
1455.98828125	7.93828439713
1456.42126465	13.8301477432
1456.85424805	11.9263544083
1457.28723145	10.2713937759
1457.72021484	11.8095817566
1458.15319824	7.1234331131
1458.58422852	12.6887121201
1459.01708984	13.4946126938
1459.44995117	12.8247594833
1459.8828125	5.98700761795
1460.31567383	7.96855115891
1460.74658203	5.25968551636
1461.17944336	12
1461.61218262	12.9894504547
1462.04492188	15.8489894867
1462.47766113	11.410443306
1462.90844727	16.1334152222
1463.34118652	7.20566749573
1463.77380371	12.5131311417
1464.2064209	6.27482652664
1464.63720703	7.12670516968
1465.06982422	10.8783159256
1465.50231934	15.8546819687
1465.93310547	15.0257587433
1466.36560059	10.9829320908
1466.7980957	12.0390071869
1467.23059082	7.57239627838
1467.66125488	17.6965694427
1468.09362793	11.2148942947
1468.52600098	8.93982696533
1468.95654297	18.5169773102
1469.38891602	14.0298395157
1469.82128906	13.2474479675
1470.25183105	7.43245315552
1470.68408203	10.7274684906
1471.11645508	13.2961215973
1471.546875	11.0146589279
1471.97912598	11.6971883774
1472.41125488	9.70450878143
1472.8416748	10.6326799393
1473.27380371	9.84591579437
1473.70422363	6.86263942719
1474.13635254	11.9123697281
1474.56835938	6.58700847626
1474.99865723	8.01283359528
1475.43078613	13.0419378281
1475.86096191	9.02773666382
1476.29296875	11.1928358078
1476.72314453	5.7683224678
1477.15515137	13.0170383453
1477.5871582	9.48130607605
1478.01721191	5.99737596512
1478.44909668	9.66875553131
1478.87915039	3.37271523476
1479.31103516	14.6062078476
1479.74108887	8.33354759216
1480.17297363	15.972867012
1480.60290527	13.8841562271
1481.03466797	14.541882515
1481.46459961	9.63546180725
1481.8963623	7.08166599274
1482.32629395	14.2925128937
1482.75793457	8.13510608673
1483.18786621	12.933842659
1483.61950684	15.8778600693
1484.04931641	9.26029205322
1484.48095703	9.14149856567
1484.91064453	12.2891244888
1485.3404541	10.879029274
1485.77197266	10.9444561005
1486.20166016	11.7419691086
1486.63317871	14.2006187439
1487.06286621	7.1216506958
1487.49438477	4.64766740799
1487.9239502	11.1855688095
1488.35351563	13.2269239426
1488.78491211	10.2735404968
1489.21447754	10.5966291428
1489.64587402	6.58987951279
1490.07531738	9.07199192047
1490.50488281	10.1093130112
1490.93615723	14.1896162033
1491.36560059	13.1337795258
1491.79504395	14.9994325638
1492.22619629	16.195230484
1492.65563965	14.3371934891
1493.08496094	12.2074184418
1493.51611328	13.6768283844
1493.94543457	15.3188009262
1494.37475586	9.39704799652
1494.8059082	13.0127344131
1495.23510742	11.9888982773
1495.66442871	9.50137901306
1496.09545898	13.8152627945
1496.5246582	13.5353069305
1496.95373535	8.43138408661
1497.38293457	13.1630105972
1497.81384277	11.0518140793
1498.24291992	14.9006938934
1498.67211914	12.1480960846
1499.10290527	8.98618030548
1499.53198242	8.54173851013
1499.96105957	12.6038169861
1500.39001465	12.367401123
1500.81896973	10.5938100815
1501.24975586	13.1642227173
1501.67871094	14.1418094635
1502.10766602	10.8675584793
1502.53649902	12.9760484695
1502.96533203	7.83441734314
1503.39611816	12.3430671692
1503.8248291	9.21298313141
1504.25366211	13.961271286
1504.68249512	17.7136268616
1505.11120605	13.3610239029
1505.54187012	11.6982860565
1505.97058105	12.613984108
1506.39929199	11.207482338
1506.82788086	20.2308673859
1507.2565918	12.5141181946
1507.68518066	14.5039339066
1508.11376953	20.5078792572
1508.5423584	8.62169742584
1508.97277832	9.67986011505
1509.40136719	10.2355880737
1509.82995605	15.2557125092
1510.25842285	8.56740951538
1510.68688965	14.1212320328
1511.11535645	10.3877258301
1511.54382324	13.827794075
1511.97229004	10.033531189
1512.40063477	11.6536054611
1512.82897949	8.5488910675
1513.25732422	8.27752113342
1513.68566895	10.6361341476
1514.11401367	15.4957132339
1514.5423584	12.4627141953
1514.97058105	14.3592042923
1515.39880371	9.31206512451
1515.82897949	14.251115799
1516.25708008	4.22472572327
1516.68530273	17.3576660156
1517.11352539	5.83922338486
1517.53979492	13.3585138321
1517.96789551	14.427072525
1518.39599609	8.90738964081
1518.82409668	9.15102291107
1519.25219727	11.4176559448
1519.68029785	12.9032678604
1520.10827637	7.36930656433
1520.53625488	12.6810998917
1520.9642334	7.94256925583
1521.39221191	9.37838077545
1521.82019043	6.09814882278
1522.24804688	18.0045585632
1522.67590332	5.51528692245
1523.10375977	9.57146263123
1523.53161621	13.8545370102
1523.95947266	10.0743141174
1524.38549805	8.68463134766
1524.81323242	2.29415583611
1525.24108887	12.2740249634
1525.66882324	6.78345489502
1526.09655762	17.5969314575
1526.52416992	1.73924660683
1526.9519043	14.5404586792
1527.3795166	15.3581972122
1527.80541992	9.55484580994
1528.23303223	5.91716384888
1528.66064453	5.99142789841
1529.08813477	9.72840976715
1529.51574707	10.7236680984
1529.94140625	5.05358600616
1530.36889648	0.991447389126
1530.79638672	7.44109678268
1531.22387695	8.6811542511
1531.65136719	6.47817182541
1532.07702637	5.46497821808
1532.50439453	3.35654330254
1532.9317627	5.56675672531
1533.35913086	8.0614490509
1533.78649902	12.6544122696
1534.21203613	9.34745883942
1534.63928223	2.20855259895
1535.06652832	11.2144126892
1535.49194336	14.7883882523
1535.91918945	8.13166618347
1536.34643555	13.3096828461
1536.77368164	7.49995279312
1537.19897461	11.38377285
1537.6262207	5.87475633621
1538.05334473	11.1830844879
1538.4786377	7.15831613541
1538.90563965	13.2610197067
1539.33276367	8.92847728729
1539.75793457	6.3086233139
1540.18505859	7.00943279266
1540.61206055	10.6689500809
1541.03723145	9.53569984436
1541.46411133	11.4746294022
1541.89111328	3.45725512505
1542.31616211	5.60002279282
1542.74304199	5.32655668259
1543.16992188	8.2724571228
1543.5949707	7.98388338089
1544.02185059	8.88150882721
1544.44689941	9.08550930023
1544.87365723	8.41957855225
1545.30041504	-6.45862622281e-020
1545.7253418	10.7475013733
1546.15209961	4.20817422867
1546.57702637	6.70421504974
1547.00366211	4.12666368484
1547.4284668	5.49866676331
1547.85522461	5.42517185211
1548.28173828	0.293430358171
1548.70654297	2.69242215157
1549.13317871	5.83550643921
1549.55786133	5.92279434204
1549.98449707	3.5466799736
1550.40917969	5.97117090225
1550.83569336	10.4176845551
1551.26037598	10.1567163467
1551.68676758	3.42365813255
1552.1114502	7.76386499405
1552.5378418	4.88960599899
