# Supplementary material for: Deep CO2 in the end-Triassic Central Atlantic Magmatic Province
Source: Nat Commun. 2020 Apr 7;11:1670. doi: 10.1038/s41467-020-15325-6 (PMC7138847; doi:10.1038/s41467-020-15325-6)
Supplement: Supplementary file 3 — Source Data 1 [file 41467_2020_15325_MOESM3_ESM.zip › CO2/NS12I_3Px_Incl2_Bubble3_CO2.txt]

1069.06604004	1.22960940893e-019
1069.52819824	9.68938732147
1069.98840332	7.70247554779
1070.45056152	8.90555858612
1070.91064453	6.99067401886
1071.37268066	15.9064006805
1071.8347168	12.4929237366
1072.2947998	6.99705982208
1072.75683594	8.78722953796
1073.21679688	13.6320304871
1073.67883301	5.65562057495
1074.13879395	7.97664451599
1074.60070801	7.73571872711
1075.06054688	9.77014160156
1075.52246094	9.16142082214
1075.9822998	13.012377739
1076.4440918	15.25644207
1076.90393066	11.052028656
1077.36572266	5.42174196243
1077.82556152	7.29011535645
1078.28723145	0.95205193758
1078.74694824	27.0297012329
1079.20861816	5.36981201172
1079.66833496	13.8450489044
1080.12988281	10.3917360306
1080.58959961	18.9660816193
1081.05114746	17.7050094604
1081.51074219	13.0028190613
1081.97033691	15.6530542374
1082.4317627	11.247838974
1082.89123535	19.7916603088
1083.35266113	16.567691803
1083.81225586	15.1258134842
1084.27355957	22.5758075714
1084.73303223	20.1663990021
1085.19238281	24.5345745087
1085.65368652	17.0110416412
1086.11315918	14.9542474747
1086.57434082	16.2139549255
1087.03369141	25.0794830322
1087.49304199	23.4735832214
1087.95422363	28.9032840729
1088.41345215	29.2755317688
1088.87268066	18.80727005
1089.33374023	31.5482578278
1089.79296875	26.9415378571
1090.25402832	11.1924381256
1090.71313477	29.1574172974
1091.17224121	29.441450119
1091.63330078	27.997882843
1092.09228516	35.2001113892
1092.5513916	30.634059906
1093.01037598	35.2767028809
1093.47119141	37.751033783
1093.93017578	35.3978042603
1094.38916016	32.1448478699
1094.84997559	23.7850036621
1095.30883789	39.8398170471
1095.7677002	37.1721687317
1096.2265625	21.9851036072
1096.68737793	31.8997306824
1097.14611816	35.3665771484
1097.6048584	37.6256484985
1098.06555176	35.2929534912
1098.52429199	28.88397789
1098.98303223	38.2384643555
1099.44165039	37.2102127075
1099.90026855	27.9748935699
1100.36083984	30.4463253021
1100.81945801	34.2187232971
1101.27807617	37.4699516296
1101.73657227	32.3276557922
1102.19702148	35.0473175049
1102.65551758	30.9560985565
1103.11401367	31.3956813812
1103.57250977	41.051525116
1104.03088379	30.3541736603
1104.48937988	38.3525352478
1104.94970703	36.2923088074
1105.40808105	35.4452133179
1105.86633301	31.7693347931
1106.32470703	43.9638710022
1106.78295898	31.51329422
1107.24121094	43.776348114
1107.70141602	39.0155792236
1108.15966797	46.7989120483
1108.61779785	38.1035804749
1109.0760498	35.6876449585
1109.53417969	47.897064209
1109.99230957	46.1631317139
1110.45043945	43.2120437622
1110.90844727	42.9258842468
1111.36657715	39.8546867371
1111.82653809	42.4534797668
1112.2845459	46.2558364868
1112.74255371	37.2157554626
1113.20043945	46.2091407776
1113.65844727	41.2172737122
1114.11633301	50.6426048279
1114.57421875	43.0784301758
1115.03210449	38.078125
1115.48999023	40.8938293457
1115.94775391	41.1773300171
1116.40551758	41.9827842712
1116.86328125	32.4343414307
1117.32104492	44.5110969543
1117.77880859	39.1068840027
1118.23657227	36.7198791504
1118.69421387	46.091381073
1119.15185547	39.6427574158
1119.60949707	39.7764472961
1120.06713867	44.7831573486
1120.5246582	32.5498085022
1120.9822998	43.6108970642
1121.43981934	35.8437652588
1121.89733887	33.5315818787
1122.35473633	40.435836792
1122.81225586	36.19190979
1123.26965332	43.1221084595
1123.72717285	33.2713050842
1124.18457031	42.5260887146
1124.6418457	32.2675743103
1125.09924316	31.4797420502
1125.55651855	34.760219574
1126.01391602	38.2052307129
1126.46923828	44.569316864
1126.92651367	37.6088142395
1127.38366699	35.7283287048
1127.84094238	41.1438446045
1128.2980957	30.023355484
1128.75524902	40.5002098083
1129.21240234	29.2906627655
1129.66955566	33.1534423828
1130.12658691	31.4728088379
1130.58178711	30.8558940887
1131.03881836	38.2151527405
1131.49584961	37.9592437744
1131.95275879	30.5503520966
1132.40979004	31.1208705902
1132.86669922	30.6723518372
1133.32177734	24.3639202118
1133.77868652	26.4692211151
1134.23547363	26.7530632019
1134.69238281	24.9448413849
1135.14916992	27.5863761902
1135.60595703	21.9976062775
1136.06091309	35.6056060791
1136.51757813	27.6392784119
1136.97436523	21.6048660278
1137.43103027	25.4731025696
1137.88586426	26.466217041
1138.3425293	25.7528743744
1138.79919434	29.1173343658
1139.2557373	21.4434089661
1139.71240234	18.4027137756
1140.16699219	16.3416576385
1140.62353516	18.6613636017
1141.08007813	21.812746048
1141.53466797	21.2059955597
1141.99121094	23.8011512756
1142.44763184	23.0674629211
1142.90405273	12.4735269547
1143.35852051	18.618812561
1143.81494141	21.2956390381
1144.27124023	14.2329530716
1144.72570801	14.334690094
1145.18200684	17.2722854614
1145.63830566	10.0874471664
1146.09265137	17.8765029907
1146.5489502	21.5051994324
1147.00512695	17.2724971771
1147.45947266	17.0558490753
1147.91564941	14.2915182114
1148.3717041	15.1736621857
1148.82592773	17.9536399841
1149.28210449	15.9358940125
1149.73815918	13.0350170135
1150.19226074	10.8699560165
1150.64831543	18.3557033539
1151.10437012	18.1821022034
1151.55834961	15.1314983368
1152.0144043	13.544090271
1152.46838379	1.80479121208
1152.92431641	10.0394134521
1153.38012695	9.55615329742
1153.83410645	5.15459728241
1154.28991699	12.7076120377
1154.74389648	2.35381031036
1155.19970703	11.4790964127
1155.65356445	12.034412384
1156.10925293	6.07365179062
1156.56311035	14.3711566925
1157.01879883	19.575843811
1157.4744873	9.87489891052
1157.92822266	16.4629955292
1158.38391113	7.22722101212
1158.83752441	1.97537505627
1159.29321289	12.9087667465
1159.74682617	16.1410045624
1160.20239258	8.16865634918
1160.65600586	14.941693306
1161.1114502	17.8094139099
1161.56506348	18.5814838409
1162.02038574	6.67167806625
1162.47399902	2.8502676487
1162.92932129	11.590555191
1163.3828125	17.3428592682
1163.83813477	13.5407495499
1164.29162598	4.05116081238
1164.74499512	9.33701896667
1165.20031738	16.0467090607
1165.65368652	7.12732791901
1166.10888672	15.6356534958
1166.56213379	3.62394785881
1167.01733398	7.72344636917
1167.47058105	16.2803287506
1167.92382813	13.9383535385
1168.37890625	13.1797304153
1168.83215332	9.43991088867
1169.28723145	12.1306848526
1169.74035645	11.7324342728
1170.19348145	6.06493854523
1170.6484375	6.38427352905
1171.1015625	12.468047142
1171.55456543	16.9850749969
1172.00952148	-5.56967176212e-019
1172.46252441	15.0084962845
1172.9173584	11.9104480743
1173.37036133	12.5875444412
1173.82324219	13.5443658829
1174.27807617	6.70572280884
1174.73095703	9.70818328857
1175.18383789	6.67879009247
1175.6385498	17.8898200989
1176.09143066	16.4569282532
1176.54418945	13.9760332108
1176.99694824	9.18023681641
1177.45166016	18.9818744659
1177.90429688	3.44062495232
1178.35705566	7.62093734741
1178.81164551	5.81800222397
1179.26428223	11.2854452133
1179.71691895	7.62413406372
1180.16955566	16.2668914795
1180.62402344	11.0766410828
1181.07653809	15.6399316788
1181.52905273	11.770483017
1181.98156738	12.4371910095
1182.43603516	19.5905666351
1182.88842773	8.77357769012
1183.34094238	12.1180887222
1183.79333496	15.8976202011
1184.24572754	14.2924308777
1184.69995117	11.9668865204
1185.15234375	18.1441917419
1185.60461426	14.8094654083
1186.05700684	6.72139358521
1186.50927734	12.5743398666
1186.96337891	11.9709787369
1187.41564941	9.9163351059
1187.86779785	10.8216409683
1188.32006836	9.00797653198
1188.7722168	8.82642555237
1189.22436523	10.4042596817
1189.67651367	18.4412078857
1190.13049316	11.5439977646
1190.58251953	10.6853933334
1191.0345459	18.9511890411
1191.48657227	4.47046756744
1191.93859863	18.0773239136
1192.390625	9.6207780838
1192.8425293	21.4868564606
1193.29443359	12.3690748215
1193.74829102	12.0989837646
1194.20019531	10.4691591263
1194.65197754	10.7789907455
1195.10388184	15.006726265
1195.55566406	15.761349678
1196.00744629	18.4498729706
1196.45922852	24.4141731262
1196.91101074	19.1607704163
1197.3626709	22.234085083
1197.81445313	10.7657394409
1198.26611328	9.89478206635
1198.71777344	21.163444519
1199.16943359	10.2134695053
1199.62097168	15.320725441
1200.07263184	7.15329408646
1200.52416992	15.3835287094
1200.97570801	14.1792030334
1201.42724609	14.7027215958
1201.87866211	18.0403499603
1202.3302002	22.3264408112
1202.78161621	8.7926197052
1203.23303223	14.258266449
1203.68444824	14.9256124496
1204.13586426	15.843167305
1204.5871582	17.3315467834
1205.03845215	14.1306018829
1205.48986816	15.3093709946
1205.94116211	14.3619117737
1206.39233398	4.12711143494
1206.84362793	11.0007200241
1207.2947998	15.4254360199
1207.74597168	22.5256271362
1208.1953125	8.86313247681
1208.64648438	13.8417129517
1209.09753418	15.6244106293
1209.54870605	12.5291461945
1209.99975586	17.6809673309
1210.45080566	13.6413421631
1210.90185547	19.4417209625
1211.3527832	19.7601795197
1211.80383301	18.2697944641
1212.25292969	14.5790729523
1212.70385742	19.4049015045
1213.15478516	15.5374412537
1213.60559082	10.996840477
1214.05651855	13.8422193527
1214.50732422	13.689786911
1214.95629883	16.2023658752
1215.40710449	21.957868576
1215.85791016	13.9023284912
1216.30859375	8.91436004639
1216.75927734	7.63464450836
1217.21008301	6.8252863884
1217.65881348	19.7737102509
1218.10949707	22.4501914978
1218.56018066	17.1861591339
1219.01074219	21.2172241211
1219.45947266	25.0331611633
1219.91003418	22.535987854
1220.3605957	15.6109743118
1220.81103516	8.11250782013
1221.25964355	19.6218833923
1221.71020508	18.7959060669
1222.16064453	19.7795848846
1222.61108398	15.4944438934
1223.05957031	15.4030389786
1223.51000977	16.578912735
1223.96032715	14.2754497528
1224.41064453	9.09346199036
1224.85913086	22.4083747864
1225.30944824	15.5638790131
1225.75964355	15.7565317154
1226.20800781	22.4420986176
1226.65820313	18.3849983215
1227.10839844	7.97370529175
1227.5567627	25.3979854584
1228.00683594	12.5154561996
1228.45703125	14.8339166641
1228.90527344	24.1335067749
1229.35534668	18.8095626831
1229.80541992	16.3206691742
1230.25354004	19.1727752686
1230.70349121	20.227853775
1231.15161133	11.851568222
1231.60168457	20.5191726685
1232.05163574	18.2030963898
1232.49963379	18.2487335205
1232.94946289	15.0185985565
1233.39746094	21.6650371552
1233.84741211	15.7190876007
1234.29724121	18.3804798126
1234.74511719	21.3941116333
1235.19494629	12.541882515
1235.64282227	2.9316136837
1236.0925293	21.9598178864
1236.54040527	8.11157226563
1236.98999023	12.5608606339
1237.43969727	17.6411571503
1237.88745117	22.3105659485
1238.3371582	12.7973070145
1238.78479004	18.1400356293
1239.234375	15.1151475906
1239.68212891	18.2719039917
1240.1315918	8.71298408508
1240.57922363	15.2393436432
1241.02868652	18.3161697388
1241.47631836	14.2864179611
1241.92578125	10.8914718628
1242.37329102	17.6375370026
1242.82263184	18.7510280609
1243.2701416	9.09084415436
1243.71948242	18.1930351257
1244.16699219	16.5963230133
1244.61621094	16.9132709503
1245.0637207	17.770406723
1245.51098633	14.1055583954
1245.96032715	20.2381153107
1246.40759277	16.3969764709
1246.85681152	16.662946701
1247.30407715	10.5891151428
1247.75317383	19.1590538025
1248.20043945	16.5381603241
1248.64770508	11.5015306473
1249.09680176	14.3419418335
1249.54394531	21.7099819183
1249.99108887	13.2124357224
1250.44006348	18.5440139771
1250.88720703	13.6840400696
1251.33618164	16.4604301453
1251.78320313	19.1259841919
1252.23022461	15.3509426117
1252.67907715	16.4222202301
1253.12609863	14.2637300491
1253.57312012	13.3045425415
1254.02185059	5.90870904922
1254.46875	18.9561290741
1254.91564941	23.5795974731
1255.36450195	12.5625333786
1255.8112793	14.240231514
1256.25817871	15.5274028778
1256.70678711	17.8579940796
1257.15356445	14.3623399734
1257.6003418	13.3464336395
1258.04711914	17.437330246
1258.49572754	8.45751571655
1258.94238281	12.6069927216
1259.38903809	15.9872713089
1259.83569336	10.8464097977
1260.28417969	15.0229024887
1260.73083496	17.4219760895
1261.17736816	26.1122341156
1261.62390137	24.508600235
1262.0723877	17.322145462
1262.51879883	9.95809459686
1262.96533203	13.1445169449
1263.41186523	17.614484787
1263.86010742	12.0976791382
1264.30651855	17.406047821
1264.75292969	14.224527359
1265.19934082	12.5498962402
1265.64562988	26.7611656189
1266.09387207	21.023235321
1266.54016113	17.8646659851
1266.9864502	21.9995002747
1267.43273926	20.0173740387
1267.87890625	16.9112873077
1268.32519531	17.6237735748
1268.7713623	9.12226104736
1269.21936035	14.6909589767
1269.66552734	22.049829483
1270.11169434	18.2982463837
1270.55773926	15.431520462
1271.00390625	16.8705234528
1271.44995117	17.3370132446
1271.89587402	20.7035636902
1272.34191895	21.3830108643
1272.78979492	16.4590587616
1273.23571777	17.5349464417
1273.6817627	11.1356172562
1274.12768555	18.3994274139
1274.57348633	9.86547851563
1275.01940918	11.6907529831
1275.46520996	10.6723899841
1275.91113281	26.9914169312
1276.35693359	10.8947763443
1276.8026123	18.9246501923
1277.24841309	14.91593647
1277.69421387	16.060087204
1278.13989258	20.2031879425
1278.58557129	9.92278766632
1279.03125	10.2517004013
1279.47692871	16.0670413971
1279.92248535	16.0006332397
1280.36816406	24.9923496246
1280.8137207	15.5772809982
1281.25927734	25.2573795319
1281.70483398	20.9501972198
1282.15026855	14.5877885818
1282.5958252	17.0749607086
1283.04125977	7.98586702347
1283.48669434	12.0362052917
1283.93212891	11.0474882126
1284.37744141	9.28489780426
1284.82287598	14.8337259293
1285.26818848	18.851984024
1285.71350098	57.9047966003
1286.15881348	163.225875854
1286.60412598	54.5882797241
1287.04748535	14.6901330948
1287.49279785	1.37101546936e-018
1287.93798828	13.6355485916
1288.38317871	9.95337772369
1288.82836914	11.6050758362
1289.27355957	6.55943155289
1289.71862793	4.39077138901
1290.16369629	4.32434558868
1290.60693359	20.4429283142
1291.05200195	11.2224740982
1291.49707031	9.56851100922
1291.9420166	0.911047637463
1292.38708496	7.90434122086
1292.83203125	12.0212554932
1293.27697754	5.86026954651
1293.7199707	11.0701169968
1294.16491699	12.5871191025
1294.60974121	9.11839675903
1295.0546875	7.54657030106
1295.49951172	7.35521459579
1295.94238281	14.0542898178
1296.38720703	13.2135105133
1296.83190918	19.3621101379
1297.2767334	12.250629425
1297.71948242	9.3824300766
1298.16418457	10.4440689087
1298.60888672	14.4620866776
1299.05358887	11.2377910614
1299.49816895	20.0518665314
1299.94091797	15.2737894058
1300.38549805	13.9305706024
1300.83007813	11.5888690948
1301.27270508	14.1450033188
1301.71728516	2.78392624855
1302.16174316	13.9463367462
1302.60620117	7.65960788727
1303.04882813	15.2892246246
1303.49316406	8.04177379608
1303.93762207	12.1152133942
1304.38012695	11.6043214798
1304.82446289	10.7653560638
1305.26879883	10.9683160782
1305.71130371	10.8973178864
1306.15551758	11.9029054642
1306.59985352	8.17729759216
1307.04223633	10.3772478104
1307.4864502	12.4043149948
1307.93066406	6.48677158356
1308.3729248	6.52913427353
1308.81713867	11.702337265
1309.25939941	2.04251766205
1309.70349121	3.85910916328
1310.14758301	10.1225376129
1310.58972168	11.1357212067
1311.03381348	10.4547653198
1311.47595215	9.34669303894
1311.91992188	11.6473464966
1312.3638916	10.5344810486
1312.80603027	15.0247192383
1313.25	8.75142860413
1313.6920166	18.4748725891
1314.13586426	17.9890918732
1314.57788086	16.1024608612
1315.02172852	11.3786897659
1315.46557617	10.0088624954
1315.9074707	11.6710357666
1316.35119629	11.1423864365
1316.79309082	5.08323907852
1317.23681641	9.02020168304
1317.67871094	13.9052190781
1318.12231445	9.55092144012
1318.56420898	2.71038389206
1319.0078125	7.6973156929
1319.44958496	13.5993566513
1319.89318848	8.89860534668
1320.33483887	8.07119750977
1320.77844238	18.2173881531
1321.22009277	12.3930864334
1321.66174316	19.4267578125
1322.10522461	8.31784152985
1322.54675293	14.9469051361
1322.99023438	13.3178472519
1323.4317627	12.3745908737
1323.87512207	10.7035017014
1324.31665039	10.2790050507
1324.75817871	15.8440723419
1325.20141602	6.45818376541
1325.64294434	12.2108888626
1326.08618164	17.1684417725
1326.52758789	19.123544693
1326.96887207	21.7267131805
1327.41210938	16.5867366791
1327.85351563	8.09818935394
1328.29663086	12.7397146225
1328.73791504	9.13606548309
1329.17919922	7.50776529312
1329.62231445	11.7338857651
1330.06347656	14.529964447
1330.50463867	15.3956413269
1330.94775391	11.9295940399
1331.38879395	13.1524085999
1331.82995605	19.302066803
1332.27294922	20.9508609772
1332.71398926	12.7459459305
1333.1550293	21.1335372925
1333.59802246	17.0814323425
1334.03894043	13.4544935226
1334.47998047	14.7458124161
1334.92089844	17.0788097382
1335.36376953	15.8881464005
1335.8046875	11.5817260742
1336.24560547	14.6712999344
1336.68640137	5.67210006714
1337.12915039	10.4792146683
1337.57006836	15.2978029251
1338.01086426	17.2598018646
1338.45166016	10.0694684982
1338.89428711	21.0444488525
1339.33496094	19.6485500336
1339.77575684	16.4920158386
1340.21643066	15.1907606125
1340.65893555	16.967004776
1341.09960938	17.0729351044
1341.5402832	8.07278060913
1341.98083496	12.3903455734
1342.42138672	9.22643470764
1342.86206055	13.9492464066
1343.30444336	15.5802431107
1343.74499512	16.1643981934
1344.1854248	15.8058128357
1344.62597656	15.1716365814
1345.06640625	12.3786277771
1345.50683594	17.4136981964
1345.94909668	11.257276535
1346.38952637	14.3193025589
1346.82983398	12.6452932358
1347.2701416	22.7723312378
1347.71044922	14.0018415451
1348.15075684	20.8239364624
1348.59106445	20.6056232452
1349.03137207	15.7655134201
1349.47155762	13.1257476807
1349.91174316	12.4125576019
1350.35388184	18.8400382996
1350.79394531	13.8675470352
1351.23413086	13.6187562943
1351.67431641	17.1983413696
1352.11437988	11.3797073364
1352.55444336	18.0892810822
1352.99450684	5.44720935822
1353.43457031	7.66827774048
1353.87451172	11.7601728439
1354.3145752	10.4863634109
1354.7545166	18.8185501099
1355.19445801	10.3821372986
1355.63439941	10.0922851563
1356.07434082	12.7162370682
1356.51416016	8.20119476318
1356.95397949	15.8645153046
1357.39379883	9.11550140381
1357.83361816	17.1793422699
1358.2734375	9.29532718658
1358.71325684	7.14262580872
1359.1529541	10.135509491
1359.59265137	8.71102523804
1360.03234863	13.1735267639
1360.4720459	9.67068862915
1360.91174316	10.0476951599
1361.35131836	10.7432308197
1361.7890625	18.2811889648
1362.22875977	5.85257053375
1362.66833496	12.1454048157
1363.10778809	10.2196893692
1363.54736328	15.5954265594
1363.98681641	11.2805995941
1364.42626953	8.41342926025
1364.86584473	21.5220603943
1365.30517578	14.9410333633
1365.74279785	12.9675245285
1366.18212891	14.6997156143
1366.62158203	7.35091495514
1367.06091309	5.41176748276
1367.50024414	11.9709043503
1367.9395752	13.5765123367
1368.37878418	8.95792198181
1368.81616211	14.9497232437
1369.25549316	13.4047632217
1369.69470215	7.34104728699
1370.13378906	14.5518188477
1370.57299805	6.98579549789
1371.01025391	5.18584156036
1371.44946289	7.65836954117
1371.8885498	11.0771045685
1372.32763672	12.076546669
1372.76672363	12.117143631
1373.20385742	2.6041238308
1373.64282227	2.77135896683
1374.08190918	5.41295480728
1374.52087402	12.3435869217
1374.95788574	7.40048933029
1375.39685059	13.4976186752
1375.83581543	7.64798164368
1376.2746582	13.5948839188
1376.71166992	14.5554447174
1377.1505127	5.30024433136
1377.58935547	16.1743240356
1378.02624512	16.2273540497
1378.46508789	3.00695919991
1378.90380859	12.2748680115
1379.3425293	13.2187738419
1379.77941895	16.5209503174
1380.21801758	4.06170368195
1380.65673828	10.9562892914
1381.09350586	10.086104393
1381.53210449	6.40074110031
1381.97070313	5.59909915924
1382.4074707	12.0794420242
1382.84594727	12.7047386169
1383.28271484	9.70318222046
1383.72119141	5.56365013123
1384.15966797	3.33249020576
1384.59631348	9.30764293671
1385.03466797	40.8010406494
1385.47314453	8.72488307953
1385.90966797	12.8423786163
1386.34802246	10.6013326645
1386.7845459	8.78700828552
1387.22290039	10.5573205948
1387.65930176	9.16903400421
1388.09765625	30.1958427429
1388.53588867	136.241073608
1388.97229004	220.183578491
1389.41052246	33.960193634
1389.84680176	22.6546115875
1390.28503418	12.1508731842
1390.72131348	11.0869569778
1391.15942383	11.2294397354
1391.59570313	9.98152065277
1392.03381348	9.18295097351
1392.47009277	1.2125068903
1392.90808105	5.10991239548
1393.34423828	11.20362854
1393.78222656	6.06950712204
1394.21838379	4.15778017044
1394.65637207	10.4598941803
1395.09240723	7.55221796036
1395.53039551	-4.36793715075e-018
1395.96643066	5.16464805603
1396.40429688	3.95860052109
1396.84020996	7.28859233856
1397.27807617	5.06525659561
1397.71398926	3.30837130547
1398.15002441	5.92879056931
1398.58776855	5.88442325592
1399.02355957	5.62549161911
1399.46130371	11.4629764557
1399.8972168	14.5052480698
1400.33300781	10.5840444565
1400.77062988	5.81459331512
1401.2064209	7.14816904068
1401.64404297	8.19016551971
1402.07983398	9.084233284
1402.51550293	9.72394561768
1402.95300293	14.0426244736
1403.38867188	4.81367111206
1403.82434082	18.0638618469
1404.26184082	16.4169940948
1404.6973877	11.0919046402
1405.1348877	10.4313583374
1405.57043457	10.174580574
1406.00598145	9.75264167786
1406.44152832	5.37510347366
1406.87878418	11.5066337585
1407.31433105	12.4009304047
1407.74975586	11.2122154236
1408.18701172	12.5239467621
1408.62243652	5.68895339966
1409.05786133	6.69817399979
1409.49499512	12.5181150436
1409.93041992	24.1428146362
1410.36572266	27.6190490723
1410.80102539	15.9915437698
1411.23815918	13.7337303162
1411.67333984	10.1777057648
1412.10864258	11.8199234009
1412.54382324	7.7409324646
1412.98083496	11.4577999115
1413.41601563	4.19994258881
1413.85119629	6.8713684082
1414.28625488	9.32339954376
1414.72143555	8.93620300293
1415.1583252	11.6326084137
1415.59338379	10.6015768051
1416.02844238	6.79076099396
1416.46337891	6.51208543777
1416.8984375	15.8596448898
1417.33337402	12.9496631622
1417.7701416	12.1891736984
1418.20507813	9.1760969162
1418.64001465	9.70050144196
1419.07495117	0.80406922102
1419.50976563	3.88862776756
1419.94458008	10.7252531052
1420.37939453	13.87225914
1420.81604004	3.67464068343e-018
1421.25085449	7.79747867584
1421.68566895	12.3364152908
1422.12036133	11.5555028915
1422.55505371	7.49311923981
1422.98974609	15.5700683594
1423.42443848	9.24630451202
1423.85900879	7.2288312912
1424.29370117	0.590017795563
1424.72827148	7.31678056717
1425.1628418	13.460773468
1425.59924316	12.8173904419
1426.03381348	8.36599063873
1426.46826172	0.336542338133
1426.90283203	10.2722711563
1427.33728027	14.4236125946
1427.77172852	10.1570701599
1428.20617676	15.0888814926
1428.640625	9.84587097168
1429.07495117	13.0500802994
1429.50927734	8.97756004333
1429.94360352	17.255897522
1430.37792969	17.2112598419
1430.81225586	14.6514730453
1431.24658203	11.4375238419
1431.68078613	13.5375213623
1432.11499023	16.5175857544
1432.54919434	11.0257825851
1432.98339844	14.6169776917
1433.41577148	7.70944070816
1433.84985352	9.80756282806
1434.28405762	11.616771698
1434.71813965	3.62511205673
1435.15222168	14.4855566025
1435.58630371	8.42496585846
1436.02026367	9.28944206238
1436.4543457	10.9498147964
1436.88830566	11.0948734283
1437.32226563	10.822719574
1437.75622559	10.2697000504
1438.18835449	13.4686145782
1438.62219238	8.92510986328
1439.05615234	12.7519292831
1439.48999023	8.89597892761
1439.92382813	19.4846878052
1440.35766602	12.547164917
1440.79150391	10.1744661331
1441.22338867	16.6236133575
1441.65710449	12.6164236069
1442.09094238	17.6047897339
1442.5246582	8.76611804962
1442.95825195	15.7781648636
1443.39196777	14.1922740936
1443.82373047	10.6893005371
1444.25744629	15.474603653
1444.69104004	12.6939144135
1445.12463379	14.9489355087
1445.55810547	15.9386396408
1445.98986816	18.6126289368
1446.42333984	9.74647331238
1446.85681152	12.8393115997
1447.2902832	9.46364498138
1447.72192383	12.339017868
1448.15539551	14.9294910431
1448.58874512	16.3421268463
1449.0222168	10.9967365265
1449.45373535	13.3009567261
1449.88708496	16.4244976044
1450.3203125	13.8508548737
1450.75183105	8.24704456329
1451.18505859	15.0295848846
1451.6184082	17.3009757996
1452.04980469	11.8051309586
1452.48303223	10.3370265961
1452.9161377	-0.772514224052
1453.34753418	10.5656137466
1453.78063965	9.75662994385
1454.21374512	10.932767868
1454.64501953	15.1541280746
1455.078125	18.6274852753
1455.51123047	17.2286109924
1455.94238281	18.5948295593
1456.37548828	16.1668987274
1456.80847168	6.83281946182
1457.23962402	12.0064506531
1457.67248535	6.81585597992
1458.1036377	15.6828784943
1458.53649902	13.6194963455
1458.96948242	12.0366916656
1459.4005127	11.9846477509
1459.83337402	11.6360139847
1460.26428223	16.860578537
1460.69714355	9.80668544769
1461.12805176	16.0174751282
1461.56079102	9.43008518219
1461.99353027	13.6478757858
1462.42443848	12.1927614212
1462.85717773	10.7307596207
1463.28796387	11.8941602707
1463.72070313	21.7552967072
1464.15148926	13.4442462921
1464.58410645	10.247089386
1465.01477051	7.13820314407
1465.4473877	20.2555484772
1465.87805176	4.10369825363
1466.31066895	0.276326686144
1466.74133301	14.8086853027
1467.17370605	0.0438498705626
1467.60437012	11.916636467
1468.03686523	15.8925886154
1468.46740723	20.9960403442
1468.89978027	6.04837036133
1469.33032227	17.680021286
1469.76086426	27.5705127716
1470.1932373	15.1830148697
1470.62365723	14.2467184067
1471.0559082	13.1597633362
1471.4864502	10.1864805222
1471.91687012	15.5869674683
1472.34899902	12.6726236343
1472.77941895	2.71403551102
1473.21154785	16.2897758484
1473.64196777	8.15500164032
1474.07226563	5.17697763443
1474.50427246	8.64215660095
1474.93457031	10.8733024597
1475.36669922	12.0418186188
1475.796875	10.2663249969
1476.22705078	13.8571844101
1476.65905762	12.7117347717
1477.0892334	18.0036239624
1477.51940918	17.5119991302
1477.95129395	10.0122556686
1478.38146973	13.8056850433
1478.81152344	16.3189754486
1479.24157715	11.9107494354
1479.67333984	15.9962215424
1480.10339355	13.4307498932
1480.5333252	11.0039920807
1480.96520996	12.8978633881
1481.3951416	17.1827964783
1481.82507324	6.81831598282
1482.25488281	14.6318817139
1482.68664551	10.884100914
1483.11645508	10.5712156296
1483.54638672	5.39258527756
1483.97619629	10.0483083725
1484.40771484	7.78076267242
1484.83752441	23.0522727966
1485.26733398	14.131939888
1485.69702148	9.75472640991
1486.12854004	11.8904867172
1486.55822754	15.943564415
1486.98791504	2.19447183609
1487.41760254	16.6392021179
1487.84716797	16.6264591217
1488.2767334	9.72347736359
1488.70812988	8.62617778778
1489.13769531	14.2579908371
1489.56726074	14.3118228912
1489.99682617	20.7506465912
1490.42626953	13.6632184982
1490.85571289	11.9444360733
1491.2869873	17.9762649536
1491.71643066	15.3525934219
1492.14587402	19.5332393646
1492.57519531	16.5020103455
1493.00463867	9.90131092072
1493.43395996	13.6017494202
1493.86328125	12.0771102905
1494.29260254	12.0295934677
1494.72180176	17.5131988525
1495.15112305	9.83115386963
1495.58215332	11.2285575867
1496.01135254	11.4930210114
1496.44055176	12.8330392838
1496.86975098	10.9529800415
1497.2989502	15.4558601379
1497.72802734	3.78758811951
1498.15710449	11.9871921539
1498.58630371	14.0034570694
1499.01525879	18.4145469666
1499.44433594	14.3451004028
1499.87341309	9.67019176483
1500.30236816	3.48639798164
1500.73132324	4.95206832886
1501.16027832	9.18282413483
1501.5892334	7.77844762802
1502.01818848	13.6677923203
1502.44714355	11.7938117981
1502.87597656	11.296661377
1503.30480957	16.6417865753
1503.73364258	15.405380249
1504.16247559	12.9416503906
1504.59130859	14.2435369492
1505.02001953	17.0610599518
1505.44873047	15.6950531006
1505.87561035	9.51039409637
1506.30432129	11.8300962448
1506.73303223	13.6073207855
1507.16174316	4.29133558273
1507.59033203	19.1393680573
1508.01904297	9.17331123352
1508.44763184	20.7365169525
1508.8762207	12.8469772339
1509.3046875	10.7867889404
1509.73144531	15.8921575546
1510.15991211	12.7578840256
1510.58837891	11.4549722672
1511.01696777	15.5278091431
1511.4453125	15.4217453003
1511.8737793	14.7545814514
1512.30224609	12.1189632416
1512.72875977	18.5652332306
1513.15710449	9.62181091309
1513.58544922	15.5735502243
1514.01379395	11.4570941925
1514.44213867	-2.44792521756e-019
1514.86853027	5.09306812286
1515.29675293	9.59927749634
1515.72509766	10.0589046478
1516.15332031	13.3390274048
1516.5814209	6.99328374863
1517.0078125	6.24761915207
1517.43591309	9.43314838409
1517.86413574	10.8230190277
1518.29223633	5.98722076416
1518.71850586	7.4534611702
1519.14660645	8.48054504395
1519.57458496	9.3230381012
1520.00268555	10.3459806442
1520.42883301	2.99429583549
1520.85681152	7.16795349121
1521.28479004	8.3160200119
1521.7109375	10.2275238037
1522.13879395	12.9331932068
1522.56665039	11.2328071594
1522.99279785	6.21038103104
1523.4206543	11.4070549011
