# Supplementary material for: Deep CO2 in the end-Triassic Central Atlantic Magmatic Province
Source: Nat Commun. 2020 Apr 7;11:1670. doi: 10.1038/s41467-020-15325-6 (PMC7138847; doi:10.1038/s41467-020-15325-6)
Supplement: Supplementary file 3 — Source Data 1 [file 41467_2020_15325_MOESM3_ESM.zip › CO2/NS12I_3Px_Incl2_Bubble4_CO2.txt]

1069.06604004	9.44493865967
1069.52819824	12.0897026062
1069.98840332	12.7574319839
1070.45056152	13.6280288696
1070.91064453	10.8915185928
1071.37268066	15.0923957825
1071.8347168	9.68361854553
1072.2947998	7.18840551376
1072.75683594	18.423538208
1073.21679688	9.03855323792
1073.67883301	11.7423419952
1074.13879395	12.3832273483
1074.60070801	7.0182595253
1075.06054688	10.0470533371
1075.52246094	8.2527179718
1075.9822998	13.0593481064
1076.4440918	7.18307065964
1076.90393066	13.0101213455
1077.36572266	8.72294425964
1077.82556152	4.31726694107
1078.28723145	9.28498840332
1078.74694824	7.63568782806
1079.20861816	8.66510772705
1079.66833496	15.8517723083
1080.12988281	13.1970767975
1080.58959961	14.8731718063
1081.05114746	9.35731506348
1081.51074219	-4.32379738413e-006
1081.97033691	6.86540651321
1082.4317627	19.0030822754
1082.89123535	22.9803905487
1083.35266113	9.96652698517
1083.81225586	19.1578807831
1084.27355957	26.1116161346
1084.73303223	15.0941095352
1085.19238281	23.9673843384
1085.65368652	16.2310390472
1086.11315918	14.2821569443
1086.57434082	22.5681858063
1087.03369141	25.0521583557
1087.49304199	28.4962100983
1087.95422363	19.4284477234
1088.41345215	24.1167850494
1088.87268066	17.8482151031
1089.33374023	23.5042800903
1089.79296875	30.2278614044
1090.25402832	33.6339416504
1090.71313477	28.6742916107
1091.17224121	22.3861598969
1091.63330078	31.4945259094
1092.09228516	26.3665618896
1092.5513916	31.7641429901
1093.01037598	29.6503658295
1093.47119141	31.4762744904
1093.93017578	36.6883430481
1094.38916016	31.1979026794
1094.84997559	48.1439857483
1095.30883789	39.465587616
1095.7677002	33.0210838318
1096.2265625	37.215473175
1096.68737793	45.1888694763
1097.14611816	49.1518135071
1097.6048584	43.7617645264
1098.06555176	36.3128967285
1098.52429199	41.5915870667
1098.98303223	43.0364379883
1099.44165039	50.4644584656
1099.90026855	54.4324760437
1100.36083984	46.2051734924
1100.81945801	42.6770172119
1101.27807617	48.9668273926
1101.73657227	50.8199157715
1102.19702148	54.5466079712
1102.65551758	47.628162384
1103.11401367	50.7895088196
1103.57250977	43.1662330627
1104.03088379	47.8440170288
1104.48937988	51.5397262573
1104.94970703	58.2443885803
1105.40808105	49.9137382507
1105.86633301	44.6142997742
1106.32470703	50.145526886
1106.78295898	55.1857452393
1107.24121094	53.7163162231
1107.70141602	57.3217163086
1108.15966797	56.265712738
1108.61779785	53.3497505188
1109.0760498	56.6749229431
1109.53417969	53.8869819641
1109.99230957	58.1603088379
1110.45043945	56.7081832886
1110.90844727	60.708946228
1111.36657715	58.9682731628
1111.82653809	53.1732711792
1112.2845459	59.8003883362
1112.74255371	61.1078910828
1113.20043945	65.7147750854
1113.65844727	61.6554908752
1114.11633301	60.2967262268
1114.57421875	72.4285583496
1115.03210449	65.4935913086
1115.48999023	65.6482009888
1115.94775391	58.2562065125
1116.40551758	59.9147911072
1116.86328125	74.4500274658
1117.32104492	70.4258956909
1117.77880859	68.027053833
1118.23657227	63.2813720703
1118.69421387	67.5892562866
1119.15185547	63.6794319153
1119.60949707	63.4579620361
1120.06713867	67.3302230835
1120.5246582	63.6113853455
1120.9822998	65.9254379272
1121.43981934	73.5919494629
1121.89733887	68.2990722656
1122.35473633	69.1895599365
1122.81225586	69.0802307129
1123.26965332	65.8455581665
1123.72717285	64.8835525513
1124.18457031	65.2259597778
1124.6418457	66.0754699707
1125.09924316	56.5462684631
1125.55651855	60.4546813965
1126.01391602	63.0102005005
1126.46923828	69.7908859253
1126.92651367	63.5158958435
1127.38366699	66.9044265747
1127.84094238	72.4063949585
1128.2980957	53.6435394287
1128.75524902	63.0444412231
1129.21240234	63.6889152527
1129.66955566	59.2169342041
1130.12658691	58.3055725098
1130.58178711	60.614315033
1131.03881836	56.8813400269
1131.49584961	61.2563858032
1131.95275879	67.7197723389
1132.40979004	57.0394248962
1132.86669922	61.9411888123
1133.32177734	52.9884567261
1133.77868652	53.6665725708
1134.23547363	52.0607910156
1134.69238281	38.7803573608
1135.14916992	57.6696052551
1135.60595703	43.8952980042
1136.06091309	40.8217277527
1136.51757813	46.8630485535
1136.97436523	55.4832191467
1137.43103027	49.8998184204
1137.88586426	46.0188064575
1138.3425293	35.4876937866
1138.79919434	39.3868904114
1139.2557373	44.5851364136
1139.71240234	50.5364151001
1140.16699219	43.3279075623
1140.62353516	42.9285888672
1141.08007813	44.8354568481
1141.53466797	36.4995307922
1141.99121094	40.1394309998
1142.44763184	38.8161888123
1142.90405273	36.9589614868
1143.35852051	41.7935409546
1143.81494141	33.7439155579
1144.27124023	33.3270835876
1144.72570801	38.9685554504
1145.18200684	40.7051734924
1145.63830566	30.4034996033
1146.09265137	38.8596343994
1146.5489502	33.9676551819
1147.00512695	28.2025184631
1147.45947266	30.7300662994
1147.91564941	34.0890922546
1148.3717041	30.1924152374
1148.82592773	28.3136482239
1149.28210449	37.9240684509
1149.73815918	28.4873714447
1150.19226074	32.1269187927
1150.64831543	37.0353889465
1151.10437012	27.9468803406
1151.55834961	26.2409496307
1152.0144043	29.3603782654
1152.46838379	33.1388397217
1152.92431641	23.7760410309
1153.38012695	23.9580783844
1153.83410645	25.3839855194
1154.28991699	26.2879962921
1154.74389648	15.3848438263
1155.19970703	25.5292491913
1155.65356445	15.1857814789
1156.10925293	26.6688938141
1156.56311035	28.5074081421
1157.01879883	20.5046825409
1157.4744873	18.5337162018
1157.92822266	15.4978284836
1158.38391113	18.6859474182
1158.83752441	20.3240413666
1159.29321289	22.8523807526
1159.74682617	18.1966686249
1160.20239258	24.4696063995
1160.65600586	21.8222541809
1161.1114502	14.6785984039
1161.56506348	14.5302181244
1162.02038574	17.4190216064
1162.47399902	17.6517944336
1162.92932129	18.8858909607
1163.3828125	27.0487003326
1163.83813477	16.9788551331
1164.29162598	20.5761795044
1164.74499512	13.0345163345
1165.20031738	19.3610191345
1165.65368652	22.0616817474
1166.10888672	16.7460250854
1166.56213379	20.9067726135
1167.01733398	17.7968063354
1167.47058105	11.4465045929
1167.92382813	19.5211524963
1168.37890625	19.8120632172
1168.83215332	13.9802627563
1169.28723145	13.2809648514
1169.74035645	21.8147678375
1170.19348145	15.4372787476
1170.6484375	12.3669710159
1171.1015625	21.3816337585
1171.55456543	13.7268619537
1172.00952148	10.3193702698
1172.46252441	12.4625396729
1172.9173584	10.6615562439
1173.37036133	20.1215248108
1173.82324219	9.61994361877
1174.27807617	21.1009960175
1174.73095703	24.2308731079
1175.18383789	12.5206308365
1175.6385498	9.53340148926
1176.09143066	18.7753448486
1176.54418945	16.0942497253
1176.99694824	11.5017700195
1177.45166016	20.6478538513
1177.90429688	17.5889396667
1178.35705566	17.5866603851
1178.81164551	11.7983293533
1179.26428223	12.6194562912
1179.71691895	18.2958278656
1180.16955566	13.0210475922
1180.62402344	10.8511238098
1181.07653809	18.2170505524
1181.52905273	21.7149143219
1181.98156738	15.7049541473
1182.43603516	15.0909814835
1182.88842773	10.2663202286
1183.34094238	11.717209816
1183.79333496	18.8175945282
1184.24572754	12.2624139786
1184.69995117	12.360824585
1185.15234375	10.8738822937
1185.60461426	17.9376659393
1186.05700684	18.3021430969
1186.50927734	17.6039638519
1186.96337891	12.7897558212
1187.41564941	18.728307724
1187.86779785	18.0202064514
1188.32006836	17.3764266968
1188.7722168	19.6362895966
1189.22436523	14.9113388062
1189.67651367	21.5855998993
1190.13049316	18.8432159424
1190.58251953	18.4210948944
1191.0345459	14.6454687119
1191.48657227	11.1187448502
1191.93859863	15.7239599228
1192.390625	9.84944248199
1192.8425293	5.66285181046
1193.29443359	18.0037631989
1193.74829102	11.2723646164
1194.20019531	12.9244270325
1194.65197754	12.4168119431
1195.10388184	15.7864103317
1195.55566406	5.14371585846
1196.00744629	13.999045372
1196.45922852	12.6901884079
1196.91101074	13.0405340195
1197.3626709	12.6790485382
1197.81445313	10.0423355103
1198.26611328	9.56859493256
1198.71777344	11.5718622208
1199.16943359	12.639913559
1199.62097168	12.4507312775
1200.07263184	18.6223068237
1200.52416992	7.26269292831
1200.97570801	10.2348546982
1201.42724609	4.97962713242
1201.87866211	4.53298091888
1202.3302002	10.4738378525
1202.78161621	7.63993024826
1203.23303223	4.93305635452
1203.68444824	8.49787425995
1204.13586426	7.38863420486
1204.5871582	2.72322130203
1205.03845215	8.70373821259
1205.48986816	13.0726613998
1205.94116211	14.7309770584
1206.39233398	5.71610689163
1206.84362793	13.7786054611
1207.2947998	7.92647314072
1207.74597168	12.2961807251
1208.1953125	11.7931079865
1208.64648438	9.64821815491
1209.09753418	12.0023679733
1209.54870605	14.4894046783
1209.99975586	7.54576969147
1210.45080566	11.4932804108
1210.90185547	10.0203857422
1211.3527832	7.18560409546
1211.80383301	9.74057579041
1212.25292969	8.73300552368
1212.70385742	6.59523773193
1213.15478516	0.000505373172928
1213.60559082	11.8676052094
1214.05651855	10.2474412918
1214.50732422	15.9496507645
1214.95629883	16.9169712067
1215.40710449	9.88999271393
1215.85791016	9.15968132019
1216.30859375	7.80534315109
1216.75927734	12.8943004608
1217.21008301	7.24677038193
1217.65881348	10.1644182205
1218.10949707	15.7760562897
1218.56018066	11.2668333054
1219.01074219	10.9522323608
1219.45947266	14.7373027802
1219.91003418	8.22010135651
1220.3605957	8.55856227875
1220.81103516	7.11675262451
1221.25964355	5.20604133606
1221.71020508	13.3782987595
1222.16064453	8.56045150757
1222.61108398	10.536488533
1223.05957031	7.1945233345
1223.51000977	7.28779983521
1223.96032715	4.36672925949
1224.41064453	10.804974556
1224.85913086	13.0814228058
1225.30944824	-0.000647298409604
1225.75964355	5.57446289063
1226.20800781	11.106552124
1226.65820313	8.34455966949
1227.10839844	7.20784473419
1227.5567627	9.038438797
1228.00683594	7.6247215271
1228.45703125	7.26746416092
1228.90527344	6.79877901077
1229.35534668	7.73485994339
1229.80541992	3.80816221237
1230.25354004	3.99012756348
1230.70349121	5.4970998764
1231.15161133	9.11123180389
1231.60168457	6.52670669556
1232.05163574	5.80805015564
1232.49963379	8.23494148254
1232.94946289	5.77169132233
1233.39746094	11.813337326
1233.84741211	2.42944121361
1234.29724121	0.86862206459
1234.74511719	6.97674274445
1235.19494629	5.77639722824
1235.64282227	10.189286232
1236.0925293	7.26147317886
1236.54040527	10.7267417908
1236.98999023	11.8978691101
1237.43969727	6.11128950119
1237.88745117	9.31696796417
1238.3371582	6.53560495377
1238.78479004	13.6987333298
1239.234375	9.08253955841
1239.68212891	16.753616333
1240.1315918	13.0192546844
1240.57922363	10.4426803589
1241.02868652	3.49977064133
1241.47631836	2.71002531052
1241.92578125	11.1929540634
1242.37329102	15.9359416962
1242.82263184	10.249045372
1243.2701416	8.90816879272
1243.71948242	5.838991642
1244.16699219	4.60876893997
1244.61621094	13.6752948761
1245.0637207	11.8362884521
1245.51098633	11.2474632263
1245.96032715	6.4573507309
1246.40759277	4.70899677277
1246.85681152	14.6098146439
1247.30407715	15.1247367859
1247.75317383	9.92578792572
1248.20043945	6.12953519821
1248.64770508	12.039604187
1249.09680176	5.32267904282
1249.54394531	10.6387491226
1249.99108887	5.05973291397
1250.44006348	10.2891235352
1250.88720703	10.0644779205
1251.33618164	12.9427013397
1251.78320313	7.64028787613
1252.23022461	9.88235187531
1252.67907715	11.3375225067
1253.12609863	13.5498857498
1253.57312012	8.46440887451
1254.02185059	2.10640144348
1254.46875	4.10047149658
1254.91564941	12.9262313843
1255.36450195	10.3137903214
1255.8112793	9.85382843018
1256.25817871	8.80728054047
1256.70678711	13.9762058258
1257.15356445	12.2079553604
1257.6003418	8.05346393585
1258.04711914	11.2185945511
1258.49572754	14.300368309
1258.94238281	12.4230365753
1259.38903809	11.1421489716
1259.83569336	14.8689680099
1260.28417969	5.26790380478
1260.73083496	8.8740978241
1261.17736816	8.92920207977
1261.62390137	12.0675468445
1262.0723877	8.58305168152
1262.51879883	8.05561065674
1262.96533203	13.0998077393
1263.41186523	14.1289043427
1263.86010742	14.7462778091
1264.30651855	6.94668912888
1264.75292969	7.39906835556
1265.19934082	13.181470871
1265.64562988	18.9781093597
1266.09387207	26.3258838654
1266.54016113	15.7225637436
1266.9864502	7.58061361313
1267.43273926	11.493060112
1267.87890625	7.63825511932
1268.32519531	13.8982686996
1268.7713623	12.3930444717
1269.21936035	8.5027179718
1269.66552734	12.6210727692
1270.11169434	12.2053499222
1270.55773926	12.5126829147
1271.00390625	9.21160888672
1271.44995117	10.0102987289
1271.89587402	9.67972373962
1272.34191895	10.1559228897
1272.78979492	11.8831577301
1273.23571777	13.7483654022
1273.6817627	6.49160909653
1274.12768555	10.6064605713
1274.57348633	11.356719017
1275.01940918	5.47914266586
1275.46520996	10.752245903
1275.91113281	13.5550718307
1276.35693359	5.50036430359
1276.8026123	12.6415815353
1277.24841309	14.3798465729
1277.69421387	11.6140012741
1278.13989258	10.0840301514
1278.58557129	14.4423713684
1279.03125	2.46318435669
1279.47692871	12.8117589951
1279.92248535	14.273349762
1280.36816406	16.843547821
1280.8137207	11.4979963303
1281.25927734	12.7067747116
1281.70483398	9.91442203522
1282.15026855	10.2038173676
1282.5958252	10.9279098511
1283.04125977	0.000180212533451
1283.48669434	16.2145900726
1283.93212891	12.6782588959
1284.37744141	12.7772293091
1284.82287598	11.0977725983
1285.26818848	7.24121761322
1285.71350098	28.6358642578
1286.15881348	105.182388306
1286.60412598	49.7802848816
1287.04748535	15.4629926682
1287.49279785	13.7244186401
1287.93798828	15.1399364471
1288.38317871	12.1408195496
1288.82836914	11.2471694946
1289.27355957	5.41551780701
1289.71862793	12.5494365692
1290.16369629	12.093506813
1290.60693359	13.2599344254
1291.05200195	11.4859981537
1291.49707031	9.70962810516
1291.9420166	7.68899440765
1292.38708496	10.1584529877
1292.83203125	9.00984668732
1293.27697754	7.30964183807
1293.7199707	9.01765441895
1294.16491699	10.1795663834
1294.60974121	11.3831710815
1295.0546875	10.160402298
1295.49951172	14.3112134933
1295.94238281	13.2006721497
1296.38720703	12.7561149597
1296.83190918	12.7309083939
1297.2767334	9.86650276184
1297.71948242	7.18070411682
1298.16418457	14.6506786346
1298.60888672	11.6464729309
1299.05358887	15.6250915527
1299.49816895	23.7169589996
1299.94091797	14.4933900833
1300.38549805	19.5563964844
1300.83007813	11.5662145615
1301.27270508	11.294467926
1301.71728516	12.8848333359
1302.16174316	4.13503408432
1302.60620117	15.7401514053
1303.04882813	8.30307674408
1303.49316406	11.8002920151
1303.93762207	8.45549869537
1304.38012695	11.9279899597
1304.82446289	9.60731315613
1305.26879883	12.0848360062
1305.71130371	10.8850183487
1306.15551758	6.54124450684
1306.59985352	4.15818023682
1307.04223633	13.2111263275
1307.4864502	3.92680692673
1307.93066406	7.0846529007
1308.3729248	14.0899534225
1308.81713867	4.65095090866
1309.25939941	12.456287384
1309.70349121	11.4701156616
1310.14758301	10.8582334518
1310.58972168	10.8466825485
1311.03381348	16.3991718292
1311.47595215	11.4318475723
1311.91992188	8.3574590683
1312.3638916	12.3390407562
1312.80603027	11.2050609589
1313.25	6.18272686005
1313.6920166	5.12761640549
1314.13586426	3.82174444199
1314.57788086	14.6448993683
1315.02172852	12.197933197
1315.46557617	9.48312664032
1315.9074707	9.81852626801
1316.35119629	6.25333213806
1316.79309082	15.0698251724
1317.23681641	9.88137435913
1317.67871094	12.3633995056
1318.12231445	16.97514534
1318.56420898	11.6896018982
1319.0078125	11.588470459
1319.44958496	6.33073091507
1319.89318848	13.6069669724
1320.33483887	15.9255285263
1320.77844238	8.98700428009
1321.22009277	13.3327951431
1321.66174316	8.76323890686
1322.10522461	13.4013261795
1322.54675293	18.1463928223
1322.99023438	18.2151298523
1323.4317627	10.0066318512
1323.87512207	4.81300210953
1324.31665039	10.0764474869
1324.75817871	4.20369625092
1325.20141602	15.0677146912
1325.64294434	9.87679672241
1326.08618164	10.1293468475
1326.52758789	11.1525249481
1326.96887207	13.200050354
1327.41210938	12.7874307632
1327.85351563	14.8944635391
1328.29663086	14.9110031128
1328.73791504	9.98718833923
1329.17919922	13.0792512894
1329.62231445	12.4981193542
1330.06347656	16.2381248474
1330.50463867	17.9892024994
1330.94775391	13.2915430069
1331.38879395	13.5158662796
1331.82995605	26.0986595154
1332.27294922	17.8117141724
1332.71398926	13.4354715347
1333.1550293	19.9992599487
1333.59802246	17.8908348083
1334.03894043	17.869720459
1334.47998047	17.5424957275
1334.92089844	8.67288017273
1335.36376953	13.4012727737
1335.8046875	20.2992477417
1336.24560547	18.9810028076
1336.68640137	18.3744716644
1337.12915039	18.2322540283
1337.57006836	14.6633310318
1338.01086426	13.2330331802
1338.45166016	16.7864665985
1338.89428711	13.0389127731
1339.33496094	22.3692913055
1339.77575684	20.1415119171
1340.21643066	17.5922603607
1340.65893555	20.0589008331
1341.09960938	16.8928661346
1341.5402832	18.0110702515
1341.98083496	18.9146556854
1342.42138672	13.5740337372
1342.86206055	18.0921573639
1343.30444336	18.2050323486
1343.74499512	19.5706043243
1344.1854248	19.3423595428
1344.62597656	21.2715492249
1345.06640625	16.2936592102
1345.50683594	20.1078453064
1345.94909668	13.9980621338
1346.38952637	19.8895950317
1346.82983398	18.7528629303
1347.2701416	16.1368579865
1347.71044922	14.2172241211
1348.15075684	17.9319496155
1348.59106445	20.129360199
1349.03137207	17.3091049194
1349.47155762	16.7760105133
1349.91174316	12.6747274399
1350.35388184	16.9953594208
1350.79394531	17.0382461548
1351.23413086	15.8678607941
1351.67431641	17.4419536591
1352.11437988	15.165307045
1352.55444336	16.2659187317
1352.99450684	15.4303398132
1353.43457031	13.8448352814
1353.87451172	14.5723924637
1354.3145752	10.9992408752
1354.7545166	15.4713125229
1355.19445801	15.498705864
1355.63439941	14.6733865738
1356.07434082	13.4980239868
1356.51416016	14.4082860947
1356.95397949	14.1372041702
1357.39379883	12.3701105118
1357.83361816	7.82001638412
1358.2734375	13.6954488754
1358.71325684	14.7569952011
1359.1529541	11.2168598175
1359.59265137	14.3948507309
1360.03234863	14.8008232117
1360.4720459	11.3103256226
1360.91174316	20.2582588196
1361.35131836	10.4788017273
1361.7890625	13.4046897888
1362.22875977	11.8682365417
1362.66833496	10.3880834579
1363.10778809	11.68151474
1363.54736328	13.5432519913
1363.98681641	12.2636079788
1364.42626953	14.0439834595
1364.86584473	10.9457178116
1365.30517578	20.172328949
1365.74279785	14.2265129089
1366.18212891	13.5628404617
1366.62158203	8.04219150543
1367.06091309	13.1534986496
1367.50024414	13.8279008865
1367.9395752	12.7102937698
1368.37878418	17.6055297852
1368.81616211	14.6609382629
1369.25549316	12.7611074448
1369.69470215	11.6502246857
1370.13378906	17.8045463562
1370.57299805	5.00625562668
1371.01025391	16.2045078278
1371.44946289	11.9760665894
1371.8885498	16.8608932495
1372.32763672	14.3107872009
1372.76672363	9.0485086441
1373.20385742	9.66400718689
1373.64282227	14.4833612442
1374.08190918	12.1534996033
1374.52087402	12.961938858
1374.95788574	9.2737455368
1375.39685059	14.3457717896
1375.83581543	8.27310752869
1376.2746582	19.7885551453
1376.71166992	15.2195949554
1377.1505127	11.7447748184
1377.58935547	12.9760284424
1378.02624512	13.3545598984
1378.46508789	16.1153755188
1378.90380859	4.27105951309
1379.3425293	11.4806060791
1379.77941895	10.6339054108
1380.21801758	14.8392820358
1380.65673828	6.13686656952
1381.09350586	13.4206171036
1381.53210449	12.0756731033
1381.97070313	17.9086093903
1382.4074707	15.1960630417
1382.84594727	15.7244329453
1383.28271484	13.0432090759
1383.72119141	10.1436405182
1384.15966797	15.9882316589
1384.59631348	12.570353508
1385.03466797	40.8441925049
1385.47314453	12.5877580643
1385.90966797	19.5376605988
1386.34802246	13.9598426819
1386.7845459	10.3874015808
1387.22290039	12.0228185654
1387.65930176	16.2631721497
1388.09765625	18.1742286682
1388.53588867	68.1117324829
1388.97229004	148.11932373
1389.41052246	39.1494522095
1389.84680176	11.3847875595
1390.28503418	12.9881496429
1390.72131348	10.5945730209
1391.15942383	15.2651233673
1391.59570313	13.2298259735
1392.03381348	14.1141080856
1392.47009277	9.18409633636
1392.90808105	12.1020517349
1393.34423828	2.19217514992
1393.78222656	9.995470047
1394.21838379	11.7320241928
1394.65637207	6.08767795563
1395.09240723	11.1092691422
1395.53039551	4.45480823517
1395.96643066	5.68533802032
1396.40429688	2.85729026794
1396.84020996	4.13676548004
1397.27807617	11.1596040726
1397.71398926	11.3632068634
1398.15002441	7.38805675507
1398.58776855	9.71849060059
1399.02355957	16.3257083893
1399.46130371	10.4503030777
1399.8972168	9.21082878113
1400.33300781	7.00151824951
1400.77062988	10.7267560959
1401.2064209	15.259645462
1401.64404297	13.9780273438
1402.07983398	9.21214199066
1402.51550293	8.31340789795
1402.95300293	9.88654327393
1403.38867188	1.93805468082
1403.82434082	10.611538887
1404.26184082	8.09494876862
1404.6973877	13.0754995346
1405.1348877	12.4442996979
1405.57043457	13.5231313705
1406.00598145	9.22069835663
1406.44152832	4.09313583374
1406.87878418	11.0992851257
1407.31433105	15.0169887543
1407.74975586	3.76315641403
1408.18701172	7.68574523926
1408.62243652	0.281573861837
1409.05786133	13.3478488922
1409.49499512	12.0956840515
1409.93041992	28.9772548676
1410.36572266	24.8088226318
1410.80102539	19.4766960144
1411.23815918	11.5874357224
1411.67333984	13.6147127151
1412.10864258	3.48224687576
1412.54382324	10.3982105255
1412.98083496	1.12212193012
1413.41601563	8.65772819519
1413.85119629	4.53952455521
1414.28625488	9.67937469482
1414.72143555	9.16218090057
1415.1583252	11.6441555023
1415.59338379	15.4297218323
1416.02844238	10.5614919662
1416.46337891	7.98168087006
1416.8984375	4.18952703476
1417.33337402	8.00541687012
1417.7701416	5.4020652771
1418.20507813	13.2937870026
1418.64001465	9.64149951935
1419.07495117	7.96452093124
1419.50976563	12.3236408234
1419.94458008	4.34923124313
1420.37939453	10.4390287399
1420.81604004	7.35360336304
1421.25085449	6.82564496994
1421.68566895	7.85432529449
1422.12036133	8.28824520111
1422.55505371	6.39274215698
1422.98974609	-7.69232501625e-005
1423.42443848	8.11728096008
1423.85900879	3.05758857727
1424.29370117	1.30365347862
1424.72827148	6.26910734177
1425.1628418	13.6498451233
1425.59924316	2.99809336662
1426.03381348	11.5936002731
1426.46826172	12.6338558197
1426.90283203	9.22672653198
1427.33728027	6.99354887009
1427.77172852	9.48834133148
1428.20617676	10.7443361282
1428.640625	10.2921152115
1429.07495117	6.26212215424
1429.50927734	2.35852384567
1429.94360352	8.74855709076
1430.37792969	12.0052652359
1430.81225586	10.6952543259
1431.24658203	5.93417167664
1431.68078613	6.09820652008
1432.11499023	9.6542339325
1432.54919434	8.3093328476
1432.98339844	11.1223106384
1433.41577148	4.43763923645
1433.84985352	14.6544342041
1434.28405762	4.05976819992
1434.71813965	11.3476076126
1435.15222168	6.14767122269
1435.58630371	5.62411308289
1436.02026367	10.2558755875
1436.4543457	6.39957761765
1436.88830566	13.1041040421
1437.32226563	2.38546609879
1437.75622559	8.37124252319
1438.18835449	7.60622262955
1438.62219238	7.12084102631
1439.05615234	6.45790672302
1439.48999023	9.44473361969
1439.92382813	12.5680809021
1440.35766602	4.71819210052
1440.79150391	4.79741334915
1441.22338867	8.21671104431
1441.65710449	6.91556835175
1442.09094238	3.38916897774
1442.5246582	9.97428703308
1442.95825195	13.0192070007
1443.39196777	5.00665998459
1443.82373047	8.86030673981
1444.25744629	4.54963159561
1444.69104004	11.3489112854
1445.12463379	10.2831125259
1445.55810547	4.63493442535
1445.98986816	11.4208478928
1446.42333984	16.4628105164
1446.85681152	10.0443353653
1447.2902832	3.15338468552
1447.72192383	7.92115497589
1448.15539551	12.337471962
1448.58874512	9.75755977631
1449.0222168	7.86257696152
1449.45373535	11.7053451538
1449.88708496	10.8826599121
1450.3203125	8.90895366669
1450.75183105	7.33656787872
1451.18505859	12.0011997223
1451.6184082	3.98186254501
1452.04980469	4.7037525177
1452.48303223	9.42278671265
1452.9161377	11.4415893555
1453.34753418	6.48835802078
1453.78063965	7.42136096954
1454.21374512	7.40649271011
1454.64501953	13.1632461548
1455.078125	7.35730266571
1455.51123047	10.0427341461
1455.94238281	5.01375484467
1456.37548828	12.0327768326
1456.80847168	2.12124490738
1457.23962402	6.47173595428
1457.67248535	10.2001132965
1458.1036377	11.950928688
1458.53649902	8.85582065582
1458.96948242	6.98972511292
1459.4005127	10.2259941101
1459.83337402	9.22457027435
1460.26428223	10.5796823502
1460.69714355	16.6297893524
1461.12805176	3.23229837418
1461.56079102	1.12502288818
1461.99353027	8.15998744965
1462.42443848	6.57805490494
1462.85717773	13.2620267868
1463.28796387	10.9790210724
1463.72070313	8.44732952118
1464.15148926	9.62310409546
1464.58410645	9.18893051147
1465.01477051	9.56812667847
1465.4473877	9.64718532562
1465.87805176	11.9785070419
1466.31066895	5.91706562042
1466.74133301	7.47576713562
1467.17370605	3.2475733757
1467.60437012	16.3674564362
1468.03686523	2.84204411507
1468.46740723	12.4119911194
1468.89978027	6.02473258972
1469.33032227	5.5577340126
1469.76086426	7.11385679245
1470.1932373	9.91370105743
1470.62365723	11.7381505966
1471.0559082	6.37719488144
1471.4864502	12.5789766312
1471.91687012	9.31140327454
1472.34899902	12.601524353
1472.77941895	15.5385761261
1473.21154785	4.0191116333
1473.64196777	8.76250648499
1474.07226563	12.0072879791
1474.50427246	9.41849517822
1474.93457031	6.72869634628
1475.36669922	13.9771747589
1475.796875	9.18127059937
1476.22705078	7.9745965004
1476.65905762	7.658015728
1477.0892334	8.19359874725
1477.51940918	10.5334529877
1477.95129395	4.67146539688
1478.38146973	5.40914058685
1478.81152344	3.55600214005
1479.24157715	8.587890625
1479.67333984	10.1399927139
1480.10339355	6.65140962601
1480.5333252	8.93957138062
1480.96520996	7.85067272186
1481.3951416	6.75874614716
1481.82507324	9.59880065918
1482.25488281	0.704650819302
1482.68664551	10.6956157684
1483.11645508	12.8782558441
1483.54638672	12.9568958282
1483.97619629	5.6822142601
1484.40771484	6.58900499344
1484.83752441	7.42613363266
1485.26733398	13.8388757706
1485.69702148	4.24873781204
1486.12854004	7.24825191498
1486.55822754	6.0170135498
1486.98791504	12.4404220581
1487.41760254	8.85167598724
1487.84716797	5.49354028702
1488.2767334	2.80497860909
1488.70812988	7.80038738251
1489.13769531	11.2322311401
1489.56726074	9.19128894806
1489.99682617	10.4226856232
1490.42626953	7.86452865601
1490.85571289	5.23588895798
1491.2869873	13.3638124466
1491.71643066	8.322395297e-005
1492.14587402	5.97859668732
1492.57519531	8.79065322876
1493.00463867	5.58559989929
1493.43395996	11.6715316772
1493.86328125	6.25557279587
1494.29260254	13.8500900269
1494.72180176	8.45565986633
1495.15112305	6.89872598648
1495.58215332	16.1234798431
1496.01135254	10.0857868195
1496.44055176	4.77435112
1496.86975098	7.19267463684
1497.2989502	9.07494163513
1497.72802734	12.3040065765
1498.15710449	5.88780784607
1498.58630371	11.0039777756
1499.01525879	8.50693511963
1499.44433594	12.8361301422
1499.87341309	5.40251016617
1500.30236816	5.13854980469
1500.73132324	11.5813331604
1501.16027832	5.49396038055
1501.5892334	4.20390939713
1502.01818848	8.75348567963
1502.44714355	3.90133333206
1502.87597656	11.3977842331
1503.30480957	6.40530490875
1503.73364258	9.46125793457
1504.16247559	10.9496841431
1504.59130859	6.71045207977
1505.02001953	5.84427976608
1505.44873047	12.6238641739
1505.87561035	11.4168167114
1506.30432129	12.3143701553
1506.73303223	14.5866966248
1507.16174316	15.2597141266
1507.59033203	9.47419452667
1508.01904297	16.47315979
1508.44763184	5.2738275528
1508.8762207	2.22159337997
1509.3046875	13.7467927933
1509.73144531	11.962720871
1510.15991211	11.518866539
1510.58837891	16.263835907
1511.01696777	13.1768865585
1511.4453125	9.95724105835
1511.8737793	6.03677082062
1512.30224609	11.0781269073
1512.72875977	8.23328399658
1513.15710449	11.1041679382
1513.58544922	14.6093482971
1514.01379395	12.3194980621
1514.44213867	20.0422153473
1514.86853027	4.79921770096
1515.29675293	5.70898485184
1515.72509766	12.5868453979
1516.15332031	15.001906395
1516.5814209	14.1869802475
1517.0078125	5.63595151901
1517.43591309	7.72588348389
1517.86413574	9.50541496277
1518.29223633	17.1138706207
1518.71850586	6.0673122406
1519.14660645	9.4607334137
1519.57458496	-4.02641708206e-005
1520.00268555	4.23244285583
1520.42883301	5.6709523201
1520.85681152	11.6376094818
1521.28479004	9.12300300598
1521.7109375	18.6655254364
1522.13879395	13.7830028534
1522.56665039	16.6749897003
1522.99279785	11.1659288406
1523.4206543	11.8715963364
