# Supplementary material for: Deep CO2 in the end-Triassic Central Atlantic Magmatic Province
Source: Nat Commun. 2020 Apr 7;11:1670. doi: 10.1038/s41467-020-15325-6 (PMC7138847; doi:10.1038/s41467-020-15325-6)
Supplement: Supplementary file 3 — Source Data 1 [file 41467_2020_15325_MOESM3_ESM.zip › CO2/NS12II_2Px_Incl1_Bubble1_CO2.txt]

1069.06604004	7.58752632141
1069.52819824	12.1776514053
1069.98840332	15.4172058105
1070.45056152	19.9410839081
1070.91064453	13.9903850555
1071.37268066	13.6756534576
1071.8347168	15.6894235611
1072.2947998	20.83177948
1072.75683594	-0.570504128933
1073.21679688	10.0772733688
1073.67883301	6.97534656525
1074.13879395	4.29142856598
1074.60070801	14.0075511932
1075.06054688	30.3432502747
1075.52246094	7.53487014771
1075.9822998	5.95412540436
1076.4440918	2.94906139374
1076.90393066	3.39808320999
1077.36572266	4.82380580902
1077.82556152	5.97072696686
1078.28723145	-0.00710545247421
1078.74694824	10.5818681717
1079.20861816	7.83935928345
1079.66833496	0.679731428623
1080.12988281	5.42836141586
1080.58959961	15.0757188797
1081.05114746	9.733959198
1081.51074219	13.6059904099
1081.97033691	9.57709693909
1082.4317627	16.9062652588
1082.89123535	7.35334348679
1083.35266113	9.70473003387
1083.81225586	17.5970973969
1084.27355957	16.5654010773
1084.73303223	16.2619037628
1085.19238281	8.0671415329
1085.65368652	25.1344432831
1086.11315918	20.5935134888
1086.57434082	15.7693815231
1087.03369141	14.4877357483
1087.49304199	13.5692873001
1087.95422363	8.87954998016
1088.41345215	22.8242855072
1088.87268066	17.8170719147
1089.33374023	18.7320652008
1089.79296875	23.8646564484
1090.25402832	22.0950222015
1090.71313477	21.7809963226
1091.17224121	26.654668808
1091.63330078	10.3135509491
1092.09228516	32.5232810974
1092.5513916	19.3723888397
1093.01037598	9.26595687866
1093.47119141	20.8345279694
1093.93017578	14.3183269501
1094.38916016	25.1251049042
1094.84997559	23.3999919891
1095.30883789	16.687795639
1095.7677002	19.0627803802
1096.2265625	21.0720157623
1096.68737793	15.1557664871
1097.14611816	14.6493120193
1097.6048584	29.1528816223
1098.06555176	23.245141983
1098.52429199	21.560760498
1098.98303223	9.89791297913
1099.44165039	30.9872570038
1099.90026855	33.9334335327
1100.36083984	21.3325996399
1100.81945801	24.0995006561
1101.27807617	29.7042884827
1101.73657227	28.1875038147
1102.19702148	32.6870651245
1102.65551758	22.2376976013
1103.11401367	14.3561306
1103.57250977	36.8587188721
1104.03088379	20.3201370239
1104.48937988	32.1149482727
1104.94970703	26.2418231964
1105.40808105	26.6517696381
1105.86633301	35.4698829651
1106.32470703	22.003156662
1106.78295898	23.0585803986
1107.24121094	22.9339427948
1107.70141602	29.2545547485
1108.15966797	39.7538146973
1108.61779785	36.7406806946
1109.0760498	28.2664470673
1109.53417969	28.2041664124
1109.99230957	33.5479698181
1110.45043945	36.535533905
1110.90844727	27.9123382568
1111.36657715	39.3233413696
1111.82653809	40.1702346802
1112.2845459	36.6977348328
1112.74255371	42.0559616089
1113.20043945	42.9484024048
1113.65844727	29.8604564667
1114.11633301	19.2508182526
1114.57421875	33.0117874146
1115.03210449	35.3400688171
1115.48999023	41.6647148132
1115.94775391	33.4058456421
1116.40551758	47.8886451721
1116.86328125	46.7890319824
1117.32104492	38.7456932068
1117.77880859	45.3979225159
1118.23657227	39.1185646057
1118.69421387	34.3197212219
1119.15185547	28.332857132
1119.60949707	40.3957443237
1120.06713867	32.1594657898
1120.5246582	33.4871368408
1120.9822998	34.4297523499
1121.43981934	27.1321182251
1121.89733887	41.5600662231
1122.35473633	34.9197692871
1122.81225586	38.0818748474
1123.26965332	37.0161628723
1123.72717285	33.0973625183
1124.18457031	41.3128662109
1124.6418457	46.1986427307
1125.09924316	33.5748176575
1125.55651855	39.0706672668
1126.01391602	35.5082931519
1126.46923828	34.98179245
1126.92651367	47.3519630432
1127.38366699	28.2463264465
1127.84094238	38.7017860413
1128.2980957	27.4286594391
1128.75524902	37.3633956909
1129.21240234	40.5389938354
1129.66955566	39.5495529175
1130.12658691	36.3682823181
1130.58178711	37.3590354919
1131.03881836	23.9341564178
1131.49584961	31.659368515
1131.95275879	37.5708961487
1132.40979004	36.0744819641
1132.86669922	25.8974113464
1133.32177734	36.021194458
1133.77868652	25.6703109741
1134.23547363	37.2110290527
1134.69238281	33.4401245117
1135.14916992	35.4461708069
1135.60595703	30.2700786591
1136.06091309	41.3703193665
1136.51757813	24.7809753418
1136.97436523	32.9006500244
1137.43103027	33.0208091736
1137.88586426	32.1363258362
1138.3425293	30.9064102173
1138.79919434	18.0490875244
1139.2557373	28.9405784607
1139.71240234	24.6653461456
1140.16699219	32.4078140259
1140.62353516	27.5284004211
1141.08007813	20.6867637634
1141.53466797	29.9823417664
1141.99121094	22.0997447968
1142.44763184	27.0956268311
1142.90405273	32.9302482605
1143.35852051	22.381980896
1143.81494141	17.3170967102
1144.27124023	17.1310367584
1144.72570801	23.35572052
1145.18200684	12.3820648193
1145.63830566	10.1412286758
1146.09265137	14.7084636688
1146.5489502	21.0550346375
1147.00512695	20.1168956757
1147.45947266	21.3552856445
1147.91564941	22.1242809296
1148.3717041	12.1807022095
1148.82592773	19.1530513763
1149.28210449	13.2739601135
1149.73815918	11.5049161911
1150.19226074	14.6361465454
1150.64831543	14.4702100754
1151.10437012	12.1055488586
1151.55834961	10.1065950394
1152.0144043	19.1764335632
1152.46838379	13.9433259964
1152.92431641	11.9371614456
1153.38012695	5.90596151352
1153.83410645	9.02119255066
1154.28991699	17.9611244202
1154.74389648	19.7601127625
1155.19970703	19.6209468842
1155.65356445	16.3007793427
1156.10925293	12.4496765137
1156.56311035	10.9039707184
1157.01879883	24.2538375854
1157.4744873	15.694940567
1157.92822266	26.3000450134
1158.38391113	23.7070446014
1158.83752441	15.9725837708
1159.29321289	19.9992008209
1159.74682617	8.20422554016
1160.20239258	10.9018650055
1160.65600586	12.1796178818
1161.1114502	16.7000827789
1161.56506348	17.8425292969
1162.02038574	11.3494644165
1162.47399902	18.2450332642
1162.92932129	6.53844404221
1163.3828125	7.88564682007
1163.83813477	15.56316185
1164.29162598	2.47495770454
1164.74499512	13.5733146667
1165.20031738	17.3780193329
1165.65368652	16.8820705414
1166.10888672	17.9084396362
1166.56213379	12.1182699203
1167.01733398	16.6903190613
1167.47058105	-0.188868165016
1167.92382813	24.311832428
1168.37890625	10.8610877991
1168.83215332	17.5984897614
1169.28723145	16.8753795624
1169.74035645	12.9760217667
1170.19348145	19.5599040985
1170.6484375	16.6145133972
1171.1015625	23.2035427094
1171.55456543	21.352897644
1172.00952148	15.0106830597
1172.46252441	20.3271484375
1172.9173584	9.70744514465
1173.37036133	19.2430553436
1173.82324219	24.6605854034
1174.27807617	19.2095184326
1174.73095703	13.7192173004
1175.18383789	18.6643314362
1175.6385498	12.0658798218
1176.09143066	22.2779712677
1176.54418945	15.9595193863
1176.99694824	15.2219343185
1177.45166016	11.9590959549
1177.90429688	21.6358661652
1178.35705566	17.9613037109
1178.81164551	19.8940505981
1179.26428223	15.3117389679
1179.71691895	23.9461345673
1180.16955566	23.6007175446
1180.62402344	11.1937923431
1181.07653809	22.4207458496
1181.52905273	24.5314617157
1181.98156738	21.1601772308
1182.43603516	16.1354846954
1182.88842773	16.3727149963
1183.34094238	27.0760688782
1183.79333496	13.1811628342
1184.24572754	19.2886810303
1184.69995117	15.3130254745
1185.15234375	19.0375137329
1185.60461426	17.7472457886
1186.05700684	17.5406570435
1186.50927734	18.8596019745
1186.96337891	16.730966568
1187.41564941	17.8371505737
1187.86779785	20.208480835
1188.32006836	21.9654464722
1188.7722168	20.5423126221
1189.22436523	22.9645843506
1189.67651367	20.7160739899
1190.13049316	23.3108882904
1190.58251953	20.8721218109
1191.0345459	23.5391101837
1191.48657227	7.61820697784
1191.93859863	17.3397750854
1192.390625	14.0991239548
1192.8425293	16.4129333496
1193.29443359	24.8867511749
1193.74829102	18.2806568146
1194.20019531	20.5418376923
1194.65197754	13.9060115814
1195.10388184	20.6058177948
1195.55566406	14.6859045029
1196.00744629	15.1242456436
1196.45922852	21.5937709808
1196.91101074	14.1659669876
1197.3626709	22.861492157
1197.81445313	17.8859081268
1198.26611328	17.8329715729
1198.71777344	21.5759181976
1199.16943359	16.4854297638
1199.62097168	15.9186868668
1200.07263184	28.185333252
1200.52416992	9.8573513031
1200.97570801	33.4603118896
1201.42724609	25.3178405762
1201.87866211	18.5753574371
1202.3302002	18.4920883179
1202.78161621	19.7190265656
1203.23303223	24.9499282837
1203.68444824	20.5779342651
1204.13586426	14.6046171188
1204.5871582	10.0513801575
1205.03845215	18.6910419464
1205.48986816	18.1598548889
1205.94116211	22.4410381317
1206.39233398	23.498298645
1206.84362793	22.7644538879
1207.2947998	23.3418426514
1207.74597168	24.0338287354
1208.1953125	14.9578237534
1208.64648438	22.287569046
1209.09753418	29.8207683563
1209.54870605	15.252407074
1209.99975586	18.5319404602
1210.45080566	19.7615242004
1210.90185547	25.2132968903
1211.3527832	19.1018543243
1211.80383301	15.9898796082
1212.25292969	19.1367225647
1212.70385742	24.2431259155
1213.15478516	21.8343410492
1213.60559082	24.8962688446
1214.05651855	24.8040218353
1214.50732422	22.9533939362
1214.95629883	24.2570934296
1215.40710449	21.1207847595
1215.85791016	27.0772323608
1216.30859375	26.116519928
1216.75927734	23.1991291046
1217.21008301	29.7120838165
1217.65881348	20.4485912323
1218.10949707	12.1816539764
1218.56018066	28.446352005
1219.01074219	25.1146678925
1219.45947266	20.1180896759
1219.91003418	16.3417396545
1220.3605957	22.5784702301
1220.81103516	27.2429924011
1221.25964355	24.459066391
1221.71020508	12.6290073395
1222.16064453	22.7103404999
1222.61108398	28.2889022827
1223.05957031	24.3860321045
1223.51000977	21.9405879974
1223.96032715	23.5634307861
1224.41064453	20.5866737366
1224.85913086	25.6825466156
1225.30944824	26.4902267456
1225.75964355	17.7325000763
1226.20800781	25.5126895905
1226.65820313	23.913394928
1227.10839844	23.184381485
1227.5567627	20.7806491852
1228.00683594	22.1188220978
1228.45703125	30.2587757111
1228.90527344	23.0765380859
1229.35534668	17.4694404602
1229.80541992	29.0351161957
1230.25354004	23.0584278107
1230.70349121	27.6074333191
1231.15161133	14.6395406723
1231.60168457	21.1258411407
1232.05163574	14.8168582916
1232.49963379	23.7659606934
1232.94946289	25.0026874542
1233.39746094	26.620098114
1233.84741211	15.9431371689
1234.29724121	18.521812439
1234.74511719	23.2141017914
1235.19494629	23.2954483032
1235.64282227	22.3661289215
1236.0925293	23.3839950562
1236.54040527	25.378320694
1236.98999023	21.9429702759
1237.43969727	23.3246192932
1237.88745117	17.8187637329
1238.3371582	26.0849151611
1238.78479004	14.0125169754
1239.234375	21.8584690094
1239.68212891	29.641336441
1240.1315918	17.7771110535
1240.57922363	27.5938053131
1241.02868652	23.0556716919
1241.47631836	26.75041008
1241.92578125	26.7670612335
1242.37329102	29.1559028625
1242.82263184	24.2330665588
1243.2701416	28.4580783844
1243.71948242	22.4295330048
1244.16699219	13.490073204
1244.61621094	22.5902442932
1245.0637207	31.0540561676
1245.51098633	21.9318885803
1245.96032715	32.7890930176
1246.40759277	19.7297134399
1246.85681152	21.0562057495
1247.30407715	16.1301326752
1247.75317383	19.0588760376
1248.20043945	28.1352176666
1248.64770508	22.0392074585
1249.09680176	22.4370441437
1249.54394531	18.4915428162
1249.99108887	30.94282341
1250.44006348	20.9366512299
1250.88720703	29.294052124
1251.33618164	21.648607254
1251.78320313	17.2268218994
1252.23022461	10.0732584
1252.67907715	22.7833271027
1253.12609863	24.0746326447
1253.57312012	24.9247283936
1254.02185059	26.9157657623
1254.46875	15.413269043
1254.91564941	20.5213336945
1255.36450195	20.2838191986
1255.8112793	24.472360611
1256.25817871	28.6801013947
1256.70678711	25.3344993591
1257.15356445	24.9861125946
1257.6003418	16.0378284454
1258.04711914	18.8134250641
1258.49572754	26.1674213409
1258.94238281	26.6723403931
1259.38903809	24.8188743591
1259.83569336	20.3719902039
1260.28417969	26.1348896027
1260.73083496	20.5068187714
1261.17736816	21.4015884399
1261.62390137	24.6556625366
1262.0723877	25.0919570923
1262.51879883	28.1582794189
1262.96533203	27.8215465546
1263.41186523	21.8178024292
1263.86010742	27.4378604889
1264.30651855	27.9092235565
1264.75292969	20.1350975037
1265.19934082	15.6747255325
1265.64562988	33.4936485291
1266.09387207	22.6601238251
1266.54016113	27.7762088776
1266.9864502	17.4288215637
1267.43273926	24.2061691284
1267.87890625	23.6534137726
1268.32519531	14.348698616
1268.7713623	18.7504367828
1269.21936035	21.4884471893
1269.66552734	21.8899822235
1270.11169434	19.8725719452
1270.55773926	27.6470241547
1271.00390625	26.4622268677
1271.44995117	17.8382701874
1271.89587402	21.5146389008
1272.34191895	17.2348480225
1272.78979492	12.8809728622
1273.23571777	22.8316707611
1273.6817627	19.9130706787
1274.12768555	17.5039653778
1274.57348633	30.3821735382
1275.01940918	17.8250789642
1275.46520996	14.6437597275
1275.91113281	19.9353370667
1276.35693359	15.0964603424
1276.8026123	26.2178401947
1277.24841309	20.4910774231
1277.69421387	26.1466083527
1278.13989258	19.5765190125
1278.58557129	17.0933094025
1279.03125	17.1609458923
1279.47692871	16.0548057556
1279.92248535	13.3926210403
1280.36816406	16.5359115601
1280.8137207	10.6186981201
1281.25927734	23.4608898163
1281.70483398	17.3965759277
1282.15026855	25.7363033295
1282.5958252	16.3357257843
1283.04125977	20.0319042206
1283.48669434	14.2125825882
1283.93212891	16.1983032227
1284.37744141	22.0638313293
1284.82287598	24.8492126465
1285.26818848	30.3130397797
1285.71350098	49.6964569092
1286.15881348	90.160484314
1286.60412598	69.9286804199
1287.04748535	25.644443512
1287.49279785	17.2508029938
1287.93798828	21.797826767
1288.38317871	13.9304656982
1288.82836914	14.8699512482
1289.27355957	14.548913002
1289.71862793	22.5920772552
1290.16369629	12.6729898453
1290.60693359	18.4280853271
1291.05200195	20.8477725983
1291.49707031	20.7941932678
1291.9420166	18.7857532501
1292.38708496	17.0819091797
1292.83203125	24.8533096313
1293.27697754	19.4289875031
1293.7199707	12.8247690201
1294.16491699	14.757900238
1294.60974121	19.3507080078
1295.0546875	6.61469554901
1295.49951172	24.0733547211
1295.94238281	16.2489089966
1296.38720703	17.1894302368
1296.83190918	22.2138767242
1297.2767334	15.6485099792
1297.71948242	13.1569185257
1298.16418457	17.092962265
1298.60888672	14.5899105072
1299.05358887	16.6029434204
1299.49816895	18.7910327911
1299.94091797	22.361623764
1300.38549805	16.8648967743
1300.83007813	15.626086235
1301.27270508	12.9423217773
1301.71728516	12.2866411209
1302.16174316	18.5252227783
1302.60620117	11.202246666
1303.04882813	15.4708347321
1303.49316406	7.66203022003
1303.93762207	11.6880664825
1304.38012695	17.403011322
1304.82446289	8.47547721863
1305.26879883	16.9782047272
1305.71130371	24.0489368439
1306.15551758	21.8965530396
1306.59985352	14.0889883041
1307.04223633	13.6429691315
1307.4864502	2.70791053772
1307.93066406	11.9827442169
1308.3729248	10.22544384
1308.81713867	16.8144989014
1309.25939941	7.6199131012
1309.70349121	15.2990694046
1310.14758301	7.60662221909
1310.58972168	11.3147964478
1311.03381348	12.5499773026
1311.47595215	17.9934768677
1311.91992188	18.8029232025
1312.3638916	10.0713796616
1312.80603027	11.5428161621
1313.25	10.9053449631
1313.6920166	19.7789993286
1314.13586426	23.5154762268
1314.57788086	17.1716098785
1315.02172852	0.289982378483
1315.46557617	15.5198936462
1315.9074707	16.456741333
1316.35119629	15.6891078949
1316.79309082	18.4946155548
1317.23681641	18.4114551544
1317.67871094	15.5912408829
1318.12231445	10.4440765381
1318.56420898	21.1036148071
1319.0078125	18.4450702667
1319.44958496	17.8714332581
1319.89318848	16.9906978607
1320.33483887	20.3314399719
1320.77844238	15.0771503448
1321.22009277	8.31852149963
1321.66174316	14.1267194748
1322.10522461	10.4982290268
1322.54675293	14.3691444397
1322.99023438	10.6507806778
1323.4317627	12.7625246048
1323.87512207	10.9231519699
1324.31665039	16.0096721649
1324.75817871	13.9288244247
1325.20141602	16.3162193298
1325.64294434	12.3336086273
1326.08618164	14.5847024918
1326.52758789	14.2564716339
1326.96887207	12.8075313568
1327.41210938	11.1085472107
1327.85351563	18.2331199646
1328.29663086	19.5503673553
1328.73791504	9.61232376099
1329.17919922	19.0403423309
1329.62231445	18.0806274414
1330.06347656	21.7355651855
1330.50463867	9.70684051514
1330.94775391	16.9710559845
1331.38879395	14.3360090256
1331.82995605	7.66119527817
1332.27294922	12.425942421
1332.71398926	11.9803276062
1333.1550293	22.1816310883
1333.59802246	12.1415653229
1334.03894043	17.6084251404
1334.47998047	16.5759944916
1334.92089844	11.4651851654
1335.36376953	17.0948848724
1335.8046875	12.8418598175
1336.24560547	8.84639644623
1336.68640137	16.3222007751
1337.12915039	14.5525569916
1337.57006836	3.58860468864
1338.01086426	9.01463985443
1338.45166016	20.3059654236
1338.89428711	21.4919986725
1339.33496094	13.112663269
1339.77575684	18.1170196533
1340.21643066	17.6659355164
1340.65893555	12.4032049179
1341.09960938	20.8847942352
1341.5402832	6.19951820374
1341.98083496	13.4965686798
1342.42138672	20.6182518005
1342.86206055	10.6866569519
1343.30444336	14.7826557159
1343.74499512	12.665350914
1344.1854248	13.1760597229
1344.62597656	22.4826374054
1345.06640625	11.1801786423
1345.50683594	23.240568161
1345.94909668	10.4103717804
1346.38952637	13.1292476654
1346.82983398	18.5228290558
1347.2701416	17.1673126221
1347.71044922	5.7521238327
1348.15075684	21.7976226807
1348.59106445	11.6689291
1349.03137207	12.1929502487
1349.47155762	10.8018026352
1349.91174316	15.7013187408
1350.35388184	16.9802761078
1350.79394531	10.3254375458
1351.23413086	17.308801651
1351.67431641	8.71163272858
1352.11437988	12.5244865417
1352.55444336	14.863658905
1352.99450684	16.9996604919
1353.43457031	15.3007850647
1353.87451172	13.2801675797
1354.3145752	14.1660022736
1354.7545166	4.7701125145
1355.19445801	8.00005435944
1355.63439941	14.4383201599
1356.07434082	10.2362203598
1356.51416016	11.4466867447
1356.95397949	15.2002973557
1357.39379883	6.57060337067
1357.83361816	14.0274581909
1358.2734375	15.9809904099
1358.71325684	8.33156490326
1359.1529541	14.7516784668
1359.59265137	5.247215271
1360.03234863	10.3387784958
1360.4720459	12.1577510834
1360.91174316	11.9062223434
1361.35131836	14.4864864349
1361.7890625	13.62479496
1362.22875977	14.3477554321
1362.66833496	5.95494604111
1363.10778809	3.52305960655
1363.54736328	8.56740856171
1363.98681641	13.8203668594
1364.42626953	7.47507858276
1364.86584473	18.2295398712
1365.30517578	7.95943784714
1365.74279785	8.4977388382
1366.18212891	10.4655761719
1366.62158203	14.7402667999
1367.06091309	14.9866456985
1367.50024414	0.773498535156
1367.9395752	19.2762126923
1368.37878418	9.40534591675
1368.81616211	8.579205513
1369.25549316	8.54125022888
1369.69470215	13.958729744
1370.13378906	14.6697797775
1370.57299805	15.6385126114
1371.01025391	11.9312620163
1371.44946289	12.5215330124
1371.8885498	12.3374204636
1372.32763672	2.33827447891
1372.76672363	3.21367263794
1373.20385742	3.99764204025
1373.64282227	13.3873882294
1374.08190918	10.2723197937
1374.52087402	7.94567966461
1374.95788574	9.51734733582
1375.39685059	11.6362810135
1375.83581543	14.0134963989
1376.2746582	14.0689163208
1376.71166992	7.21532201767
1377.1505127	4.23320007324
1377.58935547	10.7773094177
1378.02624512	14.3123264313
1378.46508789	12.9477462769
1378.90380859	11.6322841644
1379.3425293	6.83945512772
1379.77941895	9.83320999146
1380.21801758	10.4451389313
1380.65673828	10.1345777512
1381.09350586	10.0947170258
1381.53210449	2.823376894
1381.97070313	12.3289146423
1382.4074707	8.88279628754
1382.84594727	4.83926916122
1383.28271484	6.48125982285
1383.72119141	5.33819675446
1384.15966797	8.10970783234
1384.59631348	11.5835046768
1385.03466797	35.1655693054
1385.47314453	7.96833515167
1385.90966797	10.3979902267
1386.34802246	3.13237142563
1386.7845459	5.78837871552
1387.22290039	7.07815885544
1387.65930176	6.27453422546
1388.09765625	9.59578609467
1388.53588867	72.2800598145
1388.97229004	124.54309845
1389.41052246	48.0074615479
1389.84680176	18.7696609497
1390.28503418	11.8577442169
1390.72131348	20.1274738312
1391.15942383	6.8536658287
1391.59570313	12.9622182846
1392.03381348	8.93333625793
1392.47009277	11.5668354034
1392.90808105	16.1793785095
1393.34423828	10.2744207382
1393.78222656	7.43757295609
1394.21838379	-2.78238582611
1394.65637207	8.67020130157
1395.09240723	9.55465602875
1395.53039551	12.9070835114
1395.96643066	6.57555389404
1396.40429688	1.88853192329
1396.84020996	11.7895736694
1397.27807617	3.10223078728
1397.71398926	4.12317895889
1398.15002441	2.19581985474
1398.58776855	5.98748588562
1399.02355957	5.67837333679
1399.46130371	7.28009080887
1399.8972168	8.71105575562
1400.33300781	8.95661067963
1400.77062988	4.54172563553
1401.2064209	12.8278646469
1401.64404297	5.0101146698
1402.07983398	2.12964391708
1402.51550293	2.78246831894
1402.95300293	9.68839931488
1403.38867188	5.31326770782
1403.82434082	18.5997657776
1404.26184082	10.3721284866
1404.6973877	17.8719348907
1405.1348877	10.0613937378
1405.57043457	8.09827709198
1406.00598145	3.9049885273
1406.44152832	8.46040630341
1406.87878418	14.2051019669
1407.31433105	10.1380224228
1407.74975586	8.11841583252
1408.18701172	10.8078804016
1408.62243652	0.6381970644
1409.05786133	14.4637794495
1409.49499512	6.91311359406
1409.93041992	22.5506000519
1410.36572266	22.9091205597
1410.80102539	11.6951093674
1411.23815918	14.2002344131
1411.67333984	15.6631250381
1412.10864258	0.374690294266
1412.54382324	7.00611877441
1412.98083496	10.4868049622
1413.41601563	7.27418327332
1413.85119629	2.03300714493
1414.28625488	6.52478408813
1414.72143555	7.80137348175
1415.1583252	1.59427344799
1415.59338379	7.35819339752
1416.02844238	5.14629840851
1416.46337891	4.49032878876
1416.8984375	8.65830135345
1417.33337402	11.0472888947
1417.7701416	15.8239936829
1418.20507813	7.22212219238
1418.64001465	13.8030948639
1419.07495117	10.6450920105
1419.50976563	2.13858675957
1419.94458008	-0.158235818148
1420.37939453	13.4130353928
1420.81604004	8.1347618103
1421.25085449	10.1380367279
1421.68566895	12.4079780579
1422.12036133	2.45673012733
1422.55505371	12.2306318283
1422.98974609	13.8681344986
1423.42443848	8.20050144196
1423.85900879	9.18653011322
1424.29370117	12.8516893387
1424.72827148	11.7369031906
1425.1628418	8.53143215179
1425.59924316	7.4326133728
1426.03381348	15.7539453506
1426.46826172	10.0010852814
1426.90283203	12.6488113403
1427.33728027	15.0302238464
1427.77172852	11.2082681656
1428.20617676	0.934220135212
1428.640625	2.72845816612
1429.07495117	10.3532752991
1429.50927734	5.33878278732
1429.94360352	6.50824642181
1430.37792969	13.1965274811
1430.81225586	11.7000656128
1431.24658203	13.7131290436
1431.68078613	15.1271591187
1432.11499023	5.61118459702
1432.54919434	13.7755174637
1432.98339844	16.0677528381
1433.41577148	7.8818063736
1433.84985352	16.306098938
1434.28405762	16.5550765991
1434.71813965	5.96610116959
1435.15222168	-0.257404148579
1435.58630371	8.77633666992
1436.02026367	8.77147674561
1436.4543457	11.0023002625
1436.88830566	11.6735401154
1437.32226563	11.8763437271
1437.75622559	0.837844669819
1438.18835449	6.73792219162
1438.62219238	8.10051631927
1439.05615234	9.94950389862
1439.48999023	14.4677658081
1439.92382813	12.1282539368
1440.35766602	12.848897934
1440.79150391	10.8510017395
1441.22338867	18.2021598816
1441.65710449	9.90899658203
1442.09094238	10.4274492264
1442.5246582	0.848261833191
1442.95825195	12.2896194458
1443.39196777	15.6930446625
1443.82373047	20.1042709351
1444.25744629	12.4135150909
1444.69104004	9.05292606354
1445.12463379	7.46020841599
1445.55810547	14.8938341141
1445.98986816	6.52182435989
1446.42333984	17.9575099945
1446.85681152	6.7020111084
1447.2902832	22.7993221283
1447.72192383	7.33637332916
1448.15539551	3.00731468201
1448.58874512	21.3060874939
1449.0222168	11.1138782501
1449.45373535	15.8049650192
1449.88708496	9.71281528473
1450.3203125	18.1030063629
1450.75183105	14.612575531
1451.18505859	15.8360967636
1451.6184082	11.9327974319
1452.04980469	11.9808387756
1452.48303223	9.48794746399
1452.9161377	-1.43203663826
1453.34753418	4.56968736649
1453.78063965	10.2724151611
1454.21374512	9.90409564972
1454.64501953	17.0661811829
1455.078125	10.8100643158
1455.51123047	14.7115631104
1455.94238281	16.4983463287
1456.37548828	11.1888847351
1456.80847168	16.4976596832
1457.23962402	13.1225662231
1457.67248535	12.2795381546
1458.1036377	12.1407718658
1458.53649902	13.7856016159
1458.96948242	13.2903709412
1459.4005127	11.1254892349
1459.83337402	4.87243080139
1460.26428223	16.5692653656
1460.69714355	13.6601037979
1461.12805176	14.3965816498
1461.56079102	16.8974246979
1461.99353027	14.4118003845
1462.42443848	18.5614624023
1462.85717773	14.541182518
1463.28796387	14.9675960541
1463.72070313	19.035194397
1464.15148926	11.0513544083
1464.58410645	13.7895402908
1465.01477051	9.06808853149
1465.4473877	11.1941204071
1465.87805176	11.2122354507
1466.31066895	19.8498058319
1466.74133301	19.2132358551
1467.17370605	12.454875946
1467.60437012	17.2565193176
1468.03686523	8.83688259125
1468.46740723	5.0388379097
1468.89978027	9.26233959198
1469.33032227	11.3667459488
1469.76086426	19.2548446655
1470.1932373	8.95975780487
1470.62365723	12.2717027664
1471.0559082	18.7061195374
1471.4864502	13.4035186768
1471.91687012	5.09031486511
1472.34899902	20.1852970123
1472.77941895	12.4681787491
1473.21154785	22.5171203613
1473.64196777	16.5387859344
1474.07226563	26.7111797333
1474.50427246	22.2018222809
1474.93457031	10.5701189041
1475.36669922	16.2767066956
1475.796875	18.1149520874
1476.22705078	11.131524086
1476.65905762	10.7532348633
1477.0892334	15.0425128937
1477.51940918	23.9337730408
1477.95129395	12.4913024902
1478.38146973	19.9250354767
1478.81152344	15.1464347839
1479.24157715	23.777885437
1479.67333984	15.684961319
1480.10339355	10.4132852554
1480.5333252	16.6768894196
1480.96520996	15.635723114
1481.3951416	26.047914505
1481.82507324	22.6506652832
1482.25488281	13.169303894
1482.68664551	13.0007295609
1483.11645508	7.50119113922
1483.54638672	12.8267450333
1483.97619629	20.0872821808
1484.40771484	12.3065605164
1484.83752441	9.98453807831
1485.26733398	19.244562149
1485.69702148	16.9105396271
1486.12854004	11.0758657455
1486.55822754	19.2419910431
1486.98791504	16.6553134918
1487.41760254	10.3480091095
1487.84716797	16.9302082062
1488.2767334	18.2427940369
1488.70812988	12.1021327972
1489.13769531	19.9826984406
1489.56726074	18.5705833435
1489.99682617	21.1095714569
1490.42626953	17.8328132629
1490.85571289	15.3649406433
1491.2869873	14.5514917374
1491.71643066	14.6738595963
1492.14587402	10.4924440384
1492.57519531	18.7566604614
1493.00463867	9.60714530945
1493.43395996	21.0577049255
1493.86328125	14.1873111725
1494.29260254	19.0542030334
1494.72180176	21.5746097565
1495.15112305	17.5805644989
1495.58215332	16.5959224701
1496.01135254	20.5601158142
1496.44055176	26.535905838
1496.86975098	19.6999721527
1497.2989502	19.0668792725
1497.72802734	22.0754108429
1498.15710449	10.7904949188
1498.58630371	17.3410892487
1499.01525879	8.82815742493
1499.44433594	19.0158367157
1499.87341309	18.0236625671
1500.30236816	14.3719625473
1500.73132324	19.4660568237
1501.16027832	20.0099658966
1501.5892334	3.5805106163
1502.01818848	14.3377027512
1502.44714355	10.1718711853
1502.87597656	26.2129039764
1503.30480957	19.3672161102
1503.73364258	17.8833198547
1504.16247559	10.5692396164
1504.59130859	8.18569278717
1505.02001953	15.1337499619
1505.44873047	16.2770671844
1505.87561035	16.2994632721
1506.30432129	15.9552536011
1506.73303223	15.5777511597
1507.16174316	16.1005268097
1507.59033203	19.6182575226
1508.01904297	12.7328424454
1508.44763184	18.2011318207
1508.8762207	11.9224815369
1509.3046875	18.3952274323
1509.73144531	16.2057552338
1510.15991211	11.6387720108
1510.58837891	12.7956132889
1511.01696777	18.7509841919
1511.4453125	15.7128610611
1511.8737793	19.3728179932
1512.30224609	17.4214801788
1512.72875977	18.6610565186
1513.15710449	15.0147609711
1513.58544922	14.694355011
1514.01379395	22.3595142365
1514.44213867	16.4740180969
1514.86853027	25.8760528564
1515.29675293	18.1403312683
1515.72509766	7.59947109222
1516.15332031	13.592713356
1516.5814209	18.4945449829
1517.0078125	15.0105628967
1517.43591309	8.15376567841
1517.86413574	18.7834510803
1518.29223633	8.88595962524
1518.71850586	11.8903064728
1519.14660645	14.220158577
1519.57458496	14.8135318756
1520.00268555	18.9746780396
1520.42883301	0.0201137978584
1520.85681152	19.7381038666
1521.28479004	12.5882024765
1521.7109375	9.27470874786
1522.13879395	15.0677909851
1522.56665039	16.1422576904
1522.99279785	16.0336856842
1523.4206543	20.8172492981
