# Supplementary material for: Deep CO2 in the end-Triassic Central Atlantic Magmatic Province
Source: Nat Commun. 2020 Apr 7;11:1670. doi: 10.1038/s41467-020-15325-6 (PMC7138847; doi:10.1038/s41467-020-15325-6)
Supplement: Supplementary file 3 — Source Data 1 [file 41467_2020_15325_MOESM3_ESM.zip › CO2/NS12II_2Px_Incl1_Bubble2_CO2.txt]

1069.06604004	8.11735599553e-022
1069.52819824	41.2639503479
1069.98840332	20.7778644562
1070.45056152	17.3287658691
1070.91064453	10.5412282944
1071.37268066	20.5527896881
1071.8347168	12.0242643356
1072.2947998	19.5978946686
1072.75683594	8.63206481934
1073.21679688	26.0855789185
1073.67883301	13.7663984299
1074.13879395	15.9599542618
1074.60070801	12.4135389328
1075.06054688	13.4777765274
1075.52246094	14.7644767761
1075.9822998	20.2723121643
1076.4440918	6.32306575775
1076.90393066	20.8923873901
1077.36572266	20.1386852264
1077.82556152	12.0737829208
1078.28723145	29.4436435699
1078.74694824	10.4254665375
1079.20861816	17.9795227051
1079.66833496	19.4542007446
1080.12988281	14.304807663
1080.58959961	14.7598571777
1081.05114746	24.7551116943
1081.51074219	16.7757949829
1081.97033691	18.1472988129
1082.4317627	21.1141452789
1082.89123535	21.6958427429
1083.35266113	16.2033843994
1083.81225586	10.1027765274
1084.27355957	32.6902084351
1084.73303223	18.4554386139
1085.19238281	23.4677562714
1085.65368652	24.2029590607
1086.11315918	20.0869636536
1086.57434082	24.7355518341
1087.03369141	23.782087326
1087.49304199	27.9133625031
1087.95422363	24.6523323059
1088.41345215	20.2224693298
1088.87268066	6.77133989334
1089.33374023	36.1340446472
1089.79296875	14.4309988022
1090.25402832	22.697095871
1090.71313477	25.0955104828
1091.17224121	22.2994937897
1091.63330078	37.4231262207
1092.09228516	28.5603847504
1092.5513916	33.9065170288
1093.01037598	32.6029510498
1093.47119141	30.3586578369
1093.93017578	25.3938655853
1094.38916016	25.8884296417
1094.84997559	32.2911682129
1095.30883789	23.5962963104
1095.7677002	38.0945587158
1096.2265625	24.5647773743
1096.68737793	32.6101989746
1097.14611816	22.8507728577
1097.6048584	31.141078949
1098.06555176	24.7158355713
1098.52429199	33.5488700867
1098.98303223	29.2702007294
1099.44165039	34.0193786621
1099.90026855	35.2265396118
1100.36083984	37.6841583252
1100.81945801	30.3553028107
1101.27807617	33.8325233459
1101.73657227	34.279548645
1102.19702148	33.7210617065
1102.65551758	26.7681789398
1103.11401367	42.3198356628
1103.57250977	33.4474563599
1104.03088379	38.9566307068
1104.48937988	29.7333908081
1104.94970703	36.4327430725
1105.40808105	46.9168891907
1105.86633301	27.626619339
1106.32470703	31.5098438263
1106.78295898	36.8073616028
1107.24121094	38.5181350708
1107.70141602	46.4222869873
1108.15966797	38.6611938477
1108.61779785	44.0486297607
1109.0760498	49.538394928
1109.53417969	46.2731132507
1109.99230957	34.4476470947
1110.45043945	25.8295993805
1110.90844727	48.6457901001
1111.36657715	48.2019271851
1111.82653809	37.7550506592
1112.2845459	47.4287834167
1112.74255371	37.8251876831
1113.20043945	41.5841140747
1113.65844727	46.6197128296
1114.11633301	37.8707923889
1114.57421875	35.7448997498
1115.03210449	30.3315429688
1115.48999023	35.166934967
1115.94775391	46.38306427
1116.40551758	34.4308776855
1116.86328125	38.9777565002
1117.32104492	33.0267677307
1117.77880859	35.8954467773
1118.23657227	36.4831008911
1118.69421387	35.111618042
1119.15185547	42.8286094666
1119.60949707	41.3828735352
1120.06713867	40.7801704407
1120.5246582	41.6290779114
1120.9822998	37.807723999
1121.43981934	46.8135185242
1121.89733887	43.1512031555
1122.35473633	41.666431427
1122.81225586	38.7926101685
1123.26965332	43.1969032288
1123.72717285	37.1317405701
1124.18457031	40.6884307861
1124.6418457	47.7408409119
1125.09924316	32.7952346802
1125.55651855	28.9600200653
1126.01391602	35.7150306702
1126.46923828	43.8270721436
1126.92651367	44.0254898071
1127.38366699	34.0599212646
1127.84094238	38.841091156
1128.2980957	41.9470329285
1128.75524902	40.1901473999
1129.21240234	34.8108673096
1129.66955566	32.6838531494
1130.12658691	26.1815738678
1130.58178711	39.2823982239
1131.03881836	36.712223053
1131.49584961	42.8797569275
1131.95275879	26.2932186127
1132.40979004	33.5272979736
1132.86669922	31.6494464874
1133.32177734	36.1861495972
1133.77868652	27.4168796539
1134.23547363	34.2482757568
1134.69238281	19.9300556183
1135.14916992	39.2755393982
1135.60595703	23.4629974365
1136.06091309	26.1963214874
1136.51757813	33.1545066833
1136.97436523	24.6953582764
1137.43103027	30.3926486969
1137.88586426	18.2030773163
1138.3425293	30.1777973175
1138.79919434	23.1242294312
1139.2557373	28.6845932007
1139.71240234	25.2119674683
1140.16699219	15.9345741272
1140.62353516	24.8251018524
1141.08007813	23.2619762421
1141.53466797	26.1160163879
1141.99121094	26.7197170258
1142.44763184	16.2773284912
1142.90405273	12.5477933884
1143.35852051	13.8135910034
1143.81494141	14.4431686401
1144.27124023	16.8140792847
1144.72570801	17.4627819061
1145.18200684	24.0870132446
1145.63830566	20.3862342834
1146.09265137	14.5084733963
1146.5489502	22.0343532562
1147.00512695	20.8791332245
1147.45947266	10.9559326172
1147.91564941	16.4956455231
1148.3717041	19.9428596497
1148.82592773	21.4725456238
1149.28210449	16.3359680176
1149.73815918	14.3264751434
1150.19226074	5.79603767395
1150.64831543	12.931145668
1151.10437012	15.5837020874
1151.55834961	1.66790630764e-021
1152.0144043	14.1354837418
1152.46838379	20.4670543671
1152.92431641	14.9899740219
1153.38012695	13.5765705109
1153.83410645	13.0951366425
1154.28991699	13.4463472366
1154.74389648	21.5757751465
1155.19970703	11.6145057678
1155.65356445	5.56497859955
1156.10925293	1.24009168148
1156.56311035	6.52914142609
1157.01879883	25.1052684784
1157.4744873	14.8557100296
1157.92822266	11.2701644897
1158.38391113	3.41988754272
1158.83752441	13.2801237106
1159.29321289	8.67644405365
1159.74682617	7.63041543961
1160.20239258	24.2854385376
1160.65600586	8.07911014557
1161.1114502	12.8931360245
1161.56506348	13.4282054901
1162.02038574	11.2500486374
1162.47399902	13.6571559906
1162.92932129	16.0148582458
1163.3828125	16.1434593201
1163.83813477	4.44628381729
1164.29162598	15.2249259949
1164.74499512	17.6252727509
1165.20031738	17.0175514221
1165.65368652	17.0741424561
1166.10888672	11.4969463348
1166.56213379	17.1876659393
1167.01733398	16.6247119904
1167.47058105	23.779706955
1167.92382813	16.8928813934
1168.37890625	17.6412887573
1168.83215332	9.20153236389
1169.28723145	4.40387582779
1169.74035645	8.70249652863
1170.19348145	18.332113266
1170.6484375	12.8679647446
1171.1015625	15.515296936
1171.55456543	13.1816453934
1172.00952148	15.0249242783
1172.46252441	7.83948802948
1172.9173584	15.7033920288
1173.37036133	21.6022891998
1173.82324219	20.2874336243
1174.27807617	6.7916021347
1174.73095703	17.7675361633
1175.18383789	14.6718664169
1175.6385498	15.7124013901
1176.09143066	17.0822353363
1176.54418945	17.6942920685
1176.99694824	24.7619571686
1177.45166016	13.742401123
1177.90429688	19.7210693359
1178.35705566	21.3611984253
1178.81164551	14.6705102921
1179.26428223	16.1065044403
1179.71691895	22.8497047424
1180.16955566	24.513835907
1180.62402344	27.8493251801
1181.07653809	11.2568798065
1181.52905273	19.9397697449
1181.98156738	23.3289527893
1182.43603516	17.2980480194
1182.88842773	16.662940979
1183.34094238	4.88650083542
1183.79333496	17.6613483429
1184.24572754	16.7841930389
1184.69995117	20.8630638123
1185.15234375	13.1306467056
1185.60461426	29.6312446594
1186.05700684	17.9909591675
1186.50927734	8.46935176849
1186.96337891	15.7918491364
1187.41564941	17.5504055023
1187.86779785	18.3410358429
1188.32006836	16.2926673889
1188.7722168	21.1639537811
1189.22436523	26.7009353638
1189.67651367	21.790473938
1190.13049316	19.5631313324
1190.58251953	20.0859375
1191.0345459	24.2805328369
1191.48657227	26.918264389
1191.93859863	29.9241142273
1192.390625	21.3248634338
1192.8425293	7.22861862183
1193.29443359	14.3976459503
1193.74829102	19.4646148682
1194.20019531	18.4503002167
1194.65197754	19.9636707306
1195.10388184	21.9467411041
1195.55566406	11.8875026703
1196.00744629	23.214471817
1196.45922852	17.6128826141
1196.91101074	26.1920967102
1197.3626709	22.6733894348
1197.81445313	13.0923271179
1198.26611328	13.8483514786
1198.71777344	38.0746879578
1199.16943359	24.790184021
1199.62097168	22.9344425201
1200.07263184	34.6814155579
1200.52416992	25.4227466583
1200.97570801	13.0609989166
1201.42724609	20.9418640137
1201.87866211	23.4617710114
1202.3302002	28.5410575867
1202.78161621	21.0697593689
1203.23303223	15.0797681808
1203.68444824	24.332611084
1204.13586426	23.5668907166
1204.5871582	25.746515274
1205.03845215	19.4777774811
1205.48986816	19.0549850464
1205.94116211	0.86836796999
1206.39233398	22.9228610992
1206.84362793	18.842672348
1207.2947998	27.1949462891
1207.74597168	18.8361549377
1208.1953125	17.2785606384
1208.64648438	12.0773591995
1209.09753418	26.4883861542
1209.54870605	14.0239973068
1209.99975586	26.2229633331
1210.45080566	24.3610305786
1210.90185547	20.9323005676
1211.3527832	23.4896774292
1211.80383301	23.7816810608
1212.25292969	25.8093395233
1212.70385742	16.9235801697
1213.15478516	27.2208690643
1213.60559082	26.3079833984
1214.05651855	29.3190536499
1214.50732422	22.9486293793
1214.95629883	35.178604126
1215.40710449	27.388967514
1215.85791016	23.3136806488
1216.30859375	19.4341850281
1216.75927734	26.32629776
1217.21008301	24.4209938049
1217.65881348	16.9274501801
1218.10949707	27.075422287
1218.56018066	21.446308136
1219.01074219	17.6440525055
1219.45947266	22.0981616974
1219.91003418	15.5084972382
1220.3605957	29.3982257843
1220.81103516	20.1631679535
1221.25964355	17.9026088715
1221.71020508	22.71052742
1222.16064453	27.5529537201
1222.61108398	26.1380195618
1223.05957031	33.8155136108
1223.51000977	22.6889877319
1223.96032715	24.6961040497
1224.41064453	25.5537166595
1224.85913086	24.8931045532
1225.30944824	22.2531967163
1225.75964355	27.6105613708
1226.20800781	17.8685455322
1226.65820313	15.9919538498
1227.10839844	23.2109298706
1227.5567627	28.3787631989
1228.00683594	27.9161319733
1228.45703125	25.7567615509
1228.90527344	27.433506012
1229.35534668	25.0244274139
1229.80541992	21.8014125824
1230.25354004	33.7262115479
1230.70349121	17.0161685944
1231.15161133	18.6283683777
1231.60168457	20.1712875366
1232.05163574	31.5895709991
1232.49963379	33.323223114
1232.94946289	34.8293571472
1233.39746094	15.6139822006
1233.84741211	17.883014679
1234.29724121	21.1149330139
1234.74511719	26.5237693787
1235.19494629	20.4382152557
1235.64282227	23.6797504425
1236.0925293	22.6680393219
1236.54040527	16.5825462341
1236.98999023	23.2142333984
1237.43969727	22.3989334106
1237.88745117	27.7594203949
1238.3371582	19.4617538452
1238.78479004	25.2698059082
1239.234375	24.1868743896
1239.68212891	25.6082134247
1240.1315918	28.2733478546
1240.57922363	24.3322677612
1241.02868652	18.2224464417
1241.47631836	27.3574142456
1241.92578125	19.3209724426
1242.37329102	18.2027206421
1242.82263184	12.7228012085
1243.2701416	20.0779132843
1243.71948242	24.0050907135
1244.16699219	12.9938774109
1244.61621094	27.5413684845
1245.0637207	30.4567394257
1245.51098633	24.4918289185
1245.96032715	26.1505298615
1246.40759277	25.9040794373
1246.85681152	25.5514507294
1247.30407715	26.8302249908
1247.75317383	28.4995040894
1248.20043945	18.7826919556
1248.64770508	24.8062725067
1249.09680176	16.839799881
1249.54394531	20.4703598022
1249.99108887	14.379535675
1250.44006348	22.0754508972
1250.88720703	22.0663146973
1251.33618164	19.7731647491
1251.78320313	23.1518650055
1252.23022461	18.2196903229
1252.67907715	22.4059333801
1253.12609863	22.0911846161
1253.57312012	26.9879741669
1254.02185059	17.1613807678
1254.46875	35.9434776306
1254.91564941	21.1428146362
1255.36450195	18.3680686951
1255.8112793	31.2029876709
1256.25817871	19.6784934998
1256.70678711	30.4355545044
1257.15356445	22.3704910278
1257.6003418	22.067243576
1258.04711914	24.1821346283
1258.49572754	25.1329746246
1258.94238281	27.7598171234
1259.38903809	26.3436946869
1259.83569336	32.932346344
1260.28417969	21.8335208893
1260.73083496	32.0205116272
1261.17736816	21.5227546692
1261.62390137	15.2173337936
1262.0723877	27.4066848755
1262.51879883	24.9291229248
1262.96533203	24.3778209686
1263.41186523	29.6744003296
1263.86010742	21.9415988922
1264.30651855	16.8970546722
1264.75292969	29.7135562897
1265.19934082	27.2634315491
1265.64562988	38.6619644165
1266.09387207	25.4385032654
1266.54016113	18.9360218048
1266.9864502	17.6155471802
1267.43273926	22.3624095917
1267.87890625	26.7455978394
1268.32519531	25.0480422974
1268.7713623	26.1943283081
1269.21936035	24.8204441071
1269.66552734	22.5858364105
1270.11169434	21.1785068512
1270.55773926	9.56542301178
1271.00390625	24.6328449249
1271.44995117	27.0260028839
1271.89587402	24.5917472839
1272.34191895	30.6412277222
1272.78979492	25.6414699554
1273.23571777	15.2571802139
1273.6817627	24.2881240845
1274.12768555	11.5361223221
1274.57348633	14.5015563965
1275.01940918	27.2072734833
1275.46520996	23.7247810364
1275.91113281	17.0837020874
1276.35693359	17.9005908966
1276.8026123	18.9020824432
1277.24841309	12.6616201401
1277.69421387	23.1009216309
1278.13989258	11.9439821243
1278.58557129	26.0378456116
1279.03125	22.4281826019
1279.47692871	13.9502363205
1279.92248535	19.6187458038
1280.36816406	27.7351799011
1280.8137207	17.1653289795
1281.25927734	27.1584911346
1281.70483398	23.1022529602
1282.15026855	21.6101951599
1282.5958252	16.1824569702
1283.04125977	20.38722229
1283.48669434	31.114320755
1283.93212891	14.8045320511
1284.37744141	18.8072452545
1284.82287598	20.0129184723
1285.26818848	15.1858739853
1285.71350098	36.157497406
1286.15881348	77.6545181274
1286.60412598	35.8329582214
1287.04748535	22.7785549164
1287.49279785	20.9814796448
1287.93798828	26.9677677155
1288.38317871	13.3958005905
1288.82836914	26.3604717255
1289.27355957	12.168094635
1289.71862793	22.4827022552
1290.16369629	16.4485111237
1290.60693359	24.2543888092
1291.05200195	20.1804485321
1291.49707031	20.3390159607
1291.9420166	22.3788280487
1292.38708496	23.4302978516
1292.83203125	4.88367433651e-021
1293.27697754	21.2317886353
1293.7199707	9.18954944611
1294.16491699	18.4522399902
1294.60974121	11.9941310883
1295.0546875	11.4695291519
1295.49951172	10.0821523666
1295.94238281	18.8960590363
1296.38720703	10.6949367523
1296.83190918	8.64172267914
1297.2767334	24.1114845276
1297.71948242	15.7219247818
1298.16418457	10.7794418335
1298.60888672	19.8709087372
1299.05358887	8.56442260742
1299.49816895	21.2762393951
1299.94091797	25.4165039063
1300.38549805	20.3394832611
1300.83007813	8.09761428833
1301.27270508	8.35214328766
1301.71728516	9.54476451874
1302.16174316	7.23313713074
1302.60620117	15.6632556915
1303.04882813	14.9587240219
1303.49316406	27.0368118286
1303.93762207	19.4589824677
1304.38012695	17.4164714813
1304.82446289	3.35901498795
1305.26879883	13.2720317841
1305.71130371	18.4281425476
1306.15551758	13.8725776672
1306.59985352	5.10780954361
1307.04223633	14.6630859375
1307.4864502	14.7505626678
1307.93066406	11.2271499634
1308.3729248	9.48599815369
1308.81713867	19.7868232727
1309.25939941	10.2269220352
1309.70349121	22.961233139
1310.14758301	12.4732494354
1310.58972168	14.7396469116
1311.03381348	14.89179039
1311.47595215	7.56529951096
1311.91992188	4.24867486954
1312.3638916	14.8232660294
1312.80603027	21.3194675446
1313.25	11.3984107971
1313.6920166	14.6554374695
1314.13586426	13.3571004868
1314.57788086	15.7153310776
1315.02172852	14.4996623993
1315.46557617	11.5628128052
1315.9074707	9.98575687408
1316.35119629	17.5348129272
1316.79309082	4.64647769928
1317.23681641	17.5668907166
1317.67871094	3.4404001236
1318.12231445	20.9117851257
1318.56420898	14.8645544052
1319.0078125	15.0265464783
1319.44958496	5.98880052567
1319.89318848	13.035369873
1320.33483887	14.2030324936
1320.77844238	15.9549827576
1321.22009277	14.8502244949
1321.66174316	23.4210948944
1322.10522461	4.96692180634
1322.54675293	11.3405380249
1322.99023438	13.1183729172
1323.4317627	12.4266147614
1323.87512207	7.74387645721
1324.31665039	11.5009346008
1324.75817871	21.234577179
1325.20141602	18.6004829407
1325.64294434	18.6128501892
1326.08618164	10.2952785492
1326.52758789	16.5281562805
1326.96887207	15.1048288345
1327.41210938	8.82210636139
1327.85351563	25.2694778442
1328.29663086	14.6299638748
1328.73791504	23.7966022491
1329.17919922	16.3924427032
1329.62231445	15.2009086609
1330.06347656	15.6211585999
1330.50463867	10.4871702194
1330.94775391	18.1350631714
1331.38879395	14.5824518204
1331.82995605	8.70156002045
1332.27294922	13.56798172
1332.71398926	23.1326408386
1333.1550293	17.5170307159
1333.59802246	20.5668392181
1334.03894043	7.52508354187
1334.47998047	22.5813541412
1334.92089844	20.2836894989
1335.36376953	16.4403533936
1335.8046875	6.82418251038
1336.24560547	13.4326000214
1336.68640137	13.9115304947
1337.12915039	16.8322811127
1337.57006836	14.2576036453
1338.01086426	17.9923877716
1338.45166016	22.4014053345
1338.89428711	12.8383798599
1339.33496094	12.3029870987
1339.77575684	12.9061288834
1340.21643066	3.73968935013
1340.65893555	18.368844986
1341.09960938	9.27508735657
1341.5402832	24.6597385406
1341.98083496	18.2771472931
1342.42138672	20.1442756653
1342.86206055	25.5239391327
1343.30444336	13.3877315521
1343.74499512	15.21966362
1344.1854248	20.9728221893
1344.62597656	14.8078117371
1345.06640625	11.2684135437
1345.50683594	16.7461643219
1345.94909668	18.0549736023
1346.38952637	16.3521366119
1346.82983398	7.20925712585
1347.2701416	17.2837715149
1347.71044922	10.5674114227
1348.15075684	11.1865587234
1348.59106445	20.9815769196
1349.03137207	11.5073432922
1349.47155762	16.6030387878
1349.91174316	17.0905628204
1350.35388184	8.46224784851
1350.79394531	10.5455188751
1351.23413086	8.18813323975
1351.67431641	10.8318738937
1352.11437988	13.2729530334
1352.55444336	27.0522327423
1352.99450684	17.6794509888
1353.43457031	22.8356437683
1353.87451172	15.824801445
1354.3145752	16.3056411743
1354.7545166	9.49015235901
1355.19445801	14.0280218124
1355.63439941	19.1137084961
1356.07434082	14.995511055
1356.51416016	21.6255187988
1356.95397949	13.1377677917
1357.39379883	21.747592926
1357.83361816	17.4742507935
1358.2734375	16.2604656219
1358.71325684	11.9432458878
1359.1529541	21.3397960663
1359.59265137	12.1577568054
1360.03234863	10.5531682968
1360.4720459	12.248872757
1360.91174316	9.57754421234
1361.35131836	15.6716327667
1361.7890625	12.3174962997
1362.22875977	20.4164199829
1362.66833496	16.0393104553
1363.10778809	20.2154083252
1363.54736328	11.9924135208
1363.98681641	12.8484764099
1364.42626953	13.6624155045
1364.86584473	4.0911231041
1365.30517578	11.1902637482
1365.74279785	0.662366390228
1366.18212891	7.94866037369
1366.62158203	9.40472412109
1367.06091309	10.7969741821
1367.50024414	2.96535038948
1367.9395752	14.8664264679
1368.37878418	17.7239570618
1368.81616211	18.8163757324
1369.25549316	-2.77932685818e-020
1369.69470215	14.7290115356
1370.13378906	10.8117284775
1370.57299805	12.7725429535
1371.01025391	9.38339042664
1371.44946289	8.59743309021
1371.8885498	11.808098793
1372.32763672	8.32319355011
1372.76672363	9.19749641418
1373.20385742	15.3832874298
1373.64282227	11.5677671432
1374.08190918	8.4453868866
1374.52087402	12.6384811401
1374.95788574	9.1109457016
1375.39685059	9.90035915375
1375.83581543	4.57834339142
1376.2746582	13.522608757
1376.71166992	19.0661525726
1377.1505127	14.756978035
1377.58935547	4.02768945694
1378.02624512	3.49638748169
1378.46508789	15.232624054
1378.90380859	12.9259357452
1379.3425293	17.6499099731
1379.77941895	13.2177362442
1380.21801758	13.6921977997
1380.65673828	7.65680170059
1381.09350586	8.00594806671
1381.53210449	14.0480337143
1381.97070313	7.40169239044
1382.4074707	14.0970754623
1382.84594727	11.7860536575
1383.28271484	8.51252937317
1383.72119141	15.551484108
1384.15966797	22.6044330597
1384.59631348	15.668211937
1385.03466797	31.8804149628
1385.47314453	13.9044713974
1385.90966797	14.098115921
1386.34802246	4.03447246552
1386.7845459	2.85627102852
1387.22290039	14.3199243546
1387.65930176	9.75768184662
1388.09765625	12.7719430923
1388.53588867	70.7379760742
1388.97229004	83.3197174072
1389.41052246	20.5253105164
1389.84680176	15.5372610092
1390.28503418	6.90233564377
1390.72131348	8.57234859467
1391.15942383	13.9427661896
1391.59570313	13.282248497
1392.03381348	1.50060522556
1392.47009277	6.20452642441
1392.90808105	9.73771762848
1393.34423828	3.85869598389
1393.78222656	7.43090963364
1394.21838379	11.6291685104
1394.65637207	26.7592868805
1395.09240723	7.26746606827
1395.53039551	19.2151222229
1395.96643066	11.6075077057
1396.40429688	5.81725358963
1396.84020996	5.67645931244
1397.27807617	21.0594959259
1397.71398926	8.82455253601
1398.15002441	22.3464412689
1398.58776855	14.573797226
1399.02355957	3.00181984901
1399.46130371	15.8666687012
1399.8972168	23.457824707
1400.33300781	12.5448045731
1400.77062988	17.4410572052
1401.2064209	5.4657292366
1401.64404297	13.1924962997
1402.07983398	12.3623657227
1402.51550293	8.43728065491
1402.95300293	3.98763561249
1403.38867188	3.97115325928
1403.82434082	9.44230556488
1404.26184082	14.9803581238
1404.6973877	11.8076400757
1405.1348877	9.8982219696
1405.57043457	9.7034034729
1406.00598145	10.1742095947
1406.44152832	18.3229637146
1406.87878418	6.30485343933
1407.31433105	17.1104278564
1407.74975586	14.7226390839
1408.18701172	9.58035755157
1408.62243652	11.3921775818
1409.05786133	13.4626398087
1409.49499512	11.2058553696
1409.93041992	19.5600967407
1410.36572266	13.4576692581
1410.80102539	18.8803730011
1411.23815918	7.40306138992
1411.67333984	13.9003133774
1412.10864258	7.92169857025
1412.54382324	12.2754211426
1412.98083496	19.9979171753
1413.41601563	7.00728559494
1413.85119629	8.79663181305
1414.28625488	4.72188138962
1414.72143555	3.20504665375
1415.1583252	13.4057607651
1415.59338379	12.6416292191
1416.02844238	9.093542099
1416.46337891	11.5694522858
1416.8984375	5.62238407135
1417.33337402	6.17989110947
1417.7701416	13.7824668884
1418.20507813	16.5014152527
1418.64001465	2.4193378556e-020
1419.07495117	7.5495800972
1419.50976563	3.35284924507
1419.94458008	6.44730377197
1420.37939453	11.297750473
1420.81604004	4.88970994949
1421.25085449	18.3880195618
1421.68566895	9.42876815796
1422.12036133	7.86205196381
1422.55505371	9.04787635803
1422.98974609	14.8375530243
1423.42443848	15.6531944275
1423.85900879	11.6092653275
1424.29370117	4.82215118408
1424.72827148	7.69748592377
1425.1628418	10.023103714
1425.59924316	16.252166748
1426.03381348	17.2234764099
1426.46826172	8.70458889008
1426.90283203	11.4520835876
1427.33728027	8.52702236176
1427.77172852	6.30125236511
1428.20617676	7.67012071609
1428.640625	19.0804290771
1429.07495117	8.74383735657
1429.50927734	12.4404287338
1429.94360352	11.8486022949
1430.37792969	7.74419593811
1430.81225586	12.8163509369
1431.24658203	21.1968631744
1431.68078613	11.8541402817
1432.11499023	14.7669630051
1432.54919434	10.6854753494
1432.98339844	18.1956062317
1433.41577148	17.8738441467
1433.84985352	17.2496185303
1434.28405762	9.55411434174
1434.71813965	11.5376262665
1435.15222168	10.4280519485
1435.58630371	13.4599695206
1436.02026367	9.926612854
1436.4543457	17.3766212463
1436.88830566	17.6340465546
1437.32226563	14.1958007813
1437.75622559	12.077712059
1438.18835449	14.9652347565
1438.62219238	16.2376441956
1439.05615234	12.2387218475
1439.48999023	16.9761772156
1439.92382813	12.8231716156
1440.35766602	6.64623975754
1440.79150391	15.4932556152
1441.22338867	13.1490917206
1441.65710449	17.3121566772
1442.09094238	23.8670921326
1442.5246582	20.3869113922
1442.95825195	20.8108444214
1443.39196777	23.4745159149
1443.82373047	13.0128908157
1444.25744629	13.4241933823
1444.69104004	21.1363563538
1445.12463379	18.2395801544
1445.55810547	17.5097942352
1445.98986816	13.4842844009
1446.42333984	19.8306045532
1446.85681152	14.6384410858
1447.2902832	9.36899185181
1447.72192383	10.1014404297
1448.15539551	11.5707607269
1448.58874512	12.7648849487
1449.0222168	17.9826335907
1449.45373535	14.8499088287
1449.88708496	5.16088867188
1450.3203125	9.54062080383
1450.75183105	10.0102176666
1451.18505859	4.09996461868
1451.6184082	15.3807468414
1452.04980469	12.1953878403
1452.48303223	16.3737945557
1452.9161377	17.4036312103
1453.34753418	17.1419773102
1453.78063965	19.9967041016
1454.21374512	13.9756822586
1454.64501953	14.6813240051
1455.078125	11.9425802231
1455.51123047	24.3845367432
1455.94238281	18.1122341156
1456.37548828	12.5778503418
1456.80847168	19.0428524017
1457.23962402	14.2543783188
1457.67248535	16.7565727234
1458.1036377	9.9737443924
1458.53649902	3.20247244835
1458.96948242	12.5510702133
1459.4005127	18.2264251709
1459.83337402	12.5488214493
1460.26428223	4.31486463547
1460.69714355	15.0328531265
1461.12805176	11.9376277924
1461.56079102	17.0561599731
1461.99353027	13.0066232681
1462.42443848	8.89466381073
1462.85717773	19.3062267303
1463.28796387	14.3819980621
1463.72070313	17.5542583466
1464.15148926	21.6920318604
1464.58410645	14.734459877
1465.01477051	16.6877841949
1465.4473877	12.0517396927
1465.87805176	22.5945110321
1466.31066895	14.4866943359
1466.74133301	8.75743770599
1467.17370605	21.5358257294
1467.60437012	14.17278862
1468.03686523	20.6897964478
1468.46740723	13.1180009842
1468.89978027	16.9700393677
1469.33032227	17.8864479065
1469.76086426	23.3839569092
1470.1932373	9.99503612518
1470.62365723	13.6680088043
1471.0559082	16.9363269806
1471.4864502	24.8779888153
1471.91687012	13.3727874756
1472.34899902	21.1587104797
1472.77941895	14.3611040115
1473.21154785	23.148103714
1473.64196777	15.0617237091
1474.07226563	15.864982605
1474.50427246	12.8360719681
1474.93457031	19.711517334
1475.36669922	18.2286243439
1475.796875	19.8630237579
1476.22705078	8.99095344543
1476.65905762	17.1054553986
1477.0892334	13.1721086502
1477.51940918	19.2946796417
1477.95129395	19.927116394
1478.38146973	22.6636371613
1478.81152344	30.5842075348
1479.24157715	22.9290390015
1479.67333984	15.4212589264
1480.10339355	7.52074575424
1480.5333252	18.8689460754
1480.96520996	11.9791660309
1481.3951416	12.8876457214
1481.82507324	26.0601882935
1482.25488281	6.11373376846
1482.68664551	18.1369113922
1483.11645508	13.8666877747
1483.54638672	5.72824430466
1483.97619629	20.764251709
1484.40771484	20.7856044769
1484.83752441	13.619345665
1485.26733398	11.0147409439
1485.69702148	19.3081207275
1486.12854004	13.4043054581
1486.55822754	19.3925552368
1486.98791504	17.1523475647
1487.41760254	11.0560112
1487.84716797	19.364528656
1488.2767334	23.0527801514
1488.70812988	15.3112411499
1489.13769531	18.6102828979
1489.56726074	25.3970661163
1489.99682617	29.7642250061
1490.42626953	16.8832969666
1490.85571289	16.9651546478
1491.2869873	19.6056251526
1491.71643066	21.2951774597
1492.14587402	15.0802097321
1492.57519531	16.4201030731
1493.00463867	17.4503555298
1493.43395996	4.39435052872
1493.86328125	15.3891305923
1494.29260254	17.5962371826
1494.72180176	15.1018543243
1495.15112305	12.2619056702
1495.58215332	13.9547576904
1496.01135254	18.1261024475
1496.44055176	10.3353891373
1496.86975098	18.9569892883
1497.2989502	8.90909290314
1497.72802734	19.5184898376
1498.15710449	5.39158058167
1498.58630371	12.4260215759
1499.01525879	16.7662525177
1499.44433594	16.9068317413
1499.87341309	8.9476184845
1500.30236816	6.83472728729
1500.73132324	18.4931278229
1501.16027832	13.8709192276
1501.5892334	20.8681354523
1502.01818848	11.3056488037
1502.44714355	14.4842481613
1502.87597656	9.79878234863
1503.30480957	11.9136581421
1503.73364258	12.6626853943
1504.16247559	18.9535579681
1504.59130859	18.2370586395
1505.02001953	12.8116350174
1505.44873047	25.8729400635
1505.87561035	24.4186668396
1506.30432129	10.8051462173
1506.73303223	17.4776954651
1507.16174316	12.0883312225
1507.59033203	19.7847766876
1508.01904297	13.744726181
1508.44763184	14.7044124603
1508.8762207	17.1875171661
1509.3046875	15.4548606873
1509.73144531	12.0162010193
1510.15991211	13.0859270096
1510.58837891	10.8386182785
1511.01696777	15.5571975708
1511.4453125	14.4035816193
1511.8737793	7.66069221497
1512.30224609	6.48626708984
1512.72875977	17.3042392731
1513.15710449	25.8952121735
1513.58544922	12.2027435303
1514.01379395	14.6967506409
1514.44213867	10.0387086868
1514.86853027	16.9626693726
1515.29675293	18.5448055267
1515.72509766	12.560095787
1516.15332031	9.74663066864
1516.5814209	19.6612415314
1517.0078125	9.41202545166
1517.43591309	-3.81164826264e-021
1517.86413574	20.5320854187
1518.29223633	17.7135410309
1518.71850586	10.930273056
1519.14660645	14.2403736115
1519.57458496	11.7161941528
1520.00268555	23.1617870331
1520.42883301	5.34936904907
1520.85681152	7.03040885925
1521.28479004	9.92983722687
1521.7109375	7.41417312622
1522.13879395	3.53416347504
1522.56665039	9.25351047516
1522.99279785	9.90944099426
1523.4206543	11.7255411148
