# Supplementary material for: Deep CO2 in the end-Triassic Central Atlantic Magmatic Province
Source: Nat Commun. 2020 Apr 7;11:1670. doi: 10.1038/s41467-020-15325-6 (PMC7138847; doi:10.1038/s41467-020-15325-6)
Supplement: Supplementary file 3 — Source Data 1 [file 41467_2020_15325_MOESM3_ESM.zip › CO2/NS12II_3Px_Incl1_Bubble1_CO2.txt]

1069.06604004	2.22699057508e-020
1069.52819824	17.6629524231
1069.98840332	21.2038841248
1070.45056152	7.92713832855
1070.91064453	16.1226406097
1071.37268066	18.6439151764
1071.8347168	20.2538585663
1072.2947998	13.1124095917
1072.75683594	9.11590194702
1073.21679688	16.5382709503
1073.67883301	8.23056983948
1074.13879395	15.9498596191
1074.60070801	14.9215421677
1075.06054688	27.7493419647
1075.52246094	19.0951347351
1075.9822998	8.75659751892
1076.4440918	23.5882053375
1076.90393066	4.91227388382
1077.36572266	21.0236873627
1077.82556152	17.1852474213
1078.28723145	14.5333328247
1078.74694824	13.0897798538
1079.20861816	16.3040866852
1079.66833496	22.7061309814
1080.12988281	21.495306015
1080.58959961	25.0765838623
1081.05114746	14.8233318329
1081.51074219	17.4539928436
1081.97033691	18.6096229553
1082.4317627	20.3897972107
1082.89123535	14.6030273438
1083.35266113	32.4190101624
1083.81225586	18.2912807465
1084.27355957	17.9704170227
1084.73303223	23.7388839722
1085.19238281	35.1854705811
1085.65368652	26.1589832306
1086.11315918	20.8391227722
1086.57434082	19.9813480377
1087.03369141	27.9289150238
1087.49304199	38.2938194275
1087.95422363	34.5741386414
1088.41345215	33.0277252197
1088.87268066	27.202167511
1089.33374023	26.8405208588
1089.79296875	29.6336345673
1090.25402832	23.3073348999
1090.71313477	28.7184238434
1091.17224121	35.772026062
1091.63330078	30.9571208954
1092.09228516	25.7500514984
1092.5513916	29.5591239929
1093.01037598	32.1055755615
1093.47119141	41.3851051331
1093.93017578	35.1915397644
1094.38916016	42.422454834
1094.84997559	42.6265602112
1095.30883789	39.8044967651
1095.7677002	36.1152381897
1096.2265625	46.5353355408
1096.68737793	45.1575469971
1097.14611816	41.0546951294
1097.6048584	42.1924972534
1098.06555176	39.1636390686
1098.52429199	41.3703117371
1098.98303223	38.0001716614
1099.44165039	37.6806907654
1099.90026855	45.3941688538
1100.36083984	42.6395492554
1100.81945801	28.7874164581
1101.27807617	39.0577583313
1101.73657227	47.686542511
1102.19702148	45.2205276489
1102.65551758	38.0303840637
1103.11401367	52.201385498
1103.57250977	37.7389373779
1104.03088379	39.8989181519
1104.48937988	43.10131073
1104.94970703	48.9049186707
1105.40808105	42.6878585815
1105.86633301	40.6021652222
1106.32470703	46.9954414368
1106.78295898	40.052028656
1107.24121094	39.9725189209
1107.70141602	44.0133361816
1108.15966797	42.4882736206
1108.61779785	44.2022628784
1109.0760498	40.9163856506
1109.53417969	51.2385673523
1109.99230957	45.9778709412
1110.45043945	42.0435714722
1110.90844727	50.8076972961
1111.36657715	49.0907669067
1111.82653809	45.1953430176
1112.2845459	47.9436683655
1112.74255371	43.4189491272
1113.20043945	47.4333496094
1113.65844727	47.5819320679
1114.11633301	48.2896080017
1114.57421875	44.8166275024
1115.03210449	46.3017501831
1115.48999023	51.5796813965
1115.94775391	47.5316429138
1116.40551758	40.9723510742
1116.86328125	44.2297172546
1117.32104492	49.4726982117
1117.77880859	46.814125061
1118.23657227	46.0510559082
1118.69421387	61.1603507996
1119.15185547	47.5439529419
1119.60949707	46.6216659546
1120.06713867	43.1918716431
1120.5246582	43.6666374207
1120.9822998	50.7656326294
1121.43981934	43.973274231
1121.89733887	37.7342224121
1122.35473633	46.04429245
1122.81225586	58.1488685608
1123.26965332	48.247127533
1123.72717285	53.2666702271
1124.18457031	44.349521637
1124.6418457	41.3149375916
1125.09924316	46.7276763916
1125.55651855	37.061378479
1126.01391602	43.33618927
1126.46923828	45.0369911194
1126.92651367	45.9800376892
1127.38366699	42.6809272766
1127.84094238	46.7170982361
1128.2980957	50.9773406982
1128.75524902	37.9553260803
1129.21240234	46.6223144531
1129.66955566	48.4658813477
1130.12658691	47.7197303772
1130.58178711	47.1307907104
1131.03881836	38.7325057983
1131.49584961	48.2638969421
1131.95275879	49.4230232239
1132.40979004	39.2183837891
1132.86669922	47.8910293579
1133.32177734	45.229637146
1133.77868652	41.99401474
1134.23547363	33.3439369202
1134.69238281	38.9505195618
1135.14916992	35.7566375732
1135.60595703	39.4497947693
1136.06091309	31.4013671875
1136.51757813	26.224401474
1136.97436523	42.4110908508
1137.43103027	37.19713974
1137.88586426	40.7635765076
1138.3425293	39.9604797363
1138.79919434	38.8368148804
1139.2557373	32.4327011108
1139.71240234	34.4697227478
1140.16699219	41.9341468811
1140.62353516	38.1466941833
1141.08007813	24.0176811218
1141.53466797	24.1143035889
1141.99121094	33.0176963806
1142.44763184	27.7684574127
1142.90405273	25.645154953
1143.35852051	23.4231376648
1143.81494141	31.5172691345
1144.27124023	23.3078289032
1144.72570801	27.6342220306
1145.18200684	28.4406147003
1145.63830566	15.7118959427
1146.09265137	24.5475997925
1146.5489502	24.7391815186
1147.00512695	24.6575279236
1147.45947266	30.8969020844
1147.91564941	23.8952388763
1148.3717041	20.3530635834
1148.82592773	27.8028640747
1149.28210449	24.8733100891
1149.73815918	30.9364433289
1150.19226074	21.3030719757
1150.64831543	21.8360939026
1151.10437012	22.0599937439
1151.55834961	25.3235054016
1152.0144043	25.6356201172
1152.46838379	23.3588695526
1152.92431641	23.7196884155
1153.38012695	20.000825882
1153.83410645	24.1157341003
1154.28991699	26.3522434235
1154.74389648	17.3517475128
1155.19970703	24.9433021545
1155.65356445	18.2456264496
1156.10925293	16.9806919098
1156.56311035	17.3633823395
1157.01879883	18.3813476563
1157.4744873	16.1636276245
1157.92822266	18.0360107422
1158.38391113	25.602809906
1158.83752441	12.7866249084
1159.29321289	6.31434631348
1159.74682617	18.8698749542
1160.20239258	19.6470165253
1160.65600586	26.7162342072
1161.1114502	22.1441173553
1161.56506348	23.4771823883
1162.02038574	16.0091876984
1162.47399902	16.2840862274
1162.92932129	27.0906505585
1163.3828125	21.6961994171
1163.83813477	17.2163829803
1164.29162598	20.844039917
1164.74499512	25.7352657318
1165.20031738	19.973241806
1165.65368652	16.3041095734
1166.10888672	6.97639417648
1166.56213379	9.71262645721
1167.01733398	26.9171047211
1167.47058105	27.636838913
1167.92382813	17.8564376831
1168.37890625	21.4834213257
1168.83215332	14.7316732407
1169.28723145	22.606628418
1169.74035645	22.5993499756
1170.19348145	14.2626752853
1170.6484375	21.1010742188
1171.1015625	23.1533870697
1171.55456543	13.3948945999
1172.00952148	14.9025087357
1172.46252441	10.9833049774
1172.9173584	15.6011009216
1173.37036133	9.96948432922
1173.82324219	20.3762969971
1174.27807617	23.9658565521
1174.73095703	20.8387336731
1175.18383789	15.9401626587
1175.6385498	12.00370121
1176.09143066	14.2410001755
1176.54418945	16.3498382568
1176.99694824	7.90405082703
1177.45166016	17.5788173676
1177.90429688	11.0944280624
1178.35705566	16.3354930878
1178.81164551	17.8851089478
1179.26428223	18.7592658997
1179.71691895	14.2291898727
1180.16955566	14.8721113205
1180.62402344	12.2314891815
1181.07653809	15.259346962
1181.52905273	13.8542442322
1181.98156738	14.7827415466
1182.43603516	14.8909416199
1182.88842773	5.94144630432
1183.34094238	13.1306438446
1183.79333496	15.323307991
1184.24572754	12.2445373535
1184.69995117	17.1679821014
1185.15234375	11.1395568848
1185.60461426	12.3519830704
1186.05700684	11.1312828064
1186.50927734	12.6178426743
1186.96337891	9.12180233002
1187.41564941	11.1127548218
1187.86779785	8.07655906677
1188.32006836	14.0090312958
1188.7722168	12.9169855118
1189.22436523	-2.15814730538e-019
1189.67651367	18.2431087494
1190.13049316	13.1554441452
1190.58251953	12.0582914352
1191.0345459	7.26688623428
1191.48657227	16.6629905701
1191.93859863	15.6777439117
1192.390625	9.6088924408
1192.8425293	10.4012498856
1193.29443359	8.40236663818
1193.74829102	4.18194150925
1194.20019531	16.5376911163
1194.65197754	9.81377315521
1195.10388184	13.7656888962
1195.55566406	10.0723276138
1196.00744629	7.90276956558
1196.45922852	5.11619234085
1196.91101074	9.84582138062
1197.3626709	18.8942317963
1197.81445313	6.911236763
1198.26611328	7.07158041
1198.71777344	11.3319978714
1199.16943359	0.849578976631
1199.62097168	6.99919700623
1200.07263184	1.15185034275
1200.52416992	6.22789430618
1200.97570801	11.7658166885
1201.42724609	14.9679641724
1201.87866211	14.650680542
1202.3302002	12.7587490082
1202.78161621	8.40854454041
1203.23303223	11.5453519821
1203.68444824	8.81103038788
1204.13586426	6.46710157394
1204.5871582	8.16874694824
1205.03845215	13.30210495
1205.48986816	8.57466316223
1205.94116211	16.0563850403
1206.39233398	12.4813556671
1206.84362793	5.02759552002
1207.2947998	8.58696842194
1207.74597168	16.546037674
1208.1953125	9.74061393738
1208.64648438	7.25849533081
1209.09753418	7.35704374313
1209.54870605	19.2902622223
1209.99975586	13.8986587524
1210.45080566	14.5155410767
1210.90185547	2.36269307137
1211.3527832	5.93514633179
1211.80383301	10.6946926117
1212.25292969	18.8677444458
1212.70385742	13.3253517151
1213.15478516	16.3984584808
1213.60559082	6.68891191483
1214.05651855	5.62987184525
1214.50732422	9.9562330246
1214.95629883	1.73049223423
1215.40710449	3.10704064369
1215.85791016	12.6338672638
1216.30859375	2.31320786476
1216.75927734	10.0260620117
1217.21008301	12.7487640381
1217.65881348	6.40616130829
1218.10949707	13.0769968033
1218.56018066	11.9548883438
1219.01074219	6.99937915802
1219.45947266	10.8595628738
1219.91003418	16.4002342224
1220.3605957	11.1191692352
1220.81103516	7.64397621155
1221.25964355	15.3372364044
1221.71020508	6.66581487656
1222.16064453	3.62488508224
1222.61108398	1.45271062851
1223.05957031	9.18550682068
1223.51000977	16.2675132751
1223.96032715	5.31602907181
1224.41064453	11.4046411514
1224.85913086	3.1078517437
1225.30944824	5.31093597412
1225.75964355	2.77622961998
1226.20800781	12.2184429169
1226.65820313	14.9568452835
1227.10839844	2.92300271988
1227.5567627	6.26959848404
1228.00683594	8.35460662842
1228.45703125	11.8669834137
1228.90527344	13.4951677322
1229.35534668	8.21853160858
1229.80541992	0.849035322666
1230.25354004	11.6681156158
1230.70349121	11.2388572693
1231.15161133	16.37109375
1231.60168457	7.94600725174
1232.05163574	2.07832670212
1232.49963379	7.35611200333
1232.94946289	6.00552368164
1233.39746094	17.9411392212
1233.84741211	2.96246767044
1234.29724121	12.5905380249
1234.74511719	7.29398441315
1235.19494629	2.53322408233e-019
1235.64282227	12.3009796143
1236.0925293	4.1551156044
1236.54040527	5.07640123367
1236.98999023	5.15407514572
1237.43969727	11.514415741
1237.88745117	5.83449983597
1238.3371582	4.19115972519
1238.78479004	11.1544799805
1239.234375	6.23437356949
1239.68212891	9.09006118774
1240.1315918	7.60013389587
1240.57922363	12.3021011353
1241.02868652	1.79422807693
1241.47631836	13.6254901886
1241.92578125	2.91470742226
1242.37329102	6.10873794556
1242.82263184	10.7524652481
1243.2701416	10.5064001083
1243.71948242	8.40215110779
1244.16699219	7.01900243759
1244.61621094	6.85343694687
1245.0637207	9.42063903809
1245.51098633	11.4507875443
1245.96032715	8.9441652298
1246.40759277	0.274658441544
1246.85681152	6.21214103699
1247.30407715	5.56850528717
1247.75317383	11.2197790146
1248.20043945	0.845788538456
1248.64770508	10.1928920746
1249.09680176	2.80696511269
1249.54394531	13.0619869232
1249.99108887	6.33292531967
1250.44006348	18.7838420868
1250.88720703	7.78017425537
1251.33618164	11.6018199921
1251.78320313	10.4975690842
1252.23022461	10.0256032944
1252.67907715	7.39666652679
1253.12609863	9.81792068481
1253.57312012	10.9919948578
1254.02185059	13.6918067932
1254.46875	7.65985393524
1254.91564941	13.0430030823
1255.36450195	12.0090923309
1255.8112793	21.0078201294
1256.25817871	8.41390132904
1256.70678711	13.8305206299
1257.15356445	20.9484119415
1257.6003418	10.3371868134
1258.04711914	16.7108745575
1258.49572754	12.5314397812
1258.94238281	15.521191597
1259.38903809	12.8834171295
1259.83569336	13.5911130905
1260.28417969	9.16996002197
1260.73083496	1.78101503849
1261.17736816	4.97445440292
1261.62390137	6.80965280533
1262.0723877	9.77460765839
1262.51879883	5.49611091614
1262.96533203	1.72906243801
1263.41186523	11.2054195404
1263.86010742	8.52115058899
1264.30651855	11.890999794
1264.75292969	13.2004079819
1265.19934082	30.916727066
1265.64562988	52.0487098694
1266.09387207	39.1675682068
1266.54016113	16.2020206451
1266.9864502	13.6580219269
1267.43273926	7.01525354385
1267.87890625	10.4495830536
1268.32519531	17.0831680298
1268.7713623	8.71744537354
1269.21936035	9.83742332458
1269.66552734	12.5129442215
1270.11169434	9.53653430939
1270.55773926	4.90983390808
1271.00390625	5.99038410187
1271.44995117	4.81481933594
1271.89587402	17.6598167419
1272.34191895	15.930524826
1272.78979492	7.91376781464
1273.23571777	16.345413208
1273.6817627	8.27059173584
1274.12768555	3.18129110336
1274.57348633	5.95388889313
1275.01940918	12.8491830826
1275.46520996	8.65399169922
1275.91113281	8.72923946381
1276.35693359	10.8311691284
1276.8026123	7.98294591904
1277.24841309	18.7757797241
1277.69421387	12.7194623947
1278.13989258	9.08968353271
1278.58557129	7.2038397789
1279.03125	6.00114345551
1279.47692871	6.14434909821
1279.92248535	9.46890068054
1280.36816406	1.09920990467
1280.8137207	4.54478359222
1281.25927734	8.15585422516
1281.70483398	11.1610336304
1282.15026855	4.41297626495
1282.5958252	8.31758785248
1283.04125977	9.99134063721
1283.48669434	10.4343366623
1283.93212891	13.2829647064
1284.37744141	20.6376209259
1284.82287598	15.6624183655
1285.26818848	31.9979400635
1285.71350098	212.732788086
1286.15881348	421.755523682
1286.60412598	84.9116134644
1287.04748535	26.1853981018
1287.49279785	10.4306125641
1287.93798828	9.66186237335
1288.38317871	12.5347061157
1288.82836914	3.9052567482
1289.27355957	19.3519172668
1289.71862793	12.3817014694
1290.16369629	7.66561079025
1290.60693359	13.7641067505
1291.05200195	15.2205505371
1291.49707031	3.74728870392
1291.9420166	12.5537595749
1292.38708496	2.86159896851
1292.83203125	7.57725811005
1293.27697754	12.9391202927
1293.7199707	11.7523345947
1294.16491699	4.54683971405
1294.60974121	0.374571472406
1295.0546875	5.92612981796
1295.49951172	12.8854627609
1295.94238281	11.8763618469
1296.38720703	14.3568315506
1296.83190918	9.87749862671
1297.2767334	6.93899011612
1297.71948242	13.5591211319
1298.16418457	13.7461309433
1298.60888672	10.043879509
1299.05358887	15.8324670792
1299.49816895	14.3644809723
1299.94091797	10.9827804565
1300.38549805	10.2212123871
1300.83007813	8.22597312927
1301.27270508	10.4534025192
1301.71728516	13.1524467468
1302.16174316	5.86546897888
1302.60620117	11.3304224014
1303.04882813	20.1056156158
1303.49316406	7.30484008789
1303.93762207	4.21902036667
1304.38012695	10.8843584061
1304.82446289	7.54084539413
1305.26879883	9.71163463593
1305.71130371	5.79536724091
1306.15551758	7.27027130127
1306.59985352	16.4394512177
1307.04223633	10.5436372757
1307.4864502	3.11072158813
1307.93066406	13.3332309723
1308.3729248	16.6747722626
1308.81713867	14.1062059402
1309.25939941	14.7348308563
1309.70349121	15.8049068451
1310.14758301	10.5059394836
1310.58972168	11.1409835815
1311.03381348	12.5967922211
1311.47595215	15.971783638
1311.91992188	13.6653375626
1312.3638916	17.8767852783
1312.80603027	15.2661571503
1313.25	11.521730423
1313.6920166	11.8138647079
1314.13586426	12.4104061127
1314.57788086	11.8813467026
1315.02172852	9.49064922333
1315.46557617	9.90667247772
1315.9074707	11.6449689865
1316.35119629	11.6231307983
1316.79309082	12.0010585785
1317.23681641	14.1229734421
1317.67871094	13.3789396286
1318.12231445	3.46995162964
1318.56420898	14.3313760757
1319.0078125	20.575302124
1319.44958496	13.3255996704
1319.89318848	14.7290058136
1320.33483887	19.3524608612
1320.77844238	20.1648902893
1321.22009277	14.4312582016
1321.66174316	10.6189517975
1322.10522461	6.58014965057
1322.54675293	12.396074295
1322.99023438	14.9700078964
1323.4317627	14.020983696
1323.87512207	7.10282039642
1324.31665039	15.5448865891
1324.75817871	17.80727005
1325.20141602	14.4216136932
1325.64294434	21.6984710693
1326.08618164	17.0708522797
1326.52758789	16.9639873505
1326.96887207	22.4935665131
1327.41210938	12.5451965332
1327.85351563	15.5437602997
1328.29663086	17.3669433594
1328.73791504	16.9918289185
1329.17919922	11.9509496689
1329.62231445	13.0102710724
1330.06347656	19.7945671082
1330.50463867	19.4482593536
1330.94775391	22.251411438
1331.38879395	18.8210983276
1331.82995605	16.4118289948
1332.27294922	11.264380455
1332.71398926	16.3929653168
1333.1550293	16.0683746338
1333.59802246	20.13854599
1334.03894043	17.3459796906
1334.47998047	21.8098106384
1334.92089844	25.782371521
1335.36376953	19.0863418579
1335.8046875	13.9003238678
1336.24560547	17.8467025757
1336.68640137	19.2152633667
1337.12915039	13.1179008484
1337.57006836	20.4667453766
1338.01086426	19.9788303375
1338.45166016	19.9426174164
1338.89428711	17.9022350311
1339.33496094	21.2755794525
1339.77575684	18.9740772247
1340.21643066	18.8875732422
1340.65893555	17.1288070679
1341.09960938	15.7231082916
1341.5402832	17.5543880463
1341.98083496	21.690448761
1342.42138672	14.5214643478
1342.86206055	19.8223438263
1343.30444336	20.755153656
1343.74499512	19.4363822937
1344.1854248	19.5506286621
1344.62597656	16.0363788605
1345.06640625	22.5069007874
1345.50683594	13.8013448715
1345.94909668	18.4951782227
1346.38952637	17.432762146
1346.82983398	13.1511383057
1347.2701416	19.9428539276
1347.71044922	21.2482471466
1348.15075684	14.3133802414
1348.59106445	12.6810083389
1349.03137207	10.6026878357
1349.47155762	14.9539613724
1349.91174316	16.7940998077
1350.35388184	20.6127300262
1350.79394531	22.0765857697
1351.23413086	22.0964202881
1351.67431641	20.8914012909
1352.11437988	21.272195816
1352.55444336	15.8647203445
1352.99450684	13.7010507584
1353.43457031	18.4371623993
1353.87451172	18.4956245422
1354.3145752	17.7278900146
1354.7545166	19.7942848206
1355.19445801	22.4811611176
1355.63439941	21.0143184662
1356.07434082	28.1935005188
1356.51416016	14.4504613876
1356.95397949	16.2657699585
1357.39379883	22.9721240997
1357.83361816	18.935464859
1358.2734375	17.8655033112
1358.71325684	30.9561214447
1359.1529541	12.674197197
1359.59265137	20.9769229889
1360.03234863	17.4494419098
1360.4720459	25.7774810791
1360.91174316	15.0382518768
1361.35131836	18.242275238
1361.7890625	18.6661739349
1362.22875977	20.4652462006
1362.66833496	24.3490180969
1363.10778809	29.2906951904
1363.54736328	13.8941717148
1363.98681641	18.9700107574
1364.42626953	19.3113079071
1364.86584473	13.9798078537
1365.30517578	22.0272789001
1365.74279785	20.0629386902
1366.18212891	17.5191326141
1366.62158203	17.2899227142
1367.06091309	26.5552577972
1367.50024414	17.9805488586
1367.9395752	16.0169658661
1368.37878418	23.2272186279
1368.81616211	14.9536962509
1369.25549316	20.4419612885
1369.69470215	18.0340213776
1370.13378906	28.6745185852
1370.57299805	26.7365989685
1371.01025391	19.7297821045
1371.44946289	26.2881259918
1371.8885498	21.4107723236
1372.32763672	16.1503677368
1372.76672363	21.8466949463
1373.20385742	23.1420631409
1373.64282227	22.1116809845
1374.08190918	19.2777805328
1374.52087402	9.7531452179
1374.95788574	8.18918037415
1375.39685059	13.3863515854
1375.83581543	19.1838970184
1376.2746582	21.6254501343
1376.71166992	10.6545419693
1377.1505127	18.2763957977
1377.58935547	15.8579034805
1378.02624512	22.3979454041
1378.46508789	19.8948574066
1378.90380859	21.027961731
1379.3425293	17.6647872925
1379.77941895	15.4348630905
1380.21801758	13.8080348969
1380.65673828	20.2325382233
1381.09350586	17.5969276428
1381.53210449	19.0477828979
1381.97070313	14.5374517441
1382.4074707	18.5992736816
1382.84594727	19.2191734314
1383.28271484	15.3147029877
1383.72119141	27.1016101837
1384.15966797	17.6527614594
1384.59631348	26.0396137238
1385.03466797	43.723400116
1385.47314453	17.2225532532
1385.90966797	22.0866069794
1386.34802246	20.1295871735
1386.7845459	26.3092021942
1387.22290039	17.44780159
1387.65930176	24.929725647
1388.09765625	63.3823280334
1388.53588867	468.9815979
1388.97229004	524.745788574
1389.41052246	70.0773391724
1389.84680176	28.3934841156
1390.28503418	25.4141273499
1390.72131348	20.4836616516
1391.15942383	27.8383483887
1391.59570313	26.713973999
1392.03381348	14.0290775299
1392.47009277	15.7244968414
1392.90808105	11.3020143509
1393.34423828	15.1103420258
1393.78222656	26.5352687836
1394.21838379	20.4190940857
1394.65637207	21.1194057465
1395.09240723	18.5647449493
1395.53039551	16.9369888306
1395.96643066	22.3302898407
1396.40429688	14.3313055038
1396.84020996	18.5458240509
1397.27807617	14.8143491745
1397.71398926	14.3797225952
1398.15002441	17.7964897156
1398.58776855	13.8460798264
1399.02355957	20.15275383
1399.46130371	9.96347332001
1399.8972168	23.2551593781
1400.33300781	15.7444210052
1400.77062988	20.5863571167
1401.2064209	16.09333992
1401.64404297	12.4953842163
1402.07983398	19.3807754517
1402.51550293	15.9629497528
1402.95300293	15.6766042709
1403.38867188	13.9264936447
1403.82434082	14.6850595474
1404.26184082	12.2245798111
1404.6973877	9.61920928955
1405.1348877	20.0261802673
1405.57043457	25.4617233276
1406.00598145	-1.50639515713e-019
1406.44152832	12.1958494186
1406.87878418	17.5554580688
1407.31433105	17.6630096436
1407.74975586	23.0126953125
1408.18701172	14.4839391708
1408.62243652	23.0543498993
1409.05786133	24.0519866943
1409.49499512	35.6704444885
1409.93041992	89.6835174561
1410.36572266	45.3201637268
1410.80102539	27.4546833038
1411.23815918	10.9793777466
1411.67333984	16.7310771942
1412.10864258	21.8778743744
1412.54382324	24.6657943726
1412.98083496	13.6266317368
1413.41601563	24.6028728485
1413.85119629	15.0514793396
1414.28625488	7.76184654236
1414.72143555	13.8234901428
1415.1583252	12.8194313049
1415.59338379	18.4132976532
1416.02844238	13.297495842
1416.46337891	11.3744869232
1416.8984375	21.9502792358
1417.33337402	10.2848434448
1417.7701416	10.8362426758
1418.20507813	22.9735488892
1418.64001465	14.7395381927
1419.07495117	13.072013855
1419.50976563	15.7401103973
1419.94458008	11.6381483078
1420.37939453	14.3585653305
1420.81604004	15.596203804
1421.25085449	19.0330677032
1421.68566895	17.5354480743
1422.12036133	16.042886734
1422.55505371	10.3382835388
1422.98974609	14.9064741135
1423.42443848	14.6131811142
1423.85900879	15.6390676498
1424.29370117	10.2256555557
1424.72827148	10.0545501709
1425.1628418	15.2527084351
1425.59924316	11.4274759293
1426.03381348	11.5769329071
1426.46826172	20.7385368347
1426.90283203	15.421877861
1427.33728027	13.9595317841
1427.77172852	16.5113525391
1428.20617676	13.2359714508
1428.640625	12.9616994858
1429.07495117	9.24395370483
1429.50927734	21.1426734924
1429.94360352	13.0929527283
1430.37792969	11.9994220734
1430.81225586	16.135093689
1431.24658203	14.2191162109
1431.68078613	13.3653173447
1432.11499023	20.514377594
1432.54919434	8.4209651947
1432.98339844	10.3087768555
1433.41577148	7.10569000244
1433.84985352	12.9570484161
1434.28405762	16.9977359772
1434.71813965	12.3217449188
1435.15222168	11.7968759537
1435.58630371	4.06183290482
1436.02026367	14.5503311157
1436.4543457	12.7090625763
1436.88830566	15.2484121323
1437.32226563	16.9145698547
1437.75622559	11.1320047379
1438.18835449	1.75813388824
1438.62219238	11.4305467606
1439.05615234	12.4641513824
1439.48999023	17.7856121063
1439.92382813	5.11310100555
1440.35766602	8.2778301239
1440.79150391	14.5726165771
1441.22338867	12.7362804413
1441.65710449	7.96763706207
1442.09094238	6.16231060028
1442.5246582	9.21797370911
1442.95825195	3.49589419365
1443.39196777	16.8656787872
1443.82373047	14.0139608383
1444.25744629	10.8590087891
1444.69104004	6.5866932869
1445.12463379	16.1051616669
1445.55810547	12.0791769028
1445.98986816	11.1659650803
1446.42333984	11.5480661392
1446.85681152	9.75752067566
1447.2902832	12.9063596725
1447.72192383	13.201669693
1448.15539551	8.06705474854
1448.58874512	17.6456947327
1449.0222168	9.01923084259
1449.45373535	16.7633361816
1449.88708496	16.929271698
1450.3203125	13.8377399445
1450.75183105	11.6011629105
1451.18505859	2.91340756416
1451.6184082	13.9258995056
1452.04980469	13.9820995331
1452.48303223	8.32388877869
1452.9161377	15.9477453232
1453.34753418	11.4805574417
1453.78063965	10.2981109619
1454.21374512	14.3861465454
1454.64501953	8.92550182343
1455.078125	7.43311262131
1455.51123047	13.2977924347
1455.94238281	11.0914287567
1456.37548828	9.65173435211
1456.80847168	10.2480401993
1457.23962402	12.5641145706
1457.67248535	10.7257814407
1458.1036377	9.12822246552
1458.53649902	13.1670646667
1458.96948242	9.06614875793
1459.4005127	10.2683868408
1459.83337402	14.3215494156
1460.26428223	11.4654388428
1460.69714355	8.26342391968
1461.12805176	13.7195568085
1461.56079102	4.42726325989
1461.99353027	5.21941518784
1462.42443848	5.56889629364
1462.85717773	5.79072189331
1463.28796387	8.1874332428
1463.72070313	13.3790779114
1464.15148926	16.5156040192
1464.58410645	8.81880378723
1465.01477051	5.66958189011
1465.4473877	4.07812929153
1465.87805176	6.47044992447
1466.31066895	7.18864536285
1466.74133301	12.6566734314
1467.17370605	12.1823587418
1467.60437012	6.79996204376
1468.03686523	8.66386604309
1468.46740723	18.4736003876
1468.89978027	7.36036252975
1469.33032227	2.95596599579
1469.76086426	5.63889217377
1470.1932373	10.4847707748
1470.62365723	1.16467833519
1471.0559082	15.2804985046
1471.4864502	13.1680459976
1471.91687012	7.6040558815
1472.34899902	4.95880746841
1472.77941895	11.4028644562
1473.21154785	16.0009040833
1473.64196777	9.63945960999
1474.07226563	4.1776638031
1474.50427246	3.13146495819
1474.93457031	9.23843288422
1475.36669922	11.9367341995
1475.796875	6.45693206787
1476.22705078	12.8444595337
1476.65905762	10.6539964676
1477.0892334	15.0748443604
1477.51940918	14.0875854492
1477.95129395	16.1256504059
1478.38146973	13.6843156815
1478.81152344	13.0139923096
1479.24157715	14.5719032288
1479.67333984	7.91047525406
1480.10339355	16.7105197906
1480.5333252	11.7852573395
1480.96520996	17.8270587921
1481.3951416	13.0691328049
1481.82507324	6.50572299957
1482.25488281	5.79832649231
1482.68664551	8.82321834564
1483.11645508	2.32925391197
1483.54638672	19.7321643829
1483.97619629	11.4694747925
1484.40771484	9.18234539032
1484.83752441	13.8204193115
1485.26733398	11.8360080719
1485.69702148	4.53223991394
1486.12854004	1.7597026825
1486.55822754	18.8501853943
1486.98791504	5.20919561386
1487.41760254	5.07484006882
1487.84716797	5.8407626152
1488.2767334	10.582660675
1488.70812988	14.7623605728
1489.13769531	2.27141594887
1489.56726074	4.1966509819
1489.99682617	3.53621053696
1490.42626953	0.262535482645
1490.85571289	3.43939185143
1491.2869873	6.07705020905
1491.71643066	5.67479705811
1492.14587402	6.38770723343
1492.57519531	3.20714116096
1493.00463867	7.65579891205
1493.43395996	4.61480283737
1493.86328125	8.35223484039
1494.29260254	2.56862741255e-019
1494.72180176	4.11729812622
1495.15112305	11.1119937897
1495.58215332	0.660253047943
1496.01135254	13.6145706177
1496.44055176	7.19257354736
1496.86975098	7.90141010284
1497.2989502	2.49987697601
1497.72802734	7.59969520569
1498.15710449	6.03343248367
1498.58630371	5.26930904388
1499.01525879	1.5924539566
1499.44433594	3.2188513279
1499.87341309	2.21780323982
1500.30236816	8.15815258026
1500.73132324	4.65310811996
1501.16027832	9.46760177612
1501.5892334	10.3934183121
1502.01818848	3.33220911026
1502.44714355	6.18751525879
1502.87597656	1.05506491661
1503.30480957	6.8745765686
1503.73364258	1.75528085232
1504.16247559	7.34840011597
1504.59130859	10.125287056
1505.02001953	6.25805425644
1505.44873047	15.8517961502
1505.87561035	9.74800777435
1506.30432129	9.81047439575
1506.73303223	16.981218338
1507.16174316	16.9464359283
1507.59033203	7.09418201447
1508.01904297	3.51507258415
1508.44763184	7.27131032944
1508.8762207	13.2888526917
1509.3046875	5.86319446564
1509.73144531	3.57405471802
1510.15991211	6.82659482956
1510.58837891	5.03435325623
1511.01696777	14.9445180893
1511.4453125	17.4529819489
1511.8737793	5.77861595154
1512.30224609	11.1983299255
1512.72875977	11.3835325241
1513.15710449	6.19438266754
1513.58544922	12.1662330627
1514.01379395	6.4926071167
1514.44213867	7.835896492
1514.86853027	-1.67077248846e-019
1515.29675293	11.9431972504
1515.72509766	7.99518585205
1516.15332031	9.67421627045
1516.5814209	11.457318306
1517.0078125	14.0808935165
1517.43591309	12.3096904755
1517.86413574	4.67470359802
1518.29223633	12.6081209183
1518.71850586	3.68770885468
1519.14660645	8.85254573822
1519.57458496	8.21423339844
1520.00268555	9.29818725586
1520.42883301	13.3458776474
1520.85681152	9.11916446686
1521.28479004	8.67362499237
1521.7109375	6.41122293472
1522.13879395	10.3940906525
1522.56665039	3.56020116806
1522.99279785	11.8680791855
1523.4206543	6.51251983643
