# Supplementary material for: Deep CO2 in the end-Triassic Central Atlantic Magmatic Province
Source: Nat Commun. 2020 Apr 7;11:1670. doi: 10.1038/s41467-020-15325-6 (PMC7138847; doi:10.1038/s41467-020-15325-6)
Supplement: Supplementary file 3 — Source Data 1 [file 41467_2020_15325_MOESM3_ESM.zip › CO2/NS12II_3Px_Incl1_Bubble2_CO2.txt]

1069.06604004	3.37558460236
1069.52819824	3.01751756668
1069.98840332	6.86238288879
1070.45056152	3.94635868073
1070.91064453	11.3236761093
1071.37268066	5.31181001663
1071.8347168	3.2244656086
1072.2947998	11.7563056946
1072.75683594	3.83717489243
1073.21679688	3.94066786766
1073.67883301	3.92058706284
1074.13879395	0.108990073204
1074.60070801	12.9870452881
1075.06054688	7.43461990356
1075.52246094	2.06849043955e-018
1075.9822998	9.87385463715
1076.4440918	4.41801309586
1076.90393066	6.96979045868
1077.36572266	6.26498889923
1077.82556152	14.2857236862
1078.28723145	5.49152755737
1078.74694824	3.85069012642
1079.20861816	5.94668340683
1079.66833496	11.8601770401
1080.12988281	16.6589488983
1080.58959961	6.51088619232
1081.05114746	7.67760944366
1081.51074219	14.3411006927
1081.97033691	4.87787437439
1082.4317627	7.56189012527
1082.89123535	13.8258428574
1083.35266113	9.8692150116
1083.81225586	23.2846107483
1084.27355957	17.5248184204
1084.73303223	22.6537475586
1085.19238281	8.61223125458
1085.65368652	17.1615219116
1086.11315918	28.7103595734
1086.57434082	26.3996086121
1087.03369141	19.5181846619
1087.49304199	21.0510501862
1087.95422363	19.1695518494
1088.41345215	11.7014322281
1088.87268066	22.8962631226
1089.33374023	23.8200378418
1089.79296875	24.6557292938
1090.25402832	29.4441223145
1090.71313477	18.1505432129
1091.17224121	26.1410083771
1091.63330078	33.7427482605
1092.09228516	20.9573097229
1092.5513916	25.6189975739
1093.01037598	35.8711166382
1093.47119141	24.5520534515
1093.93017578	28.1056556702
1094.38916016	34.0301704407
1094.84997559	27.9418716431
1095.30883789	28.8482513428
1095.7677002	26.3566417694
1096.2265625	23.6762104034
1096.68737793	27.0588874817
1097.14611816	31.0874156952
1097.6048584	34.9629974365
1098.06555176	36.75806427
1098.52429199	38.0434265137
1098.98303223	34.9138336182
1099.44165039	32.4845809937
1099.90026855	33.5123138428
1100.36083984	39.5323066711
1100.81945801	32.3538017273
1101.27807617	31.3407268524
1101.73657227	32.8979110718
1102.19702148	38.4822120667
1102.65551758	30.9490184784
1103.11401367	38.8959274292
1103.57250977	39.7448387146
1104.03088379	34.4633293152
1104.48937988	46.1495094299
1104.94970703	34.3335189819
1105.40808105	43.009311676
1105.86633301	37.3608856201
1106.32470703	33.6193122864
1106.78295898	43.6971168518
1107.24121094	39.4703483582
1107.70141602	34.9187164307
1108.15966797	43.0675048828
1108.61779785	32.4558677673
1109.0760498	39.7955780029
1109.53417969	50.4125366211
1109.99230957	53.583782196
1110.45043945	42.9465370178
1110.90844727	49.9054260254
1111.36657715	45.9691352844
1111.82653809	38.9820632935
1112.2845459	49.4956741333
1112.74255371	50.4918518066
1113.20043945	46.3047027588
1113.65844727	43.8388786316
1114.11633301	46.3359451294
1114.57421875	37.6954460144
1115.03210449	45.8805885315
1115.48999023	44.4089698792
1115.94775391	43.4224510193
1116.40551758	39.6172180176
1116.86328125	39.6888237
1117.32104492	44.5923194885
1117.77880859	42.2687721252
1118.23657227	44.1661300659
1118.69421387	48.1049118042
1119.15185547	42.875629425
1119.60949707	35.2556991577
1120.06713867	42.9702339172
1120.5246582	46.1304740906
1120.9822998	44.2540397644
1121.43981934	46.4204826355
1121.89733887	37.5851783752
1122.35473633	42.6076049805
1122.81225586	42.5772705078
1123.26965332	36.0385780334
1123.72717285	54.0761413574
1124.18457031	50.6419715881
1124.6418457	49.5659484863
1125.09924316	47.4515342712
1125.55651855	36.5273590088
1126.01391602	38.0406799316
1126.46923828	44.1817741394
1126.92651367	49.0318984985
1127.38366699	44.0702476501
1127.84094238	42.8589401245
1128.2980957	43.3827285767
1128.75524902	45.6294670105
1129.21240234	51.4823684692
1129.66955566	45.5147590637
1130.12658691	42.9519424438
1130.58178711	50.8210830688
1131.03881836	46.4145889282
1131.49584961	39.9775428772
1131.95275879	43.8712158203
1132.40979004	45.325302124
1132.86669922	44.1884727478
1133.32177734	38.0319633484
1133.77868652	34.1228408813
1134.23547363	34.5511856079
1134.69238281	27.4585342407
1135.14916992	40.4962768555
1135.60595703	26.6186389923
1136.06091309	32.4283294678
1136.51757813	34.9641685486
1136.97436523	35.2681999207
1137.43103027	35.985458374
1137.88586426	29.3271770477
1138.3425293	32.7128486633
1138.79919434	36.423374176
1139.2557373	32.1011123657
1139.71240234	32.4029273987
1140.16699219	34.7645454407
1140.62353516	27.4403820038
1141.08007813	35.6216506958
1141.53466797	26.7432518005
1141.99121094	24.0821304321
1142.44763184	29.6000156403
1142.90405273	29.7036552429
1143.35852051	26.2125797272
1143.81494141	29.2806739807
1144.27124023	24.881565094
1144.72570801	29.4516906738
1145.18200684	29.9591808319
1145.63830566	30.2613239288
1146.09265137	29.9354000092
1146.5489502	25.602973938
1147.00512695	23.0601902008
1147.45947266	26.3842449188
1147.91564941	21.5507335663
1148.3717041	32.8495330811
1148.82592773	28.4118480682
1149.28210449	29.0148410797
1149.73815918	28.5155105591
1150.19226074	19.7232284546
1150.64831543	15.8683404922
1151.10437012	27.0345058441
1151.55834961	23.5709209442
1152.0144043	15.7205963135
1152.46838379	21.1596336365
1152.92431641	20.0672073364
1153.38012695	19.4528484344
1153.83410645	20.4102687836
1154.28991699	19.8749694824
1154.74389648	19.4669952393
1155.19970703	19.7099189758
1155.65356445	15.9024114609
1156.10925293	28.6670665741
1156.56311035	19.7715835571
1157.01879883	24.3826522827
1157.4744873	19.0418148041
1157.92822266	20.412322998
1158.38391113	19.2178897858
1158.83752441	17.027633667
1159.29321289	18.2307987213
1159.74682617	23.1341876984
1160.20239258	20.1607437134
1160.65600586	16.7823505402
1161.1114502	23.5677871704
1161.56506348	17.4974842072
1162.02038574	21.852563858
1162.47399902	22.2271289825
1162.92932129	12.5094985962
1163.3828125	17.1141319275
1163.83813477	14.4703645706
1164.29162598	14.9155158997
1164.74499512	16.7088241577
1165.20031738	11.7368192673
1165.65368652	23.8691425323
1166.10888672	20.1836223602
1166.56213379	21.0891208649
1167.01733398	20.1862716675
1167.47058105	15.8342990875
1167.92382813	12.9155921936
1168.37890625	15.9383363724
1168.83215332	20.3350791931
1169.28723145	16.0871219635
1169.74035645	16.4671821594
1170.19348145	7.27380609512
1170.6484375	18.4508209229
1171.1015625	6.0400261879
1171.55456543	18.4687538147
1172.00952148	12.4972810745
1172.46252441	19.1552829742
1172.9173584	20.0466327667
1173.37036133	12.0619440079
1173.82324219	22.1062717438
1174.27807617	17.2017650604
1174.73095703	19.9944572449
1175.18383789	14.3006725311
1175.6385498	4.54029083252
1176.09143066	21.8373775482
1176.54418945	16.6442756653
1176.99694824	21.3586273193
1177.45166016	13.8090209961
1177.90429688	11.6123743057
1178.35705566	14.0150108337
1178.81164551	19.3364868164
1179.26428223	15.0684452057
1179.71691895	22.2628135681
1180.16955566	15.0360994339
1180.62402344	13.5552463531
1181.07653809	11.9676809311
1181.52905273	11.2224721909
1181.98156738	20.1167316437
1182.43603516	16.3881397247
1182.88842773	14.3126974106
1183.34094238	13.227355957
1183.79333496	13.7761650085
1184.24572754	19.1034107208
1184.69995117	11.8233089447
1185.15234375	11.7806396484
1185.60461426	8.71979236603
1186.05700684	14.3194646835
1186.50927734	11.1600990295
1186.96337891	13.9467058182
1187.41564941	22.6086235046
1187.86779785	21.1995754242
1188.32006836	18.1693515778
1188.7722168	11.7449932098
1189.22436523	8.42638397217
1189.67651367	15.3529958725
1190.13049316	13.4965314865
1190.58251953	7.61613988876
1191.0345459	14.2554159164
1191.48657227	18.8780632019
1191.93859863	20.9990253448
1192.390625	12.7010860443
1192.8425293	14.6546487808
1193.29443359	7.28699207306
1193.74829102	12.2292366028
1194.20019531	18.0951843262
1194.65197754	11.45383358
1195.10388184	19.2930183411
1195.55566406	18.5014400482
1196.00744629	11.5644197464
1196.45922852	17.5705833435
1196.91101074	11.1319475174
1197.3626709	10.1613368988
1197.81445313	9.84309482574
1198.26611328	13.8429527283
1198.71777344	19.2416992188
1199.16943359	14.6033658981
1199.62097168	7.21453809738
1200.07263184	12.1275835037
1200.52416992	11.3217277527
1200.97570801	10.003490448
1201.42724609	0.976065576077
1201.87866211	16.8224163055
1202.3302002	8.54212093353
1202.78161621	16.6402759552
1203.23303223	14.2601938248
1203.68444824	10.5260839462
1204.13586426	10.6302843094
1204.5871582	13.5034313202
1205.03845215	9.2317533493
1205.48986816	7.01323413849
1205.94116211	11.0748815536
1206.39233398	17.0934391022
1206.84362793	17.2828960419
1207.2947998	18.759967804
1207.74597168	15.1740722656
1208.1953125	5.15166091919
1208.64648438	16.6237010956
1209.09753418	15.4065084457
1209.54870605	12.2700223923
1209.99975586	6.49476718903
1210.45080566	11.8468675613
1210.90185547	6.04688978195
1211.3527832	15.4067430496
1211.80383301	13.6060295105
1212.25292969	11.7155752182
1212.70385742	10.97103405
1213.15478516	19.6030693054
1213.60559082	11.1229934692
1214.05651855	5.20282030106
1214.50732422	10.5242338181
1214.95629883	8.61142158508
1215.40710449	9.7179517746
1215.85791016	12.9426460266
1216.30859375	7.94555854797
1216.75927734	16.8256816864
1217.21008301	5.83427047729
1217.65881348	12.8763494492
1218.10949707	21.4234352112
1218.56018066	12.7717027664
1219.01074219	11.6627845764
1219.45947266	11.5405035019
1219.91003418	6.94201183319
1220.3605957	14.0544862747
1220.81103516	4.90909147263
1221.25964355	13.2248706818
1221.71020508	19.3974456787
1222.16064453	12.3615522385
1222.61108398	10.9056463242
1223.05957031	7.63079023361
1223.51000977	12.5433330536
1223.96032715	14.0184850693
1224.41064453	10.4056425095
1224.85913086	13.9294052124
1225.30944824	12.8028001785
1225.75964355	15.2405767441
1226.20800781	12.5464935303
1226.65820313	13.4161643982
1227.10839844	12.3428859711
1227.5567627	15.3703804016
1228.00683594	9.67181110382
1228.45703125	9.09229564667
1228.90527344	3.62556862831
1229.35534668	9.24489593506
1229.80541992	-5.06481762624e-017
1230.25354004	7.33637809753
1230.70349121	8.28701877594
1231.15161133	17.1727218628
1231.60168457	9.7029466629
1232.05163574	17.8742809296
1232.49963379	13.1354370117
1232.94946289	14.5489225388
1233.39746094	6.84411048889
1233.84741211	11.1688718796
1234.29724121	9.54064655304
1234.74511719	20.2008972168
1235.19494629	6.70461893082
1235.64282227	12.3105602264
1236.0925293	6.21317434311
1236.54040527	4.80677604675
1236.98999023	17.6482067108
1237.43969727	6.23859262466
1237.88745117	10.9930067062
1238.3371582	9.28947734833
1238.78479004	13.7408428192
1239.234375	14.6756858826
1239.68212891	3.21093893051
1240.1315918	9.54543590546
1240.57922363	8.49150276184
1241.02868652	5.60584592819
1241.47631836	5.87361860275
1241.92578125	5.82081985474
1242.37329102	8.5557641983
1242.82263184	8.03169059753
1243.2701416	17.8088188171
1243.71948242	1.40416991711
1244.16699219	7.71549081802
1244.61621094	2.08947873116
1245.0637207	11.737452507
1245.51098633	10.2644233704
1245.96032715	9.54595470428
1246.40759277	12.063372612
1246.85681152	6.00318193436
1247.30407715	8.45406913757
1247.75317383	8.47757148743
1248.20043945	11.3183174133
1248.64770508	12.9567346573
1249.09680176	11.827208519
1249.54394531	14.0913391113
1249.99108887	6.64148855209
1250.44006348	12.9892044067
1250.88720703	16.3457565308
1251.33618164	12.2914505005
1251.78320313	15.4630842209
1252.23022461	15.7690219879
1252.67907715	11.7598247528
1253.12609863	10.975104332
1253.57312012	5.81098483134e-017
1254.02185059	10.4765815735
1254.46875	1.99400520325
1254.91564941	9.75493240356
1255.36450195	16.0766716003
1255.8112793	9.25519657135
1256.25817871	7.64073991776
1256.70678711	10.787528038
1257.15356445	12.1262426376
1257.6003418	14.8537902832
1258.04711914	13.3145503998
1258.49572754	11.0902690887
1258.94238281	7.92071914673
1259.38903809	10.4477777481
1259.83569336	7.60182380676
1260.28417969	17.1291217804
1260.73083496	13.9033555984
1261.17736816	5.56191968918
1261.62390137	14.3423347473
1262.0723877	7.81550693512
1262.51879883	8.43333053589
1262.96533203	17.0894756317
1263.41186523	7.0011715889
1263.86010742	9.8482503891
1264.30651855	7.49769353867
1264.75292969	14.4044113159
1265.19934082	10.2632341385
1265.64562988	23.7537326813
1266.09387207	19.3409328461
1266.54016113	8.85658740997
1266.9864502	12.9431085587
1267.43273926	15.8113145828
1267.87890625	9.0325012207
1268.32519531	12.6368331909
1268.7713623	7.26348209381
1269.21936035	16.6973724365
1269.66552734	11.6305913925
1270.11169434	9.18383598328
1270.55773926	5.5780916214
1271.00390625	9.1465921402
1271.44995117	11.5055589676
1271.89587402	6.52624082565
1272.34191895	6.1527428627
1272.78979492	19.6466846466
1273.23571777	7.8527507782
1273.6817627	4.33197546005
1274.12768555	17.149553299
1274.57348633	11.4516191483
1275.01940918	9.20036125183
1275.46520996	3.69099879265
1275.91113281	12.2875432968
1276.35693359	10.6053447723
1276.8026123	9.57180404663
1277.24841309	13.1160879135
1277.69421387	9.24724960327
1278.13989258	8.51828861237
1278.58557129	8.53819847107
1279.03125	1.2223867178
1279.47692871	6.70058631897
1279.92248535	3.29451918602
1280.36816406	0.998612463474
1280.8137207	7.42943572998
1281.25927734	4.31901359558
1281.70483398	12.7605800629
1282.15026855	15.4290513992
1282.5958252	11.5123510361
1283.04125977	18.688999176
1283.48669434	13.6317567825
1283.93212891	10.6164875031
1284.37744141	9.1296005249
1284.82287598	11.2054109573
1285.26818848	22.9988002777
1285.71350098	94.1047286987
1286.15881348	149.591278076
1286.60412598	41.1573562622
1287.04748535	18.5832500458
1287.49279785	3.58465600014
1287.93798828	7.13978767395
1288.38317871	15.4743518829
1288.82836914	5.58067655563
1289.27355957	8.51776695251
1289.71862793	5.26246500015
1290.16369629	4.62307262421
1290.60693359	6.24794483185
1291.05200195	10.1304302216
1291.49707031	6.97560119629
1291.9420166	6.76167011261
1292.38708496	11.6823158264
1292.83203125	8.31795501709
1293.27697754	8.56971073151
1293.7199707	6.53261804581
1294.16491699	5.44631147385
1294.60974121	4.87894201279
1295.0546875	6.75795269012
1295.49951172	8.76996135712
1295.94238281	4.24899721146
1296.38720703	11.865319252
1296.83190918	9.95517253876
1297.2767334	4.90628004074
1297.71948242	8.97294330597
1298.16418457	5.43860292435
1298.60888672	19.2360095978
1299.05358887	22.7226448059
1299.49816895	15.7794189453
1299.94091797	7.89035797119
1300.38549805	4.40585422516
1300.83007813	4.71528768539
1301.27270508	8.14838981628
1301.71728516	5.61544656754
1302.16174316	11.907538414
1302.60620117	12.1039056778
1303.04882813	6.88214492798
1303.49316406	5.84860801697
1303.93762207	13.6208047867
1304.38012695	11.5892362595
1304.82446289	8.58114528656
1305.26879883	3.82995867729
1305.71130371	3.33413219452
1306.15551758	6.66369533539
1306.59985352	4.16071605682
1307.04223633	10.8439254761
1307.4864502	10.7688779831
1307.93066406	7.48085451126
1308.3729248	7.95264005661
1308.81713867	11.5515003204
1309.25939941	6.16895580292
1309.70349121	7.81676054001
1310.14758301	6.1783156395
1310.58972168	11.5466823578
1311.03381348	6.57546615601
1311.47595215	6.33690404892
1311.91992188	7.26419067383
1312.3638916	9.82040119171
1312.80603027	4.35395240784
1313.25	12.3970413208
1313.6920166	6.82678508759
1314.13586426	17.4256572723
1314.57788086	8.47450733185
1315.02172852	12.4126548767
1315.46557617	12.7448425293
1315.9074707	11.5420303345
1316.35119629	7.55337572098
1316.79309082	9.68752574921
1317.23681641	13.0979213715
1317.67871094	7.09634399414
1318.12231445	7.10135602951
1318.56420898	8.52897262573
1319.0078125	4.10110235214
1319.44958496	9.68616294861
1319.89318848	9.56664848328
1320.33483887	5.70386362076
1320.77844238	14.7933187485
1321.22009277	12.714589119
1321.66174316	15.8976659775
1322.10522461	7.06253528595
1322.54675293	9.43174266815
1322.99023438	16.4475383759
1323.4317627	12.606844902
1323.87512207	13.3095121384
1324.31665039	1.84045743942
1324.75817871	12.8626317978
1325.20141602	10.7347412109
1325.64294434	13.2820034027
1326.08618164	16.9767456055
1326.52758789	10.9465332031
1326.96887207	11.1985569
1327.41210938	18.5832309723
1327.85351563	21.7737197876
1328.29663086	10.0314245224
1328.73791504	9.36503696442
1329.17919922	13.2633504868
1329.62231445	7.76005077362
1330.06347656	15.5788354874
1330.50463867	13.8544683456
1330.94775391	10.2606525421
1331.38879395	20.7486019135
1331.82995605	17.5873012543
1332.27294922	14.685500145
1332.71398926	24.4612388611
1333.1550293	11.7088136673
1333.59802246	15.8018388748
1334.03894043	21.1069869995
1334.47998047	17.1124534607
1334.92089844	13.6150617599
1335.36376953	10.9940605164
1335.8046875	10.3286447525
1336.24560547	14.3963289261
1336.68640137	10.7087669373
1337.12915039	18.5584335327
1337.57006836	11.5463571548
1338.01086426	15.2911291122
1338.45166016	17.3991661072
1338.89428711	14.6583127975
1339.33496094	17.3984031677
1339.77575684	17.0550518036
1340.21643066	15.9410142899
1340.65893555	11.5662469864
1341.09960938	13.10227108
1341.5402832	15.7992610931
1341.98083496	8.60755825043
1342.42138672	5.75810623169
1342.86206055	10.4141769409
1343.30444336	13.9149427414
1343.74499512	6.25296974182
1344.1854248	24.7970809937
1344.62597656	17.1116466522
1345.06640625	16.5348339081
1345.50683594	17.222196579
1345.94909668	8.67882347107
1346.38952637	15.8977613449
1346.82983398	12.0227546692
1347.2701416	12.0866260529
1347.71044922	12.0318784714
1348.15075684	16.7324428558
1348.59106445	17.6274490356
1349.03137207	15.2806310654
1349.47155762	20.8990440369
1349.91174316	13.7046766281
1350.35388184	18.3143501282
1350.79394531	14.2862949371
1351.23413086	23.7245998383
1351.67431641	8.72250556946
1352.11437988	15.3978652954
1352.55444336	18.6881656647
1352.99450684	17.0406246185
1353.43457031	13.1698684692
1353.87451172	12.9900627136
1354.3145752	11.7009191513
1354.7545166	15.0960998535
1355.19445801	14.5991420746
1355.63439941	20.4463291168
1356.07434082	14.6756668091
1356.51416016	9.56017494202
1356.95397949	8.66830730438
1357.39379883	15.561217308
1357.83361816	13.1769838333
1358.2734375	20.5048313141
1358.71325684	13.4282588959
1359.1529541	8.52111053467
1359.59265137	22.1729621887
1360.03234863	15.4977016449
1360.4720459	5.32417106628
1360.91174316	18.9378585815
1361.35131836	17.4708690643
1361.7890625	13.9622049332
1362.22875977	13.4335699081
1362.66833496	16.2625751495
1363.10778809	14.1884174347
1363.54736328	17.3760643005
1363.98681641	16.8070411682
1364.42626953	11.2947540283
1364.86584473	13.6738271713
1365.30517578	18.4526996613
1365.74279785	11.4454088211
1366.18212891	11.2124919891
1366.62158203	18.2890644073
1367.06091309	9.74808502197
1367.50024414	21.8822193146
1367.9395752	14.2675733566
1368.37878418	22.584564209
1368.81616211	14.1018848419
1369.25549316	17.1315040588
1369.69470215	11.2778873444
1370.13378906	18.7249183655
1370.57299805	12.0478887558
1371.01025391	16.3943405151
1371.44946289	12.24609375
1371.8885498	15.3128080368
1372.32763672	12.8853940964
1372.76672363	14.759885788
1373.20385742	17.5108337402
1373.64282227	13.1336135864
1374.08190918	16.6368961334
1374.52087402	10.0463533401
1374.95788574	12.2046194077
1375.39685059	12.305270195
1375.83581543	20.4216976166
1376.2746582	19.6170501709
1376.71166992	15.4902429581
1377.1505127	13.1715316772
1377.58935547	14.5107860565
1378.02624512	19.3183517456
1378.46508789	11.921043396
1378.90380859	12.2114143372
1379.3425293	16.5070209503
1379.77941895	14.7249164581
1380.21801758	11.1835384369
1380.65673828	20.2960300446
1381.09350586	13.8476343155
1381.53210449	15.2506351471
1381.97070313	13.4482593536
1382.4074707	15.968495369
1382.84594727	10.413025856
1383.28271484	11.2696018219
1383.72119141	14.1277532578
1384.15966797	12.2683439255
1384.59631348	17.6601924896
1385.03466797	45.2823104858
1385.47314453	11.6338396072
1385.90966797	12.4538297653
1386.34802246	15.789899826
1386.7845459	7.02505016327
1387.22290039	16.9580535889
1387.65930176	16.3001728058
1388.09765625	28.2878093719
1388.53588867	208.728988647
1388.97229004	188.279953003
1389.41052246	44.8695678711
1389.84680176	13.1100292206
1390.28503418	17.8428611755
1390.72131348	23.9376831055
1391.15942383	12.6161336899
1391.59570313	14.4285955429
1392.03381348	4.09853029251
1392.47009277	11.0438327789
1392.90808105	9.57766723633
1393.34423828	15.5684623718
1393.78222656	17.3080234528
1394.21838379	17.9144859314
1394.65637207	13.5363874435
1395.09240723	10.888256073
1395.53039551	14.8568220139
1395.96643066	13.5902814865
1396.40429688	10.5566577911
1396.84020996	17.7268924713
1397.27807617	9.61678600311
1397.71398926	4.70899486542
1398.15002441	17.5842075348
1398.58776855	8.12671470642
1399.02355957	12.4342985153
1399.46130371	18.1123657227
1399.8972168	9.60748386383
1400.33300781	18.2438564301
1400.77062988	6.89403533936
1401.2064209	10.2990531921
1401.64404297	10.5866470337
1402.07983398	9.82813262939
1402.51550293	6.58979272842
1402.95300293	9.82394695282
1403.38867188	8.30787563324
1403.82434082	19.3279418945
1404.26184082	7.79400968552
1404.6973877	13.0332117081
1405.1348877	17.6705493927
1405.57043457	4.15025281906
1406.00598145	19.711730957
1406.44152832	20.4283618927
1406.87878418	14.7827320099
1407.31433105	14.9638462067
1407.74975586	7.43747329712
1408.18701172	10.9941806793
1408.62243652	22.6661930084
1409.05786133	17.4300804138
1409.49499512	23.2798233032
1409.93041992	46.6342010498
1410.36572266	22.9743442535
1410.80102539	13.046333313
1411.23815918	11.2943868637
1411.67333984	9.27510452271
1412.10864258	10.0390768051
1412.54382324	9.07342243195
1412.98083496	13.491809845
1413.41601563	17.8572368622
1413.85119629	20.2146568298
1414.28625488	12.6914844513
1414.72143555	9.96531677246
1415.1583252	12.2011165619
1415.59338379	10.9625730515
1416.02844238	11.1204471588
1416.46337891	7.36593103409
1416.8984375	6.08334970474
1417.33337402	5.84318304062
1417.7701416	14.6836986542
1418.20507813	12.173705101
1418.64001465	4.67474126816
1419.07495117	13.3127708435
1419.50976563	8.79488563538
1419.94458008	10.9164066315
1420.37939453	12.0629549026
1420.81604004	12.7352867126
1421.25085449	12.4241857529
1421.68566895	8.95893096924
1422.12036133	9.04289150238
1422.55505371	-5.01384212468e-017
1422.98974609	7.06450939178
1423.42443848	5.78849887848
1423.85900879	8.93046951294
1424.29370117	13.3495540619
1424.72827148	6.1049118042
1425.1628418	11.1409254074
1425.59924316	11.7610530853
1426.03381348	14.2712259293
1426.46826172	5.41754436493
1426.90283203	8.68642997742
1427.33728027	8.43429756165
1427.77172852	8.41246318817
1428.20617676	4.27794122696
1428.640625	10.6782093048
1429.07495117	7.30575847626
1429.50927734	13.8218154907
1429.94360352	10.1814918518
1430.37792969	10.7277460098
1430.81225586	10.4367446899
1431.24658203	9.27055644989
1431.68078613	16.8614940643
1432.11499023	14.5743675232
1432.54919434	9.64921188354
1432.98339844	3.65056204796
1433.41577148	8.67385005951
1433.84985352	12.1234474182
1434.28405762	8.8161907196
1434.71813965	12.8744287491
1435.15222168	8.91948699951
1435.58630371	4.8137793541
1436.02026367	6.10445833206
1436.4543457	14.5094366074
1436.88830566	10.7194681168
1437.32226563	10.7648744583
1437.75622559	8.12638568878
1438.18835449	8.27000045776
1438.62219238	13.9231262207
1439.05615234	3.54954791069
1439.48999023	13.8021612167
1439.92382813	14.1376047134
1440.35766602	6.85188531876
1440.79150391	14.9597473145
1441.22338867	8.86577224731
1441.65710449	11.1389198303
1442.09094238	9.43326759338
1442.5246582	14.3407688141
1442.95825195	9.03859806061
1443.39196777	8.84230804443
1443.82373047	8.33809185028
1444.25744629	7.89262485504
1444.69104004	9.91659164429
1445.12463379	11.2410049438
1445.55810547	9.12655067444
1445.98986816	0.714304029942
1446.42333984	5.67033576965
1446.85681152	6.124812603
1447.2902832	11.1582593918
1447.72192383	11.4913873672
1448.15539551	5.71728610992
1448.58874512	9.70994186401
1449.0222168	8.854429245
1449.45373535	5.09535312653
1449.88708496	9.09005737305
1450.3203125	8.38174915314
1450.75183105	3.60997676849
1451.18505859	6.36539125443
1451.6184082	8.45670127869
1452.04980469	5.57173347473
1452.48303223	15.9403324127
1452.9161377	6.93509340286
1453.34753418	13.1949539185
1453.78063965	9.04912471771
1454.21374512	16.9036960602
1454.64501953	8.57815742493
1455.078125	6.04474687576
1455.51123047	5.47404623032
1455.94238281	5.37764277553e-017
1456.37548828	14.2928752899
1456.80847168	6.33425855637
1457.23962402	9.48665428162
1457.67248535	12.0277843475
1458.1036377	9.07071495056
1458.53649902	18.0398216248
1458.96948242	8.99461746216
1459.4005127	11.6151838303
1459.83337402	3.64409279823
1460.26428223	14.0968389511
1460.69714355	8.33298873901
1461.12805176	0.737964749336
1461.56079102	8.25747394562
1461.99353027	4.46748447418
1462.42443848	10.6334171295
1462.85717773	14.4651737213
1463.28796387	7.41446733475
1463.72070313	8.82140922546
1464.15148926	3.56852436066
1464.58410645	10.1766986847
1465.01477051	6.66913938522
1465.4473877	7.54244661331
1465.87805176	6.36208963394
1466.31066895	1.4949413538
1466.74133301	10.3908367157
1467.17370605	3.40644145012
1467.60437012	3.13435339928
1468.03686523	3.18093776703
1468.46740723	11.6639585495
1468.89978027	5.37042236328
1469.33032227	11.8138580322
1469.76086426	3.64711904526
1470.1932373	7.83731842041
1470.62365723	5.016061306
1471.0559082	0.982622981071
1471.4864502	4.75802707672
1471.91687012	7.41483783722
1472.34899902	10.8223524094
1472.77941895	4.61848545074
1473.21154785	16.4101066589
1473.64196777	6.65298318863
1474.07226563	2.93854355812
1474.50427246	5.39015388489
1474.93457031	9.44498348236
1475.36669922	4.98658132553
1475.796875	8.13416576385
1476.22705078	2.49467635155
1476.65905762	10.2498369217
1477.0892334	13.6212768555
1477.51940918	5.45583534241
1477.95129395	12.3318309784
1478.38146973	12.5279569626
1478.81152344	7.43964958191
1479.24157715	4.94987201691
1479.67333984	7.72155952454
1480.10339355	13.0202388763
1480.5333252	2.51610207558
1480.96520996	5.63634443283
1481.3951416	11.8304491043
1481.82507324	2.27226114273
1482.25488281	12.387169838
1482.68664551	3.13022780418
1483.11645508	9.30655002594
1483.54638672	1.75436758995
1483.97619629	7.768201828
1484.40771484	0.457051903009
1484.83752441	8.08117580414
1485.26733398	0.135991424322
1485.69702148	5.10290193558
1486.12854004	4.68993806839
1486.55822754	12.9271755219
1486.98791504	4.12854671478
1487.41760254	7.22231578827
1487.84716797	4.95930814743
1488.2767334	4.07260513306
1488.70812988	4.63775777817
1489.13769531	8.67327022552
1489.56726074	1.4973051548
1489.99682617	6.6844124794
1490.42626953	8.16956043243
1490.85571289	10.6446485519
1491.2869873	6.31911277771
1491.71643066	10.3702945709
1492.14587402	6.9186205864
1492.57519531	9.71006393433
1493.00463867	7.57954311371
1493.43395996	10.3181228638
1493.86328125	6.37266397476
1494.29260254	4.84551954269
1494.72180176	2.97370362282
1495.15112305	2.20712685585
1495.58215332	10.8618974686
1496.01135254	7.49066162109
1496.44055176	2.53605937958
1496.86975098	0.686899960041
1497.2989502	0.512531340122
1497.72802734	7.60357379913
1498.15710449	3.90988230705
1498.58630371	7.58335447311
1499.01525879	7.11637544632
1499.44433594	4.22100734711
1499.87341309	9.35092258453
1500.30236816	-1.31561157368e-017
1500.73132324	11.1849603653
1501.16027832	4.08020830154
1501.5892334	0.64785528183
1502.01818848	11.0116167068
1502.44714355	11.9655895233
1502.87597656	8.42457962036
1503.30480957	6.41750049591
1503.73364258	8.0765542984
1504.16247559	13.5598192215
1504.59130859	6.97326660156
1505.02001953	6.39817476273
1505.44873047	10.3022575378
1505.87561035	3.75757527351
1506.30432129	1.389316082
1506.73303223	8.4467458725
1507.16174316	11.6137466431
1507.59033203	5.53575992584
1508.01904297	13.2033491135
1508.44763184	9.82600593567
1508.8762207	4.01182794571
1509.3046875	8.68002796173
1509.73144531	1.58341670036
1510.15991211	7.27011919022
1510.58837891	5.22274303436
1511.01696777	7.99651908875
1511.4453125	6.74927186966
1511.8737793	6.76282787323
1512.30224609	7.15856218338
1512.72875977	11.4859724045
1513.15710449	7.99057292938
1513.58544922	5.42250204086
1514.01379395	0.483618795872
1514.44213867	13.9583625793
1514.86853027	6.83851957321
1515.29675293	8.32601451874
1515.72509766	11.5296726227
1516.15332031	9.80034255981
1516.5814209	13.325876236
1517.0078125	12.5605154037
1517.43591309	8.59132766724
1517.86413574	4.99471139908
1518.29223633	12.5497045517
1518.71850586	13.221862793
1519.14660645	4.86512231827
1519.57458496	2.68175292015
1520.00268555	6.07410430908
1520.42883301	5.59406137466
1520.85681152	13.6604270935
1521.28479004	8.40691757202
1521.7109375	13.0259170532
1522.13879395	4.4989361763
1522.56665039	11.6270904541
1522.99279785	8.73922538757
1523.4206543	8.93604373932
