# Supplementary material for: Deep CO2 in the end-Triassic Central Atlantic Magmatic Province
Source: Nat Commun. 2020 Apr 7;11:1670. doi: 10.1038/s41467-020-15325-6 (PMC7138847; doi:10.1038/s41467-020-15325-6)
Supplement: Supplementary file 3 — Source Data 1 [file 41467_2020_15325_MOESM3_ESM.zip › CO2/NS12II_3Px_Incl1_Bubble3_CO2.txt]

1069.06604004	-0.0904021933675
1069.52819824	9.75096035004
1069.98840332	17.9243392944
1070.45056152	7.84424209595
1070.91064453	10.2688426971
1071.37268066	4.68950414658
1071.8347168	10.2581481934
1072.2947998	13.3796443939
1072.75683594	10.1804571152
1073.21679688	4.60665559769
1073.67883301	16.54637146
1074.13879395	8.56463623047
1074.60070801	1.54808878899
1075.06054688	2.08590507507
1075.52246094	10.0753183365
1075.9822998	10.8821926117
1076.4440918	5.65182139519e-020
1076.90393066	7.95262956619
1077.36572266	12.470911026
1077.82556152	13.8122615814
1078.28723145	14.8121395111
1078.74694824	11.0953817368
1079.20861816	2.41911268234
1079.66833496	9.88902378082
1080.12988281	14.548707962
1080.58959961	2.69092655182
1081.05114746	14.1553277969
1081.51074219	9.29689979553
1081.97033691	9.18353748322
1082.4317627	22.7651424408
1082.89123535	18.6025924683
1083.35266113	23.2339878082
1083.81225586	14.8735046387
1084.27355957	23.6875915527
1084.73303223	19.2258777618
1085.19238281	28.3183937073
1085.65368652	32.0713653564
1086.11315918	22.3782234192
1086.57434082	20.2730636597
1087.03369141	29.9495868683
1087.49304199	19.8898925781
1087.95422363	31.4609394073
1088.41345215	33.8104858398
1088.87268066	34.7102279663
1089.33374023	27.117893219
1089.79296875	16.809928894
1090.25402832	32.3297309875
1090.71313477	27.617275238
1091.17224121	28.8402271271
1091.63330078	30.5144882202
1092.09228516	34.1851348877
1092.5513916	31.3666248322
1093.01037598	20.6104183197
1093.47119141	22.6145153046
1093.93017578	28.5820713043
1094.38916016	33.5939750671
1094.84997559	37.9274940491
1095.30883789	33.4347572327
1095.7677002	29.2128353119
1096.2265625	19.1781597137
1096.68737793	41.0770339966
1097.14611816	23.2474727631
1097.6048584	29.9091434479
1098.06555176	34.2510414124
1098.52429199	32.1813468933
1098.98303223	33.1532592773
1099.44165039	32.9717750549
1099.90026855	43.7482528687
1100.36083984	36.4733886719
1100.81945801	33.5684242249
1101.27807617	36.8801727295
1101.73657227	40.7897453308
1102.19702148	44.3896026611
1102.65551758	35.9803581238
1103.11401367	44.7710456848
1103.57250977	33.2327194214
1104.03088379	42.1047821045
1104.48937988	44.7257575989
1104.94970703	40.7895088196
1105.40808105	36.1778640747
1105.86633301	39.2419433594
1106.32470703	38.8236045837
1106.78295898	39.3704185486
1107.24121094	34.0084724426
1107.70141602	37.6227378845
1108.15966797	45.0527801514
1108.61779785	45.000617981
1109.0760498	41.1258125305
1109.53417969	44.9347877502
1109.99230957	44.5117530823
1110.45043945	34.3807983398
1110.90844727	49.5512237549
1111.36657715	48.1796112061
1111.82653809	42.6980552673
1112.2845459	41.9134788513
1112.74255371	32.9842834473
1113.20043945	37.4371681213
1113.65844727	49.0567703247
1114.11633301	36.8433609009
1114.57421875	40.3208236694
1115.03210449	41.9145545959
1115.48999023	36.1960716248
1115.94775391	45.2372436523
1116.40551758	38.5468521118
1116.86328125	37.8233909607
1117.32104492	41.001739502
1117.77880859	39.4810523987
1118.23657227	44.1020965576
1118.69421387	36.179775238
1119.15185547	37.3607559204
1119.60949707	43.1662521362
1120.06713867	44.6065635681
1120.5246582	41.5768852234
1120.9822998	45.5894927979
1121.43981934	44.7114448547
1121.89733887	43.1303253174
1122.35473633	33.7841567993
1122.81225586	27.1723442078
1123.26965332	43.4273681641
1123.72717285	35.4746818542
1124.18457031	46.3966903687
1124.6418457	45.2664985657
1125.09924316	42.0904808044
1125.55651855	53.0120277405
1126.01391602	40.8118286133
1126.46923828	46.2544746399
1126.92651367	38.7524223328
1127.38366699	40.4204483032
1127.84094238	46.52784729
1128.2980957	43.0203971863
1128.75524902	52.6104888916
1129.21240234	30.0709247589
1129.66955566	43.3747634888
1130.12658691	42.3062171936
1130.58178711	48.9722862244
1131.03881836	45.6917915344
1131.49584961	42.0184249878
1131.95275879	39.8438568115
1132.40979004	37.2212753296
1132.86669922	33.5302734375
1133.32177734	38.4997367859
1133.77868652	39.5993766785
1134.23547363	36.8264122009
1134.69238281	27.8574028015
1135.14916992	44.9469528198
1135.60595703	34.6960983276
1136.06091309	27.770658493
1136.51757813	34.6274604797
1136.97436523	26.6129379272
1137.43103027	28.9983940125
1137.88586426	29.9888782501
1138.3425293	34.2177505493
1138.79919434	27.2509212494
1139.2557373	24.9751033783
1139.71240234	33.5343894958
1140.16699219	28.3762950897
1140.62353516	28.9996242523
1141.08007813	25.4333667755
1141.53466797	27.4816188812
1141.99121094	18.8339080811
1142.44763184	30.1740150452
1142.90405273	24.0511016846
1143.35852051	33.0239295959
1143.81494141	29.0129013062
1144.27124023	32.4352264404
1144.72570801	28.8211421967
1145.18200684	19.5012321472
1145.63830566	24.071269989
1146.09265137	21.7625007629
1146.5489502	26.0366210938
1147.00512695	15.4914150238
1147.45947266	21.9967670441
1147.91564941	32.723236084
1148.3717041	19.5288829803
1148.82592773	24.4245071411
1149.28210449	29.7465572357
1149.73815918	25.0689220428
1150.19226074	25.5647125244
1150.64831543	25.2627468109
1151.10437012	31.1203117371
1151.55834961	21.8815097809
1152.0144043	18.8100757599
1152.46838379	20.3594398499
1152.92431641	22.9753246307
1153.38012695	21.0104694366
1153.83410645	15.1599302292
1154.28991699	18.1527099609
1154.74389648	19.280921936
1155.19970703	21.1078186035
1155.65356445	22.2999172211
1156.10925293	17.2929897308
1156.56311035	28.5159664154
1157.01879883	17.9395370483
1157.4744873	16.8245716095
1157.92822266	16.983505249
1158.38391113	23.0514259338
1158.83752441	13.3733549118
1159.29321289	14.8829011917
1159.74682617	12.6272563934
1160.20239258	21.1567649841
1160.65600586	21.6141452789
1161.1114502	17.7612285614
1161.56506348	17.1209754944
1162.02038574	21.3585147858
1162.47399902	20.3722267151
1162.92932129	11.2107725143
1163.3828125	10.7086162567
1163.83813477	15.3809041977
1164.29162598	23.1534557343
1164.74499512	24.8473491669
1165.20031738	13.0145215988
1165.65368652	13.044549942
1166.10888672	17.6807136536
1166.56213379	20.4590511322
1167.01733398	17.2989292145
1167.47058105	17.5287952423
1167.92382813	20.6521339417
1168.37890625	21.9159603119
1168.83215332	11.2143268585
1169.28723145	7.26709365845
1169.74035645	16.6158008575
1170.19348145	11.2288818359
1170.6484375	14.9746589661
1171.1015625	-2.26160692049e-019
1171.55456543	10.5098543167
1172.00952148	18.1404304504
1172.46252441	14.4797945023
1172.9173584	15.9360628128
1173.37036133	7.69584321976
1173.82324219	13.3826961517
1174.27807617	15.2872400284
1174.73095703	12.4697761536
1175.18383789	18.1773376465
1175.6385498	11.3712778091
1176.09143066	14.6358394623
1176.54418945	18.4579772949
1176.99694824	15.4634914398
1177.45166016	23.8461780548
1177.90429688	11.7764339447
1178.35705566	16.8217773438
1178.81164551	24.0168323517
1179.26428223	12.048412323
1179.71691895	20.5690040588
1180.16955566	14.9286003113
1180.62402344	13.1296253204
1181.07653809	9.78736209869
1181.52905273	14.70262146
1181.98156738	25.4883079529
1182.43603516	19.7891674042
1182.88842773	21.7488269806
1183.34094238	10.2146244049
1183.79333496	13.4591569901
1184.24572754	12.4767103195
1184.69995117	10.3975400925
1185.15234375	23.262052536
1185.60461426	13.6529979706
1186.05700684	12.9684352875
1186.50927734	8.633893013
1186.96337891	16.1956501007
1187.41564941	18.9896259308
1187.86779785	12.7410078049
1188.32006836	11.2201919556
1188.7722168	9.33837127686
1189.22436523	21.7607479095
1189.67651367	10.9517259598
1190.13049316	17.6887187958
1190.58251953	20.0454921722
1191.0345459	8.90123653412
1191.48657227	16.6652698517
1191.93859863	11.9342594147
1192.390625	13.7290039063
1192.8425293	8.8132352829
1193.29443359	17.9726333618
1193.74829102	9.43557548523
1194.20019531	12.7776050568
1194.65197754	22.7321891785
1195.10388184	8.52697658539
1195.55566406	18.8167667389
1196.00744629	15.937836647
1196.45922852	9.71875095367
1196.91101074	15.055524826
1197.3626709	17.8189182281
1197.81445313	16.4040813446
1198.26611328	5.40958023071
1198.71777344	20.2264633179
1199.16943359	10.6119480133
1199.62097168	10.9467773438
1200.07263184	13.5700359344
1200.52416992	13.2076730728
1200.97570801	9.11740207672
1201.42724609	10.4214019775
1201.87866211	9.85857009888
1202.3302002	21.637342453
1202.78161621	8.800532341
1203.23303223	17.2578639984
1203.68444824	11.7141208649
1204.13586426	13.4623804092
1204.5871582	7.78405380249
1205.03845215	10.7166967392
1205.48986816	18.0869560242
1205.94116211	15.3194923401
1206.39233398	10.8180971146
1206.84362793	5.73836708069
1207.2947998	17.9923915863
1207.74597168	9.63240242004
1208.1953125	8.77697086334
1208.64648438	3.51019763947
1209.09753418	9.20131969452
1209.54870605	12.1876583099
1209.99975586	12.1261825562
1210.45080566	6.11983966827
1210.90185547	9.80548286438
1211.3527832	13.9674901962
1211.80383301	16.164981842
1212.25292969	14.3766431808
1212.70385742	13.4595804214
1213.15478516	8.17844581604
1213.60559082	15.8580541611
1214.05651855	16.50182724
1214.50732422	20.2240142822
1214.95629883	10.4660329819
1215.40710449	8.37755012512
1215.85791016	12.9662065506
1216.30859375	10.2987012863
1216.75927734	8.55948734283
1217.21008301	3.85928630829
1217.65881348	7.65499305725
1218.10949707	8.56028747559
1218.56018066	13.8125896454
1219.01074219	6.07338953018
1219.45947266	8.57419872284
1219.91003418	22.1287174225
1220.3605957	12.2558441162
1220.81103516	11.3134508133
1221.25964355	16.9089851379
1221.71020508	18.640422821
1222.16064453	9.70685195923
1222.61108398	3.36471223831
1223.05957031	8.04336547852
1223.51000977	13.5466003418
1223.96032715	0.262892574072
1224.41064453	20.6186618805
1224.85913086	4.24789810181
1225.30944824	15.7537193298
1225.75964355	9.06532382965
1226.20800781	11.4083137512
1226.65820313	5.37418079376
1227.10839844	9.95721530914
1227.5567627	9.98388195038
1228.00683594	9.92285442352
1228.45703125	10.4465045929
1228.90527344	16.7687664032
1229.35534668	12.3618831635
1229.80541992	14.2568855286
1230.25354004	9.09571552277
1230.70349121	12.760008812
1231.15161133	1.75305771828
1231.60168457	6.90755748749
1232.05163574	14.9598646164
1232.49963379	8.27537345886
1232.94946289	12.3697681427
1233.39746094	13.0301065445
1233.84741211	14.794878006
1234.29724121	8.31745624542
1234.74511719	6.67737102509
1235.19494629	15.6109075546
1235.64282227	15.0585336685
1236.0925293	2.50809431076
1236.54040527	10.7461614609
1236.98999023	12.593129158
1237.43969727	18.4844474792
1237.88745117	16.098077774
1238.3371582	12.6977701187
1238.78479004	9.53129863739
1239.234375	5.9462018013
1239.68212891	12.0279607773
1240.1315918	4.0092663765
1240.57922363	8.78339672089
1241.02868652	4.07815027237
1241.47631836	10.7290754318
1241.92578125	11.2770938873
1242.37329102	16.8284893036
1242.82263184	15.1335525513
1243.2701416	1.79278814793
1243.71948242	17.5339450836
1244.16699219	11.0070114136
1244.61621094	14.6997289658
1245.0637207	1.24620616436
1245.51098633	15.1947059631
1245.96032715	12.5562038422
1246.40759277	2.33125966397e-019
1246.85681152	16.5643157959
1247.30407715	14.2645740509
1247.75317383	14.3801860809
1248.20043945	6.38643121719
1248.64770508	8.31605052948
1249.09680176	8.06496334076
1249.54394531	4.88993215561
1249.99108887	12.1153450012
1250.44006348	11.808344841
1250.88720703	15.542974472
1251.33618164	11.8371458054
1251.78320313	6.61864471436
1252.23022461	16.9710292816
1252.67907715	15.5431785583
1253.12609863	16.12865448
1253.57312012	8.84997177124
1254.02185059	12.9571723938
1254.46875	10.1437339783
1254.91564941	20.5977172852
1255.36450195	16.2237472534
1255.8112793	8.45886516571
1256.25817871	12.3301906586
1256.70678711	17.9584770203
1257.15356445	12.3101577759
1257.6003418	12.4139404297
1258.04711914	12.6091241837
1258.49572754	11.8408765793
1258.94238281	7.25894975662
1259.38903809	13.3963689804
1259.83569336	23.0599937439
1260.28417969	10.0150175095
1260.73083496	12.1783304214
1261.17736816	22.7177219391
1261.62390137	15.1546134949
1262.0723877	5.2755446434
1262.51879883	8.3069858551
1262.96533203	8.50964927673
1263.41186523	16.7991008759
1263.86010742	19.4747276306
1264.30651855	15.0679321289
1264.75292969	12.977309227
1265.19934082	23.4993400574
1265.64562988	35.4190406799
1266.09387207	34.6840515137
1266.54016113	15.1850061417
1266.9864502	14.9765815735
1267.43273926	15.2668790817
1267.87890625	20.1449623108
1268.32519531	24.9148044586
1268.7713623	11.7373113632
1269.21936035	19.9516220093
1269.66552734	15.9481210709
1270.11169434	9.36017513275
1270.55773926	16.4885463715
1271.00390625	21.9904193878
1271.44995117	15.7969341278
1271.89587402	20.4585418701
1272.34191895	15.4314947128
1272.78979492	19.8186283112
1273.23571777	20.4592914581
1273.6817627	25.5529117584
1274.12768555	16.2852420807
1274.57348633	15.5913143158
1275.01940918	20.8201408386
1275.46520996	15.1090726852
1275.91113281	24.9191246033
1276.35693359	23.1949272156
1276.8026123	20.3686161041
1277.24841309	18.1199798584
1277.69421387	19.9095745087
1278.13989258	23.7951850891
1278.58557129	14.2341365814
1279.03125	14.0668563843
1279.47692871	18.784040451
1279.92248535	16.459312439
1280.36816406	8.19558525085
1280.8137207	17.4934673309
1281.25927734	19.6102085114
1281.70483398	25.4012241364
1282.15026855	20.8457736969
1282.5958252	13.553853035
1283.04125977	21.7157039642
1283.48669434	21.3860969543
1283.93212891	20.9287109375
1284.37744141	28.8420677185
1284.82287598	24.0837516785
1285.26818848	33.5577545166
1285.71350098	155.055633545
1286.15881348	319.990020752
1286.60412598	86.5020751953
1287.04748535	36.7875404358
1287.49279785	20.8356742859
1287.93798828	14.3305273056
1288.38317871	20.6662521362
1288.82836914	15.5066385269
1289.27355957	16.7953529358
1289.71862793	17.0647010803
1290.16369629	13.8453674316
1290.60693359	13.0698108673
1291.05200195	18.6589851379
1291.49707031	20.511926651
1291.9420166	19.5227870941
1292.38708496	20.435251236
1292.83203125	23.9918766022
1293.27697754	18.514787674
1293.7199707	19.8013439178
1294.16491699	10.9608516693
1294.60974121	21.3132019043
1295.0546875	23.4274559021
1295.49951172	23.0192222595
1295.94238281	15.7270975113
1296.38720703	24.8149719238
1296.83190918	20.5993309021
1297.2767334	14.9273357391
1297.71948242	18.4463710785
1298.16418457	20.8997859955
1298.60888672	25.7385158539
1299.05358887	23.2600154877
1299.49816895	25.8007907867
1299.94091797	15.3840780258
1300.38549805	30.7802085876
1300.83007813	20.0166168213
1301.27270508	19.4818439484
1301.71728516	19.8302364349
1302.16174316	23.6509151459
1302.60620117	19.0899829865
1303.04882813	22.8306179047
1303.49316406	19.6581897736
1303.93762207	12.7962093353
1304.38012695	25.268081665
1304.82446289	14.8756980896
1305.26879883	19.409538269
1305.71130371	23.2670879364
1306.15551758	19.80052948
1306.59985352	23.8136768341
1307.04223633	15.7814817429
1307.4864502	14.0960531235
1307.93066406	25.6329689026
1308.3729248	28.1893997192
1308.81713867	15.1497344971
1309.25939941	20.1855297089
1309.70349121	24.154542923
1310.14758301	22.9621772766
1310.58972168	18.5820350647
1311.03381348	7.39637804031
1311.47595215	22.1353778839
1311.91992188	17.7798519135
1312.3638916	20.0182571411
1312.80603027	23.4130268097
1313.25	20.9090671539
1313.6920166	29.5601825714
1314.13586426	20.3954544067
1314.57788086	22.0512828827
1315.02172852	16.3456382751
1315.46557617	19.6185455322
1315.9074707	20.2318153381
1316.35119629	23.8334007263
1316.79309082	23.2494525909
1317.23681641	21.9055290222
1317.67871094	20.2818660736
1318.12231445	22.6088504791
1318.56420898	23.6479892731
1319.0078125	24.7621955872
1319.44958496	22.5815944672
1319.89318848	22.9756355286
1320.33483887	25.3900566101
1320.77844238	14.8160133362
1321.22009277	22.4958724976
1321.66174316	22.0257225037
1322.10522461	23.8040370941
1322.54675293	19.6824550629
1322.99023438	17.7095451355
1323.4317627	25.1424674988
1323.87512207	26.6518535614
1324.31665039	22.2715454102
1324.75817871	20.4790267944
1325.20141602	25.3609809875
1325.64294434	26.5287036896
1326.08618164	28.3072071075
1326.52758789	26.0433502197
1326.96887207	16.0605163574
1327.41210938	22.9332504272
1327.85351563	36.6423835754
1328.29663086	25.9744110107
1328.73791504	24.689868927
1329.17919922	25.9081859589
1329.62231445	27.4262142181
1330.06347656	26.1718215942
1330.50463867	22.7361488342
1330.94775391	28.2425193787
1331.38879395	27.2061786652
1331.82995605	24.581823349
1332.27294922	20.5863628387
1332.71398926	22.2168083191
1333.1550293	26.2272853851
1333.59802246	32.7369270325
1334.03894043	23.1623668671
1334.47998047	29.5723304749
1334.92089844	25.4622077942
1335.36376953	23.2595062256
1335.8046875	24.0484809875
1336.24560547	24.1340522766
1336.68640137	24.0002269745
1337.12915039	29.282913208
1337.57006836	25.3961200714
1338.01086426	26.5343780518
1338.45166016	34.0239219666
1338.89428711	22.6813411713
1339.33496094	26.6285190582
1339.77575684	27.8166942596
1340.21643066	28.3659191132
1340.65893555	23.9727554321
1341.09960938	23.7726783752
1341.5402832	21.8487243652
1341.98083496	27.132226944
1342.42138672	29.4086208344
1342.86206055	31.586473465
1343.30444336	33.120513916
1343.74499512	33.5736618042
1344.1854248	30.7570095062
1344.62597656	26.7827949524
1345.06640625	23.5158576965
1345.50683594	28.6106491089
1345.94909668	30.998872757
1346.38952637	24.79621315
1346.82983398	26.1554756165
1347.2701416	32.7003822327
1347.71044922	31.3162441254
1348.15075684	33.8744354248
1348.59106445	26.6088066101
1349.03137207	29.4284801483
1349.47155762	17.11302948
1349.91174316	33.2201004028
1350.35388184	28.3954048157
1350.79394531	36.9069061279
1351.23413086	32.8059272766
1351.67431641	25.7686786652
1352.11437988	29.4574222565
1352.55444336	31.668176651
1352.99450684	28.7852516174
1353.43457031	23.0072860718
1353.87451172	20.2568588257
1354.3145752	24.8188800812
1354.7545166	28.6930179596
1355.19445801	21.4459838867
1355.63439941	27.7727508545
1356.07434082	34.2556610107
1356.51416016	25.5889892578
1356.95397949	21.8675537109
1357.39379883	25.5116405487
1357.83361816	28.8008537292
1358.2734375	26.8543357849
1358.71325684	24.3185997009
1359.1529541	29.7223682404
1359.59265137	29.77917099
1360.03234863	22.0490036011
1360.4720459	27.5105361938
1360.91174316	20.7480602264
1361.35131836	38.9972953796
1361.7890625	19.6570682526
1362.22875977	21.8782100677
1362.66833496	22.9553031921
1363.10778809	26.6106109619
1363.54736328	29.5625419617
1363.98681641	17.7966346741
1364.42626953	32.4229049683
1364.86584473	29.2950801849
1365.30517578	24.126367569
1365.74279785	18.8236503601
1366.18212891	32.075592041
1366.62158203	25.2926464081
1367.06091309	26.2584266663
1367.50024414	25.3347129822
1367.9395752	29.5511398315
1368.37878418	31.3915977478
1368.81616211	31.2595443726
1369.25549316	19.0223751068
1369.69470215	30.7549438477
1370.13378906	28.9780979156
1370.57299805	41.6202926636
1371.01025391	28.3628997803
1371.44946289	27.0100040436
1371.8885498	22.3230800629
1372.32763672	37.1119689941
1372.76672363	23.1297874451
1373.20385742	24.6714324951
1373.64282227	32.9423446655
1374.08190918	32.0266571045
1374.52087402	19.6748695374
1374.95788574	23.0732078552
1375.39685059	25.1893615723
1375.83581543	28.4577331543
1376.2746582	28.7269611359
1376.71166992	28.1767406464
1377.1505127	27.652173996
1377.58935547	34.5432548523
1378.02624512	28.7606582642
1378.46508789	18.280960083
1378.90380859	24.2583045959
1379.3425293	27.908416748
1379.77941895	28.6631717682
1380.21801758	18.8000965118
1380.65673828	23.4083385468
1381.09350586	19.1780662537
1381.53210449	29.9121398926
1381.97070313	32.8954658508
1382.4074707	31.4187297821
1382.84594727	22.6228084564
1383.28271484	24.9637145996
1383.72119141	30.7948265076
1384.15966797	24.4432544708
1384.59631348	23.8975944519
1385.03466797	61.0548820496
1385.47314453	22.7303180695
1385.90966797	19.6966705322
1386.34802246	21.8468894958
1386.7845459	26.8105430603
1387.22290039	34.678768158
1387.65930176	38.4393043518
1388.09765625	48.3754882813
1388.53588867	356.370300293
1388.97229004	408.119476318
1389.41052246	70.304107666
1389.84680176	25.0698776245
1390.28503418	32.4969024658
1390.72131348	22.525888443
1391.15942383	26.0815238953
1391.59570313	22.8295402527
1392.03381348	23.416557312
1392.47009277	17.531867981
1392.90808105	27.9041938782
1393.34423828	19.5349521637
1393.78222656	18.9857063293
1394.21838379	21.9221057892
1394.65637207	24.043006897
1395.09240723	16.1847858429
1395.53039551	19.8183727264
1395.96643066	23.7707576752
1396.40429688	19.9096355438
1396.84020996	21.6166496277
1397.27807617	21.8207874298
1397.71398926	22.7587795258
1398.15002441	20.6079082489
1398.58776855	16.3651390076
1399.02355957	20.6444454193
1399.46130371	28.482925415
1399.8972168	16.7184486389
1400.33300781	22.172580719
1400.77062988	24.4311161041
1401.2064209	24.3300514221
1401.64404297	17.6741104126
1402.07983398	15.2394514084
1402.51550293	14.8481864929
1402.95300293	19.9489879608
1403.38867188	29.4431724548
1403.82434082	30.4507522583
1404.26184082	13.265042305
1404.6973877	18.2296676636
1405.1348877	26.2283859253
1405.57043457	17.5838985443
1406.00598145	16.8470497131
1406.44152832	14.8943681717
1406.87878418	13.8999795914
1407.31433105	13.7609758377
1407.74975586	22.6328792572
1408.18701172	12.4268484116
1408.62243652	26.7096805573
1409.05786133	26.1420936584
1409.49499512	38.0252799988
1409.93041992	72.42552948
1410.36572266	43.0238456726
1410.80102539	16.2954063416
1411.23815918	25.9626903534
1411.67333984	21.4885749817
1412.10864258	17.6269760132
1412.54382324	21.1645126343
1412.98083496	22.7969779968
1413.41601563	18.2850570679
1413.85119629	20.4841346741
1414.28625488	22.8569011688
1414.72143555	22.3577156067
1415.1583252	22.2054729462
1415.59338379	25.7263469696
1416.02844238	22.5891284943
1416.46337891	16.9982452393
1416.8984375	28.3452777863
1417.33337402	11.6875963211
1417.7701416	20.5962638855
1418.20507813	16.3440952301
1418.64001465	20.7445049286
1419.07495117	13.6553449631
1419.50976563	13.6837816238
1419.94458008	21.1130714417
1420.37939453	14.1969451904
1420.81604004	21.6972999573
1421.25085449	8.09257984161
1421.68566895	9.56646823883
1422.12036133	19.9938926697
1422.55505371	13.123717308
1422.98974609	14.7173290253
1423.42443848	15.2160797119
1423.85900879	16.7939376831
1424.29370117	10.4322376251
1424.72827148	15.6496562958
1425.1628418	14.7895698547
1425.59924316	11.5943813324
1426.03381348	23.7956752777
1426.46826172	16.0402526855
1426.90283203	-2.41404389967e-019
1427.33728027	24.8224105835
1427.77172852	15.8148813248
1428.20617676	15.0636606216
1428.640625	11.6966533661
1429.07495117	11.5554018021
1429.50927734	7.22183942795
1429.94360352	17.8810310364
1430.37792969	22.5004196167
1430.81225586	12.2939414978
1431.24658203	19.3369503021
1431.68078613	19.1459140778
1432.11499023	10.6376361847
1432.54919434	12.7268276215
1432.98339844	7.45417451859
1433.41577148	11.8363437653
1433.84985352	15.5101690292
1434.28405762	13.6070699692
1434.71813965	14.0592689514
1435.15222168	13.7619028091
1435.58630371	8.81437206268
1436.02026367	9.86974430084
1436.4543457	16.1147994995
1436.88830566	12.5522537231
1437.32226563	12.7074337006
1437.75622559	9.16716861725
1438.18835449	12.4673423767
1438.62219238	11.2586326599
1439.05615234	8.50076007843
1439.48999023	11.9970083237
1439.92382813	5.32287406921
1440.35766602	8.73196697235
1440.79150391	9.39400196075
1441.22338867	15.9582090378
1441.65710449	13.3893165588
1442.09094238	13.1121063232
1442.5246582	18.0485458374
1442.95825195	21.6179523468
1443.39196777	14.690735817
1443.82373047	16.5007858276
1444.25744629	9.90016269684
1444.69104004	11.6511697769
1445.12463379	17.304523468
1445.55810547	17.1991729736
1445.98986816	11.2539825439
1446.42333984	13.0420513153
1446.85681152	6.85680150986
1447.2902832	12.4117717743
1447.72192383	10.6595945358
1448.15539551	7.60616397858
1448.58874512	9.88347530365
1449.0222168	14.0414447784
1449.45373535	14.9135456085
1449.88708496	13.2313842773
1450.3203125	5.67852449417
1450.75183105	4.94889974594
1451.18505859	8.45011997223
1451.6184082	8.64257335663
1452.04980469	7.83554649353
1452.48303223	11.2230758667
1452.9161377	12.1356840134
1453.34753418	4.04482078552
1453.78063965	11.2223186493
1454.21374512	16.1414375305
1454.64501953	12.1208076477
1455.078125	20.852148056
1455.51123047	11.3335046768
1455.94238281	5.58357381821
1456.37548828	7.71342372894
1456.80847168	20.5178546906
1457.23962402	7.766248703
1457.67248535	10.6359901428
1458.1036377	7.03793001175
1458.53649902	6.72912120819
1458.96948242	5.1382393837
1459.4005127	9.31674194336
1459.83337402	11.3840494156
1460.26428223	7.02806901932
1460.69714355	16.3450031281
1461.12805176	9.93617630005
1461.56079102	13.8186130524
1461.99353027	7.56295013428
1462.42443848	10.2848520279
1462.85717773	9.77593708038
1463.28796387	10.0823135376
1463.72070313	5.12530708313
1464.15148926	12.5945091248
1464.58410645	8.02188873291
1465.01477051	10.2871437073
1465.4473877	9.35450553894
1465.87805176	8.02181434631
1466.31066895	8.10451316833
1466.74133301	10.3382606506
1467.17370605	5.91574621201
1467.60437012	9.91025543213
1468.03686523	4.93725442886
1468.46740723	4.03971147537
1468.89978027	9.31079959869
1469.33032227	10.2929210663
1469.76086426	20.4595661163
1470.1932373	7.60885620117
1470.62365723	4.59850740433
1471.0559082	11.3750066757
1471.4864502	2.56018424034
1471.91687012	10.2705841064
1472.34899902	3.07586479187
1472.77941895	4.72374916077
1473.21154785	2.32757210732
1473.64196777	7.05526685715
1474.07226563	3.32832813263
1474.50427246	11.15695858
1474.93457031	13.066824913
1475.36669922	2.58338665962
1475.796875	4.51481103897
1476.22705078	4.92776870728
1476.65905762	8.60735988617
1477.0892334	8.642578125
1477.51940918	7.57532644272
1477.95129395	10.8508081436
1478.38146973	1.75538897514
1478.81152344	1.53015959263
1479.24157715	4.13385057449
1479.67333984	8.1784658432
1480.10339355	2.80763030052
1480.5333252	5.29471111298
1480.96520996	13.4909505844
1481.3951416	10.9275112152
1481.82507324	3.37581825256
1482.25488281	4.90855592934e-019
1482.68664551	9.52516555786
1483.11645508	4.08212947845
1483.54638672	11.9201974869
1483.97619629	0.643275141716
1484.40771484	12.2258024216
1484.83752441	9.90476322174
1485.26733398	14.0803928375
1485.69702148	0.284676134586
1486.12854004	6.63515949249
1486.55822754	14.2592248917
1486.98791504	1.30125546455
1487.41760254	2.84262657166
1487.84716797	17.4278640747
1488.2767334	4.04683637619
1488.70812988	4.74906349182
1489.13769531	14.7566661835
1489.56726074	9.14650249481
1489.99682617	10.6463718414
1490.42626953	8.6895904541
1490.85571289	6.5697722435
1491.2869873	6.87288761139
1491.71643066	8.09016990662
1492.14587402	6.94668006897
1492.57519531	3.78674578667
1493.00463867	11.1680421829
1493.43395996	12.6895112991
1493.86328125	8.29555892944
1494.29260254	9.57699203491
1494.72180176	7.51134347916
1495.15112305	5.99897575378
1495.58215332	2.00006508827
1496.01135254	5.48417234421
1496.44055176	6.25218057632
1496.86975098	-3.14249223431e-019
1497.2989502	9.10023784637
1497.72802734	8.4631319046
1498.15710449	4.13612127304
1498.58630371	11.8296403885
1499.01525879	0.175061047077
1499.44433594	0.497560590506
1499.87341309	5.6869301796
1500.30236816	5.1697010994
1500.73132324	9.94097900391
1501.16027832	3.50606107712
1501.5892334	3.60571980476
1502.01818848	11.9737997055
1502.44714355	13.4301748276
1502.87597656	13.8774175644
1503.30480957	10.0079011917
1503.73364258	3.55171918869
1504.16247559	11.1883020401
1504.59130859	5.43616342545
1505.02001953	8.17745685577
1505.44873047	7.99250078201
1505.87561035	14.4244642258
1506.30432129	16.0954303741
1506.73303223	12.200586319
1507.16174316	12.3246707916
1507.59033203	4.75339889526
1508.01904297	15.521112442
1508.44763184	16.08111763
1508.8762207	8.53412532806
1509.3046875	10.7100954056
1509.73144531	13.0365962982
1510.15991211	13.8332538605
1510.58837891	11.8359823227
1511.01696777	6.14049053192
1511.4453125	16.8476428986
1511.8737793	15.951130867
1512.30224609	12.3152780533
1512.72875977	13.1164913177
1513.15710449	0.298650622368
1513.58544922	1.58378708363
1514.01379395	12.1381511688
1514.44213867	9.81656265259
1514.86853027	2.05259847641
1515.29675293	11.2884893417
1515.72509766	8.61537361145
1516.15332031	9.84493255615
1516.5814209	12.9437675476
1517.0078125	14.7747650146
1517.43591309	11.2337493896
1517.86413574	13.484251976
1518.29223633	5.66405391693
1518.71850586	16.9236564636
1519.14660645	13.3396434784
1519.57458496	18.691493988
1520.00268555	14.6524534225
1520.42883301	19.8714427948
1520.85681152	22.8582859039
1521.28479004	17.5991401672
1521.7109375	7.47302722931
1522.13879395	14.9962787628
1522.56665039	11.7752580643
1522.99279785	14.9916601181
1523.4206543	16.1511440277
