# Supplementary material for: Deep CO2 in the end-Triassic Central Atlantic Magmatic Province
Source: Nat Commun. 2020 Apr 7;11:1670. doi: 10.1038/s41467-020-15325-6 (PMC7138847; doi:10.1038/s41467-020-15325-6)
Supplement: Supplementary file 3 — Source Data 1 [file 41467_2020_15325_MOESM3_ESM.zip › CO2/NS12II_3Px_Incl1_Bubble4_CO2.txt]

1069.06604004	1.54778909683
1069.52819824	-0.00539034279063
1069.98840332	12.5982036591
1070.45056152	6.73959541321
1070.91064453	13.781411171
1071.37268066	11.8131685257
1071.8347168	8.64373207092
1072.2947998	1.15954017639
1072.75683594	3.88670611382
1073.21679688	10.6719942093
1073.67883301	16.7961616516
1074.13879395	13.4797830582
1074.60070801	7.83910083771
1075.06054688	4.36021947861
1075.52246094	9.53476524353
1075.9822998	2.5882589817
1076.4440918	10.1685714722
1076.90393066	12.3473653793
1077.36572266	3.85344433784
1077.82556152	0.75656324625
1078.28723145	9.41433620453
1078.74694824	8.73060321808
1079.20861816	6.10455179214
1079.66833496	9.3169593811
1080.12988281	0.0069844131358
1080.58959961	0.444109171629
1081.05114746	9.33089637756
1081.51074219	15.9929790497
1081.97033691	19.619468689
1082.4317627	18.17212677
1082.89123535	10.3339004517
1083.35266113	14.1292591095
1083.81225586	26.5813751221
1084.27355957	23.3258018494
1084.73303223	17.3158798218
1085.19238281	16.7515602112
1085.65368652	22.403213501
1086.11315918	22.6227741241
1086.57434082	16.7695617676
1087.03369141	15.5044202805
1087.49304199	25.2104644775
1087.95422363	32.5740776062
1088.41345215	28.1091499329
1088.87268066	29.0055770874
1089.33374023	26.5720939636
1089.79296875	31.5345878601
1090.25402832	24.5419273376
1090.71313477	21.9686126709
1091.17224121	18.3483295441
1091.63330078	32.2617492676
1092.09228516	29.4276218414
1092.5513916	30.1942710876
1093.01037598	27.7235279083
1093.47119141	31.6329803467
1093.93017578	33.6278800964
1094.38916016	36.6802825928
1094.84997559	29.7474060059
1095.30883789	27.5262432098
1095.7677002	27.8775634766
1096.2265625	29.6889839172
1096.68737793	27.2086029053
1097.14611816	33.3777809143
1097.6048584	34.530090332
1098.06555176	36.6736869812
1098.52429199	32.9706459045
1098.98303223	41.3270568848
1099.44165039	35.5580558777
1099.90026855	41.263584137
1100.36083984	36.0900306702
1100.81945801	43.1314163208
1101.27807617	31.2828350067
1101.73657227	44.9232978821
1102.19702148	34.7676315308
1102.65551758	41.4570999146
1103.11401367	36.0836334229
1103.57250977	41.7593383789
1104.03088379	38.3061103821
1104.48937988	45.3826713562
1104.94970703	40.8833351135
1105.40808105	54.9354248047
1105.86633301	36.0347366333
1106.32470703	44.6000480652
1106.78295898	53.2179870605
1107.24121094	49.3653259277
1107.70141602	36.4138870239
1108.15966797	44.2011146545
1108.61779785	57.3915023804
1109.0760498	50.9134407043
1109.53417969	50.6679801941
1109.99230957	55.3173599243
1110.45043945	50.4064292908
1110.90844727	57.5126075745
1111.36657715	53.8347587585
1111.82653809	57.3091773987
1112.2845459	59.2989234924
1112.74255371	67.303527832
1113.20043945	56.2973365784
1113.65844727	60.7366409302
1114.11633301	59.8702545166
1114.57421875	55.5200614929
1115.03210449	53.9258537292
1115.48999023	56.4858016968
1115.94775391	56.2538566589
1116.40551758	64.7691192627
1116.86328125	52.0993690491
1117.32104492	65.3887634277
1117.77880859	77.1508331299
1118.23657227	59.5468673706
1118.69421387	50.493927002
1119.15185547	58.9817848206
1119.60949707	52.9733657837
1120.06713867	66.0181503296
1120.5246582	69.1084060669
1120.9822998	64.0433044434
1121.43981934	65.0459671021
1121.89733887	57.915851593
1122.35473633	67.742515564
1122.81225586	67.7859802246
1123.26965332	54.4570884705
1123.72717285	68.7737884521
1124.18457031	55.490978241
1124.6418457	56.9529495239
1125.09924316	61.4957504272
1125.55651855	71.717918396
1126.01391602	65.2336425781
1126.46923828	47.8631668091
1126.92651367	58.8498764038
1127.38366699	54.0632476807
1127.84094238	54.9931755066
1128.2980957	60.4545974731
1128.75524902	66.9308242798
1129.21240234	57.1518669128
1129.66955566	58.2041969299
1130.12658691	56.8937187195
1130.58178711	66.2644119263
1131.03881836	64.5554580688
1131.49584961	45.820224762
1131.95275879	48.2134437561
1132.40979004	46.6243095398
1132.86669922	59.5462760925
1133.32177734	50.7065315247
1133.77868652	54.803062439
1134.23547363	45.4048309326
1134.69238281	49.4354476929
1135.14916992	45.6618118286
1135.60595703	45.4922523499
1136.06091309	50.8340377808
1136.51757813	33.808177948
1136.97436523	45.8967666626
1137.43103027	49.3312110901
1137.88586426	41.3032188416
1138.3425293	52.1910057068
1138.79919434	42.0099105835
1139.2557373	48.9059677124
1139.71240234	43.5245361328
1140.16699219	48.6243095398
1140.62353516	32.5637893677
1141.08007813	41.9351196289
1141.53466797	42.2476921082
1141.99121094	43.0091133118
1142.44763184	26.0734577179
1142.90405273	38.6417655945
1143.35852051	39.2770347595
1143.81494141	27.2717971802
1144.27124023	38.7749252319
1144.72570801	39.2891616821
1145.18200684	23.506778717
1145.63830566	32.5013694763
1146.09265137	36.4957199097
1146.5489502	29.3748111725
1147.00512695	33.145488739
1147.45947266	31.272315979
1147.91564941	33.4114112854
1148.3717041	17.8377132416
1148.82592773	36.3363838196
1149.28210449	34.5570259094
1149.73815918	29.3431835175
1150.19226074	22.9363117218
1150.64831543	29.8062725067
1151.10437012	26.2476387024
1151.55834961	10.3736219406
1152.0144043	32.0584526062
1152.46838379	33.5218963623
1152.92431641	31.8604755402
1153.38012695	9.61499023438
1153.83410645	21.6018047333
1154.28991699	20.8204040527
1154.74389648	15.3655653
1155.19970703	18.3741588593
1155.65356445	21.6768703461
1156.10925293	32.1849784851
1156.56311035	24.8897819519
1157.01879883	21.4592380524
1157.4744873	16.9837856293
1157.92822266	22.6466789246
1158.38391113	27.7615203857
1158.83752441	20.8664932251
1159.29321289	26.1255912781
1159.74682617	30.0563354492
1160.20239258	16.8681983948
1160.65600586	23.739648819
1161.1114502	16.6531772614
1161.56506348	23.7679843903
1162.02038574	21.2815113068
1162.47399902	24.1747741699
1162.92932129	15.4175844193
1163.3828125	25.93110466
1163.83813477	18.8718929291
1164.29162598	6.69769382477
1164.74499512	21.5194950104
1165.20031738	22.3816242218
1165.65368652	14.4122247696
1166.10888672	27.7735843658
1166.56213379	18.1029968262
1167.01733398	23.7041244507
1167.47058105	16.1618366241
1167.92382813	17.5064487457
1168.37890625	20.8321380615
1168.83215332	24.9208641052
1169.28723145	23.5614566803
1169.74035645	13.1028413773
1170.19348145	13.4453420639
1170.6484375	24.9074573517
1171.1015625	20.3665370941
1171.55456543	10.6061534882
1172.00952148	21.7667217255
1172.46252441	10.3818254471
1172.9173584	21.5828437805
1173.37036133	11.5333328247
1173.82324219	11.5038318634
1174.27807617	22.9256916046
1174.73095703	6.84845113754
1175.18383789	10.3316221237
1175.6385498	16.7832756042
1176.09143066	20.7071628571
1176.54418945	20.719417572
1176.99694824	23.9779911041
1177.45166016	20.5322570801
1177.90429688	17.501991272
1178.35705566	21.3542556763
1178.81164551	21.5180931091
1179.26428223	12.3372440338
1179.71691895	10.2346410751
1180.16955566	5.54832410812
1180.62402344	25.1249160767
1181.07653809	22.806596756
1181.52905273	24.7705211639
1181.98156738	20.7221641541
1182.43603516	14.0385732651
1182.88842773	21.3516025543
1183.34094238	16.5734901428
1183.79333496	15.2159671783
1184.24572754	21.5642871857
1184.69995117	13.1629476547
1185.15234375	18.4006137848
1185.60461426	15.0645093918
1186.05700684	17.8598594666
1186.50927734	18.8569736481
1186.96337891	22.7785873413
1187.41564941	17.5051937103
1187.86779785	18.1288986206
1188.32006836	21.6003131866
1188.7722168	19.7522373199
1189.22436523	26.0801448822
1189.67651367	15.7331399918
1190.13049316	27.9929904938
1190.58251953	24.8260803223
1191.0345459	23.0387477875
1191.48657227	19.1737136841
1191.93859863	21.4435596466
1192.390625	15.1227216721
1192.8425293	4.41317892075
1193.29443359	15.1926259995
1193.74829102	15.1457691193
1194.20019531	22.3266563416
1194.65197754	25.4110889435
1195.10388184	17.2486591339
1195.55566406	19.003862381
1196.00744629	14.4591741562
1196.45922852	13.4534244537
1196.91101074	13.8591651917
1197.3626709	12.2016868591
1197.81445313	23.7607135773
1198.26611328	15.0268344879
1198.71777344	14.8849945068
1199.16943359	27.9031505585
1199.62097168	16.4742088318
1200.07263184	22.3197212219
1200.52416992	15.5903158188
1200.97570801	13.1093215942
1201.42724609	-0.0300092808902
1201.87866211	21.0437526703
1202.3302002	12.5708827972
1202.78161621	10.9587068558
1203.23303223	17.0997276306
1203.68444824	14.9434604645
1204.13586426	15.1919250488
1204.5871582	11.0898141861
1205.03845215	17.5430870056
1205.48986816	18.1221885681
1205.94116211	18.9913482666
1206.39233398	18.3211250305
1206.84362793	17.099489212
1207.2947998	14.1718883514
1207.74597168	21.9093666077
1208.1953125	11.3839654922
1208.64648438	19.6262969971
1209.09753418	9.82859039307
1209.54870605	9.17674541473
1209.99975586	19.2040233612
1210.45080566	22.4387779236
1210.90185547	12.0819597244
1211.3527832	25.7417964935
1211.80383301	11.8926324844
1212.25292969	0.0305717885494
1212.70385742	20.1882667542
1213.15478516	11.8800439835
1213.60559082	17.3437461853
1214.05651855	20.9514446259
1214.50732422	17.8067264557
1214.95629883	18.4547901154
1215.40710449	15.8211317062
1215.85791016	16.3401527405
1216.30859375	25.6403541565
1216.75927734	19.0417938232
1217.21008301	14.4432077408
1217.65881348	11.8183708191
1218.10949707	8.32719135284
1218.56018066	2.56828474998
1219.01074219	11.2579202652
1219.45947266	19.6781997681
1219.91003418	17.2684059143
1220.3605957	20.8037948608
1220.81103516	14.0256023407
1221.25964355	15.2914028168
1221.71020508	13.1656141281
1222.16064453	11.4213428497
1222.61108398	17.6470432281
1223.05957031	15.2275857925
1223.51000977	9.56736946106
1223.96032715	19.4057559967
1224.41064453	18.2034797668
1224.85913086	17.0115451813
1225.30944824	13.5297393799
1225.75964355	13.4470357895
1226.20800781	10.7767028809
1226.65820313	20.1858253479
1227.10839844	23.1823291779
1227.5567627	25.4997005463
1228.00683594	23.3425235748
1228.45703125	12.4282007217
1228.90527344	22.9533348083
1229.35534668	24.7395687103
1229.80541992	8.42454624176
1230.25354004	17.4088630676
1230.70349121	18.7900238037
1231.15161133	14.3439121246
1231.60168457	15.6077919006
1232.05163574	22.580488205
1232.49963379	14.4084386826
1232.94946289	10.7618894577
1233.39746094	23.7702465057
1233.84741211	18.5623168945
1234.29724121	20.6165180206
1234.74511719	13.8015174866
1235.19494629	6.99984550476
1235.64282227	18.7176303864
1236.0925293	16.975976944
1236.54040527	14.3347387314
1236.98999023	13.3076534271
1237.43969727	18.8471012115
1237.88745117	21.6095237732
1238.3371582	14.449098587
1238.78479004	6.07424926758
1239.234375	10.9106063843
1239.68212891	24.7918758392
1240.1315918	15.325797081
1240.57922363	13.3513917923
1241.02868652	12.2824735641
1241.47631836	17.4520969391
1241.92578125	12.2601108551
1242.37329102	18.1689491272
1242.82263184	20.0431938171
1243.2701416	14.747130394
1243.71948242	10.2059850693
1244.16699219	17.893743515
1244.61621094	17.8066539764
1245.0637207	20.1604881287
1245.51098633	11.2127065659
1245.96032715	20.5216388702
1246.40759277	20.3196163177
1246.85681152	9.85555839539
1247.30407715	12.8170804977
1247.75317383	20.503036499
1248.20043945	16.1924648285
1248.64770508	1.71594595909
1249.09680176	19.3889427185
1249.54394531	22.8141269684
1249.99108887	0.442092984915
1250.44006348	13.8968830109
1250.88720703	19.9916419983
1251.33618164	16.8240718842
1251.78320313	14.2886981964
1252.23022461	19.8472938538
1252.67907715	23.3694229126
1253.12609863	10.5841026306
1253.57312012	12.9936542511
1254.02185059	7.87760829926
1254.46875	14.4191951752
1254.91564941	11.292140007
1255.36450195	13.7133922577
1255.8112793	17.5326957703
1256.25817871	16.9200267792
1256.70678711	17.3191146851
1257.15356445	9.75249767303
1257.6003418	12.5383462906
1258.04711914	15.0364170074
1258.49572754	13.6747598648
1258.94238281	9.44918441772
1259.38903809	15.6643247604
1259.83569336	20.7576026917
1260.28417969	13.9890575409
1260.73083496	13.6139469147
1261.17736816	11.3015594482
1261.62390137	7.41637277603
1262.0723877	13.3445672989
1262.51879883	8.3226146698
1262.96533203	20.5133247375
1263.41186523	15.126953125
1263.86010742	26.6677875519
1264.30651855	28.2853145599
1264.75292969	17.0994796753
1265.19934082	15.2169532776
1265.64562988	41.8729858398
1266.09387207	21.5389289856
1266.54016113	25.2982196808
1266.9864502	17.9851341248
1267.43273926	8.08595180511
1267.87890625	9.76561164856
1268.32519531	17.244260788
1268.7713623	10.9794178009
1269.21936035	19.2225799561
1269.66552734	20.9201087952
1270.11169434	14.0070142746
1270.55773926	13.0218019485
1271.00390625	11.9796886444
1271.44995117	18.0311889648
1271.89587402	15.0489063263
1272.34191895	13.5722875595
1272.78979492	17.6610012054
1273.23571777	14.2571144104
1273.6817627	19.5559768677
1274.12768555	18.0987281799
1274.57348633	13.9673194885
1275.01940918	10.7749891281
1275.46520996	10.6072826385
1275.91113281	12.6054515839
1276.35693359	16.7147197723
1276.8026123	17.3975028992
1277.24841309	18.7637710571
1277.69421387	14.8555994034
1278.13989258	15.1236953735
1278.58557129	11.2707834244
1279.03125	13.5959177017
1279.47692871	7.5394449234
1279.92248535	18.0779514313
1280.36816406	16.6444644928
1280.8137207	10.6490850449
1281.25927734	14.7829732895
1281.70483398	16.1176719666
1282.15026855	9.95202922821
1282.5958252	8.0396938324
1283.04125977	22.2293949127
1283.48669434	15.5705966949
1283.93212891	11.3656167984
1284.37744141	18.0090999603
1284.82287598	19.1411037445
1285.26818848	27.3325901031
1285.71350098	115.333335876
1286.15881348	247.081283569
1286.60412598	76.9001998901
1287.04748535	17.7339687347
1287.49279785	13.2910413742
1287.93798828	12.8155164719
1288.38317871	22.2334747314
1288.82836914	10.7706041336
1289.27355957	12.9855966568
1289.71862793	11.836514473
1290.16369629	11.0520496368
1290.60693359	11.7406225204
1291.05200195	15.0350294113
1291.49707031	12.6625547409
1291.9420166	12.0758876801
1292.38708496	7.93727207184
1292.83203125	18.3241653442
1293.27697754	7.51546192169
1293.7199707	6.07796812057
1294.16491699	8.07725429535
1294.60974121	15.3731689453
1295.0546875	12.0124168396
1295.49951172	11.5452623367
1295.94238281	15.8444948196
1296.38720703	13.4828929901
1296.83190918	12.039814949
1297.2767334	12.3453798294
1297.71948242	4.73777866364
1298.16418457	13.0545787811
1298.60888672	11.3137836456
1299.05358887	18.8816719055
1299.49816895	10.0059766769
1299.94091797	17.6531867981
1300.38549805	14.7432222366
1300.83007813	13.4945707321
1301.27270508	9.32839584351
1301.71728516	8.71412563324
1302.16174316	16.193025589
1302.60620117	8.41636562347
1303.04882813	5.89068031311
1303.49316406	0.788019120693
1303.93762207	8.91085338593
1304.38012695	9.05806922913
1304.82446289	16.0000228882
1305.26879883	20.2989139557
1305.71130371	12.0312156677
1306.15551758	8.32974338531
1306.59985352	7.97721815109
1307.04223633	12.823056221
1307.4864502	12.8367528915
1307.93066406	13.24447155
1308.3729248	5.33323287964
1308.81713867	0.378650784492
1309.25939941	4.8894534111
1309.70349121	9.76611804962
1310.14758301	13.2639141083
1310.58972168	7.67379379272
1311.03381348	2.13521432877
1311.47595215	5.19244241714
1311.91992188	17.3224754333
1312.3638916	8.68670654297
1312.80603027	12.7110767365
1313.25	3.49403381348
1313.6920166	7.07704114914
1314.13586426	8.71460723877
1314.57788086	12.9468994141
1315.02172852	8.70284843445
1315.46557617	3.66285037994
1315.9074707	14.1924505234
1316.35119629	20.7326984406
1316.79309082	8.77164745331
1317.23681641	-0.00277794036083
1317.67871094	8.9043674469
1318.12231445	10.3206987381
1318.56420898	7.72499370575
1319.0078125	12.7176198959
1319.44958496	15.2027101517
1319.89318848	8.48234272003
1320.33483887	15.0767803192
1320.77844238	12.8026161194
1321.22009277	8.10431003571
1321.66174316	14.4958276749
1322.10522461	3.71960616112
1322.54675293	17.5068893433
1322.99023438	19.7625141144
1323.4317627	18.4501190186
1323.87512207	18.3171138763
1324.31665039	9.87719154358
1324.75817871	8.1620388031
1325.20141602	12.4014797211
1325.64294434	15.2444934845
1326.08618164	21.6720237732
1326.52758789	10.7626476288
1326.96887207	15.556306839
1327.41210938	12.5337285995
1327.85351563	16.7300949097
1328.29663086	7.36409521103
1328.73791504	16.116607666
1329.17919922	17.7219161987
1329.62231445	17.3297176361
1330.06347656	3.24369263649
1330.50463867	11.7705440521
1330.94775391	8.71811103821
1331.38879395	17.7908611298
1331.82995605	9.16478347778
1332.27294922	11.5082712173
1332.71398926	17.7066135406
1333.1550293	19.3641319275
1333.59802246	20.8807201385
1334.03894043	21.9834918976
1334.47998047	15.6684303284
1334.92089844	11.2639141083
1335.36376953	9.25111198425
1335.8046875	13.7610425949
1336.24560547	9.4191942215
1336.68640137	7.54206991196
1337.12915039	25.0577468872
1337.57006836	13.4067907333
1338.01086426	19.3318634033
1338.45166016	16.7168731689
1338.89428711	13.6744852066
1339.33496094	13.1196117401
1339.77575684	17.9324245453
1340.21643066	14.1624002457
1340.65893555	23.9784221649
1341.09960938	22.2346515656
1341.5402832	8.62371444702
1341.98083496	22.3479766846
1342.42138672	19.6908550262
1342.86206055	25.9971675873
1343.30444336	13.8042240143
1343.74499512	10.8959970474
1344.1854248	27.8827896118
1344.62597656	16.7834033966
1345.06640625	19.2371196747
1345.50683594	11.7392110825
1345.94909668	18.83801651
1346.38952637	17.9537086487
1346.82983398	22.2210197449
1347.2701416	16.8265666962
1347.71044922	20.2740116119
1348.15075684	20.2482624054
1348.59106445	21.9687709808
1349.03137207	26.5288619995
1349.47155762	19.3641719818
1349.91174316	14.7030687332
1350.35388184	28.0260429382
1350.79394531	16.8566398621
1351.23413086	4.8476858139
1351.67431641	10.1900367737
1352.11437988	19.2689762115
1352.55444336	20.1404762268
1352.99450684	26.6903381348
1353.43457031	13.4538431168
1353.87451172	22.8475837708
1354.3145752	12.1625499725
1354.7545166	15.3384046555
1355.19445801	7.30300569534
1355.63439941	17.288684845
1356.07434082	22.6808185577
1356.51416016	20.944152832
1356.95397949	22.3362941742
1357.39379883	15.4441223145
1357.83361816	17.5592346191
1358.2734375	8.9938249588
1358.71325684	22.328338623
1359.1529541	20.5862388611
1359.59265137	8.42637252808
1360.03234863	13.9381875992
1360.4720459	17.354227066
1360.91174316	11.255698204
1361.35131836	20.9754505157
1361.7890625	24.5163002014
1362.22875977	18.1842098236
1362.66833496	12.5370063782
1363.10778809	10.3574953079
1363.54736328	12.2552757263
1363.98681641	22.017780304
1364.42626953	8.93160533905
1364.86584473	9.38194847107
1365.30517578	16.1532440186
1365.74279785	17.2025547028
1366.18212891	19.3937301636
1366.62158203	17.4110336304
1367.06091309	16.788444519
1367.50024414	18.3863220215
1367.9395752	17.7106761932
1368.37878418	14.9282150269
1368.81616211	15.6166696548
1369.25549316	20.3013839722
1369.69470215	8.0217666626
1370.13378906	23.3195018768
1370.57299805	26.3985538483
1371.01025391	20.216255188
1371.44946289	17.0219211578
1371.8885498	18.57995224
1372.32763672	22.8704586029
1372.76672363	19.4025630951
1373.20385742	20.3951892853
1373.64282227	12.9396762848
1374.08190918	16.5718669891
1374.52087402	12.0119848251
1374.95788574	13.0366601944
1375.39685059	22.8420619965
1375.83581543	10.5013551712
1376.2746582	11.9650239944
1376.71166992	22.4511737823
1377.1505127	22.7357692719
1377.58935547	23.9921073914
1378.02624512	17.338098526
1378.46508789	22.4057674408
1378.90380859	13.7457866669
1379.3425293	16.4024181366
1379.77941895	12.9325389862
1380.21801758	20.4123725891
1380.65673828	12.019826889
1381.09350586	20.9222545624
1381.53210449	14.5057582855
1381.97070313	26.5025997162
1382.4074707	12.9496555328
1382.84594727	10.9602499008
1383.28271484	19.4419689178
1383.72119141	21.9241752625
1384.15966797	8.03036689758
1384.59631348	15.5896196365
1385.03466797	55.9167823792
1385.47314453	15.4688587189
1385.90966797	18.2499980927
1386.34802246	21.3004016876
1386.7845459	18.0323848724
1387.22290039	11.6002216339
1387.65930176	25.3112850189
1388.09765625	38.3633384705
1388.53588867	268.690246582
1388.97229004	305.275878906
1389.41052246	62.2046928406
1389.84680176	15.8497924805
1390.28503418	14.6439523697
1390.72131348	16.0932941437
1391.15942383	16.9057292938
1391.59570313	9.51562309265
1392.03381348	17.7742824554
1392.47009277	14.2083806992
1392.90808105	14.5808372498
1393.34423828	10.5364055634
1393.78222656	18.2058868408
1394.21838379	21.1171321869
1394.65637207	22.7157974243
1395.09240723	6.53812932968
1395.53039551	13.9078807831
1395.96643066	14.9627752304
1396.40429688	13.1714830399
1396.84020996	15.3824901581
1397.27807617	10.1372766495
1397.71398926	11.964512825
1398.15002441	12.5835771561
1398.58776855	13.6677646637
1399.02355957	15.2382631302
1399.46130371	10.873128891
1399.8972168	27.2434864044
1400.33300781	22.1938247681
1400.77062988	22.5696182251
1401.2064209	17.342874527
1401.64404297	19.9024829865
1402.07983398	21.2180614471
1402.51550293	14.3143119812
1402.95300293	1.22748267651
1403.38867188	19.0950012207
1403.82434082	6.94879484177
1404.26184082	21.5781173706
1404.6973877	12.6847610474
1405.1348877	21.6281356812
1405.57043457	8.97752857208
1406.00598145	15.6093149185
1406.44152832	18.0946273804
1406.87878418	13.9137477875
1407.31433105	16.6697254181
1407.74975586	5.89046049118
1408.18701172	10.3963985443
1408.62243652	21.7761688232
1409.05786133	18.924654007
1409.49499512	27.6164302826
1409.93041992	70.4803771973
1410.36572266	47.6673316956
1410.80102539	19.1838626862
1411.23815918	19.4878902435
1411.67333984	26.9579811096
1412.10864258	12.5451316833
1412.54382324	23.4268474579
1412.98083496	17.0125465393
1413.41601563	17.6624984741
1413.85119629	12.5253229141
1414.28625488	8.80100822449
1414.72143555	16.2065105438
1415.1583252	19.7289447784
1415.59338379	9.16032600403
1416.02844238	23.689655304
1416.46337891	11.0773429871
1416.8984375	4.88247823715
1417.33337402	18.9810504913
1417.7701416	17.748456955
1418.20507813	13.8939790726
1418.64001465	16.0629844666
1419.07495117	2.29971551895
1419.50976563	7.29240894318
1419.94458008	6.45639419556
1420.37939453	24.6170730591
1420.81604004	16.805103302
1421.25085449	19.356464386
1421.68566895	15.2906398773
1422.12036133	15.4407329559
1422.55505371	3.70382404327
1422.98974609	16.9005241394
1423.42443848	13.5643053055
1423.85900879	0.000742130621802
1424.29370117	15.0603971481
1424.72827148	15.6821241379
1425.1628418	16.293674469
1425.59924316	20.6729278564
1426.03381348	13.5448331833
1426.46826172	10.4688072205
1426.90283203	14.065246582
1427.33728027	5.36437511444
1427.77172852	9.71026420593
1428.20617676	9.53024482727
1428.640625	23.3074626923
1429.07495117	15.1928634644
1429.50927734	10.9220552444
1429.94360352	19.679265976
1430.37792969	17.3964672089
1430.81225586	10.0071229935
1431.24658203	12.6296958923
1431.68078613	12.0525789261
1432.11499023	16.4748210907
1432.54919434	14.7452659607
1432.98339844	8.99830245972
1433.41577148	11.0572624207
1433.84985352	16.6807765961
1434.28405762	5.59703588486
1434.71813965	14.2654304504
1435.15222168	13.3099985123
1435.58630371	5.84975242615
1436.02026367	11.7860908508
1436.4543457	16.1420001984
1436.88830566	15.6479272842
1437.32226563	16.8540897369
1437.75622559	12.4596691132
1438.18835449	9.57275772095
1438.62219238	15.5577535629
1439.05615234	12.7191114426
1439.48999023	11.8247270584
1439.92382813	9.14148902893
1440.35766602	19.2715339661
1440.79150391	11.6891565323
1441.22338867	14.4345035553
1441.65710449	12.8959302902
1442.09094238	12.1572036743
1442.5246582	9.60120677948
1442.95825195	15.8320884705
1443.39196777	11.1277170181
1443.82373047	14.624168396
1444.25744629	17.5971679688
1444.69104004	12.762960434
1445.12463379	21.0701999664
1445.55810547	21.6058006287
1445.98986816	14.3692102432
1446.42333984	15.8050050735
1446.85681152	10.9402294159
1447.2902832	15.5882902145
1447.72192383	16.6013793945
1448.15539551	9.53223133087
1448.58874512	19.0501556396
1449.0222168	3.74991059303
1449.45373535	6.01777362823
1449.88708496	10.1641159058
1450.3203125	14.2952032089
1450.75183105	8.40011978149
1451.18505859	16.0813121796
1451.6184082	8.12116718292
1452.04980469	14.2037916183
1452.48303223	18.2994499207
1452.9161377	14.6403045654
1453.34753418	18.0185470581
1453.78063965	11.8779430389
1454.21374512	24.4760303497
1454.64501953	14.1524810791
1455.078125	15.8090085983
1455.51123047	23.2964248657
1455.94238281	21.1228179932
1456.37548828	24.0292491913
1456.80847168	9.92192268372
1457.23962402	17.7469558716
1457.67248535	24.5375175476
1458.1036377	6.73240041733
1458.53649902	14.2740182877
1458.96948242	19.9994106293
1459.4005127	11.0086431503
1459.83337402	13.1062965393
1460.26428223	26.6418018341
1460.69714355	11.038977623
1461.12805176	15.7860393524
1461.56079102	16.3409614563
1461.99353027	17.5412769318
1462.42443848	14.9452695847
1462.85717773	15.357465744
1463.28796387	21.3023796082
1463.72070313	17.2043113708
1464.15148926	23.0084552765
1464.58410645	9.0394153595
1465.01477051	16.763256073
1465.4473877	11.072760582
1465.87805176	8.53219413757
1466.31066895	14.1965017319
1466.74133301	16.2027416229
1467.17370605	10.5547637939
1467.60437012	19.4104175568
1468.03686523	9.53896617889
1468.46740723	15.0609998703
1468.89978027	15.003364563
1469.33032227	10.1008119583
1469.76086426	14.3354120255
1470.1932373	7.48807764053
1470.62365723	17.4812202454
1471.0559082	17.8248996735
1471.4864502	11.927526474
1471.91687012	13.7562656403
1472.34899902	16.6351680756
1472.77941895	11.3976335526
1473.21154785	15.4690256119
1473.64196777	10.8654956818
1474.07226563	11.9974012375
1474.50427246	19.5378665924
1474.93457031	24.9136753082
1475.36669922	18.7587299347
1475.796875	19.2320919037
1476.22705078	15.2568950653
1476.65905762	11.7509946823
1477.0892334	7.69584417343
1477.51940918	14.8195161819
1477.95129395	10.2328996658
1478.38146973	17.6282138824
1478.81152344	14.0759105682
1479.24157715	20.9594688416
1479.67333984	18.4411582947
1480.10339355	20.0259094238
1480.5333252	14.4496240616
1480.96520996	12.7596502304
1481.3951416	12.7648086548
1481.82507324	15.127371788
1482.25488281	18.8175697327
1482.68664551	12.9128503799
1483.11645508	8.74148082733
1483.54638672	10.6506881714
1483.97619629	15.9150476456
1484.40771484	4.60999631882
1484.83752441	12.8492259979
1485.26733398	10.9849042892
1485.69702148	12.7865495682
1486.12854004	9.94820308685
1486.55822754	13.85293293
1486.98791504	19.7013130188
1487.41760254	14.4046192169
1487.84716797	16.1626052856
1488.2767334	26.3918609619
1488.70812988	19.3156929016
1489.13769531	17.6447372437
1489.56726074	11.578748703
1489.99682617	14.6517114639
1490.42626953	10.9248352051
1490.85571289	11.1023626328
1491.2869873	15.5154809952
1491.71643066	4.05710935593
1492.14587402	5.57293558121
1492.57519531	7.56322479248
1493.00463867	17.1579685211
1493.43395996	11.4778270721
1493.86328125	16.2432155609
1494.29260254	6.47023773193
1494.72180176	9.65156173706
1495.15112305	22.4752807617
1495.58215332	22.872051239
1496.01135254	9.50610733032
1496.44055176	8.72924613953
1496.86975098	11.7629241943
1497.2989502	11.0282115936
1497.72802734	15.9157600403
1498.15710449	5.30000257492
1498.58630371	14.2386007309
1499.01525879	8.6181306839
1499.44433594	8.92040252686
1499.87341309	8.60430431366
1500.30236816	5.9910941124
1500.73132324	11.4131498337
1501.16027832	7.15103912354
1501.5892334	12.2536706924
1502.01818848	21.282251358
1502.44714355	25.1147327423
1502.87597656	8.63404560089
1503.30480957	7.16317033768
1503.73364258	15.6431341171
1504.16247559	13.4687633514
1504.59130859	13.623046875
1505.02001953	13.7354745865
1505.44873047	13.3490533829
1505.87561035	12.5431175232
1506.30432129	14.0445890427
1506.73303223	1.75143182278
1507.16174316	3.20931863785
1507.59033203	11.537273407
1508.01904297	7.36293888092
1508.44763184	11.8666334152
1508.8762207	16.0980129242
1509.3046875	3.07194781303
1509.73144531	7.98666524887
1510.15991211	8.57403278351
1510.58837891	7.27203702927
1511.01696777	12.5101509094
1511.4453125	4.93335056305
1511.8737793	9.19827270508
1512.30224609	2.99791908264
1512.72875977	14.1723213196
1513.15710449	0.62994402647
1513.58544922	8.74432754517
1514.01379395	1.60539662838
1514.44213867	8.88110733032
1514.86853027	6.30029726028
1515.29675293	10.8749265671
1515.72509766	14.6833839417
1516.15332031	10.3846435547
1516.5814209	16.1489830017
1517.0078125	-0.000120767879707
1517.43591309	9.3087272644
1517.86413574	9.49517345428
1518.29223633	6.59615659714
1518.71850586	3.84825396538
1519.14660645	4.6223154068
1519.57458496	1.03298914433
1520.00268555	1.30887103081
1520.42883301	11.4748382568
1520.85681152	5.13366794586
1521.28479004	1.30470478535
1521.7109375	1.94461345673
1522.13879395	3.41625595093
1522.56665039	2.23780965805
1522.99279785	7.3583612442
1523.4206543	6.20450782776
