# Supplementary material for: Deep CO2 in the end-Triassic Central Atlantic Magmatic Province
Source: Nat Commun. 2020 Apr 7;11:1670. doi: 10.1038/s41467-020-15325-6 (PMC7138847; doi:10.1038/s41467-020-15325-6)
Supplement: Supplementary file 3 — Source Data 1 [file 41467_2020_15325_MOESM3_ESM.zip › CO2/NS12II_3Px_Incl1_Bubble5_CO2.txt]

1069.06604004	-0.0201941207051
1069.52819824	17.1920261383
1069.98840332	7.70968675613
1070.45056152	24.0781097412
1070.91064453	31.9019699097
1071.37268066	20.1795043945
1071.8347168	11.344086647
1072.2947998	21.0222129822
1072.75683594	2.17635369301
1073.21679688	11.7511901855
1073.67883301	10.4608211517
1074.13879395	18.3082618713
1074.60070801	17.1910552979
1075.06054688	14.1284866333
1075.52246094	3.15987443924
1075.9822998	15.5595712662
1076.4440918	9.44629096985
1076.90393066	15.8784484863
1077.36572266	23.3448734283
1077.82556152	17.812789917
1078.28723145	12.9340744019
1078.74694824	17.1284503937
1079.20861816	11.4152727127
1079.66833496	14.2451505661
1080.12988281	18.7305011749
1080.58959961	19.6971645355
1081.05114746	20.0919551849
1081.51074219	17.2312107086
1081.97033691	13.0737142563
1082.4317627	22.4616794586
1082.89123535	15.4767313004
1083.35266113	24.285615921
1083.81225586	16.3784294128
1084.27355957	31.2800426483
1084.73303223	21.9257144928
1085.19238281	33.0381278992
1085.65368652	24.0363750458
1086.11315918	21.8894863129
1086.57434082	19.3997173309
1087.03369141	21.6444950104
1087.49304199	27.5899391174
1087.95422363	19.8135375977
1088.41345215	24.0725803375
1088.87268066	35.9744224548
1089.33374023	25.0665588379
1089.79296875	28.9282550812
1090.25402832	31.5432472229
1090.71313477	23.9349002838
1091.17224121	36.2229385376
1091.63330078	29.8470611572
1092.09228516	35.1064529419
1092.5513916	34.7282791138
1093.01037598	28.1804351807
1093.47119141	30.5826644897
1093.93017578	38.9819755554
1094.38916016	36.0329437256
1094.84997559	36.9339141846
1095.30883789	47.560256958
1095.7677002	31.4426841736
1096.2265625	38.8786697388
1096.68737793	35.3395805359
1097.14611816	34.8789825439
1097.6048584	42.3358192444
1098.06555176	39.1148490906
1098.52429199	41.1201667786
1098.98303223	43.1652145386
1099.44165039	21.7477092743
1099.90026855	43.7460823059
1100.36083984	45.1416244507
1100.81945801	36.240901947
1101.27807617	49.9221076965
1101.73657227	44.5171432495
1102.19702148	48.5902519226
1102.65551758	49.8630409241
1103.11401367	38.9966583252
1103.57250977	40.8133621216
1104.03088379	46.852771759
1104.48937988	44.0507507324
1104.94970703	37.6420211792
1105.40808105	47.1062965393
1105.86633301	48.7533378601
1106.32470703	48.6430130005
1106.78295898	38.3230438232
1107.24121094	53.2051315308
1107.70141602	42.1590614319
1108.15966797	51.4983520508
1108.61779785	41.0772514343
1109.0760498	53.5337791443
1109.53417969	57.7591972351
1109.99230957	55.3699569702
1110.45043945	52.059047699
1110.90844727	61.5377578735
1111.36657715	57.5135345459
1111.82653809	53.7780189514
1112.2845459	52.3690109253
1112.74255371	54.9546012878
1113.20043945	46.532585144
1113.65844727	60.1308822632
1114.11633301	55.6929893494
1114.57421875	54.7416496277
1115.03210449	60.9672164917
1115.48999023	48.4635467529
1115.94775391	60.5713539124
1116.40551758	50.6535491943
1116.86328125	59.7632484436
1117.32104492	46.8834075928
1117.77880859	55.9700660706
1118.23657227	66.2473678589
1118.69421387	58.0142555237
1119.15185547	63.1689910889
1119.60949707	52.9818572998
1120.06713867	47.2435455322
1120.5246582	60.5195922852
1120.9822998	54.2473983765
1121.43981934	50.6595497131
1121.89733887	65.7358016968
1122.35473633	52.4722938538
1122.81225586	57.5306625366
1123.26965332	58.3273391724
1123.72717285	54.9762802124
1124.18457031	54.1087112427
1124.6418457	45.0936431885
1125.09924316	53.7788734436
1125.55651855	61.8599662781
1126.01391602	60.6476707458
1126.46923828	51.9385986328
1126.92651367	59.1246337891
1127.38366699	66.7333679199
1127.84094238	64.1563034058
1128.2980957	56.6668510437
1128.75524902	50.0476837158
1129.21240234	49.1066436768
1129.66955566	51.5526390076
1130.12658691	51.8732719421
1130.58178711	56.2123374939
1131.03881836	55.7745437622
1131.49584961	45.1155319214
1131.95275879	44.159828186
1132.40979004	40.3785743713
1132.86669922	50.3658447266
1133.32177734	49.5145072937
1133.77868652	51.6749572754
1134.23547363	50.4823303223
1134.69238281	35.4400024414
1135.14916992	34.5493240356
1135.60595703	35.2057228088
1136.06091309	38.2100486755
1136.51757813	33.4213027954
1136.97436523	34.7200088501
1137.43103027	30.850725174
1137.88586426	22.8371925354
1138.3425293	42.4696884155
1138.79919434	29.9061107635
1139.2557373	31.7809810638
1139.71240234	31.6559467316
1140.16699219	41.1135864258
1140.62353516	33.2047195435
1141.08007813	23.4541378021
1141.53466797	24.4463329315
1141.99121094	36.0991439819
1142.44763184	28.015039444
1142.90405273	32.9497032166
1143.35852051	31.2524814606
1143.81494141	28.92694664
1144.27124023	32.7542495728
1144.72570801	29.2893695831
1145.18200684	27.3776760101
1145.63830566	29.9666748047
1146.09265137	16.8975219727
1146.5489502	27.7579479218
1147.00512695	22.8781452179
1147.45947266	14.6835346222
1147.91564941	18.788766861
1148.3717041	15.4474697113
1148.82592773	31.5171432495
1149.28210449	28.1039867401
1149.73815918	25.3204956055
1150.19226074	13.9596385956
1150.64831543	16.6433563232
1151.10437012	22.1603775024
1151.55834961	13.2637414932
1152.0144043	9.68132781982
1152.46838379	17.395072937
1152.92431641	20.2856464386
1153.38012695	6.30632066727
1153.83410645	16.6095561981
1154.28991699	9.16745662689
1154.74389648	17.2667636871
1155.19970703	8.75449085236
1155.65356445	4.54010915756
1156.10925293	13.1541748047
1156.56311035	28.4422397614
1157.01879883	10.9778413773
1157.4744873	11.1697330475
1157.92822266	5.37517929077
1158.38391113	20.9797840118
1158.83752441	18.8022537231
1159.29321289	9.74585723877
1159.74682617	8.97073745728
1160.20239258	16.2290973663
1160.65600586	17.7522468567
1161.1114502	20.5493850708
1161.56506348	13.4125652313
1162.02038574	10.8057489395
1162.47399902	19.4516296387
1162.92932129	8.95932865143
1163.3828125	17.9084739685
1163.83813477	13.8110342026
1164.29162598	14.6263999939
1164.74499512	17.9117736816
1165.20031738	0.136145964265
1165.65368652	14.2180843353
1166.10888672	14.1226110458
1166.56213379	24.1281604767
1167.01733398	10.3451547623
1167.47058105	19.2834262848
1167.92382813	15.2875595093
1168.37890625	12.9400863647
1168.83215332	20.9698123932
1169.28723145	12.020945549
1169.74035645	11.1015110016
1170.19348145	21.3786201477
1170.6484375	9.70582866669
1171.1015625	18.213224411
1171.55456543	3.85949516296
1172.00952148	15.0235462189
1172.46252441	0.245292589068
1172.9173584	9.99126243591
1173.37036133	12.3346281052
1173.82324219	10.7850465775
1174.27807617	8.90888023376
1174.73095703	17.1961593628
1175.18383789	7.48268795013
1175.6385498	15.511349678
1176.09143066	14.3619995117
1176.54418945	8.08566665649
1176.99694824	9.44594097137
1177.45166016	12.5860338211
1177.90429688	16.4768791199
1178.35705566	11.5672302246
1178.81164551	16.0070419312
1179.26428223	8.95413017273
1179.71691895	11.9119644165
1180.16955566	16.0881214142
1180.62402344	11.1566667557
1181.07653809	11.7299289703
1181.52905273	12.450922966
1181.98156738	16.682559967
1182.43603516	17.6214828491
1182.88842773	19.5778484344
1183.34094238	10.6041736603
1183.79333496	16.1004581451
1184.24572754	24.637342453
1184.69995117	7.38228034973
1185.15234375	9.77417373657
1185.60461426	17.6727333069
1186.05700684	2.43361544609
1186.50927734	14.2457752228
1186.96337891	20.280790329
1187.41564941	2.96504807472
1187.86779785	2.39860463142
1188.32006836	13.4370155334
1188.7722168	5.0852227211
1189.22436523	10.4516658783
1189.67651367	8.62432193756
1190.13049316	11.8210992813
1190.58251953	14.7820501328
1191.0345459	17.1627578735
1191.48657227	9.02626609802
1191.93859863	14.8903331757
1192.390625	15.3131494522
1192.8425293	14.001707077
1193.29443359	8.83518695831
1193.74829102	17.4420967102
1194.20019531	13.7808465958
1194.65197754	17.9340267181
1195.10388184	10.9494228363
1195.55566406	6.70978307724
1196.00744629	18.4471549988
1196.45922852	17.444890976
1196.91101074	3.43345117569
1197.3626709	10.1001214981
1197.81445313	9.62445163727
1198.26611328	6.71832990646
1198.71777344	27.2869873047
1199.16943359	4.45160198212
1199.62097168	6.61665630341
1200.07263184	5.72933197021
1200.52416992	1.43246138096
1200.97570801	10.7719278336
1201.42724609	17.3477897644
1201.87866211	19.1999111176
1202.3302002	10.9222517014
1202.78161621	16.3486328125
1203.23303223	9.50527763367
1203.68444824	12.3102397919
1204.13586426	13.2322921753
1204.5871582	10.2515459061
1205.03845215	11.7038536072
1205.48986816	8.98173713684
1205.94116211	18.2671699524
1206.39233398	18.9187259674
1206.84362793	8.59886550903
1207.2947998	5.37689495087
1207.74597168	14.8761987686
1208.1953125	14.9067611694
1208.64648438	10.3674564362
1209.09753418	10.1297149658
1209.54870605	17.2545471191
1209.99975586	11.3803253174
1210.45080566	13.6150827408
1210.90185547	17.3291397095
1211.3527832	20.0096645355
1211.80383301	16.7693881989
1212.25292969	18.9211196899
1212.70385742	15.2008466721
1213.15478516	10.2286844254
1213.60559082	9.80967617035
1214.05651855	8.15124416351
1214.50732422	15.133441925
1214.95629883	8.75535774231
1215.40710449	19.6933555603
1215.85791016	-1.02348911762
1216.30859375	10.615530014
1216.75927734	20.8108997345
1217.21008301	13.1216878891
1217.65881348	20.0442657471
1218.10949707	9.24133491516
1218.56018066	12.0928859711
1219.01074219	17.9025039673
1219.45947266	19.2110691071
1219.91003418	15.2261810303
1220.3605957	11.1887311935
1220.81103516	4.4115819931
1221.25964355	7.53937101364
1221.71020508	17.4870262146
1222.16064453	13.3432044983
1222.61108398	16.7887592316
1223.05957031	16.1400089264
1223.51000977	12.5519828796
1223.96032715	15.9038057327
1224.41064453	17.9267463684
1224.85913086	23.1196632385
1225.30944824	1.22306025028
1225.75964355	5.65358829498
1226.20800781	14.1599292755
1226.65820313	6.96799087524
1227.10839844	5.81974554062
1227.5567627	6.04127120972
1228.00683594	17.7120857239
1228.45703125	7.07140827179
1228.90527344	16.1397304535
1229.35534668	21.0025138855
1229.80541992	17.7926425934
1230.25354004	6.38434123993
1230.70349121	14.7802400589
1231.15161133	19.9199676514
1231.60168457	15.3824243546
1232.05163574	13.7965288162
1232.49963379	7.29735326767
1232.94946289	12.754899025
1233.39746094	12.8126792908
1233.84741211	12.1159391403
1234.29724121	18.8354701996
1234.74511719	9.08500957489
1235.19494629	10.1344738007
1235.64282227	14.1890258789
1236.0925293	14.1499595642
1236.54040527	22.236913681
1236.98999023	6.2328877449
1237.43969727	13.4257497787
1237.88745117	13.0679922104
1238.3371582	9.76920127869
1238.78479004	11.4961185455
1239.234375	9.64393234253
1239.68212891	11.059969902
1240.1315918	8.05655002594
1240.57922363	7.50993156433
1241.02868652	8.10778617859
1241.47631836	13.8711595535
1241.92578125	14.0313167572
1242.37329102	10.3354511261
1242.82263184	5.69318819046
1243.2701416	14.5588979721
1243.71948242	12.7722082138
1244.16699219	14.7826194763
1244.61621094	15.4404840469
1245.0637207	11.2487316132
1245.51098633	12.9795055389
1245.96032715	5.34693622589
1246.40759277	8.77763938904
1246.85681152	9.44175720215
1247.30407715	15.4220848083
1247.75317383	6.44865036011
1248.20043945	9.42909622192
1248.64770508	18.2122364044
1249.09680176	7.99779081345
1249.54394531	10.7788410187
1249.99108887	10.7483978271
1250.44006348	11.392824173
1250.88720703	13.8231706619
1251.33618164	7.65893602371
1251.78320313	1.80174326897
1252.23022461	10.8288011551
1252.67907715	11.4322366714
1253.12609863	11.8849658966
1253.57312012	16.3968200684
1254.02185059	18.0383968353
1254.46875	14.019701004
1254.91564941	15.56108284
1255.36450195	11.7721290588
1255.8112793	6.53367757797
1256.25817871	13.7512722015
1256.70678711	1.78544700146
1257.15356445	6.19825792313
1257.6003418	12.6761016846
1258.04711914	13.5081138611
1258.49572754	0.483553111553
1258.94238281	8.35865592957
1259.38903809	18.4069004059
1259.83569336	12.5239610672
1260.28417969	12.8436889648
1260.73083496	16.6798019409
1261.17736816	13.3242082596
1261.62390137	21.7638549805
1262.0723877	10.9340333939
1262.51879883	14.6843185425
1262.96533203	13.0281505585
1263.41186523	10.4877929688
1263.86010742	21.1469478607
1264.30651855	9.35673999786
1264.75292969	15.6972064972
1265.19934082	12.3528060913
1265.64562988	24.4636917114
1266.09387207	17.8214569092
1266.54016113	22.1098403931
1266.9864502	9.259724617
1267.43273926	16.7393512726
1267.87890625	13.4122619629
1268.32519531	15.1191225052
1268.7713623	6.60287427902
1269.21936035	10.4972696304
1269.66552734	15.0660715103
1270.11169434	6.08509922028
1270.55773926	8.21397590637
1271.00390625	16.2628154755
1271.44995117	4.8476099968
1271.89587402	8.23835849762
1272.34191895	10.3308067322
1272.78979492	7.60145282745
1273.23571777	13.5628051758
1273.6817627	5.98064613342
1274.12768555	6.96880102158
1274.57348633	8.4929151535
1275.01940918	9.28384876251
1275.46520996	8.16773700714
1275.91113281	0.457469105721
1276.35693359	12.4192447662
1276.8026123	16.1222553253
1277.24841309	2.24444389343
1277.69421387	10.2673311234
1278.13989258	19.0393238068
1278.58557129	11.1617393494
1279.03125	15.6163682938
1279.47692871	0.674245119095
1279.92248535	11.0011892319
1280.36816406	14.7187128067
1280.8137207	19.1444377899
1281.25927734	10.4903678894
1281.70483398	12.8775148392
1282.15026855	13.9267749786
1282.5958252	16.7119617462
1283.04125977	5.48071908951
1283.48669434	17.2192840576
1283.93212891	13.207233429
1284.37744141	3.1153614521
1284.82287598	13.2735538483
1285.26818848	7.16883468628
1285.71350098	84.259727478
1286.15881348	121.179206848
1286.60412598	26.4763565063
1287.04748535	16.7591304779
1287.49279785	18.1727771759
1287.93798828	6.20630598068
1288.38317871	8.49448394775
1288.82836914	13.2456293106
1289.27355957	11.5696439743
1289.71862793	5.21037817001
1290.16369629	9.26478481293
1290.60693359	3.97109293938
1291.05200195	2.14488744736
1291.49707031	5.46107339859
1291.9420166	3.69371318817
1292.38708496	11.358086586
1292.83203125	12.8824090958
1293.27697754	10.0651102066
1293.7199707	8.01972770691
1294.16491699	3.94519853592
1294.60974121	8.18050289154
1295.0546875	0.639266073704
1295.49951172	4.22083282471
1295.94238281	4.13269424438
1296.38720703	7.34347629547
1296.83190918	13.0826272964
1297.2767334	3.92884325981
1297.71948242	6.91391515732
1298.16418457	3.07177376747
1298.60888672	5.2801733017
1299.05358887	10.0425071716
1299.49816895	13.1340255737
1299.94091797	4.62206888199
1300.38549805	10.3056440353
1300.83007813	5.61092376709
1301.27270508	-2.11223840714
1301.71728516	16.6797828674
1302.16174316	1.34588384628
1302.60620117	-0.234941929579
1303.04882813	6.91785430908
1303.49316406	4.26257038116
1303.93762207	10.459154129
1304.38012695	4.39847278595
1304.82446289	14.7831401825
1305.26879883	5.94398355484
1305.71130371	0.656801044941
1306.15551758	3.05104494095
1306.59985352	1.41797482967
1307.04223633	1.91703510284
1307.4864502	3.52871584892
1307.93066406	14.6462144852
1308.3729248	11.2742710114
1308.81713867	5.78375768661
1309.25939941	6.31381845474
1309.70349121	17.2381134033
1310.14758301	10.4712877274
1310.58972168	11.055855751
1311.03381348	4.74954271317
1311.47595215	10.8978700638
1311.91992188	6.3591594696
1312.3638916	9.8370218277
1312.80603027	3.86385512352
1313.25	7.62081289291
1313.6920166	9.15600013733
1314.13586426	7.70278549194
1314.57788086	10.04733181
1315.02172852	5.43842887878
1315.46557617	2.88305091858
1315.9074707	10.6317920685
1316.35119629	7.16052913666
1316.79309082	9.89075374603
1317.23681641	14.5108776093
1317.67871094	4.07309436798
1318.12231445	12.7255411148
1318.56420898	8.27466964722
1319.0078125	2.66773104668
1319.44958496	8.82976531982
1319.89318848	12.2609701157
1320.33483887	12.1246671677
1320.77844238	8.62701702118
1321.22009277	3.46383953094
1321.66174316	11.9724245071
1322.10522461	13.1297807693
1322.54675293	9.28695678711
1322.99023438	14.6418914795
1323.4317627	12.3843431473
1323.87512207	8.30784225464
1324.31665039	7.30483102798
1324.75817871	16.3523254395
1325.20141602	11.65558815
1325.64294434	17.9432315826
1326.08618164	9.30961799622
1326.52758789	9.08916091919
1326.96887207	19.0224323273
1327.41210938	10.7558937073
1327.85351563	11.8285369873
1328.29663086	9.41030502319
1328.73791504	9.03132820129
1329.17919922	1.20843493938
1329.62231445	13.5186386108
1330.06347656	7.10168123245
1330.50463867	14.6374187469
1330.94775391	7.62871408463
1331.38879395	10.1888694763
1331.82995605	6.85068178177
1332.27294922	9.85905456543
1332.71398926	11.2043228149
1333.1550293	13.4187097549
1333.59802246	15.3330307007
1334.03894043	19.6021595001
1334.47998047	12.7217674255
1334.92089844	19.3791408539
1335.36376953	22.1017875671
1335.8046875	12.0338563919
1336.24560547	13.1006193161
1336.68640137	9.9466381073
1337.12915039	13.9979305267
1337.57006836	15.481877327
1338.01086426	20.90325737
1338.45166016	5.17778396606
1338.89428711	14.3050870895
1339.33496094	10.7587480545
1339.77575684	12.788734436
1340.21643066	20.6360416412
1340.65893555	20.0136299133
1341.09960938	8.74427700043
1341.5402832	10.0167360306
1341.98083496	14.127790451
1342.42138672	10.5866909027
1342.86206055	10.0384588242
1343.30444336	17.2018890381
1343.74499512	15.85405159
1344.1854248	7.41039419174
1344.62597656	19.7502288818
1345.06640625	15.7588634491
1345.50683594	13.303732872
1345.94909668	14.0762147903
1346.38952637	11.3194446564
1346.82983398	11.869020462
1347.2701416	14.7714529037
1347.71044922	21.6413974762
1348.15075684	11.6829586029
1348.59106445	14.2278604507
1349.03137207	6.05250167847
1349.47155762	19.2202014923
1349.91174316	18.6619358063
1350.35388184	15.3015241623
1350.79394531	13.5784311295
1351.23413086	19.7541027069
1351.67431641	15.680888176
1352.11437988	14.5949907303
1352.55444336	12.4113922119
1352.99450684	1.46301007271
1353.43457031	11.340877533
1353.87451172	10.0510005951
1354.3145752	10.7873001099
1354.7545166	15.3328752518
1355.19445801	11.7611885071
1355.63439941	17.2281532288
1356.07434082	15.9701576233
1356.51416016	12.8423604965
1356.95397949	18.0897312164
1357.39379883	9.91331863403
1357.83361816	12.1326131821
1358.2734375	7.75084781647
1358.71325684	15.2151660919
1359.1529541	12.1482105255
1359.59265137	5.6728515625
1360.03234863	10.1035118103
1360.4720459	9.40805530548
1360.91174316	17.7826480865
1361.35131836	24.8038806915
1361.7890625	12.7417678833
1362.22875977	12.018491745
1362.66833496	9.77928543091
1363.10778809	9.3836145401
1363.54736328	10.4557962418
1363.98681641	13.2800512314
1364.42626953	15.0521268845
1364.86584473	11.3313598633
1365.30517578	20.0639762878
1365.74279785	16.0897579193
1366.18212891	8.47048282623
1366.62158203	12.3330307007
1367.06091309	24.4007701874
1367.50024414	13.5992460251
1367.9395752	18.8640365601
1368.37878418	17.8942565918
1368.81616211	10.8142280579
1369.25549316	14.8561677933
1369.69470215	9.02794456482
1370.13378906	16.4312095642
1370.57299805	9.23578357697
1371.01025391	7.82778787613
1371.44946289	6.55302715302
1371.8885498	12.4253377914
1372.32763672	14.5673494339
1372.76672363	18.5221538544
1373.20385742	15.5483360291
1373.64282227	8.30915355682
1374.08190918	21.0741176605
1374.52087402	11.5484294891
1374.95788574	5.92781543732
1375.39685059	9.4004650116
1375.83581543	15.0424022675
1376.2746582	21.4619808197
1376.71166992	17.2516593933
1377.1505127	16.9573421478
1377.58935547	16.6253376007
1378.02624512	14.5520496368
1378.46508789	10.474281311
1378.90380859	5.70365333557
1379.3425293	16.8672542572
1379.77941895	8.20531177521
1380.21801758	11.0450868607
1380.65673828	6.49933576584
1381.09350586	16.1200523376
1381.53210449	8.88190460205
1381.97070313	10.9851999283
1382.4074707	10.6773920059
1382.84594727	16.6215438843
1383.28271484	15.2050132751
1383.72119141	7.65430355072
1384.15966797	19.6711025238
1384.59631348	7.56101989746
1385.03466797	38.1436920166
1385.47314453	17.3840923309
1385.90966797	8.87120819092
1386.34802246	13.1189661026
1386.7845459	17.1263885498
1387.22290039	18.9582023621
1387.65930176	14.8438148499
1388.09765625	26.4848957062
1388.53588867	178.565460205
1388.97229004	125.042198181
1389.41052246	20.1754245758
1389.84680176	15.7898263931
1390.28503418	14.6608543396
1390.72131348	8.40013694763
1391.15942383	12.8744506836
1391.59570313	10.8170347214
1392.03381348	7.59795188904
1392.47009277	9.06704044342
1392.90808105	4.81420135498
1393.34423828	6.27689981461
1393.78222656	12.6270303726
1394.21838379	4.45981216431
1394.65637207	11.9490976334
1395.09240723	4.35811042786
1395.53039551	14.7265014648
1395.96643066	12.3893976212
1396.40429688	9.48949432373
1396.84020996	12.3168287277
1397.27807617	4.23561620712
1397.71398926	17.3339328766
1398.15002441	13.5411157608
1398.58776855	13.2852668762
1399.02355957	8.68677902222
1399.46130371	15.4591588974
1399.8972168	8.71566295624
1400.33300781	9.77995491028
1400.77062988	19.3160133362
1401.2064209	6.43484640121
1401.64404297	16.3084335327
1402.07983398	11.573015213
1402.51550293	13.8306732178
1402.95300293	0.136812061071
1403.38867188	5.41568994522
1403.82434082	9.47412490845
1404.26184082	11.4535341263
1404.6973877	8.34629249573
1405.1348877	0.224771618843
1405.57043457	5.67546606064
1406.00598145	10.7844562531
1406.44152832	8.98463249207
1406.87878418	6.25074243546
1407.31433105	13.5641298294
1407.74975586	17.7310619354
1408.18701172	8.55644416809
1408.62243652	15.0064315796
1409.05786133	15.6779584885
1409.49499512	14.9715604782
1409.93041992	40.0191421509
1410.36572266	15.5846195221
1410.80102539	8.07706832886
1411.23815918	9.65303325653
1411.67333984	5.8517832756
1412.10864258	7.57627296448
1412.54382324	5.03467702866
1412.98083496	11.3003139496
1413.41601563	17.0183925629
1413.85119629	3.84640407562
1414.28625488	15.3534784317
1414.72143555	14.0822896957
1415.1583252	2.79225063324
1415.59338379	0.682873725891
1416.02844238	12.5607967377
1416.46337891	12.5449199677
1416.8984375	13.5401325226
1417.33337402	6.40624856949
1417.7701416	8.34513950348
1418.20507813	6.89694833755
1418.64001465	6.22192668915
1419.07495117	6.46216154099
1419.50976563	17.8653373718
1419.94458008	14.4950733185
1420.37939453	4.16438484192
1420.81604004	17.1054286957
1421.25085449	5.97399902344
1421.68566895	7.46593666077
1422.12036133	8.12815093994
1422.55505371	13.5373516083
1422.98974609	7.09316539764
1423.42443848	8.49227333069
1423.85900879	5.95995950699
1424.29370117	14.4778671265
1424.72827148	12.6521453857
1425.1628418	16.1788005829
1425.59924316	12.0106687546
1426.03381348	-1.22622621059
1426.46826172	19.5495605469
1426.90283203	15.0342082977
1427.33728027	4.51181745529
1427.77172852	4.5628824234
1428.20617676	9.23485469818
1428.640625	9.25850582123
1429.07495117	4.62080669403
1429.50927734	12.0053720474
1429.94360352	6.54440164566
1430.37792969	8.62451839447
1430.81225586	9.59987640381
1431.24658203	12.855755806
1431.68078613	11.3442173004
1432.11499023	5.09979581833
1432.54919434	15.8741989136
1432.98339844	7.48910713196
1433.41577148	11.4872112274
1433.84985352	3.5593419075
1434.28405762	4.97818851471
1434.71813965	7.98353624344
1435.15222168	8.69836044312
1435.58630371	12.786447525
1436.02026367	8.83617782593
1436.4543457	7.27810811996
1436.88830566	11.5767259598
1437.32226563	2.71984362602
1437.75622559	10.7794809341
1438.18835449	1.88700592518
1438.62219238	11.0011425018
1439.05615234	16.4093456268
1439.48999023	9.96294212341
1439.92382813	6.15478086472
1440.35766602	16.2872886658
1440.79150391	3.69459819794
1441.22338867	15.3030052185
1441.65710449	11.6437349319
1442.09094238	20.6409034729
1442.5246582	11.5600833893
1442.95825195	6.20180749893
1443.39196777	6.09740400314
1443.82373047	5.30717468262
1444.25744629	10.6719417572
1444.69104004	11.9853754044
1445.12463379	15.4924917221
1445.55810547	14.3831443787
1445.98986816	17.1938686371
1446.42333984	12.6195144653
1446.85681152	1.47302150726
1447.2902832	9.26430511475
1447.72192383	9.88519954681
1448.15539551	13.08913517
1448.58874512	6.07441043854
1449.0222168	8.9421453476
1449.45373535	4.30278205872
1449.88708496	10.7256031036
1450.3203125	11.7025775909
1450.75183105	13.7480249405
1451.18505859	9.9003610611
1451.6184082	10.1665506363
1452.04980469	14.431391716
1452.48303223	7.55292129517
1452.9161377	6.9684214592
1453.34753418	14.1798229218
1453.78063965	9.7654876709
1454.21374512	20.2600059509
1454.64501953	14.5619869232
1455.078125	3.77843666077
1455.51123047	14.2840099335
1455.94238281	13.0958833694
1456.37548828	1.71628260612
1456.80847168	11.896399498
1457.23962402	14.6581630707
1457.67248535	15.0509328842
1458.1036377	7.52420711517
1458.53649902	15.1247873306
1458.96948242	16.3862838745
1459.4005127	13.5668516159
1459.83337402	6.30155801773
1460.26428223	20.4670162201
1460.69714355	4.2715921402
1461.12805176	15.1536741257
1461.56079102	10.9090023041
1461.99353027	11.2634925842
1462.42443848	16.055185318
1462.85717773	15.1288061142
1463.28796387	16.037853241
1463.72070313	17.6610641479
1464.15148926	11.9978713989
1464.58410645	10.9397096634
1465.01477051	10.0778360367
1465.4473877	13.8362998962
1465.87805176	18.7744140625
1466.31066895	19.8728046417
1466.74133301	17.100944519
1467.17370605	10.8722105026
1467.60437012	13.9484395981
1468.03686523	7.89984273911
1468.46740723	17.5183067322
1468.89978027	0.336737304926
1469.33032227	6.36839056015
1469.76086426	6.19113731384
1470.1932373	15.5342416763
1470.62365723	10.9526596069
1471.0559082	5.93998193741
1471.4864502	6.59332847595
1471.91687012	18.0832614899
1472.34899902	13.9787950516
1472.77941895	15.8603830338
1473.21154785	4.02753829956
1473.64196777	14.9373970032
1474.07226563	17.731344223
1474.50427246	18.2578372955
1474.93457031	8.30864334106
1475.36669922	18.7963581085
1475.796875	6.9424290657
1476.22705078	4.91861104965
1476.65905762	12.9020929337
1477.0892334	13.50207901
1477.51940918	16.3688735962
1477.95129395	15.7825164795
1478.38146973	14.2571372986
1478.81152344	14.7158212662
1479.24157715	12.6188230515
1479.67333984	16.3999538422
1480.10339355	11.1616449356
1480.5333252	15.4566411972
1480.96520996	19.2248344421
1481.3951416	11.3424606323
1481.82507324	8.00531101227
1482.25488281	19.4887180328
1482.68664551	11.5567874908
1483.11645508	7.00342845917
1483.54638672	13.456820488
1483.97619629	9.9371509552
1484.40771484	14.3466863632
1484.83752441	14.597448349
1485.26733398	7.35382986069
1485.69702148	4.21767473221
1486.12854004	20.8148708344
1486.55822754	10.9224843979
1486.98791504	9.97506904602
1487.41760254	9.01769638062
1487.84716797	16.5010871887
1488.2767334	13.753446579
1488.70812988	17.9215679169
1489.13769531	9.95816135406
1489.56726074	11.2502269745
1489.99682617	12.5866718292
1490.42626953	18.0593624115
1490.85571289	18.1536960602
1491.2869873	17.17029953
1491.71643066	13.8711967468
1492.14587402	10.7097225189
1492.57519531	16.2149982452
1493.00463867	17.7683792114
1493.43395996	15.778758049
1493.86328125	16.1927490234
1494.29260254	17.3736877441
1494.72180176	11.7977838516
1495.15112305	11.2407970428
1495.58215332	12.1843938828
1496.01135254	17.7140350342
1496.44055176	10.1985750198
1496.86975098	14.5609817505
1497.2989502	12.4382171631
1497.72802734	23.4761352539
1498.15710449	6.22254085541
1498.58630371	9.12734222412
1499.01525879	12.6028652191
1499.44433594	11.3102970123
1499.87341309	13.909497261
1500.30236816	13.3200311661
1500.73132324	18.3021411896
1501.16027832	7.89454841614
1501.5892334	8.70763587952
1502.01818848	13.135931015
1502.44714355	14.3733110428
1502.87597656	13.5094165802
1503.30480957	20.0080699921
1503.73364258	12.5392808914
1504.16247559	6.28267669678
1504.59130859	12.2550382614
1505.02001953	12.9844532013
1505.44873047	19.1613063812
1505.87561035	7.90063667297
1506.30432129	12.276804924
1506.73303223	14.5878019333
1507.16174316	17.5135879517
1507.59033203	7.34470176697
1508.01904297	18.0867614746
1508.44763184	21.025220871
1508.8762207	15.0631141663
1509.3046875	16.1106681824
1509.73144531	21.134016037
1510.15991211	13.5477542877
1510.58837891	17.2832393646
1511.01696777	17.7272644043
1511.4453125	15.5714616776
1511.8737793	18.159992218
1512.30224609	15.3450126648
1512.72875977	10.9591331482
1513.15710449	8.63966560364
1513.58544922	6.43221569061
1514.01379395	19.0589199066
1514.44213867	13.6474332809
1514.86853027	6.68998241425
1515.29675293	9.22449398041
1515.72509766	6.98559522629
1516.15332031	8.89604568481
1516.5814209	2.18921208382
1517.0078125	16.7378368378
1517.43591309	13.4054403305
1517.86413574	10.6762742996
1518.29223633	1.73497116566
1518.71850586	14.3031435013
1519.14660645	10.7585754395
1519.57458496	-0.0568779781461
1520.00268555	6.86004257202
1520.42883301	6.99776220322
1520.85681152	14.0416212082
1521.28479004	9.68224811554
1521.7109375	10.5876665115
1522.13879395	11.2157611847
1522.56665039	13.8534030914
1522.99279785	15.5392665863
1523.4206543	7.73640394211
