# Supplementary material for: Deep CO2 in the end-Triassic Central Atlantic Magmatic Province
Source: Nat Commun. 2020 Apr 7;11:1670. doi: 10.1038/s41467-020-15325-6 (PMC7138847; doi:10.1038/s41467-020-15325-6)
Supplement: Supplementary file 3 — Source Data 1 [file 41467_2020_15325_MOESM3_ESM.zip › CO2/NS13I_2Px_Incl1_Bubble1_CO2.txt]

1069.06604004	3.42506432533
1069.52819824	17.707906723
1069.98840332	21.9778785706
1070.45056152	16.2569484711
1070.91064453	7.30929279327
1071.37268066	1.02932514949e-018
1071.8347168	24.2252502441
1072.2947998	3.45467853546
1072.75683594	11.6846284866
1073.21679688	0.337615787983
1073.67883301	4.30304193497
1074.13879395	10.9939556122
1074.60070801	10.3936233521
1075.06054688	20.3519992828
1075.52246094	29.026216507
1075.9822998	6.62457609177
1076.4440918	6.39077806473
1076.90393066	5.17825174332
1077.36572266	7.42243432999
1077.82556152	0.974328696728
1078.28723145	15.5629549026
1078.74694824	3.014295578
1079.20861816	14.361784935
1079.66833496	15.6918611526
1080.12988281	22.6756191254
1080.58959961	8.89516353607
1081.05114746	11.9361124039
1081.51074219	17.1464176178
1081.97033691	28.475736618
1082.4317627	17.5097084045
1082.89123535	15.3810949326
1083.35266113	28.2932567596
1083.81225586	10.7547216415
1084.27355957	24.2320804596
1084.73303223	31.1539325714
1085.19238281	18.4475307465
1085.65368652	26.3396339417
1086.11315918	25.9159088135
1086.57434082	33.352230072
1087.03369141	36.8889083862
1087.49304199	35.5385704041
1087.95422363	25.4408283234
1088.41345215	27.9428787231
1088.87268066	45.0284690857
1089.33374023	13.6173353195
1089.79296875	29.9979476929
1090.25402832	24.9388504028
1090.71313477	35.8633804321
1091.17224121	40.9814186096
1091.63330078	43.6420936584
1092.09228516	38.3957328796
1092.5513916	43.4166679382
1093.01037598	35.6997871399
1093.47119141	45.4165802002
1093.93017578	34.0633087158
1094.38916016	47.2473526001
1094.84997559	55.7403869629
1095.30883789	56.0469322205
1095.7677002	40.5214958191
1096.2265625	41.0132637024
1096.68737793	40.4439697266
1097.14611816	53.0923118591
1097.6048584	57.1320915222
1098.06555176	56.8993263245
1098.52429199	61.5882606506
1098.98303223	43.7888183594
1099.44165039	55.9999580383
1099.90026855	53.7666816711
1100.36083984	61.7102165222
1100.81945801	45.9233398438
1101.27807617	66.8275604248
1101.73657227	50.5240821838
1102.19702148	50.8376045227
1102.65551758	64.9404067993
1103.11401367	61.2456817627
1103.57250977	54.8066558838
1104.03088379	66.6472167969
1104.48937988	61.6610107422
1104.94970703	59.3419456482
1105.40808105	62.7725257874
1105.86633301	71.9943847656
1106.32470703	74.5607299805
1106.78295898	74.8689346313
1107.24121094	75.3565750122
1107.70141602	52.2971839905
1108.15966797	62.1550559998
1108.61779785	68.936630249
1109.0760498	64.6441802979
1109.53417969	74.3062591553
1109.99230957	71.878692627
1110.45043945	75.469619751
1110.90844727	74.888458252
1111.36657715	86.5279312134
1111.82653809	80.9980621338
1112.2845459	79.1463165283
1112.74255371	75.481842041
1113.20043945	78.4913101196
1113.65844727	73.211517334
1114.11633301	85.0436019897
1114.57421875	84.3772888184
1115.03210449	97.7237472534
1115.48999023	80.4572525024
1115.94775391	86.2431335449
1116.40551758	78.3273773193
1116.86328125	84.6094589233
1117.32104492	69.717666626
1117.77880859	83.8199081421
1118.23657227	90.7629852295
1118.69421387	84.9872741699
1119.15185547	76.8306655884
1119.60949707	80.4784469604
1120.06713867	84.6754302979
1120.5246582	75.2883453369
1120.9822998	91.1207809448
1121.43981934	85.8570632935
1121.89733887	79.5757751465
1122.35473633	76.2660217285
1122.81225586	84.0779876709
1123.26965332	81.615272522
1123.72717285	78.9358901978
1124.18457031	71.0146102905
1124.6418457	96.9490737915
1125.09924316	94.6236495972
1125.55651855	92.0597915649
1126.01391602	79.6547851563
1126.46923828	82.8227767944
1126.92651367	93.7057876587
1127.38366699	96.5458145142
1127.84094238	90.9500427246
1128.2980957	81.799446106
1128.75524902	81.8328094482
1129.21240234	83.6975479126
1129.66955566	66.867401123
1130.12658691	78.8990936279
1130.58178711	81.5871658325
1131.03881836	67.1806488037
1131.49584961	75.2168731689
1131.95275879	68.9522705078
1132.40979004	79.6903305054
1132.86669922	74.6873855591
1133.32177734	61.266078949
1133.77868652	76.6407089233
1134.23547363	72.8573150635
1134.69238281	58.3024406433
1135.14916992	58.9797325134
1135.60595703	48.1611061096
1136.06091309	47.9566841125
1136.51757813	52.8511924744
1136.97436523	49.4167938232
1137.43103027	57.3569374084
1137.88586426	46.0610275269
1138.3425293	56.9533081055
1138.79919434	62.3761024475
1139.2557373	53.1508331299
1139.71240234	58.1349868774
1140.16699219	50.832408905
1140.62353516	53.3851623535
1141.08007813	49.8632850647
1141.53466797	42.9213790894
1141.99121094	39.6923789978
1142.44763184	50.9388694763
1142.90405273	42.0822486877
1143.35852051	31.1856174469
1143.81494141	49.4442481995
1144.27124023	26.0679340363
1144.72570801	46.3327941895
1145.18200684	38.0573921204
1145.63830566	33.652507782
1146.09265137	26.8762569427
1146.5489502	21.2979888916
1147.00512695	27.0943088531
1147.45947266	28.7396087646
1147.91564941	30.497428894
1148.3717041	35.4651985168
1148.82592773	27.2661590576
1149.28210449	28.1374797821
1149.73815918	25.9348449707
1150.19226074	11.1504020691
1150.64831543	14.6638898849
1151.10437012	34.8619689941
1151.55834961	15.2819395065
1152.0144043	30.2978096008
1152.46838379	8.19327735901
1152.92431641	30.3775749207
1153.38012695	24.5414905548
1153.83410645	5.99789476395
1154.28991699	18.6346282959
1154.74389648	22.8640613556
1155.19970703	16.1085662842
1155.65356445	24.5597572327
1156.10925293	22.3143196106
1156.56311035	21.9543228149
1157.01879883	25.5189380646
1157.4744873	16.366350174
1157.92822266	18.2972011566
1158.38391113	20.2977790833
1158.83752441	22.7026481628
1159.29321289	22.86353302
1159.74682617	27.3097324371
1160.20239258	9.41750049591
1160.65600586	22.5028686523
1161.1114502	19.2366046906
1161.56506348	3.72084379196
1162.02038574	29.6130256653
1162.47399902	26.4738521576
1162.92932129	22.9883804321
1163.3828125	22.8196334839
1163.83813477	13.6518173218
1164.29162598	20.6926574707
1164.74499512	16.9237384796
1165.20031738	18.6862697601
1165.65368652	11.6408147812
1166.10888672	32.390247345
1166.56213379	23.78307724
1167.01733398	22.1826286316
1167.47058105	14.2202358246
1167.92382813	21.1596546173
1168.37890625	17.7480983734
1168.83215332	20.8558044434
1169.28723145	2.28284883499
1169.74035645	14.4453620911
1170.19348145	19.3155651093
1170.6484375	19.8276634216
1171.1015625	16.2366371155
1171.55456543	10.4452896118
1172.00952148	12.623755455
1172.46252441	2.50973725319
1172.9173584	10.6217937469
1173.37036133	6.66714334488
1173.82324219	-3.82383097871e-018
1174.27807617	7.51220703125
1174.73095703	12.1771659851
1175.18383789	19.085308075
1175.6385498	25.0695285797
1176.09143066	20.2135810852
1176.54418945	12.9449567795
1176.99694824	9.7668466568
1177.45166016	15.3530778885
1177.90429688	19.4325351715
1178.35705566	21.5348453522
1178.81164551	17.7494106293
1179.26428223	7.62625455856
1179.71691895	18.0978813171
1180.16955566	19.1270961761
1180.62402344	13.3857517242
1181.07653809	15.0669612885
1181.52905273	12.7173776627
1181.98156738	7.22644281387
1182.43603516	3.53723120689
1182.88842773	27.3035297394
1183.34094238	19.0194244385
1183.79333496	13.1315889359
1184.24572754	19.684381485
1184.69995117	32.9085273743
1185.15234375	14.6428422928
1185.60461426	23.2533798218
1186.05700684	10.2019176483
1186.50927734	15.7552728653
1186.96337891	22.1568183899
1187.41564941	14.7996025085
1187.86779785	13.475361824
1188.32006836	20.3276195526
1188.7722168	9.53043079376
1189.22436523	21.6148376465
1189.67651367	19.1123046875
1190.13049316	24.1852436066
1190.58251953	19.9800052643
1191.0345459	0.766920268536
1191.48657227	4.14783000946
1191.93859863	15.3772258759
1192.390625	13.1844511032
1192.8425293	20.6211986542
1193.29443359	18.1656322479
1193.74829102	15.4169912338
1194.20019531	14.524971962
1194.65197754	23.4658069611
1195.10388184	33.2654838562
1195.55566406	23.4871368408
1196.00744629	4.81345558167
1196.45922852	10.8329734802
1196.91101074	19.7498893738
1197.3626709	14.8236055374
1197.81445313	26.4065113068
1198.26611328	16.4276599884
1198.71777344	20.2831115723
1199.16943359	18.4129619598
1199.62097168	12.7721767426
1200.07263184	8.77014064789
1200.52416992	23.4069023132
1200.97570801	18.3127651215
1201.42724609	15.9746417999
1201.87866211	11.170378685
1202.3302002	23.0069160461
1202.78161621	14.5189838409
1203.23303223	18.9239768982
1203.68444824	14.4475135803
1204.13586426	14.9424695969
1204.5871582	19.8032779694
1205.03845215	24.0658073425
1205.48986816	15.9751577377
1205.94116211	9.50582790375
1206.39233398	20.8891162872
1206.84362793	21.1821975708
1207.2947998	14.9821958542
1207.74597168	12.7536277771
1208.1953125	16.3786964417
1208.64648438	11.5113182068
1209.09753418	13.7539539337
1209.54870605	20.6904392242
1209.99975586	10.1933002472
1210.45080566	29.36810112
1210.90185547	14.3580570221
1211.3527832	23.8586406708
1211.80383301	14.2683696747
1212.25292969	22.1365852356
1212.70385742	16.979473114
1213.15478516	12.4435195923
1213.60559082	15.1399059296
1214.05651855	26.4899082184
1214.50732422	17.3927459717
1214.95629883	21.1151065826
1215.40710449	16.2068901062
1215.85791016	13.278834343
1216.30859375	8.30150222778
1216.75927734	23.7052688599
1217.21008301	24.9615821838
1217.65881348	22.0886688232
1218.10949707	21.4820480347
1218.56018066	10.106675148
1219.01074219	16.9342193604
1219.45947266	9.06333446503
1219.91003418	17.366109848
1220.3605957	12.6312656403
1220.81103516	25.8653240204
1221.25964355	10.8720016479
1221.71020508	19.6505222321
1222.16064453	9.47273731232
1222.61108398	22.8492107391
1223.05957031	9.90339279175
1223.51000977	31.6084461212
1223.96032715	26.7643508911
1224.41064453	18.6975231171
1224.85913086	19.6547241211
1225.30944824	17.5273513794
1225.75964355	21.9577522278
1226.20800781	15.0714149475
1226.65820313	18.2679100037
1227.10839844	20.4477672577
1227.5567627	20.5911445618
1228.00683594	29.9260807037
1228.45703125	24.3969478607
1228.90527344	24.6587505341
1229.35534668	22.2537269592
1229.80541992	30.5498104095
1230.25354004	27.480386734
1230.70349121	14.817606926
1231.15161133	15.2057332993
1231.60168457	37.1234207153
1232.05163574	26.7711906433
1232.49963379	28.2856235504
1232.94946289	16.7398014069
1233.39746094	14.7048969269
1233.84741211	24.9530448914
1234.29724121	26.8220310211
1234.74511719	21.0242214203
1235.19494629	22.139333725
1235.64282227	30.3104343414
1236.0925293	15.0015888214
1236.54040527	16.2179298401
1236.98999023	17.9611167908
1237.43969727	19.3838119507
1237.88745117	34.7795944214
1238.3371582	17.3991317749
1238.78479004	7.1684422493
1239.234375	20.7023105621
1239.68212891	26.4293727875
1240.1315918	27.8908519745
1240.57922363	16.7236862183
1241.02868652	6.60146474838
1241.47631836	6.89545965195
1241.92578125	16.4907150269
1242.37329102	22.9224052429
1242.82263184	24.2289943695
1243.2701416	22.3752593994
1243.71948242	20.7502765656
1244.16699219	19.0244159698
1244.61621094	22.4512805939
1245.0637207	25.1595306396
1245.51098633	15.5288953781
1245.96032715	18.8186855316
1246.40759277	20.9320487976
1246.85681152	24.2405204773
1247.30407715	18.3768367767
1247.75317383	27.185585022
1248.20043945	19.414642334
1248.64770508	26.0993461609
1249.09680176	17.312297821
1249.54394531	30.3661727905
1249.99108887	22.4043197632
1250.44006348	22.8779277802
1250.88720703	20.4631671906
1251.33618164	23.350353241
1251.78320313	25.3205986023
1252.23022461	26.7435398102
1252.67907715	27.3578186035
1253.12609863	19.6415328979
1253.57312012	14.1986837387
1254.02185059	28.0529289246
1254.46875	4.36196660995
1254.91564941	16.6259555817
1255.36450195	29.0931453705
1255.8112793	22.6200656891
1256.25817871	20.1818256378
1256.70678711	19.9428100586
1257.15356445	28.5708408356
1257.6003418	20.2664260864
1258.04711914	27.549665451
1258.49572754	18.7549037933
1258.94238281	26.3462638855
1259.38903809	25.3453445435
1259.83569336	16.8506126404
1260.28417969	24.6744194031
1260.73083496	22.5920143127
1261.17736816	23.7541999817
1261.62390137	24.3874912262
1262.0723877	27.0413360596
1262.51879883	28.7719841003
1262.96533203	24.8899173737
1263.41186523	20.2231674194
1263.86010742	25.2085762024
1264.30651855	21.7466850281
1264.75292969	16.831155777
1265.19934082	18.955291748
1265.64562988	26.3653964996
1266.09387207	28.7956943512
1266.54016113	27.1222496033
1266.9864502	21.3965568542
1267.43273926	18.965007782
1267.87890625	16.1500205994
1268.32519531	27.4774036407
1268.7713623	19.4551334381
1269.21936035	24.6304721832
1269.66552734	16.8089427948
1270.11169434	12.5933008194
1270.55773926	13.2455387115
1271.00390625	15.0957269669
1271.44995117	21.1399993896
1271.89587402	22.8868541718
1272.34191895	14.0903120041
1272.78979492	14.5986061096
1273.23571777	24.2431221008
1273.6817627	21.4898586273
1274.12768555	18.8818206787
1274.57348633	13.2391548157
1275.01940918	17.4299545288
1275.46520996	24.9289302826
1275.91113281	28.7844104767
1276.35693359	26.8063735962
1276.8026123	27.548910141
1277.24841309	22.0288562775
1277.69421387	23.0710048676
1278.13989258	21.967622757
1278.58557129	18.7514247894
1279.03125	16.0570068359
1279.47692871	12.3643655777
1279.92248535	13.5952806473
1280.36816406	19.468793869
1280.8137207	23.256980896
1281.25927734	22.482667923
1281.70483398	7.50542640686
1282.15026855	13.0895671844
1282.5958252	19.0920715332
1283.04125977	30.1713027954
1283.48669434	21.7997379303
1283.93212891	13.2586364746
1284.37744141	8.95446014404
1284.82287598	16.3839588165
1285.26818848	25.9977359772
1285.71350098	72.51222229
1286.15881348	183.036132813
1286.60412598	99.4853057861
1287.04748535	11.1463680267
1287.49279785	18.9752349854
1287.93798828	17.8027267456
1288.38317871	24.2278385162
1288.82836914	14.3999376297
1289.27355957	16.85364151
1289.71862793	8.57677078247
1290.16369629	16.8706531525
1290.60693359	9.15463924408
1291.05200195	15.686621666
1291.49707031	16.2309818268
1291.9420166	10.9313001633
1292.38708496	12.5387201309
1292.83203125	22.8917827606
1293.27697754	20.5188045502
1293.7199707	16.0727882385
1294.16491699	15.2248735428
1294.60974121	18.4832420349
1295.0546875	11.3932876587
1295.49951172	16.4027404785
1295.94238281	3.3560500145
1296.38720703	21.5203762054
1296.83190918	9.40169525146
1297.2767334	5.92235469818
1297.71948242	5.54451608658
1298.16418457	24.2313156128
1298.60888672	18.9610042572
1299.05358887	29.7453708649
1299.49816895	19.7527751923
1299.94091797	25.1107826233
1300.38549805	16.1832790375
1300.83007813	22.2920627594
1301.27270508	17.5494613647
1301.71728516	11.3603610992
1302.16174316	6.60651302338
1302.60620117	11.9214601517
1303.04882813	9.24588298798
1303.49316406	16.0480079651
1303.93762207	13.9536724091
1304.38012695	12.4334840775
1304.82446289	14.6718406677
1305.26879883	11.4359560013
1305.71130371	5.08526468277
1306.15551758	14.4842500687
1306.59985352	6.2949962616
1307.04223633	10.087890625
1307.4864502	12.3777360916
1307.93066406	3.17343497276
1308.3729248	11.1366643906
1308.81713867	3.52588152885
1309.25939941	9.03508869012e-018
1309.70349121	10.3065090179
1310.14758301	16.0078907013
1310.58972168	18.4333515167
1311.03381348	4.73565626144
1311.47595215	11.0885896683
1311.91992188	18.7002334595
1312.3638916	11.4884061813
1312.80603027	12.0578641891
1313.25	14.8773965836
1313.6920166	7.6552362442
1314.13586426	14.400393486
1314.57788086	20.6317520142
1315.02172852	7.49011516571
1315.46557617	14.1292457581
1315.9074707	8.40663719177
1316.35119629	17.477809906
1316.79309082	19.5674343109
1317.23681641	18.8080368042
1317.67871094	7.21602249146
1318.12231445	22.7869148254
1318.56420898	17.5231781006
1319.0078125	11.7100858688
1319.44958496	6.40155076981
1319.89318848	14.7021188736
1320.33483887	20.5488834381
1320.77844238	11.4391498566
1321.22009277	21.3553562164
1321.66174316	14.8538665771
1322.10522461	21.6818618774
1322.54675293	16.9813632965
1322.99023438	8.54914093018
1323.4317627	16.0436286926
1323.87512207	20.9040756226
1324.31665039	20.2343826294
1324.75817871	16.6115722656
1325.20141602	17.7990245819
1325.64294434	16.2153759003
1326.08618164	21.6430549622
1326.52758789	38.0775947571
1326.96887207	18.3749637604
1327.41210938	13.5755853653
1327.85351563	18.3408126831
1328.29663086	27.683631897
1328.73791504	12.7009820938
1329.17919922	33.1116409302
1329.62231445	18.3980693817
1330.06347656	21.8985862732
1330.50463867	23.1942806244
1330.94775391	24.1169261932
1331.38879395	19.4910907745
1331.82995605	14.71916008
1332.27294922	23.0508899689
1332.71398926	28.0834064484
1333.1550293	32.065788269
1333.59802246	21.0579814911
1334.03894043	29.4833221436
1334.47998047	24.870382309
1334.92089844	20.5580310822
1335.36376953	17.3816795349
1335.8046875	24.2604846954
1336.24560547	23.5878391266
1336.68640137	26.0723628998
1337.12915039	30.3911590576
1337.57006836	27.1602535248
1338.01086426	23.0636997223
1338.45166016	14.5192260742
1338.89428711	29.3404216766
1339.33496094	19.6803340912
1339.77575684	31.7135734558
1340.21643066	19.4990348816
1340.65893555	24.0451526642
1341.09960938	34.9199829102
1341.5402832	26.0530891418
1341.98083496	26.0651988983
1342.42138672	27.8213691711
1342.86206055	35.4857940674
1343.30444336	30.4192676544
1343.74499512	25.3895149231
1344.1854248	19.064458847
1344.62597656	21.900472641
1345.06640625	33.0909690857
1345.50683594	22.7245788574
1345.94909668	23.6984443665
1346.38952637	21.2813987732
1346.82983398	30.6825866699
1347.2701416	14.7851343155
1347.71044922	21.2402877808
1348.15075684	27.3592071533
1348.59106445	17.6611194611
1349.03137207	32.2950744629
1349.47155762	16.9637012482
1349.91174316	31.585100174
1350.35388184	20.8259315491
1350.79394531	21.2201843262
1351.23413086	31.8698940277
1351.67431641	16.4049377441
1352.11437988	31.7415657043
1352.55444336	25.6706829071
1352.99450684	27.4713401794
1353.43457031	29.0605945587
1353.87451172	25.9733467102
1354.3145752	5.37765026093
1354.7545166	21.0480175018
1355.19445801	25.6492557526
1355.63439941	22.1246643066
1356.07434082	15.6219491959
1356.51416016	21.9215545654
1356.95397949	17.8024215698
1357.39379883	31.9623680115
1357.83361816	16.2729740143
1358.2734375	21.9963874817
1358.71325684	14.4602460861
1359.1529541	21.1019096375
1359.59265137	14.1726770401
1360.03234863	21.887878418
1360.4720459	30.0622730255
1360.91174316	24.258605957
1361.35131836	9.78984546661
1361.7890625	24.9680786133
1362.22875977	14.9446306229
1362.66833496	11.1730203629
1363.10778809	28.5388050079
1363.54736328	19.4706687927
1363.98681641	19.884223938
1364.42626953	16.9073581696
1364.86584473	28.977771759
1365.30517578	20.1652927399
1365.74279785	24.0491600037
1366.18212891	9.97676086426
1366.62158203	20.5455093384
1367.06091309	24.7745895386
1367.50024414	8.82747554779
1367.9395752	9.93682956696
1368.37878418	21.2063293457
1368.81616211	12.4583148956
1369.25549316	14.5745859146
1369.69470215	16.5866546631
1370.13378906	22.7943840027
1370.57299805	22.546081543
1371.01025391	22.9137001038
1371.44946289	20.8168182373
1371.8885498	7.66620159149
1372.32763672	22.8013439178
1372.76672363	18.019487381
1373.20385742	16.6713924408
1373.64282227	22.4857387543
1374.08190918	19.5696239471
1374.52087402	19.8298625946
1374.95788574	24.1002521515
1375.39685059	14.6178312302
1375.83581543	21.4472751617
1376.2746582	19.850276947
1376.71166992	21.2038612366
1377.1505127	20.2491931915
1377.58935547	14.8483839035
1378.02624512	26.8630180359
1378.46508789	30.6968097687
1378.90380859	10.5904693604
1379.3425293	21.3839855194
1379.77941895	14.8583240509
1380.21801758	27.6150875092
1380.65673828	20.8143291473
1381.09350586	15.6419153214
1381.53210449	25.8925819397
1381.97070313	8.70647525787
1382.4074707	14.0438652039
1382.84594727	14.3757772446
1383.28271484	10.9540376663
1383.72119141	28.8107566833
1384.15966797	21.3858394623
1384.59631348	20.2854671478
1385.03466797	49.5888595581
1385.47314453	32.5856056213
1385.90966797	30.3445320129
1386.34802246	26.9550018311
1386.7845459	17.3371257782
1387.22290039	21.7095870972
1387.65930176	12.949054718
1388.09765625	27.961359024
1388.53588867	158.420837402
1388.97229004	271.880462646
1389.41052246	60.9025421143
1389.84680176	25.8656368256
1390.28503418	28.1037597656
1390.72131348	25.3661251068
1391.15942383	18.3961009979
1391.59570313	13.4080982208
1392.03381348	14.6064043045
1392.47009277	19.0442848206
1392.90808105	12.7630434036
1393.34423828	15.2421722412
1393.78222656	20.9254283905
1394.21838379	19.6301460266
1394.65637207	3.80040168762
1395.09240723	18.4996986389
1395.53039551	15.2504405975
1395.96643066	21.6935367584
1396.40429688	18.0472316742
1396.84020996	21.7858924866
1397.27807617	17.0001811981
1397.71398926	9.71868419647
1398.15002441	18.5554618835
1398.58776855	21.7910079956
1399.02355957	22.1618442535
1399.46130371	10.9297475815
1399.8972168	21.2501373291
1400.33300781	10.2783002853
1400.77062988	12.4360904694
1401.2064209	10.279458046
1401.64404297	17.050359726
1402.07983398	8.12272834778
1402.51550293	5.85853052139
1402.95300293	8.4301815033
1403.38867188	14.9684963226
1403.82434082	12.5061407089
1404.26184082	18.4961395264
1404.6973877	21.0012016296
1405.1348877	17.8740539551
1405.57043457	13.7675056458
1406.00598145	21.5408096313
1406.44152832	17.0797042847
1406.87878418	14.7383108139
1407.31433105	10.7549610138
1407.74975586	16.0351886749
1408.18701172	14.1445083618
1408.62243652	12.6177253723
1409.05786133	24.1738758087
1409.49499512	24.4930858612
1409.93041992	47.9146118164
1410.36572266	67.2987670898
1410.80102539	17.7737083435
1411.23815918	18.7176609039
1411.67333984	6.63972759247
1412.10864258	20.2746658325
1412.54382324	5.13062572479
1412.98083496	14.5392580032
1413.41601563	10.7203216553
1413.85119629	8.07091331482
1414.28625488	20.8788261414
1414.72143555	10.7588834763
1415.1583252	9.54994392395
1415.59338379	7.47953891754
1416.02844238	12.8897228241
1416.46337891	25.3677864075
1416.8984375	10.1133928299
1417.33337402	5.59697008133
1417.7701416	16.1708183289
1418.20507813	8.5673494339
1418.64001465	9.94070243835
1419.07495117	2.56039953232
1419.50976563	19.3155498505
1419.94458008	2.5308971405
1420.37939453	15.3653068542
1420.81604004	4.59829425812
1421.25085449	18.8548278809
1421.68566895	6.91582679749
1422.12036133	5.44151592255
1422.55505371	30.184677124
1422.98974609	11.6786909103
1423.42443848	13.3438968658
1423.85900879	12.1322078705
1424.29370117	8.75995159149
1424.72827148	12.5741386414
1425.1628418	23.0241470337
1425.59924316	19.0454463959
1426.03381348	24.3628959656
1426.46826172	16.0728702545
1426.90283203	21.783908844
1427.33728027	18.6353225708
1427.77172852	13.2793636322
1428.20617676	9.82021427155
1428.640625	13.9943141937
1429.07495117	9.47775840759
1429.50927734	18.4301300049
1429.94360352	3.33811092377
1430.37792969	2.58951306343
1430.81225586	14.8822631836
1431.24658203	9.32707118988
1431.68078613	15.6530685425
1432.11499023	7.61407756805
1432.54919434	25.1660804749
1432.98339844	19.6998786926
1433.41577148	17.5728759766
1433.84985352	6.65344238281
1434.28405762	-3.95742263287e-017
1434.71813965	14.2786483765
1435.15222168	17.1503734589
1435.58630371	18.3176803589
1436.02026367	3.94134283066
1436.4543457	5.8827085495
1436.88830566	13.5586080551
1437.32226563	31.7527694702
1437.75622559	17.3527565002
1438.18835449	16.0375061035
1438.62219238	12.1661109924
1439.05615234	16.9305992126
1439.48999023	14.1633911133
1439.92382813	0.19996984303
1440.35766602	8.86161613464
1440.79150391	16.0944252014
1441.22338867	14.8590888977
1441.65710449	14.9843330383
1442.09094238	18.966217041
1442.5246582	27.7550811768
1442.95825195	15.2461175919
1443.39196777	15.5452404022
1443.82373047	21.8229389191
1444.25744629	9.05702590942
1444.69104004	15.8864946365
1445.12463379	19.2991104126
1445.55810547	25.1932582855
1445.98986816	19.9371166229
1446.42333984	17.9113273621
1446.85681152	22.7247505188
1447.2902832	5.86736249924
1447.72192383	17.7627410889
1448.15539551	14.4884490967
1448.58874512	22.6214580536
1449.0222168	14.8714399338
1449.45373535	15.1446752548
1449.88708496	25.5278549194
1450.3203125	25.2028160095
1450.75183105	24.4898357391
1451.18505859	11.3041410446
1451.6184082	8.62244033813
1452.04980469	19.475107193
1452.48303223	17.0553836823
1452.9161377	10.8916702271
1453.34753418	13.1766290665
1453.78063965	15.3324289322
1454.21374512	14.676867485
1454.64501953	14.6971406937
1455.078125	13.0764789581
1455.51123047	14.8796539307
1455.94238281	14.0228376389
1456.37548828	3.99072909355
1456.80847168	14.7061100006
1457.23962402	11.176738739
1457.67248535	12.0396986008
1458.1036377	11.9629220963
1458.53649902	12.0241184235
1458.96948242	21.4213943481
1459.4005127	9.91434574127
1459.83337402	22.4714164734
1460.26428223	3.9778361269e-017
1460.69714355	13.27850914
1461.12805176	25.8124465942
1461.56079102	10.3279924393
1461.99353027	14.2383947372
1462.42443848	16.0777015686
1462.85717773	21.0263214111
1463.28796387	25.5213413239
1463.72070313	8.55836105347
1464.15148926	1.92911779881
1464.58410645	14.0076398849
1465.01477051	16.6615180969
1465.4473877	18.3735141754
1465.87805176	14.899312973
1466.31066895	17.4242401123
1466.74133301	9.44758415222
1467.17370605	17.9835586548
1467.60437012	6.05487585068
1468.03686523	7.5486831665
1468.46740723	23.297952652
1468.89978027	23.139421463
1469.33032227	10.9122772217
1469.76086426	17.1867771149
1470.1932373	14.5804681778
1470.62365723	16.8708133698
1471.0559082	17.1105804443
1471.4864502	15.0295295715
1471.91687012	25.7385997772
1472.34899902	8.76730823517
1472.77941895	14.6613903046
1473.21154785	10.5290079117
1473.64196777	6.23561525345
1474.07226563	15.5629110336
1474.50427246	17.4874134064
1474.93457031	12.228723526
1475.36669922	21.1486625671
1475.796875	19.1154251099
1476.22705078	14.9131774902
1476.65905762	11.3371391296
1477.0892334	13.149731636
1477.51940918	25.4080200195
1477.95129395	16.7797412872
1478.38146973	24.1571655273
1478.81152344	19.6011886597
1479.24157715	11.1760377884
1479.67333984	7.53569889069
1480.10339355	22.8558635712
1480.5333252	11.0454330444
1480.96520996	7.74766731262
1481.3951416	14.1708164215
1481.82507324	12.1578826904
1482.25488281	10.4095678329
1482.68664551	28.4210987091
1483.11645508	17.2497062683
1483.54638672	26.4921188354
1483.97619629	12.1397266388
1484.40771484	20.7932052612
1484.83752441	10.7993068695
1485.26733398	17.0863227844
1485.69702148	4.71433162689
1486.12854004	2.26039743423
1486.55822754	15.4189147949
1486.98791504	12.3124570847
1487.41760254	16.8600158691
1487.84716797	12.8674020767
1488.2767334	17.6465778351
1488.70812988	22.736333847
1489.13769531	11.6399726868
1489.56726074	4.81658172607
1489.99682617	11.5544157028
1490.42626953	9.41984367371
1490.85571289	13.6495723724
1491.2869873	11.2862005234
1491.71643066	17.4178180695
1492.14587402	6.30065822601
1492.57519531	18.4895553589
1493.00463867	15.7734174728
1493.43395996	16.8044719696
1493.86328125	16.3068466187
1494.29260254	11.3614616394
1494.72180176	20.029624939
1495.15112305	18.2510547638
1495.58215332	14.656876564
1496.01135254	17.9437255859
1496.44055176	21.2958679199
1496.86975098	4.86972284317
1497.2989502	6.35167741776
1497.72802734	15.7129564285
1498.15710449	6.70532989502
1498.58630371	11.3129291534
1499.01525879	23.2744693756
1499.44433594	2.41919922829
1499.87341309	15.974814415
1500.30236816	16.8604793549
1500.73132324	9.53511333466
1501.16027832	21.9702606201
1501.5892334	8.25856113434
1502.01818848	16.0680274963
1502.44714355	5.8119134903
1502.87597656	6.22298717499
1503.30480957	17.7649269104
1503.73364258	21.5199928284
1504.16247559	14.3740348816
1504.59130859	15.983168602
1505.02001953	15.948384285
1505.44873047	18.9801864624
1505.87561035	11.6799268723
1506.30432129	10.4640054703
1506.73303223	11.6023464203
1507.16174316	15.7828617096
1507.59033203	2.17429757118
1508.01904297	18.7751789093
1508.44763184	10.7775039673
1508.8762207	7.14012289047
1509.3046875	13.8118124008
1509.73144531	20.9272651672
1510.15991211	14.3464565277
1510.58837891	10.823515892
1511.01696777	13.3407258987
1511.4453125	10.8181228638
1511.8737793	4.27722978592
1512.30224609	14.6742115021
1512.72875977	7.21102809906
1513.15710449	9.17416000366
1513.58544922	12.0523557663
1514.01379395	13.6920385361
1514.44213867	1.02635848522
1514.86853027	3.28869819641
1515.29675293	4.69134378433
1515.72509766	-6.45269699218e-018
1516.15332031	7.41529178619
1516.5814209	10.6511945724
1517.0078125	15.5035524368
1517.43591309	10.8206272125
1517.86413574	15.52917099
1518.29223633	12.2173862457
1518.71850586	3.82087469101
1519.14660645	5.10271596909
1519.57458496	14.387014389
1520.00268555	10.0498857498
1520.42883301	7.72818517685
1520.85681152	12.2171831131
1521.28479004	0.296638250351
1521.7109375	11.020825386
1522.13879395	9.16484451294
1522.56665039	7.16746520996
1522.99279785	8.67696762085
1523.4206543	2.71157312393
