# Supplementary material for: Deep CO2 in the end-Triassic Central Atlantic Magmatic Province
Source: Nat Commun. 2020 Apr 7;11:1670. doi: 10.1038/s41467-020-15325-6 (PMC7138847; doi:10.1038/s41467-020-15325-6)
Supplement: Supplementary file 3 — Source Data 1 [file 41467_2020_15325_MOESM3_ESM.zip › CO2/NS13I_2Px_Incl1_Bubble2_CO2.txt]

1069.06604004	13.6245851517
1069.52819824	19.8687362671
1069.98840332	18.3115634918
1070.45056152	18.2829494476
1070.91064453	22.0006027222
1071.37268066	25.9065761566
1071.8347168	15.9006090164
1072.2947998	15.1825876236
1072.75683594	7.76654911041
1073.21679688	19.9888534546
1073.67883301	9.85760974884
1074.13879395	20.249797821
1074.60070801	3.03637552261
1075.06054688	12.674041748
1075.52246094	24.8651351929
1075.9822998	18.7980194092
1076.4440918	22.2922286987
1076.90393066	19.6611194611
1077.36572266	9.96319198608
1077.82556152	10.0660409927
1078.28723145	1.54720126922e-019
1078.74694824	3.08594560623
1079.20861816	28.8996353149
1079.66833496	15.1043930054
1080.12988281	26.4842720032
1080.58959961	29.5844974518
1081.05114746	29.9662628174
1081.51074219	30.8989677429
1081.97033691	22.8540420532
1082.4317627	24.1752815247
1082.89123535	32.219165802
1083.35266113	22.0507946014
1083.81225586	20.8375205994
1084.27355957	15.8782224655
1084.73303223	32.8168983459
1085.19238281	25.2093791962
1085.65368652	30.5639743805
1086.11315918	28.55037117
1086.57434082	36.556022644
1087.03369141	19.9644756317
1087.49304199	36.5752868652
1087.95422363	25.989151001
1088.41345215	35.962184906
1088.87268066	21.6490726471
1089.33374023	34.4797439575
1089.79296875	32.2620391846
1090.25402832	25.78855896
1090.71313477	36.1082077026
1091.17224121	22.1123600006
1091.63330078	28.8248634338
1092.09228516	29.6417350769
1092.5513916	23.8265132904
1093.01037598	31.4122238159
1093.47119141	28.8493938446
1093.93017578	34.1066551208
1094.38916016	44.2798538208
1094.84997559	38.8593559265
1095.30883789	48.8269081116
1095.7677002	46.4357528687
1096.2265625	24.1040725708
1096.68737793	45.4676818848
1097.14611816	48.4934310913
1097.6048584	32.3324508667
1098.06555176	46.5497741699
1098.52429199	46.7645187378
1098.98303223	18.5187454224
1099.44165039	42.0898132324
1099.90026855	41.1521987915
1100.36083984	41.5136070251
1100.81945801	53.400390625
1101.27807617	60.9690513611
1101.73657227	49.5644073486
1102.19702148	47.0936393738
1102.65551758	49.3358001709
1103.11401367	42.3192062378
1103.57250977	34.5170822144
1104.03088379	39.6683578491
1104.48937988	34.2679672241
1104.94970703	48.324420929
1105.40808105	40.5508842468
1105.86633301	50.611289978
1106.32470703	61.6143188477
1106.78295898	49.7919197083
1107.24121094	49.1455535889
1107.70141602	49.1996154785
1108.15966797	49.7251205444
1108.61779785	37.3025588989
1109.0760498	51.9884643555
1109.53417969	55.4420585632
1109.99230957	45.9717941284
1110.45043945	51.9390869141
1110.90844727	49.3904533386
1111.36657715	50.0721626282
1111.82653809	53.2834320068
1112.2845459	42.8615608215
1112.74255371	51.9265594482
1113.20043945	52.5828819275
1113.65844727	50.38829422
1114.11633301	52.3590583801
1114.57421875	74.3427963257
1115.03210449	57.8285331726
1115.48999023	44.8372993469
1115.94775391	52.1409721375
1116.40551758	56.4677238464
1116.86328125	68.7419509888
1117.32104492	57.2960128784
1117.77880859	64.9971847534
1118.23657227	67.4949645996
1118.69421387	68.3251571655
1119.15185547	45.445110321
1119.60949707	59.21434021
1120.06713867	52.4282875061
1120.5246582	63.5711250305
1120.9822998	62.9285316467
1121.43981934	58.5036392212
1121.89733887	60.765499115
1122.35473633	59.4219894409
1122.81225586	60.0977668762
1123.26965332	57.2498893738
1123.72717285	58.8551139832
1124.18457031	58.9526672363
1124.6418457	63.6892471313
1125.09924316	54.5310287476
1125.55651855	54.6987724304
1126.01391602	64.942527771
1126.46923828	52.5197296143
1126.92651367	45.9811286926
1127.38366699	57.3934669495
1127.84094238	59.3673744202
1128.2980957	63.9310073853
1128.75524902	53.2631645203
1129.21240234	40.4443092346
1129.66955566	61.0618095398
1130.12658691	54.5338401794
1130.58178711	58.3726882935
1131.03881836	51.538433075
1131.49584961	61.2274780273
1131.95275879	53.4121513367
1132.40979004	58.0752906799
1132.86669922	64.1826553345
1133.32177734	47.5411605835
1133.77868652	42.1568412781
1134.23547363	48.7016792297
1134.69238281	44.2768554688
1135.14916992	41.7104949951
1135.60595703	43.1031303406
1136.06091309	36.1672401428
1136.51757813	34.9829826355
1136.97436523	36.8173866272
1137.43103027	39.4164466858
1137.88586426	27.7031040192
1138.3425293	37.5689926147
1138.79919434	26.6248645782
1139.2557373	63.596244812
1139.71240234	33.9586677551
1140.16699219	45.1967506409
1140.62353516	32.4949684143
1141.08007813	40.4047317505
1141.53466797	28.8265514374
1141.99121094	29.7231044769
1142.44763184	25.9038009644
1142.90405273	33.1581687927
1143.35852051	27.3766307831
1143.81494141	32.7302131653
1144.27124023	23.982170105
1144.72570801	32.4444618225
1145.18200684	21.4128952026
1145.63830566	25.8291511536
1146.09265137	17.6886711121
1146.5489502	24.6245098114
1147.00512695	37.5194740295
1147.45947266	19.2655506134
1147.91564941	25.8151187897
1148.3717041	26.201631546
1148.82592773	13.972533226
1149.28210449	27.4223976135
1149.73815918	25.6971912384
1150.19226074	19.0481109619
1150.64831543	26.3256072998
1151.10437012	15.6461019516
1151.55834961	17.4896583557
1152.0144043	25.1467838287
1152.46838379	11.5488061905
1152.92431641	12.3054924011
1153.38012695	25.0447654724
1153.83410645	19.2049827576
1154.28991699	18.9264316559
1154.74389648	20.4682025909
1155.19970703	18.6437721252
1155.65356445	4.82130527496
1156.10925293	19.4799880981
1156.56311035	18.9707622528
1157.01879883	29.8347148895
1157.4744873	13.7621078491
1157.92822266	14.1843595505
1158.38391113	14.6565036774
1158.83752441	15.4941825867
1159.29321289	10.5411291122
1159.74682617	19.179775238
1160.20239258	18.1405220032
1160.65600586	13.3455371857
1161.1114502	14.3889989853
1161.56506348	21.9557533264
1162.02038574	16.6611785889
1162.47399902	22.2757911682
1162.92932129	10.419336319
1163.3828125	16.9410762787
1163.83813477	18.055475235
1164.29162598	2.31463098526
1164.74499512	16.9909973145
1165.20031738	29.5317516327
1165.65368652	24.838848114
1166.10888672	3.42335915565
1166.56213379	18.0476112366
1167.01733398	16.031244278
1167.47058105	11.8445568085
1167.92382813	15.5013713837
1168.37890625	16.2911968231
1168.83215332	13.554977417
1169.28723145	12.7200202942
1169.74035645	11.2945976257
1170.19348145	10.5640974045
1170.6484375	14.0604858398
1171.1015625	18.5172939301
1171.55456543	1.85007226467
1172.00952148	13.7015924454
1172.46252441	12.3848876953
1172.9173584	8.37936687469
1173.37036133	16.9889392853
1173.82324219	6.1332821846
1174.27807617	9.69736862183
1174.73095703	17.4289989471
1175.18383789	15.4681968689
1175.6385498	19.075548172
1176.09143066	20.9703407288
1176.54418945	15.2434110641
1176.99694824	5.96573114395
1177.45166016	10.5028181076
1177.90429688	11.3868360519
1178.35705566	9.8308429718
1178.81164551	15.8645591736
1179.26428223	3.7221531868
1179.71691895	-6.30608998196e-019
1180.16955566	12.1151103973
1180.62402344	27.4326114655
1181.07653809	10.9083719254
1181.52905273	22.1687812805
1181.98156738	14.2059249878
1182.43603516	18.0814056396
1182.88842773	16.1645374298
1183.34094238	13.4933443069
1183.79333496	5.40846157074
1184.24572754	18.6068782806
1184.69995117	6.78224420547
1185.15234375	15.2754507065
1185.60461426	2.70416975021
1186.05700684	1.88703227043
1186.50927734	7.49153137207
1186.96337891	7.18914175034
1187.41564941	21.7443828583
1187.86779785	11.3623104095
1188.32006836	10.4504137039
1188.7722168	12.2745847702
1189.22436523	14.7495126724
1189.67651367	21.9894123077
1190.13049316	21.8865909576
1190.58251953	6.14616584778
1191.0345459	4.63695669174
1191.48657227	0.535738289356
1191.93859863	8.67193603516
1192.390625	18.8407344818
1192.8425293	13.6840705872
1193.29443359	19.7359485626
1193.74829102	15.6182756424
1194.20019531	11.6744947433
1194.65197754	13.4973707199
1195.10388184	7.74246835709
1195.55566406	12.881275177
1196.00744629	6.37405776978
1196.45922852	13.9187717438
1196.91101074	12.6356735229
1197.3626709	12.7893314362
1197.81445313	9.11360359192
1198.26611328	0.523288667202
1198.71777344	11.3719587326
1199.16943359	5.06820011139
1199.62097168	13.2251567841
1200.07263184	9.3980884552
1200.52416992	7.44626283646
1200.97570801	7.39884328842
1201.42724609	21.0651741028
1201.87866211	13.4383459091
1202.3302002	6.94598674774
1202.78161621	7.22721719742
1203.23303223	12.492898941
1203.68444824	5.30127668381
1204.13586426	10.7340326309
1204.5871582	0.738853752613
1205.03845215	1.98686385155
1205.48986816	5.03156805038
1205.94116211	13.2970123291
1206.39233398	14.3266735077
1206.84362793	10.2647733688
1207.2947998	12.9084100723
1207.74597168	10.7654943466
1208.1953125	15.5113344193
1208.64648438	4.09041929245
1209.09753418	13.8112096786
1209.54870605	13.5038309097
1209.99975586	5.17846441269
1210.45080566	16.4263877869
1210.90185547	8.02819919586
1211.3527832	14.6401519775
1211.80383301	10.9948911667
1212.25292969	11.6453800201
1212.70385742	21.6817684174
1213.15478516	7.30863857269
1213.60559082	9.23937988281
1214.05651855	18.657617569
1214.50732422	7.82025051117
1214.95629883	7.58863115311
1215.40710449	8.33986282349
1215.85791016	21.0146846771
1216.30859375	3.55702090263
1216.75927734	3.00326704979
1217.21008301	13.3138885498
1217.65881348	27.1617603302
1218.10949707	10.3340063095
1218.56018066	5.41407155991
1219.01074219	14.2191753387
1219.45947266	15.0845899582
1219.91003418	6.9617767334
1220.3605957	18.8814315796
1220.81103516	9.84467506409
1221.25964355	18.6157131195
1221.71020508	3.31565141678
1222.16064453	7.24501943588
1222.61108398	13.2668628693
1223.05957031	6.87670755386
1223.51000977	12.7175340652
1223.96032715	8.48048400879
1224.41064453	16.9751338959
1224.85913086	6.16963720322
1225.30944824	21.1820068359
1225.75964355	11.1794309616
1226.20800781	9.98781013489
1226.65820313	10.6404390335
1227.10839844	13.3035507202
1227.5567627	13.3355522156
1228.00683594	16.2267303467
1228.45703125	15.3607196808
1228.90527344	24.9259490967
1229.35534668	7.64466714859
1229.80541992	7.04028081894
1230.25354004	18.8559207916
1230.70349121	5.67388343811
1231.15161133	12.9458999634
1231.60168457	3.51038861275
1232.05163574	5.27604103088
1232.49963379	2.41173624992
1232.94946289	9.63010597229
1233.39746094	8.09116458893
1233.84741211	7.12823104858
1234.29724121	10.9057855606
1234.74511719	13.9350986481
1235.19494629	10.1822814941
1235.64282227	11.7083721161
1236.0925293	13.263833046
1236.54040527	17.6769561768
1236.98999023	1.37187254429
1237.43969727	12.0079507828
1237.88745117	0.161397844553
1238.3371582	20.499917984
1238.78479004	8.45415019989
1239.234375	2.30696797371
1239.68212891	14.934419632
1240.1315918	12.0333461761
1240.57922363	11.283905983
1241.02868652	3.26818943024
1241.47631836	4.59879112244
1241.92578125	7.16294670105
1242.37329102	13.7308483124
1242.82263184	14.7370901108
1243.2701416	15.9682788849
1243.71948242	14.3000516891
1244.16699219	1.45123684406
1244.61621094	17.3593673706
1245.0637207	14.9435434341
1245.51098633	12.941614151
1245.96032715	3.32049632072
1246.40759277	8.50835800171
1246.85681152	15.4531803131
1247.30407715	7.15028476715
1247.75317383	8.85147380829
1248.20043945	9.27754211426
1248.64770508	11.593536377
1249.09680176	10.8007202148
1249.54394531	24.3713150024
1249.99108887	14.2015686035
1250.44006348	10.7305879593
1250.88720703	20.8470363617
1251.33618164	6.56112909317
1251.78320313	16.1926307678
1252.23022461	2.14928793907
1252.67907715	20.4087486267
1253.12609863	6.51288032532
1253.57312012	23.8640193939
1254.02185059	16.6109886169
1254.46875	13.4659919739
1254.91564941	6.83299827576
1255.36450195	18.2665328979
1255.8112793	20.1929645538
1256.25817871	13.0534448624
1256.70678711	15.3265810013
1257.15356445	17.9806976318
1257.6003418	26.6139965057
1258.04711914	11.3937854767
1258.49572754	11.0032625198
1258.94238281	12.7396345139
1259.38903809	14.267496109
1259.83569336	22.5481014252
1260.28417969	14.91959095
1260.73083496	11.3262615204
1261.17736816	19.2283840179
1261.62390137	17.9454956055
1262.0723877	17.4286956787
1262.51879883	2.94787049294
1262.96533203	15.7767686844
1263.41186523	15.0013933182
1263.86010742	12.6253643036
1264.30651855	10.6135177612
1264.75292969	18.3543701172
1265.19934082	23.3214435577
1265.64562988	22.2737178802
1266.09387207	19.051897049
1266.54016113	14.5207567215
1266.9864502	24.4849910736
1267.43273926	16.7516174316
1267.87890625	15.9828157425
1268.32519531	11.7011871338
1268.7713623	8.33473802653e-019
1269.21936035	5.90161800385
1269.66552734	18.5873622894
1270.11169434	15.6934280396
1270.55773926	13.1537885666
1271.00390625	15.482126236
1271.44995117	16.9685535431
1271.89587402	18.5395965576
1272.34191895	25.5542736053
1272.78979492	21.8565063477
1273.23571777	15.3305683136
1273.6817627	18.9115047455
1274.12768555	9.33407497406
1274.57348633	8.95882320404
1275.01940918	22.4268684387
1275.46520996	12.6384983063
1275.91113281	12.4452781677
1276.35693359	14.0176372528
1276.8026123	20.20104599
1277.24841309	19.8680057526
1277.69421387	5.43887805939
1278.13989258	15.7513885498
1278.58557129	23.4161376953
1279.03125	15.9602384567
1279.47692871	21.2713947296
1279.92248535	21.0710601807
1280.36816406	22.0222568512
1280.8137207	20.7530002594
1281.25927734	15.7301502228
1281.70483398	14.20317173
1282.15026855	23.4114589691
1282.5958252	16.3238830566
1283.04125977	16.0823135376
1283.48669434	12.4801492691
1283.93212891	14.4682064056
1284.37744141	18.5526695251
1284.82287598	11.1851902008
1285.26818848	23.892408371
1285.71350098	64.1560745239
1286.15881348	139.16204834
1286.60412598	58.6347846985
1287.04748535	19.8565235138
1287.49279785	23.0100345612
1287.93798828	14.2551498413
1288.38317871	26.3578014374
1288.82836914	12.3560247421
1289.27355957	11.3273420334
1289.71862793	14.6619119644
1290.16369629	17.0402145386
1290.60693359	21.8245410919
1291.05200195	17.4049034119
1291.49707031	14.0090684891
1291.9420166	11.105381012
1292.38708496	11.8688154221
1292.83203125	21.1468162537
1293.27697754	5.10972976685
1293.7199707	7.24207019806
1294.16491699	6.85346794128
1294.60974121	9.79843997955
1295.0546875	22.0922908783
1295.49951172	15.9747409821
1295.94238281	16.1042518616
1296.38720703	19.9352035522
1296.83190918	12.6765613556
1297.2767334	9.76965141296
1297.71948242	24.0490684509
1298.16418457	19.639087677
1298.60888672	23.1227493286
1299.05358887	18.6601581573
1299.49816895	28.6793136597
1299.94091797	18.3823852539
1300.38549805	22.7306404114
1300.83007813	22.7780017853
1301.27270508	5.58537244797
1301.71728516	13.1825265884
1302.16174316	17.3320388794
1302.60620117	22.4634075165
1303.04882813	17.803237915
1303.49316406	26.254196167
1303.93762207	16.6992912292
1304.38012695	13.0732908249
1304.82446289	11.8284435272
1305.26879883	13.3846578598
1305.71130371	17.3318862915
1306.15551758	20.0216960907
1306.59985352	15.4858417511
1307.04223633	19.0057201385
1307.4864502	14.215631485
1307.93066406	6.41573905945
1308.3729248	19.6067276001
1308.81713867	23.3775863647
1309.25939941	2.16772341728
1309.70349121	27.5836582184
1310.14758301	18.4737796783
1310.58972168	1.66158628464
1311.03381348	24.8231582642
1311.47595215	14.4114017487
1311.91992188	15.5112190247
1312.3638916	23.9877872467
1312.80603027	10.868514061
1313.25	11.0677204132
1313.6920166	15.1041021347
1314.13586426	10.7934494019
1314.57788086	13.2091331482
1315.02172852	24.0613651276
1315.46557617	15.0353326797
1315.9074707	23.4624214172
1316.35119629	12.2179861069
1316.79309082	27.171787262
1317.23681641	13.9926519394
1317.67871094	27.8133449554
1318.12231445	11.0686340332
1318.56420898	24.767414093
1319.0078125	16.953660965
1319.44958496	17.1713809967
1319.89318848	24.8525772095
1320.33483887	27.2876281738
1320.77844238	23.9787559509
1321.22009277	24.2289276123
1321.66174316	17.4374217987
1322.10522461	23.8744373322
1322.54675293	25.3133296967
1322.99023438	15.399564743
1323.4317627	14.6249570847
1323.87512207	20.6713047028
1324.31665039	23.3538169861
1324.75817871	32.3319740295
1325.20141602	28.5550727844
1325.64294434	24.9626159668
1326.08618164	24.8159790039
1326.52758789	17.1856651306
1326.96887207	28.6210021973
1327.41210938	23.0266208649
1327.85351563	27.1585407257
1328.29663086	26.1655101776
1328.73791504	17.1320075989
1329.17919922	21.737411499
1329.62231445	30.149143219
1330.06347656	19.4538459778
1330.50463867	24.7638072968
1330.94775391	24.381439209
1331.38879395	27.1443939209
1331.82995605	27.1208000183
1332.27294922	14.7556180954
1332.71398926	31.341178894
1333.1550293	24.3711185455
1333.59802246	36.6198959351
1334.03894043	32.2286911011
1334.47998047	23.7376117706
1334.92089844	26.1088562012
1335.36376953	24.7982063293
1335.8046875	21.3970737457
1336.24560547	26.8578987122
1336.68640137	14.3344497681
1337.12915039	28.9476108551
1337.57006836	33.1893424988
1338.01086426	20.1987724304
1338.45166016	23.8162765503
1338.89428711	31.8282413483
1339.33496094	36.1812744141
1339.77575684	16.6476955414
1340.21643066	15.6187696457
1340.65893555	24.6051177979
1341.09960938	26.8826065063
1341.5402832	34.8733100891
1341.98083496	26.7727355957
1342.42138672	27.2833347321
1342.86206055	32.6278076172
1343.30444336	22.1599636078
1343.74499512	26.7307224274
1344.1854248	25.5172348022
1344.62597656	26.5730056763
1345.06640625	14.9233350754
1345.50683594	22.2864151001
1345.94909668	24.1517086029
1346.38952637	19.4032173157
1346.82983398	23.6653060913
1347.2701416	13.9841070175
1347.71044922	22.2138690948
1348.15075684	21.9578113556
1348.59106445	29.2256374359
1349.03137207	20.9672451019
1349.47155762	19.3973731995
1349.91174316	34.816242218
1350.35388184	22.6113204956
1350.79394531	32.8014602661
1351.23413086	28.7791042328
1351.67431641	22.3272914886
1352.11437988	37.4099655151
1352.55444336	32.3643379211
1352.99450684	27.3284111023
1353.43457031	20.9232196808
1353.87451172	17.7064609528
1354.3145752	16.7088108063
1354.7545166	23.0014667511
1355.19445801	14.8877010345
1355.63439941	26.6299686432
1356.07434082	28.5841693878
1356.51416016	30.5926647186
1356.95397949	22.8645496368
1357.39379883	21.444568634
1357.83361816	18.3911342621
1358.2734375	23.5298080444
1358.71325684	24.6276874542
1359.1529541	25.5948791504
1359.59265137	28.9220352173
1360.03234863	22.175321579
1360.4720459	22.1110267639
1360.91174316	22.4284954071
1361.35131836	13.4950494766
1361.7890625	22.424325943
1362.22875977	25.7594089508
1362.66833496	21.1673145294
1363.10778809	31.6000747681
1363.54736328	28.606798172
1363.98681641	23.311290741
1364.42626953	19.7441215515
1364.86584473	32.805305481
1365.30517578	26.1364803314
1365.74279785	23.7141590118
1366.18212891	27.0374851227
1366.62158203	11.7458868027
1367.06091309	25.3640460968
1367.50024414	12.4249725342
1367.9395752	17.27602005
1368.37878418	25.2723655701
1368.81616211	12.87545681
1369.25549316	15.9821920395
1369.69470215	17.9314937592
1370.13378906	23.6998653412
1370.57299805	26.6281089783
1371.01025391	29.2782802582
1371.44946289	21.709394455
1371.8885498	10.4553728104
1372.32763672	18.8963947296
1372.76672363	22.6723518372
1373.20385742	20.5723972321
1373.64282227	23.2996730804
1374.08190918	25.2068500519
1374.52087402	14.499332428
1374.95788574	37.3953285217
1375.39685059	30.1376628876
1375.83581543	22.822851181
1376.2746582	33.2532081604
1376.71166992	22.4748153687
1377.1505127	16.8543605804
1377.58935547	18.3798885345
1378.02624512	32.3568840027
1378.46508789	27.37890625
1378.90380859	20.44962883
1379.3425293	25.5416412354
1379.77941895	33.2521629333
1380.21801758	26.9908237457
1380.65673828	28.6960830688
1381.09350586	21.906206131
1381.53210449	18.6279296875
1381.97070313	20.9271583557
1382.4074707	21.7016353607
1382.84594727	24.7046451569
1383.28271484	19.9235572815
1383.72119141	17.922700882
1384.15966797	21.7050991058
1384.59631348	32.2843933105
1385.03466797	50.0143470764
1385.47314453	29.2846279144
1385.90966797	33.1878662109
1386.34802246	13.4443349838
1386.7845459	17.9289665222
1387.22290039	17.0845813751
1387.65930176	30.1737422943
1388.09765625	35.0572967529
1388.53588867	131.141281128
1388.97229004	208.983337402
1389.41052246	47.6150169373
1389.84680176	16.7086181641
1390.28503418	19.6195087433
1390.72131348	12.3241567612
1391.15942383	17.3778381348
1391.59570313	23.9200305939
1392.03381348	18.5015048981
1392.47009277	19.9810295105
1392.90808105	28.3005008698
1393.34423828	16.5296154022
1393.78222656	17.4922885895
1394.21838379	21.531042099
1394.65637207	21.4590568542
1395.09240723	15.124830246
1395.53039551	18.7161178589
1395.96643066	18.3400783539
1396.40429688	21.1611633301
1396.84020996	14.2051029205
1397.27807617	17.7033042908
1397.71398926	17.4106807709
1398.15002441	18.0677814484
1398.58776855	8.45356273651
1399.02355957	6.69426202774
1399.46130371	20.0975971222
1399.8972168	14.4499559402
1400.33300781	18.4320297241
1400.77062988	17.7636890411
1401.2064209	24.6796779633
1401.64404297	18.9376239777
1402.07983398	19.6328582764
1402.51550293	21.1846637726
1402.95300293	25.2380924225
1403.38867188	16.1430416107
1403.82434082	15.0751476288
1404.26184082	18.5957870483
1404.6973877	10.9113607407
1405.1348877	20.1793575287
1405.57043457	14.892914772
1406.00598145	13.6734085083
1406.44152832	27.2336673737
1406.87878418	11.8502893448
1407.31433105	23.0487442017
1407.74975586	27.3898105621
1408.18701172	37.1705970764
1408.62243652	23.1035194397
1409.05786133	22.4986228943
1409.49499512	29.8205032349
1409.93041992	38.2052116394
1410.36572266	20.8432884216
1410.80102539	24.0034141541
1411.23815918	17.6703243256
1411.67333984	23.9848213196
1412.10864258	15.3715267181
1412.54382324	23.6403713226
1412.98083496	20.6877841949
1413.41601563	22.0373668671
1413.85119629	13.4260015488
1414.28625488	15.5867156982
1414.72143555	24.880651474
1415.1583252	21.5356025696
1415.59338379	9.30501747131
1416.02844238	16.9165039063
1416.46337891	17.971988678
1416.8984375	26.1495685577
1417.33337402	22.4305000305
1417.7701416	22.7372894287
1418.20507813	22.4199237823
1418.64001465	29.5287132263
1419.07495117	19.1265239716
1419.50976563	17.3673381805
1419.94458008	10.6056451797
1420.37939453	9.07136249542
1420.81604004	20.9657459259
1421.25085449	21.5013217926
1421.68566895	19.6754264832
1422.12036133	17.7215118408
1422.55505371	6.50145673752
1422.98974609	20.3569889069
1423.42443848	19.7334785461
1423.85900879	-1.01051030607e-018
1424.29370117	13.2968702316
1424.72827148	19.902097702
1425.1628418	24.2726478577
1425.59924316	14.9742288589
1426.03381348	10.5301361084
1426.46826172	15.9881305695
1426.90283203	23.644903183
1427.33728027	11.7449512482
1427.77172852	12.3114032745
1428.20617676	10.0556211472
1428.640625	24.4672203064
1429.07495117	19.849237442
1429.50927734	25.4283485413
1429.94360352	19.6252689362
1430.37792969	27.5037708282
1430.81225586	23.4932346344
1431.24658203	16.0106449127
1431.68078613	11.06960392
1432.11499023	27.6951351166
1432.54919434	20.6957645416
1432.98339844	16.9976940155
1433.41577148	32.3911552429
1433.84985352	17.8220329285
1434.28405762	14.033203125
1434.71813965	10.3713312149
1435.15222168	12.1827278137
1435.58630371	14.5425834656
1436.02026367	19.4215908051
1436.4543457	23.0367927551
1436.88830566	23.8564357758
1437.32226563	20.0247459412
1437.75622559	21.4966697693
1438.18835449	16.2462749481
1438.62219238	10.1265573502
1439.05615234	26.8044567108
1439.48999023	15.0146436691
1439.92382813	24.1809387207
1440.35766602	17.5115909576
1440.79150391	21.6890277863
1441.22338867	25.1422023773
1441.65710449	19.5607872009
1442.09094238	10.7381286621
1442.5246582	24.671585083
1442.95825195	22.0842342377
1443.39196777	15.0433349609
1443.82373047	18.1848754883
1444.25744629	27.6072769165
1444.69104004	19.1929264069
1445.12463379	19.4181365967
1445.55810547	23.0763549805
1445.98986816	13.5369186401
1446.42333984	24.2007865906
1446.85681152	24.139257431
1447.2902832	21.7995281219
1447.72192383	22.0497093201
1448.15539551	27.9451236725
1448.58874512	10.5666456223
1449.0222168	24.1955852509
1449.45373535	22.4738540649
1449.88708496	22.1134471893
1450.3203125	22.0059738159
1450.75183105	16.3564682007
1451.18505859	18.2751693726
1451.6184082	25.7644119263
1452.04980469	9.43107891083
1452.48303223	22.0066261292
1452.9161377	32.1225318909
1453.34753418	16.9316577911
1453.78063965	22.9679927826
1454.21374512	29.4913215637
1454.64501953	14.2913999557
1455.078125	23.9296245575
1455.51123047	21.7420139313
1455.94238281	13.5621480942
1456.37548828	12.396364212
1456.80847168	16.833978653
1457.23962402	15.5533046722
1457.67248535	19.1108379364
1458.1036377	19.2716636658
1458.53649902	15.6201057434
1458.96948242	14.600528717
1459.4005127	29.4287261963
1459.83337402	9.98009300232
1460.26428223	17.4845657349
1460.69714355	13.2537517548
1461.12805176	15.7661304474
1461.56079102	24.6176643372
1461.99353027	16.3016757965
1462.42443848	21.3135147095
1462.85717773	21.8377532959
1463.28796387	20.9836273193
1463.72070313	18.1622028351
1464.15148926	17.7863731384
1464.58410645	28.4256439209
1465.01477051	21.699092865
1465.4473877	16.4235343933
1465.87805176	15.8111314774
1466.31066895	5.09091806412
1466.74133301	14.058930397
1467.17370605	15.2931966782
1467.60437012	28.8061847687
1468.03686523	15.689406395
1468.46740723	25.8487148285
1468.89978027	16.1735782623
1469.33032227	19.9002437592
1469.76086426	17.3686447144
1470.1932373	11.6082773209
1470.62365723	24.7385826111
1471.0559082	26.5912647247
1471.4864502	16.1289749146
1471.91687012	16.2848949432
1472.34899902	25.3955173492
1472.77941895	22.5648612976
1473.21154785	18.8180923462
1473.64196777	12.2815790176
1474.07226563	22.488286972
1474.50427246	17.8188209534
1474.93457031	17.5622825623
1475.36669922	24.1112422943
1475.796875	13.9374408722
1476.22705078	22.1960124969
1476.65905762	19.3748474121
1477.0892334	25.5199203491
1477.51940918	17.2233085632
1477.95129395	26.4972515106
1478.38146973	19.946144104
1478.81152344	16.4173774719
1479.24157715	17.1149730682
1479.67333984	26.0900974274
1480.10339355	20.4469242096
1480.5333252	17.457151413
1480.96520996	17.2848262787
1481.3951416	14.7678766251
1481.82507324	15.0453977585
1482.25488281	21.7130298615
1482.68664551	20.93998909
1483.11645508	13.433134079
1483.54638672	19.7475509644
1483.97619629	15.7509202957
1484.40771484	14.3243141174
1484.83752441	26.4242210388
1485.26733398	20.6563339233
1485.69702148	9.13844966888
1486.12854004	27.9003543854
1486.55822754	20.0165100098
1486.98791504	15.2551174164
1487.41760254	14.0463418961
1487.84716797	15.2980203629
1488.2767334	4.25042390823
1488.70812988	18.7269630432
1489.13769531	5.71407556534
1489.56726074	10.6267290115
1489.99682617	19.6763973236
1490.42626953	20.2555999756
1490.85571289	20.5335597992
1491.2869873	12.3560590744
1491.71643066	17.3359966278
1492.14587402	13.3272752762
1492.57519531	13.8876361847
1493.00463867	23.7511081696
1493.43395996	13.2601737976
1493.86328125	17.3839244843
1494.29260254	13.8575735092
1494.72180176	14.4307603836
1495.15112305	12.4280834198
1495.58215332	17.0635929108
1496.01135254	11.9914693832
1496.44055176	13.0802154541
1496.86975098	14.1977367401
1497.2989502	19.9977664948
1497.72802734	14.6891126633
1498.15710449	8.03419399261
1498.58630371	19.1512622833
1499.01525879	12.5811367035
1499.44433594	8.89924240112
1499.87341309	15.9724063873
1500.30236816	17.9051303864
1500.73132324	19.2863044739
1501.16027832	16.4143199921
1501.5892334	11.3729000092
1502.01818848	14.8372621536
1502.44714355	15.9392900467
1502.87597656	12.3935937881
1503.30480957	2.03944357875e-018
1503.73364258	10.4991569519
1504.16247559	23.7727622986
1504.59130859	10.9958534241
1505.02001953	20.4120922089
1505.44873047	8.88081264496
1505.87561035	4.494764328
1506.30432129	19.1502628326
1506.73303223	17.6164398193
1507.16174316	21.9304504395
1507.59033203	18.2873783112
1508.01904297	14.8935689926
1508.44763184	13.3579568863
1508.8762207	0.87635654211
1509.3046875	14.1489810944
1509.73144531	7.99025821686
1510.15991211	8.84850215912
1510.58837891	14.1839160919
1511.01696777	11.1559371948
1511.4453125	8.85583591461
1511.8737793	16.6819343567
1512.30224609	14.3050880432
1512.72875977	8.90706443787
1513.15710449	14.8052339554
1513.58544922	9.67735385895
1514.01379395	8.95340061188
1514.44213867	19.1052818298
1514.86853027	18.2482204437
1515.29675293	1.59024739265
1515.72509766	4.32279443741
1516.15332031	8.30541992188
1516.5814209	7.72396230698
1517.0078125	14.9083480835
1517.43591309	12.7786817551
1517.86413574	10.1765365601
1518.29223633	10.3632116318
1518.71850586	13.7320623398
1519.14660645	12.1557388306
1519.57458496	6.81466054916
1520.00268555	11.879193306
1520.42883301	7.10870695114
1520.85681152	-1.38532238523e-018
1521.28479004	15.1061038971
1521.7109375	8.70585632324
1522.13879395	13.2746706009
1522.56665039	11.0252885818
1522.99279785	10.7233409882
1523.4206543	21.1910991669
