# Supplementary material for: Deep CO2 in the end-Triassic Central Atlantic Magmatic Province
Source: Nat Commun. 2020 Apr 7;11:1670. doi: 10.1038/s41467-020-15325-6 (PMC7138847; doi:10.1038/s41467-020-15325-6)
Supplement: Supplementary file 3 — Source Data 1 [file 41467_2020_15325_MOESM3_ESM.zip › CO2/NS13I_2Px_Incl1_Bubble3_CO2.txt]

1069.06604004	2.07664261468e-019
1069.52819824	27.059627533
1069.98840332	34.4855690002
1070.45056152	31.9688968658
1070.91064453	30.6029167175
1071.37268066	17.0767784119
1071.8347168	20.9710330963
1072.2947998	22.2915401459
1072.75683594	10.9898204803
1073.21679688	21.9600276947
1073.67883301	33.9180030823
1074.13879395	17.3427886963
1074.60070801	24.8707790375
1075.06054688	27.5264797211
1075.52246094	21.6009273529
1075.9822998	26.9673309326
1076.4440918	18.6764678955
1076.90393066	14.2275466919
1077.36572266	17.1530151367
1077.82556152	21.3756771088
1078.28723145	6.30371999741
1078.74694824	18.4054775238
1079.20861816	7.39898872375
1079.66833496	12.466468811
1080.12988281	25.6990337372
1080.58959961	33.3777122498
1081.05114746	27.3158283234
1081.51074219	31.0224666595
1081.97033691	19.5847301483
1082.4317627	28.0808582306
1082.89123535	27.0649738312
1083.35266113	26.8343925476
1083.81225586	25.5313510895
1084.27355957	28.9460983276
1084.73303223	25.1384010315
1085.19238281	28.8655433655
1085.65368652	36.6977806091
1086.11315918	29.5829162598
1086.57434082	25.8392868042
1087.03369141	33.2794570923
1087.49304199	33.8430900574
1087.95422363	28.3589248657
1088.41345215	22.1911735535
1088.87268066	27.829788208
1089.33374023	31.2377357483
1089.79296875	36.2224502563
1090.25402832	27.0892868042
1090.71313477	42.7315788269
1091.17224121	32.5974845886
1091.63330078	23.6245594025
1092.09228516	27.4189929962
1092.5513916	40.5391769409
1093.01037598	32.778755188
1093.47119141	36.1583213806
1093.93017578	31.9017219543
1094.38916016	56.9716911316
1094.84997559	42.9858398438
1095.30883789	50.7259101868
1095.7677002	47.2156791687
1096.2265625	40.2775154114
1096.68737793	50.0130996704
1097.14611816	44.6532287598
1097.6048584	52.7710990906
1098.06555176	45.7210350037
1098.52429199	62.6045913696
1098.98303223	46.2084617615
1099.44165039	53.5177383423
1099.90026855	49.4077835083
1100.36083984	49.5501098633
1100.81945801	56.1385269165
1101.27807617	43.4357833862
1101.73657227	50.3419075012
1102.19702148	49.2982711792
1102.65551758	40.3666610718
1103.11401367	51.0038261414
1103.57250977	53.5549049377
1104.03088379	48.5899276733
1104.48937988	64.6193161011
1104.94970703	43.1024055481
1105.40808105	47.7833709717
1105.86633301	48.9866333008
1106.32470703	60.5110397339
1106.78295898	63.5140151978
1107.24121094	57.9538116455
1107.70141602	58.7930679321
1108.15966797	57.0967102051
1108.61779785	67.5541152954
1109.0760498	50.7163505554
1109.53417969	64.6126403809
1109.99230957	54.6518440247
1110.45043945	62.6503562927
1110.90844727	58.4959869385
1111.36657715	56.6683082581
1111.82653809	64.3672332764
1112.2845459	64.5093078613
1112.74255371	56.3322257996
1113.20043945	65.6421661377
1113.65844727	65.1430206299
1114.11633301	48.8944206238
1114.57421875	64.3588943481
1115.03210449	64.4984664917
1115.48999023	63.6986160278
1115.94775391	65.4250717163
1116.40551758	63.4662284851
1116.86328125	79.9197845459
1117.32104492	62.125995636
1117.77880859	65.5170288086
1118.23657227	60.2365531921
1118.69421387	69.7457885742
1119.15185547	77.5922775269
1119.60949707	74.9036712646
1120.06713867	73.5534362793
1120.5246582	80.0003738403
1120.9822998	69.2029800415
1121.43981934	68.2627334595
1121.89733887	65.1370391846
1122.35473633	75.0159759521
1122.81225586	61.1660194397
1123.26965332	71.5525970459
1123.72717285	67.6557312012
1124.18457031	48.5335083008
1124.6418457	60.0995597839
1125.09924316	68.5315246582
1125.55651855	64.49609375
1126.01391602	61.6927947998
1126.46923828	67.4156646729
1126.92651367	66.1376876831
1127.38366699	69.6905822754
1127.84094238	79.8294219971
1128.2980957	70.8305358887
1128.75524902	66.6004104614
1129.21240234	65.2902679443
1129.66955566	57.1354370117
1130.12658691	67.2848968506
1130.58178711	49.4143981934
1131.03881836	54.9731292725
1131.49584961	78.8864974976
1131.95275879	73.2062072754
1132.40979004	64.7575759888
1132.86669922	49.7759666443
1133.32177734	51.0398216248
1133.77868652	49.5874862671
1134.23547363	53.9068183899
1134.69238281	38.3933067322
1135.14916992	44.00963974
1135.60595703	50.6344261169
1136.06091309	38.4408569336
1136.51757813	44.3757781982
1136.97436523	28.0565986633
1137.43103027	49.6984710693
1137.88586426	45.347366333
1138.3425293	28.2065143585
1138.79919434	41.7372398376
1139.2557373	45.1813392639
1139.71240234	44.3572158813
1140.16699219	32.8593292236
1140.62353516	38.7636833191
1141.08007813	30.5896282196
1141.53466797	23.5310974121
1141.99121094	25.2068500519
1142.44763184	29.9683818817
1142.90405273	39.0136032104
1143.35852051	36.8789291382
1143.81494141	29.0106563568
1144.27124023	33.0236816406
1144.72570801	28.2525177002
1145.18200684	24.5839118958
1145.63830566	29.9832839966
1146.09265137	36.9682121277
1146.5489502	33.2485580444
1147.00512695	20.1500682831
1147.45947266	22.3943939209
1147.91564941	21.4733734131
1148.3717041	16.8693141937
1148.82592773	29.3935585022
1149.28210449	25.3985538483
1149.73815918	20.012008667
1150.19226074	6.72166824341
1150.64831543	33.2277679443
1151.10437012	19.4645881653
1151.55834961	13.3085517883
1152.0144043	23.8961219788
1152.46838379	17.6651325226
1152.92431641	22.6501617432
1153.38012695	4.7462887764
1153.83410645	20.9475288391
1154.28991699	10.1078500748
1154.74389648	11.052857399
1155.19970703	14.6340208054
1155.65356445	11.9797449112
1156.10925293	21.0650367737
1156.56311035	17.939912796
1157.01879883	34.6034431458
1157.4744873	6.66416072845
1157.92822266	22.4071903229
1158.38391113	15.9903287888
1158.83752441	18.2702732086
1159.29321289	5.36901473999
1159.74682617	6.80592775345
1160.20239258	9.96737575531
1160.65600586	23.6961021423
1161.1114502	11.2780675888
1161.56506348	16.2229404449
1162.02038574	11.7707967758
1162.47399902	20.0664768219
1162.92932129	24.2898025513
1163.3828125	18.338684082
1163.83813477	26.1436843872
1164.29162598	11.5667190552
1164.74499512	12.7118797302
1165.20031738	22.1146640778
1165.65368652	13.0468416214
1166.10888672	5.07148361206
1166.56213379	7.70217943192
1167.01733398	13.9108400345
1167.47058105	10.8706932068
1167.92382813	2.87494850159
1168.37890625	22.864107132
1168.83215332	8.63942909241
1169.28723145	11.225903511
1169.74035645	12.8896741867
1170.19348145	10.1644802094
1170.6484375	3.49527740479
1171.1015625	12.383644104
1171.55456543	12.1332111359
1172.00952148	3.10248422623
1172.46252441	4.15416383743
1172.9173584	8.12613677979
1173.37036133	19.5564727783
1173.82324219	16.6615943909
1174.27807617	16.2070407867
1174.73095703	9.77206897736
1175.18383789	-2.04712932741e-018
1175.6385498	20.3474369049
1176.09143066	9.90600776672
1176.54418945	4.9574341774
1176.99694824	4.31685018539
1177.45166016	27.9385433197
1177.90429688	19.8970069885
1178.35705566	18.2267570496
1178.81164551	14.0394210815
1179.26428223	7.29250574112
1179.71691895	1.58026850224
1180.16955566	16.9290447235
1180.62402344	14.4232473373
1181.07653809	10.6168775558
1181.52905273	18.3979816437
1181.98156738	15.6780881882
1182.43603516	3.4974770546
1182.88842773	11.817694664
1183.34094238	8.88647174835
1183.79333496	10.200512886
1184.24572754	28.7662696838
1184.69995117	16.8376522064
1185.15234375	23.1392116547
1185.60461426	17.7318153381
1186.05700684	24.3397521973
1186.50927734	10.8344936371
1186.96337891	5.52527809143
1187.41564941	13.2578287125
1187.86779785	13.1089696884
1188.32006836	4.82275009155
1188.7722168	11.2453289032
1189.22436523	10.0093040466
1189.67651367	12.3907051086
1190.13049316	21.9501514435
1190.58251953	20.5938816071
1191.0345459	7.79634666443
1191.48657227	16.2911586761
1191.93859863	5.27475452423
1192.390625	5.64261007309
1192.8425293	20.1704006195
1193.29443359	21.4854011536
1193.74829102	4.22924566269
1194.20019531	18.0563526154
1194.65197754	20.9669132233
1195.10388184	8.5281791687
1195.55566406	14.7975902557
1196.00744629	6.87567949295
1196.45922852	19.5847396851
1196.91101074	6.09386539459
1197.3626709	4.46389818192
1197.81445313	17.6228580475
1198.26611328	9.3290605545
1198.71777344	17.6184577942
1199.16943359	18.4067878723
1199.62097168	12.070936203
1200.07263184	7.90988302231
1200.52416992	8.82074928284
1200.97570801	14.5737323761
1201.42724609	9.27878570557
1201.87866211	11.3089532852
1202.3302002	26.9205417633
1202.78161621	15.8853750229
1203.23303223	10.0039215088
1203.68444824	11.0966405869
1204.13586426	15.4810638428
1204.5871582	7.97091579437
1205.03845215	11.8633031845
1205.48986816	13.0224657059
1205.94116211	7.05288410187
1206.39233398	16.3957481384
1206.84362793	13.9624948502
1207.2947998	7.81134366989
1207.74597168	17.8762359619
1208.1953125	1.47799599171
1208.64648438	10.6062259674
1209.09753418	12.0107431412
1209.54870605	13.9382371902
1209.99975586	15.7572431564
1210.45080566	7.65968990326
1210.90185547	10.4761686325
1211.3527832	7.86459541321
1211.80383301	8.46380138397
1212.25292969	13.5093984604
1212.70385742	13.0503120422
1213.15478516	22.4506320953
1213.60559082	13.6284704208
1214.05651855	12.7927789688
1214.50732422	18.2154903412
1214.95629883	25.7528514862
1215.40710449	11.1526613235
1215.85791016	17.1358356476
1216.30859375	11.0060520172
1216.75927734	11.4809827805
1217.21008301	10.1421899796
1217.65881348	2.76187334725e-018
1218.10949707	21.8204154968
1218.56018066	24.9384479523
1219.01074219	6.03931093216
1219.45947266	13.3635787964
1219.91003418	7.95757055283
1220.3605957	32.9374046326
1220.81103516	7.67690038681
1221.25964355	19.5775604248
1221.71020508	6.25719261169
1222.16064453	22.4886054993
1222.61108398	16.9854297638
1223.05957031	18.7533130646
1223.51000977	12.0529546738
1223.96032715	19.470205307
1224.41064453	18.8563899994
1224.85913086	18.5272350311
1225.30944824	23.3318920135
1225.75964355	18.4881324768
1226.20800781	7.56292533875
1226.65820313	6.26454162598
1227.10839844	8.91392040253
1227.5567627	10.1444807053
1228.00683594	11.0909719467
1228.45703125	17.0800533295
1228.90527344	3.50071763992
1229.35534668	9.30052947998
1229.80541992	14.596572876
1230.25354004	5.62360811234
1230.70349121	21.4502372742
1231.15161133	20.4306850433
1231.60168457	8.63643836975
1232.05163574	24.1798038483
1232.49963379	26.9772644043
1232.94946289	5.41537904739
1233.39746094	22.9461212158
1233.84741211	13.40766716
1234.29724121	8.75887012482
1234.74511719	8.31860542297
1235.19494629	8.4924659729
1235.64282227	14.4315567017
1236.0925293	8.67684364319
1236.54040527	12.0271081924
1236.98999023	9.74277019501
1237.43969727	19.9875659943
1237.88745117	31.7699546814
1238.3371582	19.6623916626
1238.78479004	2.30314850807
1239.234375	21.0262031555
1239.68212891	3.64861941338
1240.1315918	19.4037876129
1240.57922363	7.24397850037
1241.02868652	13.4374256134
1241.47631836	19.0766048431
1241.92578125	8.44070625305
1242.37329102	13.1711673737
1242.82263184	7.5215306282
1243.2701416	18.0972728729
1243.71948242	12.2899494171
1244.16699219	17.4852790833
1244.61621094	18.9393310547
1245.0637207	28.3390979767
1245.51098633	23.0248279572
1245.96032715	23.5257606506
1246.40759277	16.9287948608
1246.85681152	24.5009174347
1247.30407715	19.280872345
1247.75317383	24.9910335541
1248.20043945	7.88052463531
1248.64770508	16.0105438232
1249.09680176	5.77667140961
1249.54394531	12.7544174194
1249.99108887	13.7381858826
1250.44006348	19.316532135
1250.88720703	19.7304801941
1251.33618164	13.9705944061
1251.78320313	15.1960067749
1252.23022461	18.7461910248
1252.67907715	21.8592700958
1253.12609863	19.2152938843
1253.57312012	19.1764125824
1254.02185059	15.7520265579
1254.46875	25.6228981018
1254.91564941	12.3406143188
1255.36450195	18.1832485199
1255.8112793	15.0650291443
1256.25817871	18.8135452271
1256.70678711	15.9379768372
1257.15356445	16.8104343414
1257.6003418	17.9611682892
1258.04711914	19.7714233398
1258.49572754	8.69903373718
1258.94238281	17.9781455994
1259.38903809	21.4682750702
1259.83569336	24.6580886841
1260.28417969	18.3083190918
1260.73083496	17.374956131
1261.17736816	27.2074203491
1261.62390137	10.601811409
1262.0723877	26.6969623566
1262.51879883	11.8250484467
1262.96533203	16.9969825745
1263.41186523	25.3258743286
1263.86010742	29.2275733948
1264.30651855	8.99645900726
1264.75292969	14.8429403305
1265.19934082	22.9353065491
1265.64562988	32.8066558838
1266.09387207	29.4906101227
1266.54016113	24.1720333099
1266.9864502	16.7143917084
1267.43273926	14.4085283279
1267.87890625	8.29907798767
1268.32519531	13.0577440262
1268.7713623	15.5335416794
1269.21936035	20.8273944855
1269.66552734	30.1319618225
1270.11169434	21.316116333
1270.55773926	12.1673498154
1271.00390625	16.2432880402
1271.44995117	24.7361488342
1271.89587402	13.5746002197
1272.34191895	11.2280044556
1272.78979492	22.4004135132
1273.23571777	26.20403862
1273.6817627	27.1720237732
1274.12768555	28.158454895
1274.57348633	13.8983306885
1275.01940918	21.8752975464
1275.46520996	21.5463504791
1275.91113281	19.7794685364
1276.35693359	16.7258644104
1276.8026123	13.5520524979
1277.24841309	11.0542974472
1277.69421387	26.4569244385
1278.13989258	18.6802387238
1278.58557129	24.8315467834
1279.03125	16.977268219
1279.47692871	18.9435863495
1279.92248535	19.4515285492
1280.36816406	14.5848331451
1280.8137207	13.9824438095
1281.25927734	12.8567657471
1281.70483398	8.34624099731
1282.15026855	7.96523094177
1282.5958252	15.8782215118
1283.04125977	14.1695308685
1283.48669434	18.6238307953
1283.93212891	8.42716598511
1284.37744141	19.3264465332
1284.82287598	37.5960769653
1285.26818848	34.1554641724
1285.71350098	76.0926208496
1286.15881348	148.185821533
1286.60412598	35.3719520569
1287.04748535	15.3674964905
1287.49279785	25.40574646
1287.93798828	18.7157516479
1288.38317871	15.6932640076
1288.82836914	20.9679965973
1289.27355957	20.083902359
1289.71862793	23.2249660492
1290.16369629	16.8695793152
1290.60693359	19.9874477386
1291.05200195	22.0398273468
1291.49707031	19.6602420807
1291.9420166	17.448381424
1292.38708496	34.4235229492
1292.83203125	25.7592830658
1293.27697754	23.9252643585
1293.7199707	10.3153839111
1294.16491699	12.3917779922
1294.60974121	21.4033527374
1295.0546875	14.0783691406
1295.49951172	15.6691169739
1295.94238281	13.9958972931
1296.38720703	9.984582901
1296.83190918	13.68816185
1297.2767334	9.85350894928
1297.71948242	1.26848936081
1298.16418457	15.1699342728
1298.60888672	31.1743602753
1299.05358887	20.3782138824
1299.49816895	25.7776679993
1299.94091797	37.8047142029
1300.38549805	15.036781311
1300.83007813	26.0938625336
1301.27270508	11.0537776947
1301.71728516	18.2050018311
1302.16174316	3.26727199554
1302.60620117	16.4557380676
1303.04882813	25.352848053
1303.49316406	24.8131484985
1303.93762207	-1.09251368328e-018
1304.38012695	15.8703870773
1304.82446289	11.7926244736
1305.26879883	23.6627006531
1305.71130371	19.0547676086
1306.15551758	19.8232421875
1306.59985352	12.8631191254
1307.04223633	12.8865671158
1307.4864502	11.2030029297
1307.93066406	15.6210126877
1308.3729248	15.8293190002
1308.81713867	10.3485708237
1309.25939941	16.7891139984
1309.70349121	16.051618576
1310.14758301	24.1861190796
1310.58972168	12.9425554276
1311.03381348	13.4225749969
1311.47595215	20.5517044067
1311.91992188	21.4010257721
1312.3638916	21.7893733978
1312.80603027	5.55114412308
1313.25	7.17259502411
1313.6920166	10.3139152527
1314.13586426	15.5252571106
1314.57788086	17.2749652863
1315.02172852	18.6104564667
1315.46557617	27.6048965454
1315.9074707	14.4629840851
1316.35119629	8.52858448029
1316.79309082	15.9765710831
1317.23681641	18.5877113342
1317.67871094	6.36390447617
1318.12231445	38.1182174683
1318.56420898	26.7177562714
1319.0078125	26.0479946136
1319.44958496	33.3063049316
1319.89318848	15.168302536
1320.33483887	22.6657905579
1320.77844238	19.2830848694
1321.22009277	23.7846565247
1321.66174316	30.7877902985
1322.10522461	4.88091278076
1322.54675293	19.0403957367
1322.99023438	19.7708892822
1323.4317627	16.1691932678
1323.87512207	20.2540073395
1324.31665039	33.5376358032
1324.75817871	29.0549221039
1325.20141602	18.9388027191
1325.64294434	32.9575958252
1326.08618164	31.9437656403
1326.52758789	34.6981658936
1326.96887207	20.2148799896
1327.41210938	25.9712505341
1327.85351563	18.0361442566
1328.29663086	17.4955101013
1328.73791504	23.0887851715
1329.17919922	25.672416687
1329.62231445	33.0541534424
1330.06347656	24.5645694733
1330.50463867	22.816942215
1330.94775391	38.1981811523
1331.38879395	32.5046234131
1331.82995605	27.7451648712
1332.27294922	33.1027603149
1332.71398926	20.1426944733
1333.1550293	29.3692550659
1333.59802246	25.1327991486
1334.03894043	22.2580184937
1334.47998047	29.8507518768
1334.92089844	41.7993812561
1335.36376953	27.9960784912
1335.8046875	30.5413894653
1336.24560547	31.6106948853
1336.68640137	29.9192714691
1337.12915039	36.9881439209
1337.57006836	35.5027999878
1338.01086426	21.7505149841
1338.45166016	38.3534164429
1338.89428711	23.1360111237
1339.33496094	33.2857246399
1339.77575684	24.1493968964
1340.21643066	24.2219104767
1340.65893555	33.8144683838
1341.09960938	25.1566543579
1341.5402832	36.648727417
1341.98083496	32.7524833679
1342.42138672	31.4758586884
1342.86206055	22.8648071289
1343.30444336	30.551607132
1343.74499512	37.1475257874
1344.1854248	29.7577877045
1344.62597656	24.2946224213
1345.06640625	30.7637767792
1345.50683594	29.9369163513
1345.94909668	26.6644001007
1346.38952637	27.3108882904
1346.82983398	33.5443687439
1347.2701416	22.9426593781
1347.71044922	28.2998886108
1348.15075684	39.8902320862
1348.59106445	30.2644062042
1349.03137207	43.7390708923
1349.47155762	39.7071647644
1349.91174316	32.652217865
1350.35388184	36.0112075806
1350.79394531	17.463218689
1351.23413086	27.3359127045
1351.67431641	28.6132392883
1352.11437988	25.9653091431
1352.55444336	25.7242736816
1352.99450684	30.8189678192
1353.43457031	18.9255409241
1353.87451172	29.2801990509
1354.3145752	17.9135227203
1354.7545166	23.7172374725
1355.19445801	32.3801841736
1355.63439941	30.6635990143
1356.07434082	28.163974762
1356.51416016	35.8811912537
1356.95397949	36.9574012756
1357.39379883	28.3606834412
1357.83361816	33.9173316956
1358.2734375	26.2115154266
1358.71325684	32.1105422974
1359.1529541	37.0826187134
1359.59265137	27.4731349945
1360.03234863	25.5118350983
1360.4720459	42.6977996826
1360.91174316	30.2807884216
1361.35131836	37.2244796753
1361.7890625	39.1734390259
1362.22875977	28.544172287
1362.66833496	26.1185646057
1363.10778809	23.8460197449
1363.54736328	24.3861484528
1363.98681641	33.9933395386
1364.42626953	29.1685123444
1364.86584473	28.3252429962
1365.30517578	31.2019271851
1365.74279785	23.9887046814
1366.18212891	30.3379535675
1366.62158203	35.0695152283
1367.06091309	47.0700416565
1367.50024414	27.745054245
1367.9395752	33.019657135
1368.37878418	24.8701057434
1368.81616211	33.1134147644
1369.25549316	20.5198612213
1369.69470215	39.0544586182
1370.13378906	34.5785293579
1370.57299805	29.8298797607
1371.01025391	40.8639030457
1371.44946289	36.0929260254
1371.8885498	37.8357124329
1372.32763672	39.3605804443
1372.76672363	31.7801303864
1373.20385742	32.819190979
1373.64282227	27.7970256805
1374.08190918	24.8628463745
1374.52087402	46.477394104
1374.95788574	31.8253269196
1375.39685059	33.7460746765
1375.83581543	30.8545303345
1376.2746582	35.3422088623
1376.71166992	36.6819763184
1377.1505127	22.4328746796
1377.58935547	29.7084465027
1378.02624512	33.1947250366
1378.46508789	30.6631298065
1378.90380859	31.266664505
1379.3425293	31.0276165009
1379.77941895	25.1723651886
1380.21801758	29.0336551666
1380.65673828	38.417049408
1381.09350586	28.7564201355
1381.53210449	34.5340805054
1381.97070313	28.4396648407
1382.4074707	31.767288208
1382.84594727	43.3765106201
1383.28271484	42.9092407227
1383.72119141	35.6632041931
1384.15966797	35.2756652832
1384.59631348	34.6963157654
1385.03466797	59.7573242188
1385.47314453	30.5315704346
1385.90966797	31.694360733
1386.34802246	30.9778652191
1386.7845459	35.4395866394
1387.22290039	32.5527191162
1387.65930176	35.7969894409
1388.09765625	45.6696739197
1388.53588867	170.024047852
1388.97229004	194.40145874
1389.41052246	47.1318054199
1389.84680176	33.9529838562
1390.28503418	32.2656059265
1390.72131348	31.7103633881
1391.15942383	27.7300434113
1391.59570313	38.5014305115
1392.03381348	31.8274688721
1392.47009277	31.1475124359
1392.90808105	17.2585220337
1393.34423828	33.420715332
1393.78222656	25.5320224762
1394.21838379	32.6082611084
1394.65637207	21.6801166534
1395.09240723	36.6986312866
1395.53039551	33.0650634766
1395.96643066	27.5321350098
1396.40429688	28.9274291992
1396.84020996	41.9504508972
1397.27807617	27.8338317871
1397.71398926	31.1659698486
1398.15002441	37.7113571167
1398.58776855	28.5951004028
1399.02355957	33.7398376465
1399.46130371	35.1891365051
1399.8972168	37.6386871338
1400.33300781	21.3398284912
1400.77062988	27.8484973907
1401.2064209	34.1967582703
1401.64404297	24.3172607422
1402.07983398	33.2424926758
1402.51550293	32.0690078735
1402.95300293	21.1235637665
1403.38867188	25.9710502625
1403.82434082	32.8644104004
1404.26184082	32.1998558044
1404.6973877	25.3311824799
1405.1348877	34.7374191284
1405.57043457	31.6059131622
1406.00598145	27.6592330933
1406.44152832	21.1839962006
1406.87878418	23.345621109
1407.31433105	9.10402679443
1407.74975586	21.2306938171
1408.18701172	29.916223526
1408.62243652	27.0501194
1409.05786133	36.1040344238
1409.49499512	35.9932060242
1409.93041992	46.3092002869
1410.36572266	35.1970901489
1410.80102539	28.1498756409
1411.23815918	21.7835559845
1411.67333984	25.290895462
1412.10864258	22.1160526276
1412.54382324	33.9678535461
1412.98083496	25.0732841492
1413.41601563	27.3479537964
1413.85119629	27.4012775421
1414.28625488	29.1159858704
1414.72143555	32.5468521118
1415.1583252	36.9616508484
1415.59338379	18.874080658
1416.02844238	28.6955051422
1416.46337891	39.0580406189
1416.8984375	28.62840271
1417.33337402	35.6743125916
1417.7701416	33.0627098083
1418.20507813	34.9372253418
1418.64001465	35.8594894409
1419.07495117	24.9184799194
1419.50976563	29.1481742859
1419.94458008	25.3520469666
1420.37939453	27.4774188995
1420.81604004	24.4471874237
1421.25085449	30.5128250122
1421.68566895	30.0836181641
1422.12036133	26.5588340759
1422.55505371	26.4327487946
1422.98974609	24.2383098602
1423.42443848	36.688949585
1423.85900879	16.4509086609
1424.29370117	33.6080093384
1424.72827148	32.9435386658
1425.1628418	36.9985809326
1425.59924316	24.909778595
1426.03381348	27.6904449463
1426.46826172	31.394990921
1426.90283203	29.8366146088
1427.33728027	27.8236236572
1427.77172852	25.9418411255
1428.20617676	23.8373184204
1428.640625	29.2183609009
1429.07495117	32.4130058289
1429.50927734	24.4368267059
1429.94360352	20.5049037933
1430.37792969	26.4839267731
1430.81225586	30.8820667267
1431.24658203	25.7547359467
1431.68078613	29.0392875671
1432.11499023	31.9340324402
1432.54919434	36.7644004822
1432.98339844	25.9346199036
1433.41577148	37.3469200134
1433.84985352	24.6896629333
1434.28405762	35.2619552612
1434.71813965	28.8520298004
1435.15222168	24.6818161011
1435.58630371	26.6980800629
1436.02026367	28.0613822937
1436.4543457	34.8371162415
1436.88830566	22.1448059082
1437.32226563	35.5003929138
1437.75622559	35.8264083862
1438.18835449	34.2097892761
1438.62219238	16.2410335541
1439.05615234	26.3991298676
1439.48999023	36.4502754211
1439.92382813	22.9899349213
1440.35766602	28.3635578156
1440.79150391	39.4006652832
1441.22338867	35.2780227661
1441.65710449	27.1864871979
1442.09094238	44.0520629883
1442.5246582	39.7804679871
1442.95825195	18.6021671295
1443.39196777	37.135219574
1443.82373047	36.3737754822
1444.25744629	32.279914856
1444.69104004	37.1868438721
1445.12463379	43.5527534485
1445.55810547	27.2601890564
1445.98986816	29.86287117
1446.42333984	19.1322631836
1446.85681152	18.8142108917
1447.2902832	41.543712616
1447.72192383	32.355670929
1448.15539551	33.2871284485
1448.58874512	22.9255180359
1449.0222168	36.2998504639
1449.45373535	36.4586830139
1449.88708496	37.1437644958
1450.3203125	20.9272785187
1450.75183105	29.5673789978
1451.18505859	26.405916214
1451.6184082	34.2568206787
1452.04980469	31.0922527313
1452.48303223	23.8620567322
1452.9161377	14.2879152298
1453.34753418	33.5775718689
1453.78063965	34.1541481018
1454.21374512	34.6584854126
1454.64501953	30.6481704712
1455.078125	24.9880390167
1455.51123047	23.3795967102
1455.94238281	36.3092651367
1456.37548828	27.7373390198
1456.80847168	31.5840053558
1457.23962402	29.6622486115
1457.67248535	22.8794631958
1458.1036377	21.4430541992
1458.53649902	34.248249054
1458.96948242	37.4953155518
1459.4005127	29.6026325226
1459.83337402	26.8524589539
1460.26428223	33.0585327148
1460.69714355	36.2775115967
1461.12805176	34.4618186951
1461.56079102	34.4906044006
1461.99353027	28.3052253723
1462.42443848	15.7182693481
1462.85717773	41.567237854
1463.28796387	41.1186752319
1463.72070313	24.687128067
1464.15148926	30.8765506744
1464.58410645	37.4007644653
1465.01477051	25.8024616241
1465.4473877	10.1146059036
1465.87805176	37.7336654663
1466.31066895	30.4240245819
1466.74133301	23.785785675
1467.17370605	24.4860229492
1467.60437012	32.2843475342
1468.03686523	29.9435806274
1468.46740723	23.7926158905
1468.89978027	21.8114261627
1469.33032227	31.3236751556
1469.76086426	37.253818512
1470.1932373	20.0936145782
1470.62365723	36.0700759888
1471.0559082	30.7629814148
1471.4864502	26.5997390747
1471.91687012	30.2420883179
1472.34899902	38.3859825134
1472.77941895	23.3179950714
1473.21154785	31.8028507233
1473.64196777	29.6337299347
1474.07226563	33.1876182556
1474.50427246	32.1367683411
1474.93457031	21.5875549316
1475.36669922	25.1075172424
1475.796875	30.2890796661
1476.22705078	24.3575897217
1476.65905762	16.967508316
1477.0892334	31.7191677094
1477.51940918	41.8543167114
1477.95129395	27.4821147919
1478.38146973	31.6946220398
1478.81152344	28.1691246033
1479.24157715	32.8314437866
1479.67333984	36.3777656555
1480.10339355	31.8994464874
1480.5333252	26.1548118591
1480.96520996	35.6425552368
1481.3951416	28.4318828583
1481.82507324	27.9832305908
1482.25488281	31.5811424255
1482.68664551	25.1382160187
1483.11645508	26.7943973541
1483.54638672	32.8313713074
1483.97619629	28.2719669342
1484.40771484	24.7940483093
1484.83752441	20.366476059
1485.26733398	26.5086784363
1485.69702148	29.7028312683
1486.12854004	35.0898246765
1486.55822754	21.8874397278
1486.98791504	38.2815055847
1487.41760254	22.5320224762
1487.84716797	25.1329441071
1488.2767334	34.3808135986
1488.70812988	19.5622463226
1489.13769531	27.8752651215
1489.56726074	28.4030609131
1489.99682617	26.5649318695
1490.42626953	25.8049106598
1490.85571289	26.8605175018
1491.2869873	24.2099704742
1491.71643066	20.1458625793
1492.14587402	5.35748339138e-019
1492.57519531	20.3257331848
1493.00463867	24.0446968079
1493.43395996	29.0427856445
1493.86328125	13.6593790054
1494.29260254	24.7258224487
1494.72180176	36.9163780212
1495.15112305	34.449131012
1495.58215332	30.9168262482
1496.01135254	26.8192844391
1496.44055176	25.4238986969
1496.86975098	31.7798519135
1497.2989502	4.31217718124
1497.72802734	22.3419914246
1498.15710449	22.3889064789
1498.58630371	16.3313598633
1499.01525879	26.4803333282
1499.44433594	23.0903663635
1499.87341309	20.3762550354
1500.30236816	19.0502948761
1500.73132324	24.0991954803
1501.16027832	14.5422897339
1501.5892334	13.8215799332
1502.01818848	20.5248813629
1502.44714355	21.1600513458
1502.87597656	28.7067813873
1503.30480957	22.5294075012
1503.73364258	18.1316947937
1504.16247559	28.9588813782
1504.59130859	17.9452152252
1505.02001953	15.6730556488
1505.44873047	21.2467823029
1505.87561035	8.47932338715
1506.30432129	18.3144245148
1506.73303223	22.3806800842
1507.16174316	23.7414264679
1507.59033203	25.6910648346
1508.01904297	18.9155292511
1508.44763184	28.7551612854
1508.8762207	20.8625507355
1509.3046875	21.5565719604
1509.73144531	10.1873292923
1510.15991211	20.7944831848
1510.58837891	14.637840271
1511.01696777	16.4174690247
1511.4453125	25.2558078766
1511.8737793	26.4601974487
1512.30224609	16.3999919891
1512.72875977	15.1217260361
1513.15710449	16.6359157562
1513.58544922	36.5939559937
1514.01379395	9.61070346832
1514.44213867	11.4922294617
1514.86853027	12.5413541794
1515.29675293	2.522387743
1515.72509766	20.3158531189
1516.15332031	25.4814090729
1516.5814209	8.60668945313
1517.0078125	7.40712738037
1517.43591309	18.808216095
1517.86413574	20.075969696
1518.29223633	15.6139326096
1518.71850586	-3.62106584951e-019
1519.14660645	7.46067047119
1519.57458496	9.35318374634
1520.00268555	12.8171110153
1520.42883301	5.43423938751
1520.85681152	6.71533536911
1521.28479004	6.89335680008
1521.7109375	10.2852945328
1522.13879395	11.4067907333
1522.56665039	14.8121881485
1522.99279785	10.3786249161
1523.4206543	4.0167593956
