# Supplementary material for: Deep CO2 in the end-Triassic Central Atlantic Magmatic Province
Source: Nat Commun. 2020 Apr 7;11:1670. doi: 10.1038/s41467-020-15325-6 (PMC7138847; doi:10.1038/s41467-020-15325-6)
Supplement: Supplementary file 3 — Source Data 1 [file 41467_2020_15325_MOESM3_ESM.zip › CO2/NS21I_1Opx_Incl1_Bubble1_CO2.txt]

1069.07946777	6.9083275795
1069.53967285	7.94285774231
1070.00183105	15.6562356949
1070.46203613	9.89741134644
1070.92407227	12.1303987503
1071.38427734	5.25154542923
1071.84631348	14.1032428741
1072.30822754	3.26072835922
1072.76831055	12.4670562744
1073.23022461	10.7581100464
1073.69030762	11.7762756348
1074.15222168	6.02452278137
1074.61218262	5.2932100296
1075.07397461	12.6775407791
1075.53393555	17.6267242432
1075.99572754	5.38259220123
1076.45556641	5.87896776199
1076.9173584	3.49562048912
1077.37719727	2.16920518875
1077.83886719	2.67016983032
1078.29870605	6.17930936813
1078.76037598	7.27922821045
1079.22009277	4.59148263931
1079.68164063	2.99192476273
1080.14135742	7.81607723236
1080.60290527	10.36120224
1081.06262207	0.154214143753
1081.52404785	2.48229956627
1081.98364258	4.4068031311
1082.4432373	8.31790351868
1082.90466309	3.06428742409
1083.36425781	10.2002573013
1083.82556152	7.1103682518
1084.28503418	7.67662763596
1084.74645996	7.06629276276
1085.20581055	0.0422686114907
1085.6652832	11.724398613
1086.12646484	13.0846576691
1086.58581543	7.65042114258
1087.04711914	7.90765428543
1087.50634766	15.0385351181
1087.96569824	7.82001399994
1088.42687988	1.42092847824
1088.8861084	9.02214431763
1089.34521484	7.90769290924
1089.80639648	13.3333683014
1090.26550293	7.32048034668
1090.72460938	4.40279722214
1091.18566895	3.96918773651
1091.64477539	13.185459137
1092.10375977	6.25135612488
1092.56469727	7.58708333969
1093.02368164	14.7691574097
1093.48266602	0.113040328026
1093.94360352	2.96157693863
1094.40258789	9.83940696716
1094.8614502	10.1392669678
1095.3203125	4.13063049316
1095.78112793	10.7515039444
1096.23999023	10.0999984741
1096.69873047	-0.424885034561
1097.1595459	6.51751041412
1097.61828613	14.2957601547
1098.07702637	18.3193645477
1098.5357666	8.93169975281
1098.99633789	20.8416004181
1099.45507813	9.18608951569
1099.91369629	6.00459861755
1100.37231445	14.5003738403
1100.83093262	12.4575891495
1101.29138184	12.5057954788
1101.75	10.2102966309
1102.20849609	7.31829118729
1102.66699219	15.5827684402
1103.12548828	11.9537639618
1103.58581543	10.1897068024
1104.04431152	6.8632235527
1104.50268555	8.26829910278
1104.96105957	11.5567550659
1105.41943359	16.5902805328
1105.87780762	8.17361736298
1106.3380127	15.8519620895
1106.79638672	13.718583107
1107.25463867	12.2047309875
1107.71289063	5.12875890732
1108.17114258	13.3053293228
1108.62927246	10.8189706802
1109.08752441	11.3885164261
1109.54748535	12.6968221664
1110.00561523	10.2630176544
1110.46374512	18.3803119659
1110.921875	12.7549695969
1111.37988281	23.0370426178
1111.8380127	18.7017364502
1112.29602051	19.4108314514
1112.75390625	17.1558990479
1113.21191406	14.3995714188
1113.66992188	24.4575214386
1114.12780762	14.6623916626
1114.58569336	10.3459911346
1115.04541016	10.906671524
1115.5032959	17.1638259888
1115.96105957	19.951002121
1116.41894531	21.6982650757
1116.87670898	21.9736785889
1117.33447266	16.4604606628
1117.79211426	20.6575489044
1118.24987793	13.5115404129
1118.70751953	16.0537033081
1119.16516113	14.7674236298
1119.62280273	13.0152425766
1120.08044434	15.7512302399
1120.53808594	21.0793838501
1120.99560547	19.1632575989
1121.453125	10.440486908
1121.91064453	19.0574016571
1122.36816406	21.357257843
1122.82556152	21.029914856
1123.28112793	13.4515638351
1123.73852539	14.0911693573
1124.19592285	14.1224441528
1124.65332031	15.2028837204
1125.11071777	18.4318504333
1125.56799316	12.6837186813
1126.02526855	21.2448120117
1126.48254395	13.7782783508
1126.93981934	18.5249557495
1127.39709473	12.7339248657
1127.85424805	9.34886932373
1128.31140137	15.5301971436
1128.76672363	14.888718605
1129.22387695	18.3861598969
1129.6809082	9.01951503754
1130.13806152	15.8015260696
1130.59509277	14.9410047531
1131.05212402	6.68026590347
1131.50915527	10.667257309
1131.9642334	17.0511608124
1132.42114258	10.4058561325
1132.87817383	14.7382917404
1133.33508301	10.1320390701
1133.79199219	13.9883470535
1134.24890137	15.5782709122
1134.70373535	9.36591339111
1135.16064453	9.18454360962
1135.61743164	17.0161685944
1136.07421875	13.9843225479
1136.53100586	13.0801563263
1136.98583984	13.9707546234
1137.44250488	6.71324110031
1137.89916992	5.40362119675
1138.35583496	12.6946640015
1138.8125	14.690952301
1139.26721191	15.5174341202
1139.72375488	0.90922999382
1140.18029785	7.05658960342
1140.63696289	11.9913072586
1141.09155273	8.39174365997
1141.54797363	14.7239761353
1142.0045166	11.3407230377
1142.45898438	13.5190944672
1142.91552734	8.84840488434
1143.37182617	10.042804718
1143.82824707	11.2856292725
1144.28271484	14.1826286316
1144.73901367	10.856762886
1145.1953125	7.17188262939
1145.64978027	9.31153869629
1146.10595703	6.04273509979
1146.56225586	9.10521316528
1147.01660156	12.3671636581
1147.47277832	13.3090019226
1147.92895508	6.14392471313
1148.38317871	6.59038877487
1148.8392334	12.0356254578
1149.29541016	11.2001981735
1149.74951172	14.2283582687
1150.20556641	9.62753868103
1150.65966797	13.634847641
1151.11572266	10.0771875381
1151.57165527	9.97240447998
1152.02575684	12.5633716583
1152.48168945	11.8470821381
1152.93566895	13.8146076202
1153.39160156	3.52828216553
1153.84741211	0.162516638637
1154.3013916	12.7689342499
1154.75720215	2.66733050346
1155.21105957	6.7264175415
1155.66687012	13.3381319046
1156.12072754	12.3566465378
1156.57641602	12.9900169373
1157.03210449	12.1032581329
1157.48583984	16.0770874023
1157.94152832	10.4330062866
1158.39526367	10.8676071167
1158.85083008	7.17075204849
1159.30456543	8.408867836
1159.76013184	12.3243808746
1160.21374512	9.29492855072
1160.66918945	8.16353416443
1161.12280273	16.0210952759
1161.57824707	13.7994670868
1162.03186035	13.814458847
1162.48730469	4.36383485794
1162.9407959	12.9053964615
1163.39611816	12.0147752762
1163.84960938	11.7142915726
1164.30297852	13.2513923645
1164.75830078	8.47580337524
1165.21166992	10.8340415955
1165.66687012	5.27215147018
1166.12023926	12.442864418
1166.57543945	14.1987447739
1167.02868652	10.6694364548
1167.48388672	12.4162340164
1167.93713379	2.97014331818
1168.39038086	14.3284158707
1168.84545898	18.048500061
1169.29858398	10.7986221313
1169.75170898	11.218788147
1170.20678711	10.5620851517
1170.65979004	8.14815807343
1171.11486816	11.3229961395
1171.56787109	6.6064581871
1172.02087402	13.4426755905
1172.47583008	12.7520418167
1172.92871094	2.93167233467
1173.38171387	7.89942455292
1173.83654785	12.8695335388
1174.28942871	13.6793193817
1174.74230957	16.4548187256
1175.19714355	9.56044101715
1175.64990234	10.0338373184
1176.1027832	5.80256271362
1176.55749512	7.70802783966
1177.01025391	8.05075931549
1177.4630127	11.6843175888
1177.91760254	11.8366041183
1178.37023926	7.75942230225
1178.82299805	11.4624109268
1179.27563477	8.02759647369
1179.73010254	13.0937280655
1180.18273926	13.11120224
1180.63537598	11.3512945175
1181.08789063	8.06084728241
1181.5423584	16.0670890808
1181.99487305	12.3269538879
1182.4473877	9.92558193207
1182.89978027	3.71529841423
1183.35412598	11.8858966827
1183.80651855	9.32964324951
1184.25891113	9.35799503326
1184.71130371	14.5639877319
1185.16369629	19.9304866791
1185.61791992	10.2112607956
1186.07019043	12.1630134583
1186.52246094	10.8303794861
1186.97473145	14.1207876205
1187.42700195	4.65690422058
1187.87915039	10.1010303497
1188.33325195	11.2806596756
1188.78540039	11.3352746964
1189.23754883	6.56892871857
1189.68969727	21.1263370514
1190.1418457	17.8734111786
1190.59387207	12.5974664688
1191.04589844	12.2217931747
1191.49987793	2.27041983604
1191.9519043	13.5302677155
1192.40380859	14.9814662933
1192.85583496	10.503408432
1193.30773926	6.66145658493
1193.75964355	8.65418052673
1194.21154785	11.3271493912
1194.66333008	15.6612882614
1195.11523438	12.6002569199
1195.5670166	4.29528284073
1196.01879883	12.3701810837
1196.47058105	9.87044048309
1196.92419434	10.0307588577
1197.37597656	5.82363939285
1197.82763672	5.46152257919
1198.27929688	14.8954315186
1198.73095703	13.7038764954
1199.18261719	8.86427688599
1199.63427734	16.6641426086
1200.08581543	6.62026262283
1200.53735352	7.00551271439
1200.9888916	4.39776134491
1201.44042969	7.11563014984
1201.89196777	11.5706672668
1202.34338379	10.4050168991
1202.7947998	12.9844617844
1203.24621582	19.3011627197
1203.69763184	12.8663215637
1204.14904785	5.03472614288
1204.6003418	6.79370450974
1205.04980469	9.70773410797
1205.50109863	9.87047767639
1205.95239258	13.9162960052
1206.40368652	10.60912323
1206.85498047	12.7148485184
1207.30615234	6.49619436264
1207.75732422	6.00816488266
1208.20849609	11.8776245117
1208.65966797	15.3080215454
1209.11071777	8.99944591522
1209.56188965	6.22372913361
1210.01293945	2.63853549957
1210.4621582	7.57980537415
1210.91308594	9.83352184296
1211.36413574	12.2519636154
1211.81518555	9.99521064758
1212.26611328	6.24044942856
1212.71704102	5.90063524246
1213.16796875	9.77823257446
1213.61694336	13.967915535
1214.06787109	11.6989622116
1214.51867676	7.9384469986
1214.96948242	15.6904335022
1215.42028809	11.8556833267
1215.87109375	9.3370923996
1216.31994629	6.32913684845
1216.77062988	3.45320129395
1217.22131348	6.4550075531
1217.67199707	15.3987379074
1218.12268066	6.16720962524
1218.57141113	6.48704910278
1219.02209473	9.18358612061
1219.47265625	6.59758138657
1219.92321777	9.93890476227
1220.37182617	6.63614177704
1220.8223877	14.2204151154
1221.27294922	7.7870221138
1221.72338867	16.5013313293
1222.17199707	8.5774974823
1222.62231445	10.1018476486
1223.07275391	1.95249044895
1223.52319336	11.4934053421
1223.97167969	11.8787212372
1224.42199707	15.9220190048
1224.87231445	5.35144948959
1225.32067871	17.0670547485
1225.77099609	9.75834751129
1226.22119141	11.5537824631
1226.66955566	4.78983354568
1227.11975098	7.2000951767
1227.56994629	10.3264112473
1228.01818848	7.21000480652
1228.46826172	13.5276947021
1228.91845703	11.6413965225
1229.36657715	7.71516370773
1229.81665039	2.83717775345
1230.26672363	12.444149971
1230.71484375	8.75530052185
1231.16479492	11.9994897842
1231.61486816	9.97898864746
1232.06286621	8.88579463959
1232.51281738	7.9663772583
1232.96081543	5.17222499847
1233.41064453	3.31295633316
1233.8605957	11.6547632217
1234.30847168	0.911419332027
1234.75830078	13.5708055496
1235.20617676	9.08382797241
1235.65600586	7.42636680603
1236.10375977	3.68144822121
1236.55358887	5.21726083755
1237.00317383	5.04891681671
1237.4510498	12.6890878677
1237.90063477	7.72114419937
1238.34838867	8.5826883316
1238.79797363	5.77376699448
1239.24572754	9.27398300171
1239.69519043	13.7503595352
1240.14294434	3.5517885685
1240.59240723	6.02713298798
1241.04003906	11.1088352203
1241.48950195	6.89874887466
1241.93701172	7.30224990845
1242.38647461	10.9523162842
1242.83398438	11.9407987595
1243.2833252	13.415019989
1243.73083496	15.4592819214
1244.18017578	10.4390525818
1244.62756348	10.6250009537
1245.07495117	13.2702493668
1245.52416992	9.09000492096
1245.97155762	12.8230676651
1246.42077637	3.89831805229
1246.86804199	5.8004026413
1247.31726074	6.95811796188
1247.76452637	14.1041870117
1248.21179199	10.050945282
1248.66088867	10.1421718597
1249.10803223	5.88801145554
1249.55712891	10.3181037903
1250.00427246	17.0496330261
1250.45129395	7.30497550964
1250.90026855	14.2695512772
1251.34741211	11.1805849075
1251.79443359	7.89959764481
1252.2434082	9.97327613831
1252.69042969	13.4869718552
1253.13928223	15.7820911407
1253.58618164	17.6204433441
1254.03320313	13.1751279831
1254.48193359	10.4820957184
1254.92883301	16.0778846741
1255.37573242	14.7510147095
1255.82263184	12.7210187912
1256.27124023	15.8562450409
1256.71813965	7.75527477264
1257.16491699	8.35927772522
1257.61352539	7.26272153854
1258.06018066	10.0655908585
1258.50695801	10.0076036453
1258.95361328	10.211848259
1259.40222168	9.52139854431
1259.84887695	13.3240718842
1260.29541016	18.5127124786
1260.74206543	6.10660409927
1261.19055176	13.3160037994
1261.63708496	14.5325117111
1262.08361816	10.2961988449
1262.53015137	11.8418722153
1262.97851563	9.85216522217
1263.42492676	8.25701141357
1263.87133789	7.97739887238
1264.31774902	13.4727916718
1264.76416016	12.7784872055
1265.21240234	15.412856102
1265.65881348	37.1730957031
1266.10510254	56.923210144
1266.5513916	26.3364982605
1266.99768066	8.45623493195
1267.44580078	13.7318620682
1267.89208984	9.68058681488
1268.33825684	10.430770874
1268.78442383	5.40649986267
1269.23059082	8.95673274994
1269.67675781	13.1018610001
1270.1229248	9.87400913239
1270.56896973	11.0315847397
1271.01696777	11.3340110779
1271.4630127	10.0867614746
1271.90905762	14.1766986847
1272.35510254	5.91774702072
1272.80102539	18.1312122345
1273.24707031	14.9797506332
1273.69299316	17.0101585388
1274.13891602	4.79336977005
1274.5847168	5.74843740463
1275.03063965	13.5982446671
1275.47644043	9.57138156891
1275.92236328	13.9767742157
1276.36999512	14.3664064407
1276.8157959	9.88460636139
1277.26147461	13.715139389
1277.70727539	14.1026144028
1278.1529541	12.177280426
1278.59863281	17.6224346161
1279.04431152	10.9912605286
1279.48999023	15.7702274323
1279.93566895	6.51358699799
1280.38122559	15.2031383514
1280.82678223	15.5155563354
1281.27233887	13.5717258453
1281.71789551	2.21910977364
1282.16333008	12.7770195007
1282.60888672	14.0720596313
1283.05432129	8.82730484009
1283.4979248	16.4345932007
1283.94335938	15.6507329941
1284.38867188	14.4771947861
1284.83410645	19.2978343964
1285.27941895	29.8269195557
1285.72473145	129.661026001
1286.17004395	439.510772705
1286.61535645	334.755767822
1287.06066895	82.9557037354
1287.50585938	22.394493103
1287.9510498	16.1097583771
1288.39624023	14.1429748535
1288.83959961	18.4368724823
1289.28466797	7.98119926453
1289.7298584	13.349152565
1290.17492676	16.8803138733
1290.61999512	19.0585098267
1291.06506348	10.7612028122
1291.51013184	14.5188570023
1291.95507813	15.3043642044
1292.39819336	8.33340549469
1292.84326172	8.616065979
1293.28820801	17.3355178833
1293.73303223	10.0935878754
1294.17797852	17.3795471191
1294.62097168	12.7252292633
1295.0657959	16.4195823669
1295.51062012	10.2748270035
1295.95544434	14.9640932083
1296.40026855	17.4876289368
1296.84313965	11.8868455887
1297.2878418	15.7121276855
1297.73266602	7.35626459122
1298.17736816	5.60221719742
1298.62011719	12.1126127243
1299.06481934	19.5217380524
1299.50939941	17.7967338562
1299.95397949	9.94335174561
1300.39672852	15.8096981049
1300.84130859	9.623254776
1301.2857666	18.1412811279
1301.73034668	9.89654541016
1302.17297363	14.0986251831
1302.61743164	14.3517799377
1303.06188965	21.4771289825
1303.50439453	-0.15306198597
1303.94885254	9.84419631958
1304.39318848	15.8238554001
1304.83569336	17.3140106201
1305.2800293	15.9981002808
1305.72436523	16.884141922
1306.16674805	11.3017663956
1306.61108398	10.5759716034
1307.05529785	9.18103027344
1307.49768066	8.30407142639
1307.94177246	14.9723796844
1308.38598633	11.1371459961
1308.82824707	7.87947797775
1309.27246094	17.8127326965
1309.71655273	13.4574737549
1310.15881348	17.9489574432
1310.6027832	18.2660522461
1311.04504395	5.67458438873
1311.48901367	9.38177204132
1311.9329834	10.6923694611
1312.37512207	11.6103487015
1312.8190918	12.1186418533
1313.2611084	10.664317131
1313.70507813	15.0982017517
1314.14709473	18.8405075073
1314.59094238	18.6603870392
1315.03283691	7.90465068817
1315.47668457	19.2629699707
1315.92053223	12.6762838364
1316.36242676	14.0541629791
1316.80615234	14.9750432968
1317.24804688	12.1308774948
1317.69177246	13.3247308731
1318.13354492	16.6365413666
1318.57714844	14.0082597733
1319.0189209	19.6103019714
1319.46264648	15.7173957825
1319.90429688	12.4860754013
1320.34790039	14.5413074493
1320.78955078	8.65894412994
1321.23120117	9.04550457001
1321.67468262	11.3700380325
1322.11633301	3.79865503311
1322.55981445	8.00759887695
1323.00134277	11.8862171173
1323.44482422	13.064491272
1323.88635254	4.01837730408
1324.32971191	14.5501527786
1324.77111816	13.8073959351
1325.21264648	19.4518814087
1325.65588379	11.5746994019
1326.09729004	11.6736927032
1326.54064941	10.3577718735
1326.98193359	12.8919916153
1327.42333984	11.4679260254
1327.86645508	9.64323234558
1328.30773926	11.9268817902
1328.74902344	14.4873189926
1329.19226074	14.6620702744
1329.63342285	7.86553764343
1330.07470703	7.17190551758
1330.5177002	11.9638547897
1330.9588623	12.5465974808
1331.40002441	9.65937519073
1331.84301758	12.3713207245
1332.28405762	13.169711113
1332.72521973	11.166472435
1333.16809082	8.68797874451
1333.60913086	13.0345954895
1334.0501709	4.39230775833
1334.49304199	13.7415323257
1334.93395996	10.447218895
1335.37487793	16.8678417206
1335.8157959	6.48045492172
1336.25854492	5.17366266251
1336.69946289	7.3453040123
1337.14038086	14.4071302414
1337.58117676	11.0211143494
1338.02380371	12.7846193314
1338.46459961	8.66289710999
1338.90539551	11.187497139
1339.34619141	11.091012001
1339.78869629	4.5246295929
1340.22949219	9.98568630219
1340.67016602	6.96374368668
1341.11071777	11.5994329453
1341.5513916	7.16272163391
1341.99389648	7.98695659637
1342.43444824	7.24573516846
1342.875	9.63991641998
1343.31555176	13.9042167664
1343.75610352	0.0319261811674
1344.19665527	15.1366195679
1344.63891602	6.76979732513
1345.0793457	5.64313459396
1345.51977539	15.6735973358
1345.96020508	9.75776672363
1346.40063477	13.060593605
1346.84094238	11.1710681915
1347.28137207	8.90688896179
1347.72167969	16.3217487335
1348.16381836	5.2979221344
1348.60412598	3.14209222794
1349.04431152	9.77619838715
1349.48461914	11.9750480652
1349.92480469	9.87764453888
1350.36499023	16.0320301056
1350.80517578	11.6398086548
1351.24523926	11.4821071625
1351.6854248	1.83701324463
1352.12548828	10.7560214996
1352.56555176	10.5479011536
1353.00561523	12.4677524567
1353.44567871	8.31495666504
1353.88574219	4.84142446518
1354.32568359	12.760427475
1354.765625	10.6270437241
1355.20556641	11.3241634369
1355.64550781	14.0885457993
1356.08544922	12.984664917
1356.52526855	11.0456142426
1356.96520996	5.80274820328
1357.4050293	13.9122505188
1357.84484863	16.4012298584
1358.2845459	1.20616042614
1358.72436523	15.6403036118
1359.1640625	16.056055069
1359.60388184	14.2645397186
1360.0435791	14.0102434158
1360.4831543	11.1237344742
1360.92285156	10.426651001
1361.36254883	5.93452453613
1361.80212402	13.6215219498
1362.24169922	3.19884634018
1362.68127441	9.93005180359
1363.12084961	14.2539987564
1363.56030273	9.98172187805
1363.9979248	6.96562480927
1364.4375	8.20165061951
1364.87695313	9.15290927887
1365.31640625	16.1735801697
1365.7557373	5.2577085495
1366.19519043	10.2414751053
1366.63452148	20.9394321442
1367.07385254	5.79456806183
1367.51135254	7.79835653305
1367.95068359	10.0221290588
1368.38989258	15.655172348
1368.82922363	9.95903491974
1369.26843262	13.0135602951
1369.7076416	6.62225151062
1370.14501953	9.17933750153
1370.58410645	17.3771076202
1371.02331543	19.0229797363
1371.46240234	11.8770170212
1371.90148926	10.0165872574
1372.33874512	15.0078058243
1372.77783203	11.3218765259
1373.21679688	9.06099414825
1373.65588379	9.85630893707
1374.09301758	7.73186254501
1374.53198242	0.112320393324
1374.97094727	10.6474866867
1375.40979004	3.54460263252
1375.84692383	10.6034584045
1376.2857666	7.61439943314
1376.72460938	13.3388204575
1377.16345215	13.2032833099
1377.60046387	16.8435440063
1378.03918457	10.8324794769
1378.47802734	0.864195823669
1378.91491699	9.51559448242
1379.3536377	14.2433309555
1379.7923584	8.66790008545
1380.22912598	12.9848747253
1380.66784668	5.91918945313
1381.10644531	8.612241745
1381.54321289	13.7893381119
1381.98181152	10.1402492523
1382.42041016	15.1879148483
1382.85705566	5.45451450348
1383.2956543	8.16151618958
1383.73413086	11.1353855133
1384.17077637	4.29441452026
1384.60925293	8.38350296021
1385.04577637	51.145690918
1385.48425293	18.4423694611
1385.92260742	12.1549844742
1386.35913086	9.26505947113
1386.79748535	4.92938423157
1387.23400879	14.468372345
1387.67224121	13.2602329254
1388.10876465	30.6615524292
1388.54699707	265.890625
1388.98522949	739.205444336
1389.42163086	335.362365723
1389.85974121	54.6466674805
1390.29614258	16.2210159302
1390.73425293	3.14885687828
1391.17053223	1.30103266239
1391.60864258	15.4913005829
1392.04492188	4.67917394638
1392.48303223	10.2732639313
1392.91918945	11.7440690994
1393.35717773	2.93416023254
1393.79333496	7.81536865234
1394.23132324	9.57440662384
1394.66748047	4.9525551796
1395.10534668	5.12437677383
1395.54138184	0.824625611305
1395.97937012	6.44955301285
1396.4152832	7.38573932648
1396.85314941	6.33390474319
1397.28918457	7.13331127167
1397.72509766	5.45337867737
1398.1628418	6.96590328217
1398.59875488	5.74017429352
1399.03649902	6.9906744957
1399.47241211	3.70770859718
1399.91015625	4.95697641373
1400.34594727	4.69685935974
1400.78173828	5.61064815521
1401.21936035	9.49374961853
1401.65515137	6.16396856308
1402.09265137	11.0192975998
1402.52844238	7.10642576218
1402.96411133	9.87653064728
1403.40161133	7.98877573013
1403.83728027	6.43265914917
1404.27294922	9.90741729736
1404.71032715	8.2227230072
1405.14587402	3.47969412804
1405.58154297	5.54529380798
1406.0189209	6.14125061035
1406.4543457	6.42960548401
1406.88989258	11.6861505508
1407.32714844	8.27412891388
1407.76269531	12.127828598
1408.19812012	8.94864177704
1408.63354492	2.58837294579
1409.07067871	7.68989849091
1409.50610352	15.4683036804
1409.94140625	53.72265625
1410.37854004	82.4729232788
1410.81384277	29.8719673157
1411.24914551	10.3022966385
1411.68444824	8.80598258972
1412.12145996	0.206165850163
1412.5567627	6.31094408035
1412.99194336	14.6167812347
1413.42712402	7.22410917282
1413.86218262	5.04793691635
1414.29919434	4.3022441864
1414.73425293	2.42897319794
1415.16943359	5.53204011917
1415.60449219	9.42559528351
1416.03942871	9.04266643524
1416.47631836	3.99131536484
1416.91137695	5.70084810257
1417.34631348	6.56919813156
1417.78125	1.49318397045
1418.21618652	3.35148239136
1418.65112305	9.89236831665
1419.08776855	3.73772287369
1419.52270508	11.1693878174
1419.95751953	4.96417951584
1420.39233398	8.65249347687
1420.82714844	12.0106639862
1421.26196289	5.57160520554
1421.69665527	2.89468717575
1422.13134766	5.13025331497
1422.56616211	5.2513256073
1423.00268555	4.1799826622
1423.43725586	5.85476398468
1423.87194824	8.63240909576
1424.30651855	6.87885332108
1424.74121094	5.70820093155
1425.17578125	13.0429191589
1425.61035156	3.15130352974
1426.0447998	7.03757762909
1426.47937012	8.74338340759
1426.91381836	5.05800914764
1427.3482666	1.57042813301
1427.78283691	10.5406799316
1428.21716309	5.52672815323
1428.65161133	4.22370386124
1429.0859375	10.8172712326
1429.52038574	9.60472011566
1429.95471191	12.8685445786
1430.38903809	5.15369844437
1430.82336426	6.7672624588
1431.25756836	5.20312976837
1431.69189453	8.43961906433
1432.12609863	11.4654941559
1432.56030273	5.33765506744
1432.99450684	12.124581337
1433.42858887	7.65793371201
1433.86279297	11.3128213882
1434.296875	9.34911060333
1434.73095703	9.9328918457
1435.16503906	6.75158786774
1435.59912109	2.13963842392
1436.03137207	3.3625600338
1436.46533203	11.4011030197
1436.89941406	9.93146705627
1437.33337402	9.69456386566
1437.76733398	11.2714796066
1438.20117188	8.30777645111
1438.63513184	7.36927127838
1439.06896973	3.67262816429
1439.50280762	2.77462625504
1439.93481445	12.0998449326
1440.36865234	7.82717704773
1440.80249023	9.2513666153
1441.23620605	6.99008131027
1441.67004395	9.91547393799
1442.10375977	10.4658575058
1442.53564453	7.11410331726
1442.96936035	5.34387922287
1443.4029541	2.0788860321
1443.83666992	3.72446298599
1444.27026367	9.13187122345
1444.70202637	9.6164150238
1445.13562012	8.97717189789
1445.56921387	6.41349124908
1446.00268555	9.95542430878
1446.4362793	20.0425682068
1446.86791992	14.2691221237
1447.3013916	9.60931968689
1447.73486328	7.04082489014
1448.16821289	6.25289916992
1448.59985352	5.59072065353
1449.03320313	14.8525791168
1449.46655273	10.0863609314
1449.89807129	7.86989831924
1450.3314209	4.08322143555
1450.76464844	12.342502594
1451.19799805	5.29459953308
1451.62939453	11.5507774353
1452.06262207	15.0302915573
1452.49584961	7.16494655609
1452.92724609	11.0769548416
1453.36035156	14.2498226166
1453.79345703	10.3457155228
1454.22485352	3.68141770363
1454.65795898	4.6752910614
1455.09094238	5.10717201233
1455.5222168	4.95920705795
1455.95532227	9.47180271149
1456.38647461	8.09566307068
1456.81945801	13.5051841736
1457.25244141	8.11030960083
1457.68359375	6.42402696609
1458.11645508	4.01642847061
1458.54943848	8.19679164886
1458.98046875	10.6598682404
1459.41333008	7.67995834351
1459.84436035	10.4115438461
1460.27709961	10.3668451309
1460.70812988	7.13574934006
1461.14086914	3.2748298645
1461.5736084	5.57307624817
1462.0045166	5.55100917816
1462.43725586	1.99165391922
1462.86816406	7.50644445419
1463.30078125	4.80551099777
1463.73168945	13.1642990112
1464.16430664	5.32770776749
1464.59509277	8.81170082092
1465.02758789	0.934761881828
1465.45837402	13.5626831055
1465.89086914	2.85464024544
1466.32165527	6.03134489059
1466.75415039	5.23572158813
1467.18481445	6.84725952148
1467.6171875	3.46875858307
1468.04785156	13.3534765244
1468.48022461	8.48476314545
1468.9107666	1.07731103897
1469.34130859	12.9778232574
1469.77368164	14.7566366196
1470.20422363	9.67893028259
1470.63647461	7.17498683929
1471.06689453	6.65726995468
1471.49926758	7.61228704453
1471.9296875	6.25097751617
1472.35998535	9.41079616547
1472.79223633	11.4159803391
1473.22253418	13.537147522
1473.65478516	11.1944770813
1474.08508301	4.5125784874
1474.51525879	6.97689914703
1474.9473877	10.3817510605
1475.37768555	10.275853157
1475.80786133	7.0350279808
1476.23986816	6.52971982956
1476.67004395	5.16446256638
1477.10021973	-0.0633820965886
1477.53222656	11.9630222321
1477.96228027	13.2058076859
1478.39245605	15.5014266968
1478.82434082	8.79696464539
1479.25439453	16.1398944855
1479.68432617	11.052274704
1480.11621094	8.18651485443
1480.54614258	4.52255773544
1480.97619629	11.2294473648
1481.40612793	10.1584377289
1481.83789063	4.18148851395
1482.2677002	7.85333967209
1482.69763184	6.38619613647
1483.12744141	3.17118525505
1483.55908203	4.66426086426
1483.9888916	2.7220556736
1484.41870117	10.6621685028
1484.84851074	10.6547117233
1485.2800293	5.91899347305
1485.70983887	7.10048103333
1486.13952637	5.61542367935
1486.56921387	11.2450532913
1486.99890137	10.4888114929
1487.43029785	14.1027889252
1487.85998535	12.6874837875
1488.28955078	5.27313518524
1488.71911621	11.1760406494
1489.14868164	7.25471162796
1489.57824707	2.89711022377
1490.00952148	9.31926250458
1490.43908691	6.63949012756
1490.86853027	7.94877147675
1491.29797363	5.21212768555
1491.72741699	13.4681568146
1492.15686035	12.1963863373
1492.58618164	9.75525093079
1493.015625	6.99406576157
1493.44677734	8.12289047241
1493.87609863	10.4207601547
1494.30541992	4.53565216064
1494.73461914	7.11133909225
1495.16394043	4.63670778275
1495.59313965	3.43498849869
1496.02233887	9.72968387604
1496.45153809	10.0398750305
1496.8807373	10.2732210159
1497.30993652	9.23083019257
1497.73901367	7.46661615372
1498.16809082	7.72977828979
1498.59716797	8.71681022644
1499.02624512	3.31628155708
1499.45532227	6.81448507309
1499.88439941	12.7716827393
1500.31335449	7.57324123383
1500.74230957	7.91063404083
1501.17126465	11.2911911011
1501.60021973	3.69256305695
1502.0291748	13.5476789474
1502.45800781	9.56191253662
1502.88696289	6.34604597092
1503.3157959	6.85582208633
1503.74462891	8.40618610382
1504.17346191	6.48020553589
1504.60217285	11.3580846786
1505.03100586	9.84970188141
1505.4597168	12.6289691925
1505.88842773	7.23519706726
1506.31713867	2.50271034241
1506.74584961	5.93480968475
1507.17443848	7.64443349838
1507.60314941	0.894169509411
1508.02990723	2.95492315292
1508.45849609	10.1796236038
1508.88708496	10.5333518982
1509.31567383	11.553647995
1509.74414063	6.9127163887
1510.17272949	7.35808086395
1510.60119629	8.00466918945
1511.02966309	10.2491035461
1511.45629883	6.42195653915
1511.88476563	1.75264680386
1512.31311035	12.0561552048
1512.74157715	0.840835988522
1513.16992188	3.05146884918
1513.59643555	7.39048099518
1514.02478027	10.8148994446
1514.45300293	9.65775966644
1514.88134766	0.921386957169
1515.30957031	9.84698009491
1515.73596191	9.70773887634
1516.16418457	13.7439155579
1516.59240723	4.47186183929
1517.02062988	8.66703224182
1517.44873047	5.50545120239
1517.875	5.3118519783
1518.30310059	2.7697250843
1518.73120117	11.693769455
1519.15930176	13.1598539352
1519.58557129	6.13008546829
1520.0135498	12.493844986
1520.44152832	3.38032245636
1520.86767578	6.83711624146
1521.2956543	6.49897813797
1521.72363281	0.0250428225845
1522.14978027	10.9855222702
1522.57763672	4.53440666199
1523.00549316	7.85822439194
1523.43334961	7.22565460205
