# Supplementary material for: Deep CO2 in the end-Triassic Central Atlantic Magmatic Province
Source: Nat Commun. 2020 Apr 7;11:1670. doi: 10.1038/s41467-020-15325-6 (PMC7138847; doi:10.1038/s41467-020-15325-6)
Supplement: Supplementary file 3 — Source Data 1 [file 41467_2020_15325_MOESM3_ESM.zip › CO2/NS21II_1Opx_Incl1_Bubble1_CO2.txt]

1069.07946777	7.20139741898
1069.53967285	13.9800777435
1070.00183105	8.58090877533
1070.46203613	12.1426486969
1070.92407227	23.0440063477
1071.38427734	24.0743083954
1071.84631348	25.605884552
1072.30822754	19.8083572388
1072.76831055	16.5926036835
1073.23022461	7.68130636215
1073.69030762	16.4981918335
1074.15222168	-2.06795540879e-020
1074.61218262	20.5856170654
1075.07397461	12.4125299454
1075.53393555	20.1200618744
1075.99572754	4.68373203278
1076.45556641	19.6436862946
1076.9173584	14.1378593445
1077.37719727	15.7726259232
1077.83886719	10.1385440826
1078.29870605	13.5431776047
1078.76037598	15.4088544846
1079.22009277	10.8444242477
1079.68164063	11.3174915314
1080.14135742	8.01290130615
1080.60290527	7.91961193085
1081.06262207	13.4685106277
1081.52404785	18.0480308533
1081.98364258	12.4510602951
1082.4432373	11.5050764084
1082.90466309	16.7941379547
1083.36425781	21.0350151062
1083.82556152	22.2274780273
1084.28503418	9.64463233948
1084.74645996	21.7953033447
1085.20581055	14.2773122787
1085.6652832	15.2484045029
1086.12646484	11.5777101517
1086.58581543	15.4840564728
1087.04711914	21.8960151672
1087.50634766	12.4098844528
1087.96569824	19.0792446136
1088.42687988	14.0164728165
1088.8861084	14.998717308
1089.34521484	7.83757352829
1089.80639648	17.1458683014
1090.26550293	14.8916788101
1090.72460938	23.1162223816
1091.18566895	25.4067554474
1091.64477539	15.83223629
1092.10375977	12.7067193985
1092.56469727	17.7590942383
1093.02368164	14.2914028168
1093.48266602	27.092338562
1093.94360352	23.2405052185
1094.40258789	11.217247963
1094.8614502	23.1777687073
1095.3203125	16.1429042816
1095.78112793	20.684961319
1096.23999023	18.4159259796
1096.69873047	12.5436010361
1097.1595459	20.7752780914
1097.61828613	17.4171733856
1098.07702637	21.2127742767
1098.5357666	15.6485977173
1098.99633789	13.7651367188
1099.45507813	25.5739383698
1099.91369629	23.0807151794
1100.37231445	19.325460434
1100.83093262	11.9444732666
1101.29138184	19.8015861511
1101.75	16.6397781372
1102.20849609	10.1926469803
1102.66699219	17.1592407227
1103.12548828	10.8315582275
1103.58581543	18.9003162384
1104.04431152	21.5152721405
1104.50268555	22.2236099243
1104.96105957	22.5191707611
1105.41943359	20.8475780487
1105.87780762	9.44669437408
1106.3380127	14.7308921814
1106.79638672	9.23141384125
1107.25463867	12.5762224197
1107.71289063	23.6461143494
1108.17114258	26.2990684509
1108.62927246	11.0241785049
1109.08752441	24.4375782013
1109.54748535	26.7750892639
1110.00561523	23.3818244934
1110.46374512	13.3612108231
1110.921875	18.4534282684
1111.37988281	19.3391685486
1111.8380127	15.7018709183
1112.29602051	34.4543647766
1112.75390625	24.2010917664
1113.21191406	22.8046836853
1113.66992188	18.5202388763
1114.12780762	17.2006340027
1114.58569336	19.1434574127
1115.04541016	17.7773113251
1115.5032959	14.2253484726
1115.96105957	23.3867359161
1116.41894531	16.5858230591
1116.87670898	29.8808460236
1117.33447266	14.71159935
1117.79211426	15.2728910446
1118.24987793	22.9623031616
1118.70751953	17.6334285736
1119.16516113	20.7381439209
1119.62280273	12.5759296417
1120.08044434	10.1283283234
1120.53808594	18.7836818695
1120.99560547	13.069111824
1121.453125	17.038143158
1121.91064453	4.93690824509
1122.36816406	13.587802887
1122.82556152	19.5823402405
1123.28112793	11.8600625992
1123.73852539	17.8023986816
1124.19592285	6.47852706909
1124.65332031	13.488948822
1125.11071777	17.3302536011
1125.56799316	9.54992675781
1126.02526855	14.3978338242
1126.48254395	14.1064357758
1126.93981934	15.5424089432
1127.39709473	6.17948579788
1127.85424805	17.5188617706
1128.31140137	25.4894733429
1128.76672363	17.5926074982
1129.22387695	3.16194367409
1129.6809082	13.9353866577
1130.13806152	17.2071361542
1130.59509277	19.5522727966
1131.05212402	19.2530021667
1131.50915527	19.2615089417
1131.9642334	8.36547374725
1132.42114258	10.1852655411
1132.87817383	15.3911037445
1133.33508301	10.905798912
1133.79199219	16.9933929443
1134.24890137	3.95540857315
1134.70373535	14.4590787888
1135.16064453	8.5878534317
1135.61743164	9.1073217392
1136.07421875	16.2560977936
1136.53100586	21.3631401062
1136.98583984	12.5000457764
1137.44250488	10.4421033859
1137.89916992	4.31056308746
1138.35583496	12.0142173767
1138.8125	14.0307044983
1139.26721191	11.1839847565
1139.72375488	2.84414362907
1140.18029785	5.26793861389
1140.63696289	11.3507118225
1141.09155273	15.7703142166
1141.54797363	1.15719103877e-019
1142.0045166	6.94227695465
1142.45898438	7.70925188065
1142.91552734	4.79634380341
1143.37182617	9.35980319977
1143.82824707	6.0683221817
1144.28271484	7.88017177582
1144.73901367	5.73299789429
1145.1953125	9.92087936401
1145.64978027	8.49917888641
1146.10595703	3.94913172722
1146.56225586	7.52334928513
1147.01660156	8.20329666138
1147.47277832	13.7706298828
1147.92895508	4.13837480545
1148.38317871	1.52317500114
1148.8392334	11.0139780045
1149.29541016	10.1289739609
1149.74951172	11.0266361237
1150.20556641	6.63458967209
1150.65966797	8.91572093964
1151.11572266	14.5015230179
1151.57165527	14.3951482773
1152.02575684	12.2451477051
1152.48168945	9.15152931213
1152.93566895	11.0112028122
1153.39160156	11.527545929
1153.84741211	14.7227954865
1154.3013916	13.2133073807
1154.75720215	21.5530910492
1155.21105957	7.59777641296
1155.66687012	7.41187381744
1156.12072754	7.89963769913
1156.57641602	3.85201764107
1157.03210449	15.0080118179
1157.48583984	8.97107315063
1157.94152832	8.87735557556
1158.39526367	16.0893764496
1158.85083008	11.412238121
1159.30456543	11.089348793
1159.76013184	12.2209854126
1160.21374512	14.2478981018
1160.66918945	12.2815160751
1161.12280273	10.1569280624
1161.57824707	8.80014801025
1162.03186035	13.0380735397
1162.48730469	15.9502954483
1162.9407959	19.6364994049
1163.39611816	25.5805206299
1163.84960938	9.8777589798
1164.30297852	15.5876255035
1164.75830078	17.0863666534
1165.21166992	13.1591567993
1165.66687012	14.6961154938
1166.12023926	10.8934955597
1166.57543945	14.5109405518
1167.02868652	4.18287134171
1167.48388672	15.0834169388
1167.93713379	22.0476169586
1168.39038086	17.4148826599
1168.84545898	14.1763277054
1169.29858398	11.4368247986
1169.75170898	7.95012044907
1170.20678711	17.6391277313
1170.65979004	-1.07019541978e-019
1171.11486816	18.3937416077
1171.56787109	13.8718366623
1172.02087402	15.8070020676
1172.47583008	12.3394680023
1172.92871094	13.8473482132
1173.38171387	24.1571865082
1173.83654785	12.4094629288
1174.28942871	9.95854854584
1174.74230957	9.99662208557
1175.19714355	20.8827171326
1175.64990234	20.994726181
1176.1027832	15.0851373672
1176.55749512	19.3381977081
1177.01025391	22.7581577301
1177.4630127	21.5342311859
1177.91760254	17.0447254181
1178.37023926	21.0570259094
1178.82299805	10.046746254
1179.27563477	19.1239700317
1179.73010254	11.2600774765
1180.18273926	8.30441474915
1180.63537598	18.8585281372
1181.08789063	11.9149808884
1181.5423584	18.2847061157
1181.99487305	16.7576007843
1182.4473877	10.4142618179
1182.89978027	11.0196247101
1183.35412598	14.7615594864
1183.80651855	15.4769554138
1184.25891113	15.4216575623
1184.71130371	20.7892494202
1185.16369629	25.2971172333
1185.61791992	12.2346200943
1186.07019043	30.9790611267
1186.52246094	19.4587802887
1186.97473145	18.8382740021
1187.42700195	15.7005929947
1187.87915039	12.9652824402
1188.33325195	13.4781675339
1188.78540039	20.6134529114
1189.23754883	25.1819801331
1189.68969727	32.5054168701
1190.1418457	19.0004234314
1190.59387207	15.8359766006
1191.04589844	17.2432994843
1191.49987793	13.2018566132
1191.9519043	15.0634708405
1192.40380859	22.2840442657
1192.85583496	22.9722213745
1193.30773926	21.9509887695
1193.75964355	22.3410644531
1194.21154785	16.6825256348
1194.66333008	27.9396095276
1195.11523438	17.3804397583
1195.5670166	23.6994667053
1196.01879883	20.1190280914
1196.47058105	21.8925552368
1196.92419434	11.6985397339
1197.37597656	3.4856467247
1197.82763672	21.4570026398
1198.27929688	28.2735424042
1198.73095703	26.222448349
1199.18261719	20.0729827881
1199.63427734	14.4405136108
1200.08581543	16.3231868744
1200.53735352	10.3387851715
1200.9888916	28.0177097321
1201.44042969	18.9271411896
1201.89196777	19.0278453827
1202.34338379	21.2307186127
1202.7947998	21.5893917084
1203.24621582	31.7790756226
1203.69763184	8.02374839783
1204.14904785	17.6081790924
1204.6003418	26.5171852112
1205.04980469	15.2617092133
1205.50109863	17.2775363922
1205.95239258	28.4987297058
1206.40368652	20.0105381012
1206.85498047	25.820016861
1207.30615234	20.3967609406
1207.75732422	21.2805671692
1208.20849609	18.701423645
1208.65966797	22.8096122742
1209.11071777	18.7352466583
1209.56188965	26.8914337158
1210.01293945	17.9537391663
1210.4621582	18.8707332611
1210.91308594	31.3074436188
1211.36413574	17.1872692108
1211.81518555	30.6499099731
1212.26611328	17.2545623779
1212.71704102	19.7753639221
1213.16796875	27.9620475769
1213.61694336	23.4332733154
1214.06787109	30.8787326813
1214.51867676	25.7648410797
1214.96948242	19.3224258423
1215.42028809	29.9094696045
1215.87109375	29.1220798492
1216.31994629	24.3227062225
1216.77062988	30.4221286774
1217.22131348	24.6716213226
1217.67199707	23.1649780273
1218.12268066	23.006729126
1218.57141113	27.2150325775
1219.02209473	34.2190322876
1219.47265625	25.1950759888
1219.92321777	23.7213344574
1220.37182617	25.6470813751
1220.8223877	15.6182928085
1221.27294922	22.5306777954
1221.72338867	23.0383872986
1222.17199707	24.5802726746
1222.62231445	22.6975536346
1223.07275391	33.6853179932
1223.52319336	23.9248828888
1223.97167969	28.64402771
1224.42199707	26.7849941254
1224.87231445	23.0266075134
1225.32067871	28.3724842072
1225.77099609	24.8208274841
1226.22119141	28.764131546
1226.66955566	20.1247386932
1227.11975098	27.6868495941
1227.56994629	22.6980838776
1228.01818848	29.2066879272
1228.46826172	32.4611167908
1228.91845703	14.8045873642
1229.36657715	26.3546447754
1229.81665039	21.0834274292
1230.26672363	27.3263339996
1230.71484375	12.3275384903
1231.16479492	15.8493375778
1231.61486816	24.6607990265
1232.06286621	22.9971199036
1232.51281738	21.2121658325
1232.96081543	31.1694164276
1233.41064453	21.3053607941
1233.8605957	23.6908512115
1234.30847168	30.3697128296
1234.75830078	24.9738273621
1235.20617676	19.9455604553
1235.65600586	25.8873500824
1236.10375977	17.0353870392
1236.55358887	13.2120437622
1237.00317383	20.5807151794
1237.4510498	24.5706691742
1237.90063477	22.1553153992
1238.34838867	27.1833648682
1238.79797363	34.3760528564
1239.24572754	28.2900943756
1239.69519043	22.0188770294
1240.14294434	17.4685173035
1240.59240723	20.6461753845
1241.04003906	17.1753139496
1241.48950195	19.1496944427
1241.93701172	28.6782608032
1242.38647461	20.8103923798
1242.83398438	23.8382301331
1243.2833252	21.2938404083
1243.73083496	23.8004169464
1244.18017578	21.1883277893
1244.62756348	22.4388599396
1245.07495117	19.1994438171
1245.52416992	30.8527870178
1245.97155762	22.2550430298
1246.42077637	22.1553840637
1246.86804199	31.05834198
1247.31726074	29.40625
1247.76452637	18.330532074
1248.21179199	26.0850887299
1248.66088867	29.6916332245
1249.10803223	31.1631412506
1249.55712891	19.3495750427
1250.00427246	22.1797771454
1250.45129395	21.8108959198
1250.90026855	18.4221534729
1251.34741211	17.1381092072
1251.79443359	28.0761508942
1252.2434082	25.7857589722
1252.69042969	20.5853805542
1253.13928223	25.8176670074
1253.58618164	19.9087638855
1254.03320313	17.8972492218
1254.48193359	27.1848869324
1254.92883301	25.3894615173
1255.37573242	29.6061229706
1255.82263184	30.9847240448
1256.27124023	25.8484401703
1256.71813965	20.3276119232
1257.16491699	16.6974658966
1257.61352539	27.1193580627
1258.06018066	18.3386058807
1258.50695801	29.9221553802
1258.95361328	28.3101215363
1259.40222168	14.7487792969
1259.84887695	21.4011955261
1260.29541016	16.4157943726
1260.74206543	17.1145915985
1261.19055176	15.9485664368
1261.63708496	33.3074150085
1262.08361816	21.9972686768
1262.53015137	30.630197525
1262.97851563	28.0062332153
1263.42492676	18.9933452606
1263.87133789	27.1820411682
1264.31774902	23.5360450745
1264.76416016	13.6324205399
1265.21240234	25.6682186127
1265.65881348	45.5258522034
1266.10510254	41.9661483765
1266.5513916	18.2671089172
1266.99768066	24.2725811005
1267.44580078	14.2470121384
1267.89208984	18.8681640625
1268.33825684	18.3218421936
1268.78442383	30.9354782104
1269.23059082	17.2871780396
1269.67675781	22.5984745026
1270.1229248	16.5176620483
1270.56896973	27.5394058228
1271.01696777	26.0659542084
1271.4630127	20.8266506195
1271.90905762	23.2602748871
1272.35510254	25.4543876648
1272.80102539	28.6789550781
1273.24707031	27.1549968719
1273.69299316	29.6897697449
1274.13891602	16.4309558868
1274.5847168	18.1517276764
1275.03063965	17.949016571
1275.47644043	19.375749588
1275.92236328	14.6714353561
1276.36999512	16.2154884338
1276.8157959	26.5833301544
1277.26147461	21.4141120911
1277.70727539	19.7501716614
1278.1529541	23.8104171753
1278.59863281	24.5183506012
1279.04431152	24.4634571075
1279.48999023	28.5330753326
1279.93566895	25.6120357513
1280.38122559	28.6556720734
1280.82678223	27.1797065735
1281.27233887	18.4372310638
1281.71789551	25.7353515625
1282.16333008	19.4224948883
1282.60888672	29.2804050446
1283.05432129	15.9744062424
1283.4979248	12.8617954254
1283.94335938	26.0683937073
1284.38867188	22.8505172729
1284.83410645	9.38230323792
1285.27941895	28.7295589447
1285.72473145	90.3423919678
1286.17004395	256.301849365
1286.61535645	163.016555786
1287.06066895	49.6988525391
1287.50585938	27.8565635681
1287.9510498	28.1656036377
1288.39624023	19.7285480499
1288.83959961	44.3443641663
1289.28466797	29.6729602814
1289.7298584	14.214220047
1290.17492676	28.1503772736
1290.61999512	22.4472579956
1291.06506348	11.9752616882
1291.51013184	20.4508266449
1291.95507813	27.5322856903
1292.39819336	10.0431842804
1292.84326172	19.994682312
1293.28820801	13.280798912
1293.73303223	14.0936164856
1294.17797852	21.4001464844
1294.62097168	15.0095405579
1295.0657959	9.0493478775
1295.51062012	21.0325679779
1295.95544434	23.6079502106
1296.40026855	23.1893844604
1296.84313965	9.69371795654
1297.2878418	22.4517364502
1297.73266602	18.6791992188
1298.17736816	25.4819278717
1298.62011719	18.0672683716
1299.06481934	28.0701618195
1299.50939941	20.9103660583
1299.95397949	19.4420375824
1300.39672852	22.8659687042
1300.84130859	18.173330307
1301.2857666	6.11560535431
1301.73034668	10.4636669159
1302.17297363	12.4085502625
1302.61743164	12.632610321
1303.06188965	17.5623149872
1303.50439453	11.3424043655
1303.94885254	19.082988739
1304.39318848	15.9631719589
1304.83569336	12.2461223602
1305.2800293	14.4916973114
1305.72436523	14.3874149323
1306.16674805	8.22471427917
1306.61108398	16.0699996948
1307.05529785	22.9663009644
1307.49768066	10.7512483597
1307.94177246	21.8634567261
1308.38598633	19.2791309357
1308.82824707	12.727519989
1309.27246094	10.9230680466
1309.71655273	12.2068099976
1310.15881348	7.8278465271
1310.6027832	15.0979557037
1311.04504395	20.0254058838
1311.48901367	12.6192750931
1311.9329834	9.64148139954
1312.37512207	18.0060806274
1312.8190918	20.7689819336
1313.2611084	6.7109951973
1313.70507813	18.4781684875
1314.14709473	18.3393192291
1314.59094238	14.3724794388
1315.03283691	18.5495872498
1315.47668457	11.2367839813
1315.92053223	28.9440784454
1316.36242676	11.0068225861
1316.80615234	13.8048706055
1317.24804688	13.7831716537
1317.69177246	18.2443466187
1318.13354492	8.19994068146
1318.57714844	16.5246505737
1319.0189209	15.6530799866
1319.46264648	6.26302909851
1319.90429688	21.4221096039
1320.34790039	14.0288467407
1320.78955078	17.9137248993
1321.23120117	11.1667881012
1321.67468262	16.6698684692
1322.11633301	16.2109279633
1322.55981445	17.9324970245
1323.00134277	18.596414566
1323.44482422	11.5430231094
1323.88635254	22.3392772675
1324.32971191	13.6629285812
1324.77111816	14.0981378555
1325.21264648	10.4693555832
1325.65588379	17.7489433289
1326.09729004	4.3921713829
1326.54064941	16.1124744415
1326.98193359	15.7581720352
1327.42333984	8.83837890625
1327.86645508	6.98421144485
1328.30773926	21.2279586792
1328.74902344	11.1484231949
1329.19226074	13.9488210678
1329.63342285	11.5843381882
1330.07470703	8.86429405212
1330.5177002	0.881143093109
1330.9588623	8.18974876404
1331.40002441	13.2668352127
1331.84301758	16.5846118927
1332.28405762	14.5458154678
1332.72521973	22.430721283
1333.16809082	5.07620668411
1333.60913086	7.34440279007
1334.0501709	17.9235877991
1334.49304199	11.0005474091
1334.93395996	7.88007164001
1335.37487793	12.4013786316
1335.8157959	20.8944892883
1336.25854492	11.1526679993
1336.69946289	9.81977748871
1337.14038086	10.6229791641
1337.58117676	5.34917640686
1338.02380371	11.8861198425
1338.46459961	12.053896904
1338.90539551	14.1879854202
1339.34619141	2.6749227047
1339.78869629	4.01471424103
1340.22949219	11.8968486786
1340.67016602	2.44382810593
1341.11071777	8.96312141418
1341.5513916	7.55391073227
1341.99389648	9.43312549591
1342.43444824	13.1546573639
1342.875	9.08954524994
1343.31555176	7.14782571793
1343.75610352	14.6574459076
1344.19665527	5.72460985184
1344.63891602	17.4974689484
1345.0793457	5.37132406235
1345.51977539	2.18144071142e-020
1345.96020508	5.49830770493
1346.40063477	17.5991916656
1346.84094238	16.1099357605
1347.28137207	12.9984407425
1347.72167969	7.95886230469
1348.16381836	14.606921196
1348.60412598	13.077917099
1349.04431152	0.866109490395
1349.48461914	19.5585670471
1349.92480469	10.9522323608
1350.36499023	15.0433216095
1350.80517578	21.5218715668
1351.24523926	15.2940130234
1351.6854248	7.49231910706
1352.12548828	10.8457641602
1352.56555176	12.8291454315
1353.00561523	9.22734737396
1353.44567871	2.23834061623
1353.88574219	13.8953609467
1354.32568359	13.3677530289
1354.765625	14.3609962463
1355.20556641	12.6036987305
1355.64550781	12.6685276031
1356.08544922	16.5368690491
1356.52526855	11.9186248779
1356.96520996	12.3258237839
1357.4050293	12.2345705032
1357.84484863	22.0829811096
1358.2845459	19.3118476868
1358.72436523	6.06022119522
1359.1640625	17.4868774414
1359.60388184	12.7485971451
1360.0435791	7.75980234146
1360.4831543	9.30083179474
1360.92285156	11.9702653885
1361.36254883	19.5473670959
1361.80212402	17.0864295959
1362.24169922	16.3865299225
1362.68127441	15.994055748
1363.12084961	17.2102794647
1363.56030273	10.8304872513
1363.9979248	16.2943820953
1364.4375	18.4070224762
1364.87695313	2.50724244118
1365.31640625	15.1370382309
1365.7557373	16.3650417328
1366.19519043	21.2511386871
1366.63452148	13.5495042801
1367.07385254	9.42896747589
1367.51135254	18.2215747833
1367.95068359	10.6334142685
1368.38989258	11.4331445694
1368.82922363	8.95357322693
1369.26843262	19.2403450012
1369.7076416	13.8198928833
1370.14501953	21.2806930542
1370.58410645	15.9984359741
1371.02331543	16.8644371033
1371.46240234	4.00945329666
1371.90148926	13.5528450012
1372.33874512	5.6449341774
1372.77783203	14.8136329651
1373.21679688	13.1461772919
1373.65588379	4.47897768021
1374.09301758	20.8380641937
1374.53198242	7.01895332336
1374.97094727	9.61900901794
1375.40979004	13.9707460403
1375.84692383	5.1826415062
1376.2857666	15.0246324539
1376.72460938	16.320646286
1377.16345215	8.02319908142
1377.60046387	7.98879051208
1378.03918457	11.875535965
1378.47802734	13.6143865585
1378.91491699	10.8986740112
1379.3536377	9.87982845306
1379.7923584	20.492105484
1380.22912598	21.3291625977
1380.66784668	21.337594986
1381.10644531	19.9488487244
1381.54321289	17.1662387848
1381.98181152	10.37525177
1382.42041016	9.83684921265
1382.85705566	7.56435537338
1383.2956543	25.096124649
1383.73413086	7.89273738861
1384.17077637	12.3354520798
1384.60925293	11.5998516083
1385.04577637	43.5412826538
1385.48425293	9.6437702179
1385.92260742	19.2803592682
1386.35913086	13.2019233704
1386.79748535	15.9256534576
1387.23400879	11.8812246323
1387.67224121	7.98911333084
1388.10876465	25.876335144
1388.54699707	164.310470581
1388.98522949	408.540588379
1389.42163086	145.216918945
1389.85974121	27.132982254
1390.29614258	15.7491102219
1390.73425293	18.5859584808
1391.17053223	17.154045105
1391.60864258	16.0411052704
1392.04492188	15.4880418777
1392.48303223	17.4817371368
1392.91918945	17.1099071503
1393.35717773	12.3842334747
1393.79333496	9.8648481369
1394.23132324	7.35081720352
1394.66748047	16.3958511353
1395.10534668	8.13394069672
1395.54138184	10.9529714584
1395.97937012	12.1314706802
1396.4152832	8.47861289978
1396.85314941	10.7129974365
1397.28918457	11.5755815506
1397.72509766	10.8417510986
1398.1628418	13.0403175354
1398.59875488	22.3527603149
1399.03649902	10.860329628
1399.47241211	11.6957569122
1399.91015625	21.3247318268
1400.34594727	19.996263504
1400.78173828	16.295873642
1401.21936035	12.3634576797
1401.65515137	11.0796546936
1402.09265137	17.6528911591
1402.52844238	14.9137496948
1402.96411133	14.5654802322
1403.40161133	11.9570207596
1403.83728027	15.4612951279
1404.27294922	24.4228286743
1404.71032715	7.42560863495
1405.14587402	7.17749404907
1405.58154297	17.5226669312
1406.0189209	12.5542593002
1406.4543457	12.9671592712
1406.88989258	12.3644247055
1407.32714844	13.8508796692
1407.76269531	17.1807022095
1408.19812012	12.6647996902
1408.63354492	5.54635238647
1409.07067871	13.6370267868
1409.50610352	24.2758255005
1409.94140625	52.9012870789
1410.37854004	55.4476470947
1410.81384277	19.8559761047
1411.24914551	20.9265155792
1411.68444824	10.7589044571
1412.12145996	15.6778507233
1412.5567627	18.8952579498
1412.99194336	13.6122484207
1413.42712402	22.7520561218
1413.86218262	14.2853326797
1414.29919434	16.0755519867
1414.73425293	5.82801818848
1415.16943359	14.1992340088
1415.60449219	11.7349004745
1416.03942871	8.51991653442
1416.47631836	14.7426261902
1416.91137695	16.1119041443
1417.34631348	16.015127182
1417.78125	8.54649162292
1418.21618652	17.159576416
1418.65112305	13.3331069946
1419.08776855	7.93976449966
1419.52270508	12.5266294479
1419.95751953	14.3922319412
1420.39233398	19.0351238251
1420.82714844	15.7577934265
1421.26196289	22.2604923248
1421.69665527	20.928358078
1422.13134766	18.467218399
1422.56616211	7.66487503052
1423.00268555	19.8607940674
1423.43725586	17.7356491089
1423.87194824	3.89557147026
1424.30651855	8.91854190826
1424.74121094	15.6417922974
1425.17578125	13.5143079758
1425.61035156	11.1205816269
1426.0447998	13.0207633972
1426.47937012	16.793756485
1426.91381836	18.7366886139
1427.3482666	15.3267822266
1427.78283691	10.8069162369
1428.21716309	15.0408143997
1428.65161133	17.3736362457
1429.0859375	15.3258686066
1429.52038574	9.91629219055
1429.95471191	8.49193096161
1430.38903809	3.82459354401
1430.82336426	10.0754384995
1431.25756836	8.57735347748
1431.69189453	19.0068969727
1432.12609863	6.07571315765
1432.56030273	13.4514570236
1432.99450684	15.4516267776
1433.42858887	11.0970678329
1433.86279297	5.94229841232
1434.296875	7.59566164017
1434.73095703	8.0484495163
1435.16503906	23.0838298798
1435.59912109	17.6165924072
1436.03137207	15.8926229477
1436.46533203	21.8449726105
1436.89941406	13.8615159988
1437.33337402	20.7119407654
1437.76733398	10.3380117416
1438.20117188	23.3008213043
1438.63513184	13.0055084229
1439.06896973	21.8817329407
1439.50280762	14.4634790421
1439.93481445	19.6274852753
1440.36865234	17.2568874359
1440.80249023	16.2236919403
1441.23620605	9.16046619415
1441.67004395	20.6505088806
1442.10375977	17.6252765656
1442.53564453	16.0085926056
1442.96936035	18.5986938477
1443.4029541	6.30393743515
1443.83666992	6.59461450577
1444.27026367	15.7210006714
1444.70202637	11.2605981827
1445.13562012	21.1469688416
1445.56921387	20.4915561676
1446.00268555	14.141368866
1446.4362793	15.930226326
1446.86791992	13.5913705826
1447.3013916	26.0994415283
1447.73486328	13.3297319412
1448.16821289	11.6188783646
1448.59985352	14.4667072296
1449.03320313	17.3147296906
1449.46655273	12.5188560486
1449.89807129	-1.37378156133e-020
1450.3314209	12.8369350433
1450.76464844	6.25117874146
1451.19799805	26.1865940094
1451.62939453	20.9850311279
1452.06262207	23.946023941
1452.49584961	14.1069116592
1452.92724609	11.0411348343
1453.36035156	20.6071033478
1453.79345703	25.4984645844
1454.22485352	12.0249519348
1454.65795898	16.2536277771
1455.09094238	17.1285362244
1455.5222168	26.4199829102
1455.95532227	23.7891082764
1456.38647461	19.244228363
1456.81945801	17.1137714386
1457.25244141	15.4153661728
1457.68359375	10.2184553146
1458.11645508	12.915927887
1458.54943848	15.5584230423
1458.98046875	30.117433548
1459.41333008	6.49102497101
1459.84436035	7.65974378586
1460.27709961	9.87459850311
1460.70812988	15.9622583389
1461.14086914	17.8483867645
1461.5736084	16.8838882446
1462.0045166	17.4006977081
1462.43725586	15.665345192
1462.86816406	24.4046611786
1463.30078125	15.4585723877
1463.73168945	30.4087638855
1464.16430664	23.1407871246
1464.59509277	9.96637248993
1465.02758789	13.2843132019
1465.45837402	17.7923851013
1465.89086914	17.7075843811
1466.32165527	15.3067350388
1466.75415039	18.1433162689
1467.18481445	18.6511116028
1467.6171875	12.8790130615
1468.04785156	11.1906433105
1468.48022461	13.3355493546
1468.9107666	13.1707420349
1469.34130859	17.3407878876
1469.77368164	12.2529153824
1470.20422363	16.5245552063
1470.63647461	14.3070278168
1471.06689453	24.8723983765
1471.49926758	21.153219223
1471.9296875	21.8065547943
1472.35998535	13.5801458359
1472.79223633	17.1537475586
1473.22253418	12.0548276901
1473.65478516	20.6438331604
1474.08508301	16.796661377
1474.51525879	21.6021633148
1474.9473877	13.8058233261
1475.37768555	10.2604064941
1475.80786133	16.0895900726
1476.23986816	24.5355262756
1476.67004395	17.7800292969
1477.10021973	15.1242847443
1477.53222656	22.2140102386
1477.96228027	17.2152290344
1478.39245605	28.5003662109
1478.82434082	25.2513389587
1479.25439453	15.6081104279
1479.68432617	12.1061420441
1480.11621094	18.6688632965
1480.54614258	16.9718265533
1480.97619629	22.2274913788
1481.40612793	12.2168445587
1481.83789063	14.9375886917
1482.2677002	24.77967453
1482.69763184	28.2232227325
1483.12744141	15.3199396133
1483.55908203	16.6484184265
1483.9888916	15.4362401962
1484.41870117	17.8159370422
1484.84851074	15.9156694412
1485.2800293	21.124162674
1485.70983887	10.2060165405
1486.13952637	4.43671607971
1486.56921387	19.8122425079
1486.99890137	19.760225296
1487.43029785	13.7294616699
1487.85998535	23.0315170288
1488.28955078	17.079284668
1488.71911621	9.16998291016
1489.14868164	10.1596765518
1489.57824707	17.9419403076
1490.00952148	12.9635362625
1490.43908691	14.4713106155
1490.86853027	14.6410150528
1491.29797363	20.439666748
1491.72741699	20.3970375061
1492.15686035	8.3490819931
1492.58618164	3.32555770874
1493.015625	18.2963027954
1493.44677734	13.9735975266
1493.87609863	15.7461147308
1494.30541992	12.5232219696
1494.73461914	10.7228012085
1495.16394043	16.3539905548
1495.59313965	16.1710243225
1496.02233887	16.3687572479
1496.45153809	21.1710205078
1496.8807373	2.88603138924
1497.30993652	15.5815849304
1497.73901367	14.1878633499
1498.16809082	11.98873806
1498.59716797	9.96411800385
1499.02624512	12.2383165359
1499.45532227	13.3219089508
1499.88439941	12.0687961578
1500.31335449	21.040719986
1500.74230957	10.553565979
1501.17126465	8.71339797974
1501.60021973	13.5362262726
1502.0291748	19.6275939941
1502.45800781	20.1920413971
1502.88696289	19.5771331787
1503.3157959	13.3488512039
1503.74462891	9.82582092285
1504.17346191	9.2749671936
1504.60217285	25.5034580231
1505.03100586	18.9727191925
1505.4597168	22.9806652069
1505.88842773	13.8276424408
1506.31713867	18.6879234314
1506.74584961	17.4797363281
1507.17443848	20.7734947205
1507.60314941	16.673658371
1508.02990723	11.0498027802
1508.45849609	16.6394367218
1508.88708496	14.1439876556
1509.31567383	13.3288230896
1509.74414063	17.2449798584
1510.17272949	11.8529901505
1510.60119629	21.7592792511
1511.02966309	16.8926353455
1511.45629883	10.1569070816
1511.88476563	9.71191978455
1512.31311035	7.68981742859
1512.74157715	19.758398056
1513.16992188	15.4962940216
1513.59643555	9.23603248596
1514.02478027	12.9439840317
1514.45300293	15.4187078476
1514.88134766	10.7402000427
1515.30957031	8.83200550079
1515.73596191	15.8268556595
1516.16418457	9.2742099762
1516.59240723	14.9448289871
1517.02062988	19.792552948
1517.44873047	11.4848833084
1517.875	11.4640674591
1518.30310059	10.9609146118
1518.73120117	12.4913702011
1519.15930176	5.86459207535
1519.58557129	4.41992521286
1520.0135498	15.4513921738
1520.44152832	1.78739833832
1520.86767578	10.2946882248
1521.2956543	14.236281395
1521.72363281	8.43036079407
1522.14978027	9.67332267761
1522.57763672	4.04987627906e-021
1523.00549316	18.7675590515
1523.43334961	11.2045621872
