# Supplementary material for: Deep CO2 in the end-Triassic Central Atlantic Magmatic Province
Source: Nat Commun. 2020 Apr 7;11:1670. doi: 10.1038/s41467-020-15325-6 (PMC7138847; doi:10.1038/s41467-020-15325-6)
Supplement: Supplementary file 3 — Source Data 1 [file 41467_2020_15325_MOESM3_ESM.zip › CO2/NS21II_1Opx_Incl2_Bubble1_CO2.txt]

1069.07946777	9.7326374054
1069.53967285	12.6913309097
1070.00183105	6.80455112457
1070.46203613	12.2777414322
1070.92407227	10.6281423569
1071.38427734	8.42726898193
1071.84631348	9.70786571503
1072.30822754	6.25882911682
1072.76831055	5.34013080597
1073.23022461	-0.538347184658
1073.69030762	7.71391057968
1074.15222168	8.38658905029
1074.61218262	4.5985918045
1075.07397461	-1.17998230457
1075.53393555	4.64934396744
1075.99572754	5.31772661209
1076.45556641	0.694800138474
1076.9173584	1.08736932278
1077.37719727	3.38613605499
1077.83886719	-1.65542674065
1078.29870605	2.54886770248
1078.76037598	4.47085905075
1079.22009277	2.23172163963
1079.68164063	4.68878078461
1080.14135742	8.52407455444
1080.60290527	0.155035600066
1081.06262207	4.56403779984
1081.52404785	5.52794075012
1081.98364258	9.00614929199
1082.4432373	-3.13093400002
1082.90466309	2.52736401558
1083.36425781	4.66311168671
1083.82556152	1.04934024811
1084.28503418	3.61421823502
1084.74645996	4.76548242569
1085.20581055	6.44355487823
1085.6652832	1.96404755116
1086.12646484	6.0791926384
1086.58581543	2.57743120193
1087.04711914	2.73516345024
1087.50634766	16.6687717438
1087.96569824	8.91682815552
1088.42687988	4.02932214737
1088.8861084	10.0248403549
1089.34521484	2.64688539505
1089.80639648	0.950758159161
1090.26550293	3.88777589798
1090.72460938	1.18004393578
1091.18566895	1.98506367207
1091.64477539	4.02036142349
1092.10375977	2.3672990799
1092.56469727	11.8472337723
1093.02368164	6.01852083206
1093.48266602	1.28492975235
1093.94360352	1.13589560986
1094.40258789	3.95738482475
1094.8614502	5.42923688889
1095.3203125	6.42620229721
1095.78112793	9.7003660202
1096.23999023	8.93627738953
1096.69873047	1.5564249754
1097.1595459	2.10102844238
1097.61828613	5.94984340668
1098.07702637	4.55423069
1098.5357666	0.443963617086
1098.99633789	6.49252557755
1099.45507813	6.29630279541
1099.91369629	9.83332920074
1100.37231445	-0.118454538286
1100.83093262	11.7161941528
1101.29138184	9.01551628113
1101.75	14.2622470856
1102.20849609	15.694642067
1102.66699219	13.9585590363
1103.12548828	16.7483215332
1103.58581543	10.832742691
1104.04431152	7.0454750061
1104.50268555	13.2434692383
1104.96105957	14.9816846848
1105.41943359	17.3721542358
1105.87780762	20.1718997955
1106.3380127	11.7235574722
1106.79638672	5.09521627426
1107.25463867	12.014588356
1107.71289063	14.2221755981
1108.17114258	7.20948171616
1108.62927246	16.0549716949
1109.08752441	7.37509155273
1109.54748535	12.7189769745
1110.00561523	14.2208547592
1110.46374512	22.8495483398
1110.921875	15.9653692245
1111.37988281	16.0226554871
1111.8380127	6.93158960342
1112.29602051	0.695892870426
1112.75390625	12.5387611389
1113.21191406	23.5948925018
1113.66992188	15.6628656387
1114.12780762	10.1185913086
1114.58569336	13.6239480972
1115.04541016	18.2620887756
1115.5032959	17.201915741
1115.96105957	14.2980575562
1116.41894531	11.1413154602
1116.87670898	16.8149852753
1117.33447266	10.916882515
1117.79211426	17.7201576233
1118.24987793	16.3177928925
1118.70751953	17.3074150085
1119.16516113	10.1935901642
1119.62280273	15.1900091171
1120.08044434	13.9113302231
1120.53808594	19.1011180878
1120.99560547	14.1421175003
1121.453125	13.6749401093
1121.91064453	16.1579189301
1122.36816406	10.4121017456
1122.82556152	10.5662698746
1123.28112793	17.8247718811
1123.73852539	6.50995635986
1124.19592285	13.7012147903
1124.65332031	14.6301336288
1125.11071777	14.3737440109
1125.56799316	13.0561742783
1126.02526855	14.2744817734
1126.48254395	16.6922626495
1126.93981934	18.2880210876
1127.39709473	15.3125686646
1127.85424805	16.7984256744
1128.31140137	12.3844108582
1128.76672363	15.1277399063
1129.22387695	14.1889820099
1129.6809082	19.0887203217
1130.13806152	11.9750680923
1130.59509277	12.1670408249
1131.05212402	9.45906543732
1131.50915527	10.2386875153
1131.9642334	16.5033321381
1132.42114258	13.5995321274
1132.87817383	10.1906681061
1133.33508301	13.9589395523
1133.79199219	8.28029537201
1134.24890137	10.2298440933
1134.70373535	13.4046068192
1135.16064453	12.6735715866
1135.61743164	7.54905223846
1136.07421875	9.06065177917
1136.53100586	3.27017378807
1136.98583984	10.7345342636
1137.44250488	8.1320476532
1137.89916992	11.1244106293
1138.35583496	5.61256885529
1138.8125	3.08686828613
1139.26721191	8.29352855682
1139.72375488	6.189640522
1140.18029785	8.9288444519
1140.63696289	5.06177711487
1141.09155273	-0.56863206625
1141.54797363	9.8680229187
1142.0045166	2.90275168419
1142.45898438	-1.36295425892
1142.91552734	2.94037723541
1143.37182617	4.98483467102
1143.82824707	11.7516231537
1144.28271484	3.40509319305
1144.73901367	4.33600854874
1145.1953125	3.2274017334
1145.64978027	5.38973283768
1146.10595703	2.83313679695
1146.56225586	10.4991455078
1147.01660156	6.04388237
1147.47277832	3.09428834915
1147.92895508	3.78074240685
1148.38317871	0.806112885475
1148.8392334	-4.06786870956
1149.29541016	1.07752227783
1149.74951172	5.45781707764
1150.20556641	4.03960323334
1150.65966797	5.17308664322
1151.11572266	9.98498249054
1151.57165527	1.41192686558
1152.02575684	7.53978490829
1152.48168945	2.94090795517
1152.93566895	7.67073202133
1153.39160156	0.140127822757
1153.84741211	-0.0460576340556
1154.3013916	8.01619529724
1154.75720215	6.43557977676
1155.21105957	8.98784542084
1155.66687012	2.62245726585
1156.12072754	4.15155982971
1156.57641602	2.87140369415
1157.03210449	15.0453138351
1157.48583984	6.14540433884
1157.94152832	2.67371535301
1158.39526367	2.16102671623
1158.85083008	6.23526382446
1159.30456543	2.88006734848
1159.76013184	6.26958417892
1160.21374512	10.8487491608
1160.66918945	6.92862081528
1161.12280273	2.50446844101
1161.57824707	0.384653419256
1162.03186035	5.91574811935
1162.48730469	3.82653999329
1162.9407959	2.32206988335
1163.39611816	11.0818920135
1163.84960938	5.63798809052
1164.30297852	6.6730222702
1164.75830078	13.0035829544
1165.21166992	7.43590545654
1165.66687012	6.70993614197
1166.12023926	16.7648506165
1166.57543945	8.53531169891
1167.02868652	8.41210651398
1167.48388672	8.79743099213
1167.93713379	13.3882369995
1168.39038086	5.5275144577
1168.84545898	8.4411687851
1169.29858398	7.38034057617
1169.75170898	7.07568883896
1170.20678711	3.71505737305
1170.65979004	13.189663887
1171.11486816	7.84488725662
1171.56787109	9.58751296997
1172.02087402	-0.292605370283
1172.47583008	5.98941373825
1172.92871094	6.44119882584
1173.38171387	11.8240718842
1173.83654785	7.24376249313
1174.28942871	9.26373767853
1174.74230957	4.73113489151
1175.19714355	11.6285295486
1175.64990234	7.66666269302
1176.1027832	8.39029693604
1176.55749512	3.87703204155
1177.01025391	-1.07688188553
1177.4630127	8.94431304932
1177.91760254	7.60234165192
1178.37023926	6.04809427261
1178.82299805	11.7516021729
1179.27563477	9.01040935516
1179.73010254	5.3890504837
1180.18273926	5.79807281494
1180.63537598	0.000637137563899
1181.08789063	6.3418097496
1181.5423584	1.40517342091
1181.99487305	15.2537593842
1182.4473877	5.17784881592
1182.89978027	7.24318361282
1183.35412598	2.40013790131
1183.80651855	4.22214317322
1184.25891113	5.38870668411
1184.71130371	5.06307220459
1185.16369629	8.26312923431
1185.61791992	11.4305524826
1186.07019043	6.73184347153
1186.52246094	1.80988311768
1186.97473145	4.86038732529
1187.42700195	10.2534942627
1187.87915039	-0.437970548868
1188.33325195	0.0583715625107
1188.78540039	6.74795532227
1189.23754883	10.9768381119
1189.68969727	8.82469272614
1190.1418457	10.9357662201
1190.59387207	-0.205079555511
1191.04589844	3.99514198303
1191.49987793	7.65479135513
1191.9519043	2.72131919861
1192.40380859	7.98862171173
1192.85583496	4.17049598694
1193.30773926	11.8204307556
1193.75964355	6.42199134827
1194.21154785	3.93604516983
1194.66333008	10.6929149628
1195.11523438	11.0621862411
1195.5670166	3.21739387512
1196.01879883	5.66668128967
1196.47058105	7.25652170181
1196.92419434	7.82927179337
1197.37597656	11.6252794266
1197.82763672	5.53631258011
1198.27929688	4.30563688278
1198.73095703	15.0924072266
1199.18261719	12.0458469391
1199.63427734	8.11006832123
1200.08581543	10.8630342484
1200.53735352	3.59132838249
1200.9888916	3.61215591431
1201.44042969	5.79852485657
1201.89196777	6.75012683868
1202.34338379	5.11070728302
1202.7947998	4.52553606033
1203.24621582	-0.762476205826
1203.69763184	3.84125089645
1204.14904785	0.852821707726
1204.6003418	6.14768791199
1205.04980469	3.30620837212
1205.50109863	9.64464473724
1205.95239258	2.4442191124
1206.40368652	7.43617010117
1206.85498047	5.5733537674
1207.30615234	5.97736358643
1207.75732422	3.14971232414
1208.20849609	8.87084770203
1208.65966797	9.87875175476
1209.11071777	9.45140743256
1209.56188965	5.63061714172
1210.01293945	5.8511838913
1210.4621582	3.96761703491
1210.91308594	1.38705205917
1211.36413574	4.91862010956
1211.81518555	-0.464993327856
1212.26611328	6.48999500275
1212.71704102	9.78874111176
1213.16796875	5.06104326248
1213.61694336	0.364294052124
1214.06787109	1.32744431496
1214.51867676	2.29155349731
1214.96948242	10.2567710876
1215.42028809	11.7943620682
1215.87109375	4.82967090607
1216.31994629	7.2622385025
1216.77062988	2.40137243271
1217.22131348	5.01740074158
1217.67199707	3.7675409317
1218.12268066	7.67670154572
1218.57141113	3.92691850662
1219.02209473	3.3372194767
1219.47265625	5.54568767548
1219.92321777	10.3235111237
1220.37182617	8.8909368515
1220.8223877	7.82980394363
1221.27294922	9.33512973785
1221.72338867	4.23042392731
1222.17199707	9.65637588501
1222.62231445	8.11439037323
1223.07275391	4.60194921494
1223.52319336	10.1064090729
1223.97167969	9.36910915375
1224.42199707	7.74328660965
1224.87231445	14.8248748779
1225.32067871	14.0143461227
1225.77099609	5.65477752686
1226.22119141	8.29386997223
1226.66955566	10.046582222
1227.11975098	11.8834104538
1227.56994629	-1.30612254143
1228.01818848	11.6543893814
1228.46826172	13.9123744965
1228.91845703	2.48254537582
1229.36657715	6.35549116135
1229.81665039	8.59166240692
1230.26672363	6.59351873398
1230.71484375	6.75762844086
1231.16479492	5.77678155899
1231.61486816	10.4393949509
1232.06286621	4.63096618652
1232.51281738	7.6688709259
1232.96081543	5.72029161453
1233.41064453	6.00590467453
1233.8605957	9.83716773987
1234.30847168	5.61493778229
1234.75830078	6.25681400299
1235.20617676	1.97875463963
1235.65600586	9.66246318817
1236.10375977	9.81794071198
1236.55358887	4.26980876923
1237.00317383	3.38252162933
1237.4510498	8.54577541351
1237.90063477	7.67233753204
1238.34838867	12.4519615173
1238.79797363	2.29018211365
1239.24572754	7.64226198196
1239.69519043	-0.565149366856
1240.14294434	6.20798301697
1240.59240723	4.20010280609
1241.04003906	9.38248157501
1241.48950195	9.54100036621
1241.93701172	4.95165014267
1242.38647461	11.0644798279
1242.83398438	5.95574998856
1243.2833252	6.63669490814
1243.73083496	-1.9730335474
1244.18017578	9.39457130432
1244.62756348	9.93767261505
1245.07495117	8.06828022003
1245.52416992	7.67014217377
1245.97155762	3.27626729012
1246.42077637	9.86657714844
1246.86804199	9.13455104828
1247.31726074	4.81140184402
1247.76452637	9.20676612854
1248.21179199	5.63962984085
1248.66088867	10.6116266251
1249.10803223	-1.02707433701
1249.55712891	5.49264383316
1250.00427246	0.43992036581
1250.45129395	5.36118745804
1250.90026855	8.96720409393
1251.34741211	8.51493644714
1251.79443359	6.81760692596
1252.2434082	7.49873161316
1252.69042969	11.0191497803
1253.13928223	7.58898830414
1253.58618164	9.1802816391
1254.03320313	7.54961395264
1254.48193359	4.0891046524
1254.92883301	3.46825146675
1255.37573242	7.22048711777
1255.82263184	10.1945571899
1256.27124023	6.10782814026
1256.71813965	2.52896904945
1257.16491699	8.03329086304
1257.61352539	8.57589912415
1258.06018066	3.83195543289
1258.50695801	3.63611221313
1258.95361328	5.57452964783
1259.40222168	6.59227609634
1259.84887695	10.2987689972
1260.29541016	0.443708986044
1260.74206543	6.74554204941
1261.19055176	15.4774284363
1261.63708496	5.38570356369
1262.08361816	9.91948890686
1262.53015137	8.89769744873
1262.97851563	7.35935020447
1263.42492676	14.2297687531
1263.87133789	9.69402694702
1264.31774902	7.71052026749
1264.76416016	6.03067350388
1265.21240234	11.4018697739
1265.65881348	10.6280183792
1266.10510254	16.3322696686
1266.5513916	8.57392311096
1266.99768066	12.3201761246
1267.44580078	6.73872232437
1267.89208984	10.7319078445
1268.33825684	8.09079837799
1268.78442383	3.17759346962
1269.23059082	5.10245132446
1269.67675781	11.9383153915
1270.1229248	8.02184391022
1270.56896973	12.188788414
1271.01696777	4.15415000916
1271.4630127	7.24293422699
1271.90905762	8.34683132172
1272.35510254	8.61036300659
1272.80102539	4.91441488266
1273.24707031	7.6820306778
1273.69299316	7.27504348755
1274.13891602	6.52585077286
1274.5847168	8.38073730469
1275.03063965	8.79157066345
1275.47644043	7.77165794373
1275.92236328	7.70819997787
1276.36999512	13.2095298767
1276.8157959	8.03511810303
1277.26147461	7.65747594833
1277.70727539	9.59893417358
1278.1529541	5.58488321304
1278.59863281	7.63221359253
1279.04431152	7.96691226959
1279.48999023	9.25907516479
1279.93566895	6.51558876038
1280.38122559	11.4439086914
1280.82678223	9.08646774292
1281.27233887	5.27331781387
1281.71789551	2.66105055809
1282.16333008	8.72418117523
1282.60888672	10.4831609726
1283.05432129	12.6631393433
1283.4979248	10.8091669083
1283.94335938	4.37339353561
1284.38867188	10.7170934677
1284.83410645	11.7604980469
1285.27941895	13.1604576111
1285.72473145	46.1715774536
1286.17004395	134.076644897
1286.61535645	57.6329231262
1287.06066895	14.3101654053
1287.50585938	15.2032556534
1287.9510498	4.56586790085
1288.39624023	8.10496234894
1288.83959961	5.86606502533
1289.28466797	7.46961927414
1289.7298584	6.77328252792
1290.17492676	11.0915908813
1290.61999512	8.13869667053
1291.06506348	10.1560916901
1291.51013184	5.33417844772
1291.95507813	10.2900524139
1292.39819336	1.71614706516
1292.84326172	2.8654460907
1293.28820801	9.02156543732
1293.73303223	10.8631429672
1294.17797852	10.4726877213
1294.62097168	0.367383003235
1295.0657959	5.40178585052
1295.51062012	10.1242513657
1295.95544434	7.95875024796
1296.40026855	4.62212944031
1296.84313965	6.43685007095
1297.2878418	9.87245368958
1297.73266602	5.3754067421
1298.17736816	8.25087738037
1298.62011719	8.25208854675
1299.06481934	7.85873365402
1299.50939941	10.5174751282
1299.95397949	8.67117881775
1300.39672852	11.4338788986
1300.84130859	3.44756150246
1301.2857666	8.77052974701
1301.73034668	7.49040031433
1302.17297363	7.14545154572
1302.61743164	7.50668668747
1303.06188965	6.33714294434
1303.50439453	-0.126317858696
1303.94885254	2.62385463715
1304.39318848	3.26015543938
1304.83569336	3.96437501907
1305.2800293	6.31163167953
1305.72436523	-0.337502539158
1306.16674805	1.18047058582
1306.61108398	3.99234771729
1307.05529785	8.50196266174
1307.49768066	8.05609893799
1307.94177246	0.932337224483
1308.38598633	0.429387718439
1308.82824707	12.3380155563
1309.27246094	1.36607265472
1309.71655273	7.82550382614
1310.15881348	4.03826570511
1310.6027832	5.97400331497
1311.04504395	6.75242519379
1311.48901367	6.4476480484
1311.9329834	13.5928106308
1312.37512207	2.11941957474
1312.8190918	3.34525728226
1313.2611084	4.4437084198
1313.70507813	1.02889335155
1314.14709473	3.83792543411
1314.59094238	8.54293441772
1315.03283691	5.0691781044
1315.47668457	3.90173697472
1315.92053223	5.87749147415
1316.36242676	2.30776143074
1316.80615234	4.28086328506
1317.24804688	7.34229850769
1317.69177246	10.3317966461
1318.13354492	1.2449400425
1318.57714844	6.78792142868
1319.0189209	6.19926261902
1319.46264648	5.38892459869
1319.90429688	3.62864089012
1320.34790039	2.73584294319
1320.78955078	2.48600721359
1321.23120117	5.43760585785
1321.67468262	0.711163163185
1322.11633301	4.17619037628
1322.55981445	1.44130337238
1323.00134277	11.324139595
1323.44482422	6.19053220749
1323.88635254	4.61291599274
1324.32971191	0.781629502773
1324.77111816	1.88890779018
1325.21264648	7.03002357483
1325.65588379	5.79778385162
1326.09729004	4.62701749802
1326.54064941	1.81184434891
1326.98193359	1.61312866211
1327.42333984	3.57663869858
1327.86645508	2.70184588432
1328.30773926	3.57484865189
1328.74902344	-0.563275933266
1329.19226074	4.74224376678
1329.63342285	4.7747387886
1330.07470703	-0.610341250896
1330.5177002	1.86849248409
1330.9588623	4.59762239456
1331.40002441	1.45037782192
1331.84301758	2.34838581085
1332.28405762	-4.93298387527
1332.72521973	2.95997786522
1333.16809082	-0.255079329014
1333.60913086	6.91295385361
1334.0501709	4.74176883698
1334.49304199	6.2344956398
1334.93395996	1.42850184441
1335.37487793	5.95758390427
1335.8157959	-0.0155197996646
1336.25854492	3.74054884911
1336.69946289	-2.86718273163
1337.14038086	2.22064638138
1337.58117676	6.51602315903
1338.02380371	2.1467423439
1338.46459961	4.53297615051
1338.90539551	4.34584379196
1339.34619141	-0.747216522694
1339.78869629	0.138182297349
1340.22949219	5.79613924026
1340.67016602	3.50194716454
1341.11071777	1.32320451736
1341.5513916	-5.73660469055
1341.99389648	6.96586990356
1342.43444824	4.12901639938
1342.875	0.91611456871
1343.31555176	0.600664973259
1343.75610352	-0.57659214735
1344.19665527	0.277091383934
1344.63891602	4.16150140762
1345.0793457	4.93663740158
1345.51977539	4.33399820328
1345.96020508	5.41657495499
1346.40063477	4.2121090889
1346.84094238	2.74548053741
1347.28137207	4.4060997963
1347.72167969	1.43505334854
1348.16381836	-0.860517263412
1348.60412598	2.92116832733
1349.04431152	8.95483016968
1349.48461914	1.62818539143
1349.92480469	8.96312713623
1350.36499023	4.65028047562
1350.80517578	8.34630966187
1351.24523926	2.35459470749
1351.6854248	4.95473146439
1352.12548828	3.75198578835
1352.56555176	9.12172031403
1353.00561523	3.82658743858
1353.44567871	3.54624462128
1353.88574219	5.80959415436
1354.32568359	1.77327287197
1354.765625	2.50168561935
1355.20556641	10.8062353134
1355.64550781	5.1556429863
1356.08544922	2.4710829258
1356.52526855	-0.790744006634
1356.96520996	7.53423404694
1357.4050293	6.72648239136
1357.84484863	2.40513896942
1358.2845459	-0.438977569342
1358.72436523	10.3085689545
1359.1640625	7.02184009552
1359.60388184	3.82244324684
1360.0435791	1.36013543606
1360.4831543	1.09104847908
1360.92285156	8.12955760956
1361.36254883	3.63883042336
1361.80212402	5.89523601532
1362.24169922	1.93334960938
1362.68127441	1.65086245537
1363.12084961	6.26872253418
1363.56030273	9.02551937103
1363.9979248	7.06018066406
1364.4375	3.39846611023
1364.87695313	1.39921998978
1365.31640625	8.86888313293
1365.7557373	4.02910804749
1366.19519043	10.7212305069
1366.63452148	7.00900602341
1367.07385254	4.07375383377
1367.51135254	0.647531449795
1367.95068359	6.82637500763
1368.38989258	0.589597284794
1368.82922363	-0.314175903797
1369.26843262	6.43961191177
1369.7076416	9.89580631256
1370.14501953	10.67436409
1370.58410645	9.67074775696
1371.02331543	8.20984077454
1371.46240234	3.75032281876
1371.90148926	2.25696158409
1372.33874512	2.70694589615
1372.77783203	4.46537160873
1373.21679688	6.44822502136
1373.65588379	9.01936817169
1374.09301758	5.77890825272
1374.53198242	9.17055034637
1374.97094727	2.45578050613
1375.40979004	7.97628831863
1375.84692383	3.46035003662
1376.2857666	4.53587055206
1376.72460938	14.2553911209
1377.16345215	9.08683872223
1377.60046387	7.11349201202
1378.03918457	6.74248933792
1378.47802734	9.63638401031
1378.91491699	6.66801404953
1379.3536377	6.02594614029
1379.7923584	6.43389987946
1380.22912598	8.51948547363
1380.66784668	4.87684440613
1381.10644531	3.87118172646
1381.54321289	0.190334111452
1381.98181152	5.73520994186
1382.42041016	4.24262666702
1382.85705566	10.4747228622
1383.2956543	1.26119220257
1383.73413086	3.64058470726
1384.17077637	3.47051382065
1384.60925293	5.46590042114
1385.04577637	42.3438072205
1385.48425293	8.75825691223
1385.92260742	-2.32734560966
1386.35913086	14.6060590744
1386.79748535	8.55151367188
1387.23400879	7.483959198
1387.67224121	6.84785604477
1388.10876465	15.4251670837
1388.54699707	90.0612945557
1388.98522949	200.267333984
1389.42163086	35.5891342163
1389.85974121	4.57431936264
1390.29614258	2.86841511726
1390.73425293	2.28207564354
1391.17053223	10.8318147659
1391.60864258	3.09784913063
1392.04492188	2.75569438934
1392.48303223	4.32182168961
1392.91918945	5.34116697311
1393.35717773	9.06516647339
1393.79333496	1.30146467686
1394.23132324	7.15741062164
1394.66748047	4.95858860016
1395.10534668	6.39048719406
1395.54138184	2.66153287888
1395.97937012	9.24134922028
1396.4152832	3.74447917938
1396.85314941	4.48336601257
1397.28918457	1.18751883507
1397.72509766	-0.760437607765
1398.1628418	4.5823802948
1398.59875488	3.50779485703
1399.03649902	7.94573926926
1399.47241211	8.48955917358
1399.91015625	5.58703136444
1400.34594727	6.87686920166
1400.78173828	8.34024524689
1401.21936035	11.0792865753
1401.65515137	6.08484888077
1402.09265137	8.20868968964
1402.52844238	4.59918832779
1402.96411133	7.85121297836
1403.40161133	8.11954593658
1403.83728027	10.5469322205
1404.27294922	7.95748758316
1404.71032715	6.76385831833
1405.14587402	9.37981510162
1405.58154297	4.2984161377
1406.0189209	5.04323387146
1406.4543457	7.83574914932
1406.88989258	6.20000553131
1407.32714844	7.25911331177
1407.76269531	9.07660007477
1408.19812012	7.68510627747
1408.63354492	4.29615402222
1409.07067871	2.86047005653
1409.50610352	8.14650058746
1409.94140625	23.9031200409
1410.37854004	21.8051509857
1410.81384277	14.832701683
1411.24914551	8.13678073883
1411.68444824	13.0899744034
1412.12145996	7.88288545609
1412.5567627	8.57732582092
1412.99194336	5.88506698608
1413.42712402	7.95583486557
1413.86218262	6.64879465103
1414.29919434	11.5359859467
1414.73425293	5.06997203827
1415.16943359	9.15311336517
1415.60449219	3.18733859062
1416.03942871	8.78920555115
1416.47631836	4.9109172821
1416.91137695	2.5235888958
1417.34631348	4.56383275986
1417.78125	2.25029730797
1418.21618652	6.19632196426
1418.65112305	2.29440569878
1419.08776855	5.51072216034
1419.52270508	9.74387741089
1419.95751953	3.73733377457
1420.39233398	3.75945281982
1420.82714844	-0.79653429985
1421.26196289	0.945925474167
1421.69665527	6.46116924286
1422.13134766	4.00677061081
1422.56616211	4.986743927
1423.00268555	8.86583995819
1423.43725586	4.63128519058
1423.87194824	6.62424278259
1424.30651855	9.45740604401
1424.74121094	5.43032121658
1425.17578125	12.7256889343
1425.61035156	11.6292657852
1426.0447998	8.68676948547
1426.47937012	13.1918106079
1426.91381836	2.6787571907
1427.3482666	5.1092710495
1427.78283691	5.76256322861
1428.21716309	2.50168275833
1428.65161133	8.44837474823
1429.0859375	7.42013502121
1429.52038574	5.06396770477
1429.95471191	6.44855833054
1430.38903809	7.52691650391
1430.82336426	10.9145765305
1431.25756836	8.27311611176
1431.69189453	8.17454051971
1432.12609863	7.72945165634
1432.56030273	2.42866969109
1432.99450684	4.10690736771
1433.42858887	9.57121658325
1433.86279297	10.0677394867
1434.296875	3.63088846207
1434.73095703	9.04349136353
1435.16503906	9.55534553528
1435.59912109	10.5438261032
1436.03137207	5.47359895706
1436.46533203	8.79102516174
1436.89941406	7.58064842224
1437.33337402	9.56583309174
1437.76733398	10.3227090836
1438.20117188	7.17600011826
1438.63513184	6.78888368607
1439.06896973	1.92944586277
1439.50280762	0.519079148769
1439.93481445	9.02998638153
1440.36865234	9.51422119141
1440.80249023	8.83923625946
1441.23620605	7.06128835678
1441.67004395	4.86166906357
1442.10375977	12.1127567291
1442.53564453	1.90979862213
1442.96936035	9.1510219574
1443.4029541	9.19704818726
1443.83666992	4.20977306366
1444.27026367	13.5703802109
1444.70202637	13.4088449478
1445.13562012	10.5279035568
1445.56921387	12.0399446487
1446.00268555	14.3751869202
1446.4362793	9.78291320801
1446.86791992	10.4462928772
1447.3013916	7.12204837799
1447.73486328	9.68735408783
1448.16821289	7.90476608276
1448.59985352	4.46150922775
1449.03320313	9.03806972504
1449.46655273	5.64810800552
1449.89807129	-3.3527905941
1450.3314209	4.46400165558
1450.76464844	6.13965129852
1451.19799805	13.523141861
1451.62939453	-3.31394004822
1452.06262207	7.17068481445
1452.49584961	10.5487909317
1452.92724609	10.0247220993
1453.36035156	9.33301067352
1453.79345703	4.98677253723
1454.22485352	11.2509717941
1454.65795898	7.29326152802
1455.09094238	4.58160018921
1455.5222168	8.5641450882
1455.95532227	8.65620422363
1456.38647461	2.34041953087
1456.81945801	10.2164859772
1457.25244141	12.5489492416
1457.68359375	8.79233264923
1458.11645508	9.96932506561
1458.54943848	14.8672304153
1458.98046875	8.36647319794
1459.41333008	16.4403171539
1459.84436035	10.1900367737
1460.27709961	12.098361969
1460.70812988	6.34334182739
1461.14086914	8.8784866333
1461.5736084	9.59817123413
1462.0045166	10.6482105255
1462.43725586	9.05457687378
1462.86816406	8.72595024109
1463.30078125	12.3378229141
1463.73168945	9.83347129822
1464.16430664	9.65188121796
1464.59509277	11.656370163
1465.02758789	6.4227347374
1465.45837402	9.34091854095
1465.89086914	11.6094903946
1466.32165527	12.9314966202
1466.75415039	9.57688045502
1467.18481445	4.41067314148
1467.6171875	5.84274244308
1468.04785156	11.3009538651
1468.48022461	7.87249803543
1468.9107666	10.8269920349
1469.34130859	11.5440015793
1469.77368164	0.74096095562
1470.20422363	9.37402820587
1470.63647461	7.93692398071
1471.06689453	10.0900754929
1471.49926758	10.0092592239
1471.9296875	6.66093873978
1472.35998535	9.71516227722
1472.79223633	13.8368711472
1473.22253418	7.18528842926
1473.65478516	9.11543655396
1474.08508301	14.508564949
1474.51525879	14.1229219437
1474.9473877	7.61150312424
1475.37768555	10.6937112808
1475.80786133	11.7113275528
1476.23986816	12.5912275314
1476.67004395	9.23806190491
1477.10021973	5.53950452805
1477.53222656	11.4782218933
1477.96228027	10.4608745575
1478.39245605	13.2693014145
1478.82434082	6.29476976395
1479.25439453	11.0452489853
1479.68432617	9.15859413147
1480.11621094	6.97209024429
1480.54614258	4.429002285
1480.97619629	9.28136730194
1481.40612793	12.7854261398
1481.83789063	7.00003862381
1482.2677002	2.29452037811
1482.69763184	8.0439414978
1483.12744141	9.73918056488
1483.55908203	8.43876171112
1483.9888916	8.66269207001
1484.41870117	12.1299142838
1484.84851074	4.55648326874
1485.2800293	7.29201555252
1485.70983887	8.00469207764
1486.13952637	7.84447240829
1486.56921387	5.57924509048
1486.99890137	9.0637216568
1487.43029785	11.9739952087
1487.85998535	14.4228429794
1488.28955078	8.66824054718
1488.71911621	4.70550966263
1489.14868164	8.49678134918
1489.57824707	7.58698415756
1490.00952148	0.898818075657
1490.43908691	8.85837841034
1490.86853027	9.80225086212
1491.29797363	5.25776720047
1491.72741699	3.50663971901
1492.15686035	9.04080200195
1492.58618164	5.17605829239
1493.015625	10.3980321884
1493.44677734	7.85921049118
1493.87609863	7.09299087524
1494.30541992	7.7288146019
1494.73461914	8.97419643402
1495.16394043	6.10807561874
1495.59313965	7.0983338356
1496.02233887	1.25725603104
1496.45153809	2.66202569008
1496.8807373	2.91611719131
1497.30993652	4.32200956345
1497.73901367	6.30635070801
1498.16809082	11.2979402542
1498.59716797	7.78854227066
1499.02624512	2.45075416565
1499.45532227	0.844851434231
1499.88439941	1.34486186504
1500.31335449	3.68952250481
1500.74230957	1.7288043499
1501.17126465	12.8024024963
1501.60021973	1.18130111694
1502.0291748	2.74334287643
1502.45800781	2.70552229881
1502.88696289	8.22442245483
1503.3157959	5.20691394806
1503.74462891	6.72438621521
1504.17346191	6.27757453918
1504.60217285	1.40973854065
1505.03100586	9.04825592041
1505.4597168	4.81449317932
1505.88842773	0.921972990036
1506.31713867	5.38916158676
1506.74584961	1.27085638046
1507.17443848	-1.8726824522
1507.60314941	8.8864364624
1508.02990723	7.75453472137
1508.45849609	4.88380241394
1508.88708496	3.15909957886
1509.31567383	-2.15930199623
1509.74414063	8.05557060242
1510.17272949	3.62194037437
1510.60119629	4.43596124649
1511.02966309	0.119858302176
1511.45629883	7.23675107956
1511.88476563	5.78303337097
1512.31311035	5.88264513016
1512.74157715	3.1372191906
1513.16992188	4.09345912933
1513.59643555	2.71386575699
1514.02478027	3.81083917618
1514.45300293	2.36650729179
1514.88134766	1.40263390541
1515.30957031	7.67665100098
1515.73596191	0.241863057017
1516.16418457	1.24013471603
1516.59240723	0.754800140858
1517.02062988	3.66995549202
1517.44873047	2.36728072166
1517.875	6.01186800003
1518.30310059	6.66656446457
1518.73120117	3.88563895226
1519.15930176	-0.772495925426
1519.58557129	6.53197193146
1520.0135498	0.981168329716
1520.44152832	2.60198998451
1520.86767578	-3.02662467957
1521.2956543	1.02213048935
1521.72363281	-4.65000152588
1522.14978027	0.389760702848
1522.57763672	0.218538984656
1523.00549316	0.420109122992
1523.43334961	5.08025741577
