# Supplementary material for: Deep CO2 in the end-Triassic Central Atlantic Magmatic Province
Source: Nat Commun. 2020 Apr 7;11:1670. doi: 10.1038/s41467-020-15325-6 (PMC7138847; doi:10.1038/s41467-020-15325-6)
Supplement: Supplementary file 3 — Source Data 1 [file 41467_2020_15325_MOESM3_ESM.zip › CO2/NS21II_1Opx_Incl3_Bubble1_CO2.txt]

1069.07946777	0.248218968511
1069.53967285	15.9163160324
1070.00183105	18.8275814056
1070.46203613	0.759306073189
1070.92407227	12.0040559769
1071.38427734	-0.0582008138299
1071.84631348	2.87523436546
1072.30822754	4.76571178436
1072.76831055	-2.15834164619
1073.23022461	9.09620952606
1073.69030762	1.28442358971
1074.15222168	17.1904773712
1074.61218262	4.25703573227
1075.07397461	20.9262561798
1075.53393555	11.09578228
1075.99572754	11.1908369064
1076.45556641	18.3736419678
1076.9173584	11.8701334
1077.37719727	15.3426465988
1077.83886719	9.99635314941
1078.29870605	23.8701610565
1078.76037598	5.42741155624
1079.22009277	6.64933872223
1079.68164063	17.5426826477
1080.14135742	9.24900627136
1080.60290527	14.3958415985
1081.06262207	14.2755994797
1081.52404785	18.3130722046
1081.98364258	18.1083297729
1082.4432373	10.7876825333
1082.90466309	7.05932998657
1083.36425781	17.8379325867
1083.82556152	23.7028999329
1084.28503418	21.1956310272
1084.74645996	28.5986366272
1085.20581055	17.6755714417
1085.6652832	17.018119812
1086.12646484	5.74964427948
1086.58581543	19.4303245544
1087.04711914	16.7447681427
1087.50634766	12.4134378433
1087.96569824	11.0707139969
1088.42687988	18.5154476166
1088.8861084	21.6151390076
1089.34521484	28.4771385193
1089.80639648	29.5754528046
1090.26550293	17.41447258
1090.72460938	21.4942073822
1091.18566895	24.7621746063
1091.64477539	27.7631511688
1092.10375977	21.016330719
1092.56469727	20.6536560059
1093.02368164	30.0623455048
1093.48266602	19.5707092285
1093.94360352	22.0702590942
1094.40258789	30.5156936646
1094.8614502	23.1888751984
1095.3203125	20.9207191467
1095.78112793	31.5146503448
1096.23999023	37.0084075928
1096.69873047	23.332529068
1097.1595459	23.5375270844
1097.61828613	35.0410499573
1098.07702637	19.6166725159
1098.5357666	29.006362915
1098.99633789	26.0243682861
1099.45507813	37.417930603
1099.91369629	30.2576274872
1100.37231445	31.2496566772
1100.83093262	23.9393959045
1101.29138184	45.5001220703
1101.75	20.4834747314
1102.20849609	38.9722099304
1102.66699219	37.652431488
1103.12548828	33.1578369141
1103.58581543	31.1561164856
1104.04431152	32.8810424805
1104.50268555	32.0905151367
1104.96105957	36.0830001831
1105.41943359	28.9897499084
1105.87780762	24.5524330139
1106.3380127	28.1626796722
1106.79638672	20.4599552155
1107.25463867	31.4218444824
1107.71289063	26.3203678131
1108.17114258	27.2622432709
1108.62927246	35.8664512634
1109.08752441	26.6988887787
1109.54748535	31.9526100159
1110.00561523	29.4159965515
1110.46374512	33.0185241699
1110.921875	27.9311237335
1111.37988281	36.7486763
1111.8380127	40.2721672058
1112.29602051	40.677230835
1112.75390625	39.6910209656
1113.21191406	27.5926532745
1113.66992188	44.9632873535
1114.12780762	40.1188163757
1114.58569336	30.8120727539
1115.04541016	28.9482955933
1115.5032959	44.2974395752
1115.96105957	25.1263694763
1116.41894531	23.9420261383
1116.87670898	27.1112499237
1117.33447266	37.6235466003
1117.79211426	26.2897624969
1118.24987793	31.8905696869
1118.70751953	37.1769142151
1119.16516113	30.6696014404
1119.62280273	22.1958122253
1120.08044434	25.792131424
1120.53808594	33.3827857971
1120.99560547	32.2537879944
1121.453125	39.1600761414
1121.91064453	40.3001594543
1122.36816406	25.0120201111
1122.82556152	35.9914131165
1123.28112793	35.8772201538
1123.73852539	28.7891521454
1124.19592285	21.9098129272
1124.65332031	38.6166725159
1125.11071777	34.236782074
1125.56799316	37.6751327515
1126.02526855	29.9222431183
1126.48254395	37.7860527039
1126.93981934	32.6093711853
1127.39709473	23.7396888733
1127.85424805	39.7931938171
1128.31140137	12.2876729965
1128.76672363	25.7974071503
1129.22387695	12.8672904968
1129.6809082	17.2006855011
1130.13806152	16.5348377228
1130.59509277	21.1902961731
1131.05212402	18.3320541382
1131.50915527	29.5408859253
1131.9642334	24.6702575684
1132.42114258	20.339838028
1132.87817383	25.3330192566
1133.33508301	24.7015705109
1133.79199219	29.0185546875
1134.24890137	20.9023418427
1134.70373535	18.7090206146
1135.16064453	11.737446785
1135.61743164	20.6201400757
1136.07421875	16.1785106659
1136.53100586	21.2815361023
1136.98583984	5.19909286499
1137.44250488	19.1365089417
1137.89916992	14.4220056534
1138.35583496	16.6297054291
1138.8125	13.862783432
1139.26721191	14.8768234253
1139.72375488	17.0807857513
1140.18029785	12.9213466644
1140.63696289	17.5709075928
1141.09155273	16.8808879852
1141.54797363	16.5818538666
1142.0045166	-1.78390324116
1142.45898438	17.5551586151
1142.91552734	22.1047458649
1143.37182617	10.5373783112
1143.82824707	23.2299232483
1144.28271484	13.9734277725
1144.73901367	11.3953590393
1145.1953125	15.2771034241
1145.64978027	20.576461792
1146.10595703	8.44793987274
1146.56225586	0.745363414288
1147.01660156	4.46811103821
1147.47277832	14.710067749
1147.92895508	18.9879741669
1148.38317871	12.4636821747
1148.8392334	10.6647291183
1149.29541016	5.77653980255
1149.74951172	11.166258812
1150.20556641	14.8623685837
1150.65966797	12.6907091141
1151.11572266	14.5860042572
1151.57165527	11.8672542572
1152.02575684	18.3410282135
1152.48168945	16.6660900116
1152.93566895	11.7808933258
1153.39160156	14.3596401215
1153.84741211	12.1823167801
1154.3013916	9.76358604431
1154.75720215	0.860230505466
1155.21105957	7.08100032806
1155.66687012	24.4623260498
1156.12072754	12.0174827576
1156.57641602	19.0076522827
1157.03210449	10.2396907806
1157.48583984	20.7404155731
1157.94152832	15.6216869354
1158.39526367	15.9653921127
1158.85083008	16.0137271881
1159.30456543	10.5934467316
1159.76013184	14.6671123505
1160.21374512	21.2451267242
1160.66918945	11.7474584579
1161.12280273	29.3961429596
1161.57824707	22.5980587006
1162.03186035	9.70354938507
1162.48730469	12.8641719818
1162.9407959	1.88754475117
1163.39611816	13.8959321976
1163.84960938	21.3790359497
1164.30297852	23.5060119629
1164.75830078	16.1590995789
1165.21166992	14.0926198959
1165.66687012	18.0463371277
1166.12023926	25.3926277161
1166.57543945	14.8243732452
1167.02868652	12.3630018234
1167.48388672	11.2717018127
1167.93713379	24.4476413727
1168.39038086	22.8186168671
1168.84545898	11.3964147568
1169.29858398	17.001209259
1169.75170898	11.9501562119
1170.20678711	13.3097915649
1170.65979004	11.6234264374
1171.11486816	13.8622150421
1171.56787109	15.9752464294
1172.02087402	10.1245517731
1172.47583008	13.4379873276
1172.92871094	14.1836414337
1173.38171387	13.1984672546
1173.83654785	11.7028942108
1174.28942871	12.6595945358
1174.74230957	10.0867757797
1175.19714355	16.8502368927
1175.64990234	14.900633812
1176.1027832	17.4799633026
1176.55749512	16.8859672546
1177.01025391	21.9623565674
1177.4630127	7.75959253311
1177.91760254	17.044713974
1178.37023926	7.65810728073
1178.82299805	9.81672286987
1179.27563477	17.6306800842
1179.73010254	6.19396066666
1180.18273926	17.6234645844
1180.63537598	12.4848327637
1181.08789063	10.5920810699
1181.5423584	9.99198150635
1181.99487305	15.8536691666
1182.4473877	22.4887924194
1182.89978027	23.9052791595
1183.35412598	16.6373882294
1183.80651855	19.7511615753
1184.25891113	14.8179512024
1184.71130371	35.9452629089
1185.16369629	7.80541467667
1185.61791992	5.0306968689
1186.07019043	17.9316902161
1186.52246094	16.0437355042
1186.97473145	20.4379520416
1187.42700195	17.881149292
1187.87915039	16.689365387
1188.33325195	12.4043931961
1188.78540039	9.9470615387
1189.23754883	14.9969129562
1189.68969727	27.9716930389
1190.1418457	8.58644390106
1190.59387207	17.9111804962
1191.04589844	23.6893444061
1191.49987793	8.24319648743
1191.9519043	22.7978210449
1192.40380859	23.4707145691
1192.85583496	22.9917068481
1193.30773926	13.8549423218
1193.75964355	16.413230896
1194.21154785	16.3455429077
1194.66333008	17.1808872223
1195.11523438	14.7709732056
1195.5670166	16.0094280243
1196.01879883	20.1193561554
1196.47058105	31.7954769135
1196.92419434	17.7474803925
1197.37597656	12.5923471451
1197.82763672	15.6006278992
1198.27929688	21.2151508331
1198.73095703	18.0717391968
1199.18261719	20.308467865
1199.63427734	11.3938026428
1200.08581543	21.4676551819
1200.53735352	9.71406269073
1200.9888916	7.85121107101
1201.44042969	13.6177349091
1201.89196777	9.80707740784
1202.34338379	7.18793964386
1202.7947998	6.00722026825
1203.24621582	20.1534252167
1203.69763184	23.5351390839
1204.14904785	9.55078601837
1204.6003418	4.22056722641
1205.04980469	12.9459924698
1205.50109863	9.94779205322
1205.95239258	15.3612422943
1206.40368652	13.1764717102
1206.85498047	6.16858148575
1207.30615234	20.8838672638
1207.75732422	5.58054256439
1208.20849609	15.6654520035
1208.65966797	6.94354438782
1209.11071777	17.1188316345
1209.56188965	11.2315206528
1210.01293945	10.745800972
1210.4621582	18.6655521393
1210.91308594	20.8767986298
1211.36413574	22.059381485
1211.81518555	4.19499635696
1212.26611328	16.3715381622
1212.71704102	17.76512146
1213.16796875	11.3289470673
1213.61694336	18.3738479614
1214.06787109	19.2792816162
1214.51867676	11.7882566452
1214.96948242	13.0945215225
1215.42028809	17.2858886719
1215.87109375	17.0807304382
1216.31994629	15.9549360275
1216.77062988	12.5308084488
1217.22131348	21.6799259186
1217.67199707	13.6377792358
1218.12268066	11.1898126602
1218.57141113	20.1938591003
1219.02209473	22.3801078796
1219.47265625	18.2324199677
1219.92321777	22.3998298645
1220.37182617	17.5581932068
1220.8223877	13.2881631851
1221.27294922	23.8316879272
1221.72338867	21.8582458496
1222.17199707	19.5866336823
1222.62231445	10.0147094727
1223.07275391	15.3360805511
1223.52319336	19.4784641266
1223.97167969	18.1132030487
1224.42199707	12.2272291183
1224.87231445	1.03414034843
1225.32067871	25.4927120209
1225.77099609	14.8846292496
1226.22119141	8.55804252625
1226.66955566	15.7545719147
1227.11975098	18.0123157501
1227.56994629	12.5185403824
1228.01818848	8.02558135986
1228.46826172	18.5357532501
1228.91845703	19.3805923462
1229.36657715	11.5378417969
1229.81665039	16.6073856354
1230.26672363	13.9613218307
1230.71484375	19.9604244232
1231.16479492	7.67885923386
1231.61486816	4.00264072418
1232.06286621	19.7616691589
1232.51281738	7.6206240654
1232.96081543	18.227355957
1233.41064453	6.31969118118
1233.8605957	6.8548116684
1234.30847168	11.2820043564
1234.75830078	10.1745491028
1235.20617676	9.73467350006
1235.65600586	17.7466144562
1236.10375977	26.7179355621
1236.55358887	0.393086105585
1237.00317383	13.2179136276
1237.4510498	15.6876192093
1237.90063477	4.18733263016
1238.34838867	9.06729793549
1238.79797363	14.9535274506
1239.24572754	6.83128118515
1239.69519043	8.60211181641
1240.14294434	12.5035839081
1240.59240723	20.0059738159
1241.04003906	11.4893665314
1241.48950195	12.6070623398
1241.93701172	13.4542589188
1242.38647461	18.5524539948
1242.83398438	12.4740858078
1243.2833252	18.1167221069
1243.73083496	14.64112854
1244.18017578	14.5257139206
1244.62756348	16.1371574402
1245.07495117	14.7593221664
1245.52416992	11.6275510788
1245.97155762	20.1389884949
1246.42077637	9.70662593842
1246.86804199	18.0166473389
1247.31726074	9.03910923004
1247.76452637	3.124147892
1248.21179199	13.5830278397
1248.66088867	15.5238046646
1249.10803223	16.7331695557
1249.55712891	10.3186473846
1250.00427246	14.5434112549
1250.45129395	8.52637577057
1250.90026855	21.1421909332
1251.34741211	18.8942012787
1251.79443359	15.095790863
1252.2434082	20.0915374756
1252.69042969	22.9472141266
1253.13928223	13.3509025574
1253.58618164	20.8237781525
1254.03320313	7.74935102463
1254.48193359	11.6832208633
1254.92883301	21.8743152618
1255.37573242	10.6421289444
1255.82263184	16.3862991333
1256.27124023	8.68500328064
1256.71813965	20.1041488647
1257.16491699	12.6371011734
1257.61352539	22.9165058136
1258.06018066	12.4258260727
1258.50695801	9.19947338104
1258.95361328	14.7833518982
1259.40222168	28.2690486908
1259.84887695	12.7498512268
1260.29541016	13.1940860748
1260.74206543	9.73295974731
1261.19055176	10.4282560349
1261.63708496	1.14389014244
1262.08361816	-2.80319261551
1262.53015137	2.43925189972
1262.97851563	6.94102430344
1263.42492676	6.42516040802
1263.87133789	17.4673538208
1264.31774902	5.62742948532
1264.76416016	19.3557434082
1265.21240234	9.04868412018
1265.65881348	11.5232744217
1266.10510254	11.6527137756
1266.5513916	14.1764192581
1266.99768066	5.94330883026
1267.44580078	8.06344127655
1267.89208984	14.5116100311
1268.33825684	8.4608669281
1268.78442383	9.9481754303
1269.23059082	16.0362586975
1269.67675781	13.7880849838
1270.1229248	13.0577888489
1270.56896973	18.4895153046
1271.01696777	15.5769395828
1271.4630127	12.0876789093
1271.90905762	5.99511575699
1272.35510254	9.88095474243
1272.80102539	10.4487924576
1273.24707031	17.2023525238
1273.69299316	12.6864824295
1274.13891602	7.00052165985
1274.5847168	4.82508516312
1275.03063965	4.80797147751
1275.47644043	11.320473671
1275.92236328	3.33897161484
1276.36999512	13.1142416
1276.8157959	14.4816827774
1277.26147461	4.9300122261
1277.70727539	13.137881279
1278.1529541	14.9485683441
1278.59863281	7.43773126602
1279.04431152	12.1445922852
1279.48999023	15.6161870956
1279.93566895	9.37788486481
1280.38122559	10.866771698
1280.82678223	11.7793827057
1281.27233887	6.69214248657
1281.71789551	11.0316648483
1282.16333008	7.89979982376
1282.60888672	3.62936925888
1283.05432129	5.42937612534
1283.4979248	16.4832878113
1283.94335938	6.79500198364
1284.38867188	9.09777164459
1284.83410645	22.7820644379
1285.27941895	11.4309368134
1285.72473145	48.3148994446
1286.17004395	106.392883301
1286.61535645	52.7242851257
1287.06066895	13.9513187408
1287.50585938	11.5323762894
1287.9510498	7.08177661896
1288.39624023	4.89173316956
1288.83959961	3.70053505898
1289.28466797	6.98719787598
1289.7298584	2.40778446198
1290.17492676	10.8095121384
1290.61999512	18.1120300293
1291.06506348	17.6702632904
1291.51013184	10.9613609314
1291.95507813	6.56294441223
1292.39819336	7.542552948
1292.84326172	19.6671466827
1293.28820801	20.5989494324
1293.73303223	13.7912139893
1294.17797852	3.57050585747
1294.62097168	25.4085903168
1295.0657959	4.68381023407
1295.51062012	6.6388258934
1295.95544434	6.65178632736
1296.40026855	15.7173261642
1296.84313965	4.87385797501
1297.2878418	18.5328655243
1297.73266602	7.26152515411
1298.17736816	8.30393600464
1298.62011719	13.516494751
1299.06481934	12.4649162292
1299.50939941	12.7468824387
1299.95397949	1.92989838123
1300.39672852	7.97012281418
1300.84130859	12.3343143463
1301.2857666	13.0726928711
1301.73034668	1.84818661213
1302.17297363	14.6835546494
1302.61743164	7.10414505005
1303.06188965	9.23390102386
1303.50439453	2.76275062561
1303.94885254	13.8557462692
1304.39318848	10.9631671906
1304.83569336	18.7634239197
1305.2800293	5.73493719101
1305.72436523	8.30325317383
1306.16674805	8.50723648071
1306.61108398	10.753947258
1307.05529785	3.92957544327
1307.49768066	1.30249452591
1307.94177246	1.59286510944
1308.38598633	9.73580169678
1308.82824707	4.20468187332
1309.27246094	3.1551656723
1309.71655273	5.96083784103
1310.15881348	0.561820447445
1310.6027832	-2.85522794724
1311.04504395	7.52630186081
1311.48901367	7.55448484421
1311.9329834	25.5835952759
1312.37512207	7.34382963181
1312.8190918	12.2546024323
1313.2611084	11.6852388382
1313.70507813	10.5724191666
1314.14709473	9.51505470276
1314.59094238	16.842502594
1315.03283691	10.1097831726
1315.47668457	18.3236789703
1315.92053223	13.2973966599
1316.36242676	13.0987110138
1316.80615234	7.96138000488
1317.24804688	19.5748653412
1317.69177246	8.27324581146
1318.13354492	7.2618522644
1318.57714844	16.6431331635
1319.0189209	4.75449132919
1319.46264648	5.40623378754
1319.90429688	8.54301452637
1320.34790039	12.2895555496
1320.78955078	14.1613340378
1321.23120117	6.36613130569
1321.67468262	0.460646629333
1322.11633301	12.0479564667
1322.55981445	3.87255883217
1323.00134277	7.79131412506
1323.44482422	2.9909465313
1323.88635254	10.3830337524
1324.32971191	11.9946718216
1324.77111816	2.73996257782
1325.21264648	9.53406143188
1325.65588379	8.09213161469
1326.09729004	7.29551458359
1326.54064941	25.4328231812
1326.98193359	9.95318889618
1327.42333984	1.79587852955
1327.86645508	-0.278833836317
1328.30773926	9.41866874695
1328.74902344	4.51641988754
1329.19226074	4.01019191742
1329.63342285	6.19531869888
1330.07470703	9.20843505859
1330.5177002	11.2238845825
1330.9588623	8.36193084717
1331.40002441	3.47498202324
1331.84301758	14.7916088104
1332.28405762	18.1042232513
1332.72521973	9.73678779602
1333.16809082	17.7559585571
1333.60913086	14.4013652802
1334.0501709	14.4360399246
1334.49304199	11.6220378876
1334.93395996	2.67436170578
1335.37487793	5.67409563065
1335.8157959	10.7881736755
1336.25854492	14.3305997849
1336.69946289	6.13385391235
1337.14038086	1.27158260345
1337.58117676	8.66929626465
1338.02380371	21.9271678925
1338.46459961	10.5341863632
1338.90539551	12.1162233353
1339.34619141	3.31799411774
1339.78869629	12.7025690079
1340.22949219	12.94926548
1340.67016602	4.03481817245
1341.11071777	10.8437509537
1341.5513916	11.5296287537
1341.99389648	14.0484752655
1342.43444824	14.1499052048
1342.875	21.1471157074
1343.31555176	8.68616485596
1343.75610352	16.1185569763
1344.19665527	2.53169727325
1344.63891602	13.7937259674
1345.0793457	8.19058227539
1345.51977539	12.1262054443
1345.96020508	16.2532138824
1346.40063477	10.4657144547
1346.84094238	17.1489906311
1347.28137207	12.1221380234
1347.72167969	14.1195316315
1348.16381836	24.3258857727
1348.60412598	6.08784341812
1349.04431152	14.4490623474
1349.48461914	13.0685129166
1349.92480469	8.84121227264
1350.36499023	25.4788951874
1350.80517578	18.4340457916
1351.24523926	15.2254619598
1351.6854248	13.3814706802
1352.12548828	8.57983207703
1352.56555176	15.3372421265
1353.00561523	19.2467193604
1353.44567871	7.91895437241
1353.88574219	15.6095905304
1354.32568359	15.6508722305
1354.765625	18.1024646759
1355.20556641	13.3477306366
1355.64550781	15.8530092239
1356.08544922	20.2458343506
1356.52526855	18.6540393829
1356.96520996	19.1836547852
1357.4050293	16.5522899628
1357.84484863	20.1239948273
1358.2845459	11.8939437866
1358.72436523	17.8551273346
1359.1640625	12.1061983109
1359.60388184	22.4781322479
1360.0435791	9.17715549469
1360.4831543	13.1972265244
1360.92285156	13.2082157135
1361.36254883	23.1464595795
1361.80212402	24.919178009
1362.24169922	9.03730297089
1362.68127441	13.4436130524
1363.12084961	14.1588611603
1363.56030273	14.0085105896
1363.9979248	25.3858242035
1364.4375	17.0381355286
1364.87695313	10.1358213425
1365.31640625	8.24651527405
1365.7557373	15.0894489288
1366.19519043	12.5722570419
1366.63452148	20.7323722839
1367.07385254	15.0674200058
1367.51135254	24.3789367676
1367.95068359	15.4312171936
1368.38989258	21.3828468323
1368.82922363	19.3078174591
1369.26843262	18.1928043365
1369.7076416	12.438205719
1370.14501953	18.2842082977
1370.58410645	12.5648832321
1371.02331543	15.0082845688
1371.46240234	19.6706733704
1371.90148926	21.0324001312
1372.33874512	19.7108402252
1372.77783203	22.0222682953
1373.21679688	21.9409236908
1373.65588379	6.66088104248
1374.09301758	17.1870346069
1374.53198242	26.9888477325
1374.97094727	18.3378944397
1375.40979004	16.7470417023
1375.84692383	25.9837532043
1376.2857666	31.3828678131
1376.72460938	21.033372879
1377.16345215	18.5149784088
1377.60046387	25.9739704132
1378.03918457	19.380153656
1378.47802734	14.6164073944
1378.91491699	19.0542087555
1379.3536377	24.0289955139
1379.7923584	6.74011945724
1380.22912598	25.958322525
1380.66784668	21.7537746429
1381.10644531	18.332818985
1381.54321289	17.4497051239
1381.98181152	28.0899677277
1382.42041016	15.0376605988
1382.85705566	16.0150260925
1383.2956543	19.2832660675
1383.73413086	19.4878864288
1384.17077637	21.1058158875
1384.60925293	25.0721340179
1385.04577637	61.1664619446
1385.48425293	24.2054424286
1385.92260742	21.1695327759
1386.35913086	27.8389053345
1386.79748535	17.3822975159
1387.23400879	23.9576854706
1387.67224121	34.2681045532
1388.10876465	22.96251297
1388.54699707	109.071090698
1388.98522949	159.302581787
1389.42163086	54.2181587219
1389.85974121	28.2443656921
1390.29614258	25.4489803314
1390.73425293	18.8637752533
1391.17053223	20.1352405548
1391.60864258	25.9815196991
1392.04492188	20.1823234558
1392.48303223	17.7538394928
1392.91918945	15.5666389465
1393.35717773	19.9470462799
1393.79333496	33.738483429
1394.23132324	30.7771492004
1394.66748047	19.7849998474
1395.10534668	23.7547912598
1395.54138184	15.2609558105
1395.97937012	22.9261665344
1396.4152832	23.7859191895
1396.85314941	16.7120018005
1397.28918457	21.6886024475
1397.72509766	7.12634086609
1398.1628418	18.8616523743
1398.59875488	16.4531326294
1399.03649902	22.4590644836
1399.47241211	24.6982002258
1399.91015625	27.0307998657
1400.34594727	22.6252384186
1400.78173828	22.4373054504
1401.21936035	30.5402183533
1401.65515137	16.0113830566
1402.09265137	22.6011924744
1402.52844238	25.3872642517
1402.96411133	18.3485164642
1403.40161133	34.6977043152
1403.83728027	30.8275108337
1404.27294922	28.1853542328
1404.71032715	19.6190109253
1405.14587402	27.4750537872
1405.58154297	5.28365707397
1406.0189209	27.8590145111
1406.4543457	28.7965450287
1406.88989258	22.4271965027
1407.32714844	24.7984714508
1407.76269531	22.4149303436
1408.19812012	20.9054069519
1408.63354492	19.6248912811
1409.07067871	23.7112369537
1409.50610352	23.6235294342
1409.94140625	33.7573242188
1410.37854004	36.2566757202
1410.81384277	21.7453022003
1411.24914551	19.7563400269
1411.68444824	27.1329250336
1412.12145996	22.3795490265
1412.5567627	23.2462463379
1412.99194336	6.56763076782
1413.42712402	14.9772310257
1413.86218262	25.4164028168
1414.29919434	34.4363517761
1414.73425293	17.2066879272
1415.16943359	21.5340461731
1415.60449219	17.6639385223
1416.03942871	23.3249340057
1416.47631836	22.9526157379
1416.91137695	21.4318065643
1417.34631348	28.8862705231
1417.78125	22.9869194031
1418.21618652	29.2508964539
1418.65112305	13.4375991821
1419.08776855	11.4814920425
1419.52270508	12.7063789368
1419.95751953	12.4705657959
1420.39233398	16.7260913849
1420.82714844	14.369222641
1421.26196289	29.0995388031
1421.69665527	32.9612083435
1422.13134766	26.2827911377
1422.56616211	21.3985939026
1423.00268555	17.7494125366
1423.43725586	26.2739715576
1423.87194824	20.5819911957
1424.30651855	25.2505187988
1424.74121094	18.0128898621
1425.17578125	21.6472644806
1425.61035156	23.6333599091
1426.0447998	30.7461471558
1426.47937012	23.6406517029
1426.91381836	25.4943885803
1427.3482666	23.2977561951
1427.78283691	24.6193370819
1428.21716309	19.5159301758
1428.65161133	30.6291503906
1429.0859375	22.8635616302
1429.52038574	33.150100708
1429.95471191	25.6543750763
1430.38903809	26.0952110291
1430.82336426	25.1462440491
1431.25756836	16.9702949524
1431.69189453	28.2334079742
1432.12609863	30.1011314392
1432.56030273	31.7292366028
1432.99450684	24.4107780457
1433.42858887	27.1904430389
1433.86279297	19.4681606293
1434.296875	24.2045536041
1434.73095703	22.6315364838
1435.16503906	27.2000007629
1435.59912109	20.9078025818
1436.03137207	20.2630748749
1436.46533203	15.541144371
1436.89941406	17.5069217682
1437.33337402	23.4522666931
1437.76733398	21.5025844574
1438.20117188	28.2913722992
1438.63513184	19.962053299
1439.06896973	21.3590106964
1439.50280762	13.8317146301
1439.93481445	24.7705307007
1440.36865234	23.3594551086
1440.80249023	9.63900375366
1441.23620605	29.0321559906
1441.67004395	18.9072570801
1442.10375977	33.3719902039
1442.53564453	12.7116804123
1442.96936035	17.7473621368
1443.4029541	19.8006362915
1443.83666992	28.205242157
1444.27026367	23.0254974365
1444.70202637	31.6108436584
1445.13562012	29.3194828033
1445.56921387	32.47605896
1446.00268555	13.1203079224
1446.4362793	22.436340332
1446.86791992	19.3375511169
1447.3013916	10.1974601746
1447.73486328	26.7378444672
1448.16821289	27.7106952667
1448.59985352	20.3184432983
1449.03320313	22.0023345947
1449.46655273	23.7158241272
1449.89807129	20.4226379395
1450.3314209	22.9567146301
1450.76464844	32.6814537048
1451.19799805	13.9107236862
1451.62939453	34.4751052856
1452.06262207	27.799331665
1452.49584961	28.7730388641
1452.92724609	19.9533462524
1453.36035156	26.6354312897
1453.79345703	30.7582054138
1454.22485352	19.1939907074
1454.65795898	28.9762535095
1455.09094238	29.0091342926
1455.5222168	30.1498069763
1455.95532227	22.7223033905
1456.38647461	25.5007896423
1456.81945801	26.6655464172
1457.25244141	24.5589847565
1457.68359375	27.8843307495
1458.11645508	25.5047798157
1458.54943848	24.0649585724
1458.98046875	17.761177063
1459.41333008	26.286113739
1459.84436035	18.3117752075
1460.27709961	17.0450592041
1460.70812988	29.7843799591
1461.14086914	14.7706394196
1461.5736084	28.1584129333
1462.0045166	19.1368484497
1462.43725586	26.6998500824
1462.86816406	30.2520637512
1463.30078125	32.5179595947
1463.73168945	19.9779624939
1464.16430664	25.7717437744
1464.59509277	24.5444889069
1465.02758789	33.3072433472
1465.45837402	33.3129997253
1465.89086914	35.0010375977
1466.32165527	26.4091415405
1466.75415039	21.6595993042
1467.18481445	29.5040054321
1467.6171875	20.7332553864
1468.04785156	30.0317325592
1468.48022461	20.6403522491
1468.9107666	19.3701210022
1469.34130859	20.8348751068
1469.77368164	23.7661190033
1470.20422363	30.5665111542
1470.63647461	25.0970020294
1471.06689453	29.7918262482
1471.49926758	24.2430782318
1471.9296875	21.4081420898
1472.35998535	32.5884895325
1472.79223633	27.181602478
1473.22253418	33.3605804443
1473.65478516	25.1375732422
1474.08508301	18.7930812836
1474.51525879	20.2297306061
1474.9473877	29.5978183746
1475.37768555	12.0348157883
1475.80786133	26.6717472076
1476.23986816	26.5157737732
1476.67004395	-0.217887565494
1477.10021973	25.1499176025
1477.53222656	36.5298271179
1477.96228027	26.0464801788
1478.39245605	32.8045272827
1478.82434082	31.9146366119
1479.25439453	28.1370582581
1479.68432617	19.278881073
1480.11621094	28.8702049255
1480.54614258	21.6423339844
1480.97619629	26.6453037262
1481.40612793	28.6162185669
1481.83789063	20.0284938812
1482.2677002	23.7478942871
1482.69763184	20.9645462036
1483.12744141	28.2745037079
1483.55908203	23.4574661255
1483.9888916	26.7370567322
1484.41870117	27.3045368195
1484.84851074	30.9398651123
1485.2800293	31.7795333862
1485.70983887	20.875535965
1486.13952637	37.995349884
1486.56921387	25.6265163422
1486.99890137	23.1175956726
1487.43029785	23.6922492981
1487.85998535	29.4099578857
1488.28955078	21.389497757
1488.71911621	17.2552490234
1489.14868164	28.530790329
1489.57824707	35.185382843
1490.00952148	21.9699382782
1490.43908691	21.0212020874
1490.86853027	29.2982616425
1491.29797363	27.4085216522
1491.72741699	23.9523162842
1492.15686035	20.1255874634
1492.58618164	21.2299365997
1493.015625	31.5173549652
1493.44677734	23.4252204895
1493.87609863	21.1610660553
1494.30541992	22.1651306152
1494.73461914	23.5716285706
1495.16394043	15.5673618317
1495.59313965	20.0252914429
1496.02233887	30.9836063385
1496.45153809	24.8249874115
1496.8807373	7.77879476547
1497.30993652	26.9595184326
1497.73901367	17.9444274902
1498.16809082	15.20307827
1498.59716797	9.62547302246
1499.02624512	30.4527206421
1499.45532227	19.1507225037
1499.88439941	17.8508148193
1500.31335449	23.6767482758
1500.74230957	22.0231838226
1501.17126465	29.2605628967
1501.60021973	19.5232753754
1502.0291748	18.9775390625
1502.45800781	11.4759883881
1502.88696289	23.6690349579
1503.3157959	23.7859134674
1503.74462891	18.5622558594
1504.17346191	30.7051429749
1504.60217285	28.3393669128
1505.03100586	21.8166923523
1505.4597168	19.7931442261
1505.88842773	29.1446723938
1506.31713867	19.510181427
1506.74584961	27.8256664276
1507.17443848	15.1203680038
1507.60314941	22.198682785
1508.02990723	16.4915351868
1508.45849609	16.9109096527
1508.88708496	18.927936554
1509.31567383	21.2228431702
1509.74414063	24.5298614502
1510.17272949	14.0953378677
1510.60119629	14.1685686111
1511.02966309	3.05472874641
1511.45629883	18.4415969849
1511.88476563	13.776309967
1512.31311035	10.4129257202
1512.74157715	8.77618789673
1513.16992188	22.2094554901
1513.59643555	19.6469192505
1514.02478027	23.2033405304
1514.45300293	30.0173549652
1514.88134766	18.6752357483
1515.30957031	12.7674160004
1515.73596191	14.8448801041
1516.16418457	16.2814083099
1516.59240723	14.9612255096
1517.02062988	7.13157367706
1517.44873047	20.9277229309
1517.875	11.0639648438
1518.30310059	16.6831054688
1518.73120117	9.77072429657
1519.15930176	21.9074993134
1519.58557129	12.2202882767
1520.0135498	22.6961936951
1520.44152832	4.04449415207
1520.86767578	12.2230920792
1521.2956543	10.34333992
1521.72363281	6.99219465256
1522.14978027	0.0903843045235
1522.57763672	8.88233566284
1523.00549316	3.83286166191
1523.43334961	15.9135074615
