# Supplementary material for: Deep CO2 in the end-Triassic Central Atlantic Magmatic Province
Source: Nat Commun. 2020 Apr 7;11:1670. doi: 10.1038/s41467-020-15325-6 (PMC7138847; doi:10.1038/s41467-020-15325-6)
Supplement: Supplementary file 3 — Source Data 1 [file 41467_2020_15325_MOESM3_ESM.zip › CO2/NS21II_2Opx_Incl1_Bubble1_CO2.txt]

1100.09521484	150.130981445
1100.55383301	162.61882019
1101.01245117	162.843048096
1101.47290039	161.5287323
1101.93151855	183.805801392
1102.39196777	150.374206543
1102.85046387	177.010147095
1103.30883789	170.09588623
1103.76928711	151.504562378
1104.22766113	147.827911377
1104.68603516	156.933395386
1105.1463623	151.308395386
1105.60473633	142.673110962
1106.06311035	146.017868042
1106.52331543	155.08934021
1106.98156738	133.163787842
1107.43981934	141.900909424
1107.90002441	143.583938599
1108.3581543	142.000091553
1108.81640625	117.588218689
1109.27648926	136.556350708
1109.73461914	138.182434082
1110.19274902	140.634094238
1110.65270996	133.823135376
1111.11083984	117.682174683
1111.56884766	121.924530029
1112.02685547	116.918678284
1112.48681641	126.047653198
1112.94482422	115.249542236
1113.40270996	119.41268158
1113.86071777	113.640533447
1114.32043457	106.737808228
1114.77832031	112.078483582
1115.23620605	118.879226685
1115.6940918	107.575416565
1116.15380859	97.2487030029
1116.61157227	107.223876953
1117.06933594	104.16709137
1117.52709961	95.6626815796
1117.98474121	103.372306824
1118.44433594	104.868278503
1118.90209961	97.1457748413
1119.35974121	107.509521484
1119.81726074	87.2299041748
1120.27490234	87.8725585938
1120.734375	89.4092559814
1121.19189453	77.5208969116
1121.64953613	87.9011688232
1122.10693359	84.9661102295
1122.56445313	72.6341705322
1123.02197266	81.6299819946
1123.47937012	68.3419799805
1123.9387207	79.0882568359
1124.39599609	80.1466064453
1124.85339355	75.5096054077
1125.31079102	74.2023544312
1125.76806641	73.9194946289
1126.2253418	86.2640762329
1126.68261719	67.2840194702
1127.13989258	80.2109680176
1127.5970459	71.8448486328
1128.05615234	73.0844268799
1128.51330566	71.1647796631
1128.97045898	57.4104690552
1129.4276123	65.7855834961
1129.88476563	66.5371932983
1130.34179688	58.5450706482
1130.79882813	63.1533546448
1131.25585938	53.4413948059
1131.71289063	57.5001564026
1132.16992188	56.9395179749
1132.62683105	63.5574531555
1133.08374023	44.8054695129
1133.54064941	53.0980682373
1133.99755859	53.3342475891
1134.45446777	51.0266075134
1134.91125488	40.9669570923
1135.36804199	51.3386077881
1135.8248291	51.3799285889
1136.28161621	40.4986419678
1136.73840332	42.3694534302
1137.19506836	25.6397037506
1137.65185547	32.9422569275
1138.10852051	47.3074302673
1138.56518555	32.5570297241
1139.02172852	48.846157074
1139.47839355	43.5922813416
1139.93493652	36.0536231995
1140.39147949	39.803653717
1140.84802246	28.0659580231
1141.3026123	26.8929271698
1141.75915527	24.1962528229
1142.21557617	27.8602180481
1142.67199707	15.8595380783
1143.12841797	21.3843002319
1143.58483887	26.5128307343
1144.04125977	34.7607154846
1144.49755859	25.4548587799
1144.95385742	35.3548240662
1145.41015625	31.3410663605
1145.86450195	26.8588371277
1146.32080078	28.1874408722
1146.77697754	30.9550209045
1147.23327637	19.7957611084
1147.68945313	14.621547699
1148.14562988	-1.98299709986e-012
1148.60168457	16.8610401154
1149.0559082	13.4828176498
1149.51196289	24.1421775818
1149.96801758	25.3378829956
1150.42407227	18.2622833252
1150.88012695	19.3553409576
1151.33422852	16.7810325623
1151.79016113	9.65895652771
1152.24609375	21.6420192719
1152.70202637	18.2656459808
1153.15795898	14.5634975433
1153.61193848	21.1843757629
1154.06774902	26.1060390472
1154.52355957	23.5483779907
1154.97937012	19.5695285797
1155.43322754	22.2595596313
1155.88903809	26.9152793884
1156.34472656	36.5064811707
1156.80041504	12.7613248825
1157.25427246	25.5105648041
1157.70996094	18.5322227478
1158.16552734	13.1788692474
1158.6192627	20.0460643768
1159.0748291	17.3807830811
1159.53039551	11.315782547
1159.98596191	16.2323760986
1160.4395752	26.7207164764
1160.8951416	18.5640277863
1161.35058594	23.779914856
1161.80407715	20.7329711914
1162.25952148	20.5859050751
1162.71496582	29.4164676666
1163.16845703	18.3551387787
1163.6237793	12.0941963196
1164.07910156	12.3670721054
1164.5324707	15.9087867737
1164.98779297	21.7261371613
1165.44311523	17.0308952332
1165.8963623	16.514875412
1166.35168457	9.38609313965
1166.80493164	30.7912139893
1167.26013184	25.3356723785
1167.71520996	21.2136669159
1168.16845703	18.6170864105
1168.62353516	7.9025182724
1169.07678223	11.5811166763
1169.53173828	21.9678649902
1169.98681641	17.3724994659
1170.43994141	16.8717670441
1170.89489746	11.4440870285
1171.34802246	16.9440479279
1171.80285645	15.8282432556
1172.25598145	11.8359355927
1172.71081543	20.0358600616
1173.16381836	14.1919469833
1173.61865234	20.7856254578
1174.07348633	8.82635974884
1174.52636719	23.0772266388
1174.9810791	25.6345710754
1175.43395996	9.69556713104
1175.88867188	0.0910084620118
1176.34143066	19.0899848938
1176.79614258	8.68964195251
1177.24890137	17.0964012146
1177.70349121	25.6377468109
1178.15625	13.5773849487
1178.60888672	16.0825748444
1179.06347656	14.844830513
1179.51611328	25.6819629669
1179.97070313	14.1768083572
1180.42321777	2.42552399635
1180.87768555	22.6430034637
1181.33032227	24.2593631744
1181.78466797	25.2099533081
1182.23718262	12.9911489487
1182.68969727	10.0820188522
1183.14404297	24.2419013977
1183.59643555	26.7003040314
1184.05078125	19.4046020508
1184.50317383	19.6292495728
1184.95544434	15.9040298462
1185.40966797	18.9430122375
1185.86206055	22.0683765411
1186.31628418	6.23837566376
1186.76855469	13.3284816742
1187.22070313	18.8970336914
1187.67480469	30.373418808
1188.1270752	11.6986837387
1188.57922363	19.8104457855
1189.0333252	20.932641983
1189.48535156	25.4947090149
1189.9375	7.36809015274
1190.39147949	22.9499835968
1190.84350586	25.7614212036
1191.29553223	18.6206512451
1191.74951172	17.6646327972
1192.20153809	7.27949237823
1192.65344238	22.8840065002
1193.1072998	18.4550151825
1193.5592041	22.2336406708
1194.0111084	35.1586608887
1194.4630127	29.56183815
1194.91674805	22.6325645447
1195.36853027	15.2726774216
1195.8203125	9.73423099518
1196.27404785	19.455909729
1196.72583008	6.74394989014
1197.17749023	25.9905548096
1197.62927246	14.0278806686
1198.08276367	5.24986028671
1198.53442383	23.1025943756
1198.98608398	12.1060791016
1199.43774414	21.7621269226
1199.88928223	18.0292472839
1200.34277344	22.7919235229
1200.79431152	4.99569511414
1201.24584961	2.64861130714
1201.6973877	19.6609382629
1202.14880371	21.7989196777
1202.60217285	10.3248910904
1203.05358887	30.5306873322
1203.50500488	8.93855857849
1203.9564209	20.9515666962
1204.40771484	18.0308456421
1204.85913086	12.9419622421
1205.3104248	14.3345508575
1205.76367188	20.9735927582
1206.21484375	18.3925361633
1206.6661377	15.9741439819
1207.11730957	17.2055130005
1207.56860352	20.8027706146
1208.01977539	32.6025695801
1208.47094727	13.6277561188
1208.92199707	16.3624210358
1209.375	21.9385089874
1209.8260498	4.79301320855e-012
1210.27722168	5.94074249268
1210.72814941	30.8171520233
1211.17919922	23.9152030945
1211.63024902	27.8941555023
1212.08117676	13.1376972198
1212.53210449	17.9197158813
1212.98303223	13.0713806152
1213.43395996	29.7449645996
1213.8848877	22.8265666962
1214.33569336	20.3995857239
1214.78649902	11.6663742065
1215.23730469	13.4961881638
1215.68811035	26.0747489929
1216.13891602	18.8727493286
1216.58959961	13.1111679077
1217.0402832	14.8897533417
1217.4909668	15.3685932159
1217.94165039	21.8553600311
1218.39233398	19.7686824799
1218.84289551	28.8827667236
1219.2935791	12.8334550858
1219.74414063	11.067896843
1220.19470215	14.8273220062
1220.64526367	14.1253938675
1221.09570313	15.3146867752
1221.54614258	21.6543102264
1221.9967041	22.3897018433
1222.44714355	15.2888803482
1222.89746094	18.9142799377
1223.34790039	21.3662147522
1223.79821777	8.71831321716
1224.2467041	22.9517993927
1224.69702148	36.8186683655
1225.14733887	26.16132164
1225.59765625	15.5269412994
1226.04785156	12.9551134109
1226.49816895	15.5430984497
1226.94836426	31.2218265533
1227.39855957	11.8441562653
1227.84863281	11.2855539322
1228.296875	31.3352241516
1228.74707031	19.712348938
1229.19714355	30.5984115601
1229.6472168	15.2783355713
1230.09729004	1.27427577972
1230.54724121	13.3689880371
1230.99536133	20.0791320801
1231.4453125	24.8173999786
1231.89526367	18.514005661
1232.34521484	21.0546855927
1232.79516602	18.4791126251
1233.24316406	9.46776676178
1233.69299316	12.4743680954
1234.14282227	12.9341049194
1234.59265137	20.4281520844
1235.04248047	10.1329593658
1235.49035645	9.21232128143
1235.94006348	2.61720490456
1236.38977051	14.7154483795
1236.83947754	25.2211017609
1237.28735352	11.3772163391
1237.73693848	20.5139636993
1238.18664551	15.1243467331
1238.63623047	22.231054306
1239.0838623	17.6606006622
1239.53344727	14.756313324
1239.98303223	21.1034812927
1240.43066406	15.8686599731
1240.88012695	5.7769651413
1241.32958984	14.9029111862
1241.77722168	11.0100631714
1242.2265625	10.0462064743
1242.67602539	22.9181556702
1243.12536621	29.750295639
1243.57287598	25.0993156433
1244.0222168	18.158914566
1244.46960449	21.860162735
1244.91894531	23.6513748169
1245.36816406	22.0057506561
1245.81555176	10.4713354111
1246.26477051	17.8899669647
1246.71398926	18.4843101501
1247.16125488	18.4072952271
1247.61035156	16.2493133545
1248.05957031	20.7093048096
1248.50671387	12.1072769165
1248.95581055	21.923166275
1249.4029541	14.3779783249
1249.85205078	23.612695694
1250.29919434	26.9614505768
1250.74816895	17.7180328369
1251.19714355	21.5217399597
1251.64416504	29.0145835876
1252.09313965	22.9275665283
1252.54016113	13.2878808975
1252.98901367	19.6993732452
1253.43603516	11.6599569321
1253.88476563	23.6802024841
1254.33178711	20.7897052765
1254.78051758	23.8852558136
1255.22924805	8.08190727234
1255.67614746	20.7581710815
1256.12487793	36.2120895386
1256.57165527	23.1884994507
1257.02026367	26.7537727356
1257.46704102	20.161857605
1257.91577148	14.4875831604
1258.36242676	20.2952022552
1258.80908203	15.9750175476
1259.25769043	25.4358062744
1259.7043457	10.972743988
1260.15283203	15.1663341522
1260.5994873	12.864364624
1261.04797363	8.04661941528
1261.49450684	17.556224823
1261.94287109	31.0783081055
1262.3894043	16.7880992889
1262.8359375	19.3886737823
1263.28430176	20.5216770172
1263.73071289	13.0589904785
1264.17895508	15.0255203247
1264.62536621	24.2440795898
1265.07177734	12.2167863846
1265.52001953	25.0334377289
1265.96630859	57.0281944275
1266.41455078	38.7655563354
1266.86083984	20.2522163391
1267.30712891	15.4306659698
1267.75524902	22.9340744019
1268.20141602	20.8863353729
1268.64758301	19.1536960602
1269.09570313	21.6291675568
1269.54187012	24.4611797333
1269.98791504	25.2435836792
1270.43591309	15.8257112503
1270.88208008	23.0949573517
1271.328125	27.5321388245
1271.77600098	11.4610233307
1272.2220459	25.7572364807
1272.66796875	11.877655983
1273.11584473	19.7174720764
1273.56176758	21.0751914978
1274.00769043	25.7732200623
1274.45361328	20.4255828857
1274.90136719	22.9013710022
1275.34729004	13.7069721222
1275.79309082	14.6836862564
1276.2388916	14.8596906662
1276.68652344	20.0551109314
1277.13232422	29.5315608978
1277.57800293	25.7625865936
1278.02380371	20.1834983826
1278.47131348	12.242023468
1278.91699219	18.1396121979
1279.3626709	13.3875980377
1279.80834961	20.4444217682
1280.25390625	16.7619037628
1280.70141602	17.4579753876
1281.14697266	26.1549434662
1281.59240723	24.1450023651
1282.03796387	13.523431778
1282.48352051	22.2236804962
1282.93078613	11.4659833908
1283.3762207	20.1363372803
1283.82165527	9.6683883667
1284.26708984	8.35303688049
1284.71252441	20.9648284912
1285.15783691	19.0158901215
1285.60314941	52.1565208435
1286.05029297	190.402053833
1286.49560547	367.07510376
1286.94091797	204.014160156
1287.3861084	53.4530677795
1287.8314209	25.458108902
1288.27661133	27.3361263275
1288.72167969	4.75034093857
1289.16687012	18.932800293
1289.61206055	22.1846961975
1290.05712891	21.2907447815
1290.50402832	17.1128749847
1290.94909668	2.964158535
1291.39416504	16.8016605377
1291.8392334	18.3535385132
1292.28417969	23.3451213837
1292.72912598	18.4991531372
1293.17407227	12.4327125549
1293.61901855	10.4719772339
1294.06396484	19.5672111511
1294.50878906	24.0512275696
1294.95373535	12.6402626038
1295.39855957	15.9738712311
1295.84338379	15.5263261795
1296.28808594	18.346200943
1296.73291016	12.0273513794
1297.1776123	15.3853616714
1297.62243652	18.1411037445
1298.0670166	19.9016494751
1298.51171875	5.20929718018
1298.9564209	22.8406467438
1299.40100098	19.923500061
1299.84570313	11.8085460663
1300.2902832	11.289888382
1300.73486328	-5.39279731981e-012
1301.17749023	22.9098968506
1301.62194824	12.6946878433
1302.06652832	7.63425254822
1302.51098633	6.4901676178
1302.95544434	18.6638851166
1303.39990234	21.1980190277
1303.84423828	17.3700256348
1304.28869629	12.1424694061
1304.73303223	16.4159049988
1305.17736816	15.1846809387
1305.61975098	17.3644924164
1306.06408691	6.87239027023
1306.50842285	19.9297924042
1306.95263672	6.90394496918
1307.39685059	10.6951379776
1307.84106445	28.8700313568
1308.28527832	13.6919412613
1308.72753906	12.1840076447
1309.17163086	11.0110883713
1309.61572266	9.02366542816
1310.05981445	11.9113235474
1310.50390625	1.27325344086
1310.94616699	14.4332838058
1311.39013672	17.1770687103
1311.83410645	15.9348888397
1312.27807617	14.6209373474
1312.7220459	13.1351280212
1313.16418457	14.9276437759
1313.60803223	17.8831100464
1314.05200195	19.1562614441
1314.49584961	15.2244997025
1314.93774414	19.0222759247
1315.3815918	14.906879425
1315.82543945	7.7028837204
1316.26916504	19.8361911774
1316.71105957	4.12634086609
1317.15478516	15.8473320007
1317.59851074	14.0573387146
1318.04223633	7.22713279724
1318.48400879	9.93552398682
1318.9276123	11.0875415802
1319.37121582	12.1842422485
1319.81298828	26.1083393097
1320.2565918	16.4282970428
1320.70007324	14.7919578552
1321.14172363	13.2532539368
1321.58532715	21.9792766571
1322.02880859	19.5326633453
1322.47033691	6.36028671265
1322.91381836	13.4333744049
1323.35717773	26.2504825592
1323.79870605	24.7368888855
1324.2421875	13.0921344757
1324.6854248	14.473285675
1325.12695313	19.4653053284
1325.57019043	8.61957359314
1326.01171875	19.9344749451
1326.45495605	10.7380590439
1326.89819336	23.1197948456
1327.33947754	26.1119556427
1327.78271484	18.7503051758
1328.22399902	17.7737007141
1328.66711426	12.9252920151
1329.10839844	13.4679994583
1329.55151367	11.6881742477
1329.99462891	19.3060894012
1330.43579102	26.3809452057
1330.87878418	18.2891178131
1331.31994629	19.5461006165
1331.76293945	19.1244602203
1332.20410156	5.9402012825
1332.64697266	22.1063213348
1333.08813477	21.440574646
1333.53100586	17.9891796112
1333.9720459	14.661866188
1334.41479492	18.0124835968
1334.85583496	24.4851360321
1335.29858398	17.2932662964
1335.73962402	11.4171190262
1336.18237305	30.9009437561
1336.62316895	24.0055541992
1337.06591797	12.8605480194
1337.50671387	22.1382274628
1337.94946289	30.4683704376
1338.39025879	17.7608318329
1338.83288574	17.39544487
1339.27368164	19.5467815399
1339.71435547	13.0296077728
1340.15686035	8.31359767914
1340.59753418	30.3910160065
1341.04016113	11.0688753128
1341.48071289	23.5423126221
1341.92138672	26.9585590363
1342.36376953	21.8182868958
1342.80444336	29.466003418
1343.24682617	27.1800823212
1343.68737793	24.3393936157
1344.12780762	25.0882835388
1344.57019043	22.3612174988
1345.01062012	17.8644351959
1345.4510498	23.8751773834
1345.89331055	23.0507965088
1346.33374023	17.6678524017
1346.77404785	24.0158443451
1347.21630859	25.7388305664
1347.65661621	19.0892524719
1348.09692383	13.0386829376
1348.5390625	22.676733017
1348.97937012	25.7762336731
1349.41955566	22.3605709076
1349.86169434	23.1618785858
1350.30187988	18.015422821
1350.74194336	24.8997268677
1351.18212891	25.0849514008
1351.62414551	19.2587299347
1352.06420898	28.8973751068
1352.50427246	22.268787384
1352.94628906	28.8703670502
1353.38623047	23.1140766144
1353.82629395	11.0858860016
1354.26623535	13.3550691605
1354.70629883	22.2347583771
1355.14807129	22.9114875793
1355.5880127	21.4125881195
1356.02783203	20.3431167603
1356.46777344	25.4781188965
1356.90942383	22.4119739532
1357.34936523	28.8150691986
1357.78918457	31.1689319611
1358.22888184	31.4434185028
1358.66870117	17.1536216736
1359.10839844	19.4684276581
1359.55004883	29.4949398041
1359.98974609	26.6652240753
1360.42944336	23.7841968536
1360.86901855	16.2333889008
1361.30871582	27.5695858002
1361.74829102	16.7368144989
1362.18786621	24.5424003601
1362.62927246	21.47864151
1363.06884766	19.9358482361
1363.50842285	14.5349159241
1363.94787598	6.23019361496
1364.3873291	23.1464519501
1364.8269043	20.3382701874
1365.26623535	16.8578205109
1365.70568848	21.2549991608
1366.1451416	29.4040164948
1366.58447266	12.8500938416
1367.02563477	24.2750148773
1367.46496582	26.6196422577
1367.90429688	32.6413078308
1368.34362793	19.4241313934
1368.78283691	19.2209739685
1369.2220459	20.1816921234
1369.66125488	24.5183372498
1370.10046387	15.6993551254
1370.53967285	19.1443119049
1370.97875977	14.4663038254
1371.41796875	10.6806774139
1371.85705566	12.5086126328
1372.29614258	28.7960128784
1372.73522949	35.7384376526
1373.17419434	23.5796070099
1373.61328125	25.0827846527
1374.05224609	19.1831455231
1374.49121094	21.9268417358
1374.93017578	28.2487621307
1375.36914063	23.2208709717
1375.8079834	31.7737064362
1376.24682617	25.2907714844
1376.68579102	28.2317428589
1377.12268066	21.9065265656
1377.56152344	28.1083126068
1378.00036621	34.8351516724
1378.43908691	12.4271745682
1378.87780762	24.7477531433
1379.31665039	11.0730895996
1379.75524902	12.9859743118
1380.19396973	19.6570472717
1380.63269043	21.4824810028
1381.07128906	14.0610246658
1381.50805664	23.6274719238
1381.94665527	11.2205142975
1382.38525391	18.7488288879
1382.82373047	23.2020263672
1383.2623291	24.7370662689
1383.70080566	16.0455780029
1384.13928223	14.8310718536
1384.57592773	19.9769248962
1385.0144043	20.6712284088
1385.45275879	13.9739255905
1385.89123535	21.600933075
1386.32958984	33.2519950867
1386.76611328	33.4391479492
1387.2043457	26.3356113434
1387.6427002	17.2595310211
1388.08093262	40.6320877075
1388.51928711	119.383674622
1388.95568848	427.520172119
1389.3939209	472.301635742
1389.83203125	167.846466064
1390.27026367	43.1721878052
1390.70654297	31.4368438721
1391.14465332	22.8092765808
1391.58276367	24.8759498596
1392.02087402	19.6606674194
1392.45715332	28.0073814392
1392.8951416	18.4548053741
1393.33312988	20.4833927155
1393.76928711	23.8039531708
1394.20727539	18.9545841217
1394.64526367	25.1946277618
1395.08325195	19.5297031403
1395.51928711	17.8508872986
1395.95715332	21.4529781342
1396.39501953	19.2509460449
1396.83105469	11.5301618576
1397.26879883	23.1781768799
1397.70666504	23.3780574799
1398.14257813	16.0782108307
1398.58032227	15.9822282791
1399.01806641	20.3881168365
1399.45397949	20.7388725281
1399.89160156	5.4838051796
1400.32751465	24.2777576447
1400.76513672	13.3115415573
1401.20275879	24.4599399567
1401.6385498	16.0499744415
1402.0760498	17.6523227692
1402.51184082	24.1236953735
1402.94934082	23.3689899445
1403.38684082	18.1254615784
1403.82250977	31.3937530518
1404.26000977	18.5939121246
1404.69555664	20.4407501221
1405.13305664	22.3475475311
1405.56860352	18.8461475372
1406.00598145	22.6684856415
1406.44152832	29.3302707672
1406.87878418	21.0547962189
1407.31433105	18.5364551544
1407.75158691	11.8894586563
1408.18884277	7.89679431915
1408.62426758	10.0901250839
1409.06152344	15.971619606
1409.49682617	11.1540613174
1409.93225098	45.5807723999
1410.36938477	96.5973739624
1410.8046875	65.9006500244
1411.24182129	22.1059360504
1411.67700195	17.3011188507
1412.11413574	14.9668254852
1412.54931641	9.5463142395
1412.98632813	12.6157150269
1413.42150879	18.9043426514
1413.85852051	15.7923297882
1414.29370117	7.07256475607e-012
1414.72875977	47.99168396
1415.16564941	17.2742061615
1415.60070801	10.4898033142
1416.03759766	25.4236831665
1416.47265625	6.37461614609
1416.90759277	12.7171039581
1417.34448242	19.2059612274
1417.77941895	9.7895822525
1418.21618652	19.5678844452
1418.65112305	7.75555419922
1419.0859375	16.1374511719
1419.52270508	20.5996990204
1419.95751953	29.45728302
1420.39233398	20.7648086548
1420.82897949	12.2586765289
1421.26379395	8.76295757294
1421.69848633	20.1952857971
1422.13513184	18.3365898132
1422.56982422	4.90402507782
1423.0045166	21.2071590424
1423.44104004	6.53857803345
1423.87561035	17.0282840729
1424.31030273	25.9954891205
1424.7467041	15.324259758
1425.18127441	12.3219003677
1425.61584473	16.174495697
1426.05041504	15.9655399323
1426.48669434	22.136713028
1426.92126465	16.2712078094
1427.35571289	5.582508564
1427.79016113	21.4341773987
1428.22644043	17.3740367889
1428.6607666	24.1531391144
1429.09521484	10.9456748962
1429.52954102	11.4099340439
1429.96569824	7.34495592117
1430.40002441	20.2377719879
1430.83435059	20.8239536285
1431.26867676	20.0961170197
1431.70288086	18.0076389313
1432.13891602	8.0254278183
1432.57312012	22.3613262177
1433.00732422	10.2319450378
1433.44152832	14.7866945267
1433.87561035	12.4220714569
1434.30981445	1.98252415657
1434.74389648	3.35656714439
1435.17980957	20.0025882721
1435.6138916	20.3450832367
1436.04785156	25.7557945251
1436.48193359	20.0895462036
1436.91589355	14.1882219315
1437.34985352	8.07114982605
1437.78381348	10.7450408936
1438.21777344	19.271780014
1438.65344238	22.4285354614
1439.08740234	18.7711257935
1439.52124023	6.41394853592
1439.95507813	19.8350124359
1440.38891602	24.4972038269
1440.82275391	21.5485897064
1441.25646973	23.6258926392
1441.69018555	14.2453308105
1442.12402344	17.296415329
1442.55773926	19.1721668243
1442.99133301	22.3610439301
1443.42504883	22.660867691
1443.85864258	18.4959754944
1444.2923584	7.61395406723
1444.72595215	16.5972175598
1445.1595459	8.6306848526
1445.59301758	14.208193779
1446.02661133	23.4873733521
1446.46008301	5.4790391922
1446.89355469	27.9549617767
1447.32702637	10.6798467636
1447.76049805	27.33294487
1448.19396973	17.0258235931
1448.62731934	6.95275163651
1449.06079102	1.90790271759
1449.49414063	12.6678304672
1449.92749023	11.9984512329
1450.36071777	12.5803642273
1450.79406738	6.47269487381
1451.22729492	13.5056438446
1451.66064453	12.7358961105
1452.09387207	15.302734375
1452.52526855	1.57785904408
1452.95837402	9.0324344635
1453.39160156	13.4589977264
1453.82470703	13.3630399704
1454.2578125	8.22459125519
1454.69091797	4.87964010239
1455.12402344	13.6327409744
1455.55712891	-4.94360108405e-012
1455.98828125	2.21088862419
1456.42126465	15.0489263535
1456.85424805	9.31896114349
1457.28723145	14.3986701965
1457.72021484	1.44429290295
1458.15319824	19.2829055786
1458.58422852	21.0370960236
1459.01708984	11.4285793304
1459.44995117	12.6461019516
1459.8828125	15.6040821075
1460.31567383	8.3056230545
1460.74658203	21.3865394592
1461.17944336	17.7893371582
1461.61218262	14.0655431747
1462.04492188	12.9542207718
1462.47766113	12.7150030136
1462.90844727	17.6100978851
1463.34118652	16.1949443817
1463.77380371	20.7954139709
1464.2064209	10.3894605637
1464.63720703	17.7521629333
1465.06982422	24.1228752136
1465.50231934	29.3218421936
1465.93310547	8.77581119537
1466.36560059	13.2268924713
1466.7980957	16.253993988
1467.23059082	13.437666893
1467.66125488	6.14667129517
1468.09362793	11.512834549
1468.52600098	7.76404571533
1468.95654297	20.0947418213
1469.38891602	13.3478183746
1469.82128906	19.130065918
1470.25183105	13.0215406418
1470.68408203	22.0118675232
1471.11645508	4.09968471527
1471.546875	7.26842021942
1471.97912598	10.0188808441
1472.41125488	2.21498823166
1472.8416748	10.1094017029
1473.27380371	8.97898960114
1473.70422363	0.210852876306
1474.13635254	10.9090719223
1474.56835938	8.99811267853
1474.99865723	13.2191581726
1475.43078613	5.43562698364
1475.86096191	8.0296087265
1476.29296875	15.0793714523
1476.72314453	25.5432987213
1477.15515137	20.287191391
1477.5871582	24.077922821
1478.01721191	15.1671676636
1478.44909668	11.801281929
1478.87915039	13.8640651703
1479.31103516	22.5949726105
1479.74108887	21.5140991211
1480.17297363	16.2896080017
1480.60290527	18.9101009369
1481.03466797	20.2670040131
1481.46459961	8.11753749847
1481.8963623	21.8920078278
1482.32629395	12.6302280426
1482.75793457	4.03422689438
1483.18786621	9.80929088593
1483.61950684	16.378572464
1484.04931641	26.288854599
1484.48095703	14.4900798798
1484.91064453	17.3713817596
1485.3404541	20.5643348694
1485.77197266	24.8422393799
1486.20166016	24.8760318756
1486.63317871	24.9910678864
1487.06286621	21.3959541321
1487.49438477	19.8773403168
1487.9239502	15.2469291687
1488.35351563	20.9821109772
1488.78491211	9.56410980225
1489.21447754	16.9804229736
1489.64587402	13.9044589996
1490.07531738	15.8327560425
1490.50488281	30.1364898682
1490.93615723	20.2452392578
1491.36560059	19.9930801392
1491.79504395	12.1172084808
1492.22619629	11.0655069351
1492.65563965	24.0070858002
1493.08496094	25.0288715363
1493.51611328	34.4800949097
1493.94543457	23.6670970917
1494.37475586	20.6249675751
1494.8059082	22.6863975525
1495.23510742	23.1186828613
1495.66442871	16.9603157043
1496.09545898	28.3797912598
1496.5246582	15.2267637253
1496.95373535	30.678396225
1497.38293457	15.7767734528
1497.81384277	29.2672138214
1498.24291992	22.0412731171
1498.67211914	9.6693983078
1499.10290527	11.7722139359
1499.53198242	22.2799186707
1499.96105957	31.1280727386
1500.39001465	22.0792312622
1500.81896973	26.4899902344
1501.24975586	22.4070777893
1501.67871094	20.6773262024
1502.10766602	20.157831192
1502.53649902	46.9757728577
1502.96533203	26.3567047119
1503.39611816	28.5138206482
1503.8248291	21.6246604919
1504.25366211	29.1480121613
1504.68249512	34.6094856262
1505.11120605	29.2519378662
1505.54187012	17.6927471161
1505.97058105	28.8226413727
1506.39929199	25.4055709839
1506.82788086	37.306022644
1507.2565918	25.3206386566
1507.68518066	25.6161613464
1508.11376953	27.8191394806
1508.5423584	27.4861221313
1508.97277832	13.6714782715
1509.40136719	29.3354110718
1509.82995605	27.5747756958
1510.25842285	17.0683937073
1510.68688965	24.6096763611
1511.11535645	25.4264392853
1511.54382324	23.6827735901
1511.97229004	9.37297916412
1512.40063477	29.7601013184
1512.82897949	19.6626396179
1513.25732422	21.8234195709
1513.68566895	24.6938877106
1514.11401367	26.4462566376
1514.5423584	28.3907966614
1514.97058105	18.6376113892
1515.39880371	15.1511201859
1515.82897949	21.4165630341
1516.25708008	16.8634090424
1516.68530273	21.690114975
1517.11352539	18.2887020111
1517.53979492	19.6498641968
1517.96789551	24.5700473785
1518.39599609	16.9841842651
1518.82409668	24.8132629395
1519.25219727	19.6475830078
1519.68029785	20.5589504242
1520.10827637	6.11505079269
1520.53625488	12.4391117096
1520.9642334	24.5234088898
1521.39221191	13.4815578461
1521.82019043	20.6215076447
1522.24804688	16.0406703949
1522.67590332	18.2393474579
1523.10375977	8.78701877594
1523.53161621	17.6734619141
1523.95947266	23.8648262024
1524.38549805	30.3031806946
1524.81323242	28.3258953094
1525.24108887	19.5551795959
1525.66882324	18.1855983734
1526.09655762	21.5500259399
1526.52416992	12.8153982162
1526.9519043	27.5780315399
1527.3795166	17.5723514557
1527.80541992	26.3821601868
1528.23303223	19.5249099731
1528.66064453	16.219991684
1529.08813477	12.4862804413
1529.51574707	21.949924469
1529.94140625	17.5528888702
1530.36889648	16.0055866241
1530.79638672	25.7268047333
1531.22387695	25.6607151031
1531.65136719	15.9994220734
1532.07702637	16.2254562378
1532.50439453	19.4896144867
1532.9317627	11.9063796997
1533.35913086	13.3142738342
1533.78649902	18.9206562042
1534.21203613	26.9470272064
1534.63928223	22.8434715271
1535.06652832	31.2006168365
1535.49194336	15.1048774719
1535.91918945	8.76662158966
1536.34643555	21.9745197296
1536.77368164	18.4069328308
1537.19897461	25.3754463196
1537.6262207	18.4671783447
1538.05334473	21.6755867004
1538.4786377	28.2549209595
1538.90563965	6.98234033585
1539.33276367	36.0329589844
1539.75793457	14.7623071671
1540.18505859	19.8888072968
1540.61206055	14.0329265594
1541.03723145	13.5568008423
1541.46411133	11.4198789597
1541.89111328	26.2927265167
1542.31616211	12.5196437836
1542.74304199	13.4423751831
1543.16992188	7.34485912323
1543.5949707	7.15265274048
1544.02185059	7.22644472122
1544.44689941	13.8243951797
1544.87365723	6.09412765503
1545.30041504	12.0358390808
1545.7253418	14.3072433472
1546.15209961	16.7538700104
1546.57702637	22.4984645844
1547.00366211	5.00735855103
1547.4284668	0.415186077356
1547.85522461	13.8326539993
1548.28173828	14.9987077713
1548.70654297	21.8248119354
1549.13317871	17.9456748962
1549.55786133	15.4111299515
1549.98449707	4.63380718231
1550.40917969	15.4766082764
1550.83569336	4.40536496171e-013
1551.26037598	24.0029182434
1551.68676758	13.8457632065
1552.1114502	4.24420976639
1552.5378418	7.74190187454
