# Supplementary material for: Deep CO2 in the end-Triassic Central Atlantic Magmatic Province
Source: Nat Commun. 2020 Apr 7;11:1670. doi: 10.1038/s41467-020-15325-6 (PMC7138847; doi:10.1038/s41467-020-15325-6)
Supplement: Supplementary file 3 — Source Data 1 [file 41467_2020_15325_MOESM3_ESM.zip › CO2/NS21II_2Opx_Incl1_Bubble2_CO2.txt]

1069.07946777	6.39491588572e-007
1069.53967285	36.8707733154
1070.00183105	43.1441116333
1070.46203613	65.1507339478
1070.92407227	55.5137748718
1071.38427734	49.4259147644
1071.84631348	57.4200744629
1072.30822754	34.7156066895
1072.76831055	61.8515396118
1073.23022461	52.0822296143
1073.69030762	53.4729957581
1074.15222168	57.3750457764
1074.61218262	53.6221084595
1075.07397461	67.044303894
1075.53393555	52.7175941467
1075.99572754	58.3521690369
1076.45556641	64.7968215942
1076.9173584	60.6985778809
1077.37719727	45.6700363159
1077.83886719	45.6191864014
1078.29870605	49.6358718872
1078.76037598	40.8622055054
1079.22009277	47.84740448
1079.68164063	47.3965263367
1080.14135742	72.6903686523
1080.60290527	36.4258384705
1081.06262207	57.9048805237
1081.52404785	55.0151405334
1081.98364258	52.615398407
1082.4432373	50.9351882935
1082.90466309	39.2057151794
1083.36425781	66.0101699829
1083.82556152	51.7464675903
1084.28503418	73.6783981323
1084.74645996	77.2770385742
1085.20581055	62.3570632935
1085.6652832	58.1077613831
1086.12646484	62.1595344543
1086.58581543	69.4773101807
1087.04711914	42.8241424561
1087.50634766	82.9273529053
1087.96569824	67.2587585449
1088.42687988	54.9463424683
1088.8861084	72.0309829712
1089.34521484	57.4057159424
1089.80639648	70.9334030151
1090.26550293	57.1190719604
1090.72460938	54.5348320007
1091.18566895	59.9462928772
1091.64477539	59.9254264832
1092.10375977	66.5977554321
1092.56469727	53.7919387817
1093.02368164	58.5422935486
1093.48266602	40.7090148926
1093.94360352	58.4215507507
1094.40258789	67.070098877
1094.8614502	66.11277771
1095.3203125	69.2401123047
1095.78112793	56.4804496765
1096.23999023	67.946937561
1096.69873047	65.2854385376
1097.1595459	53.3612174988
1097.61828613	39.941078186
1098.07702637	52.4114837646
1098.5357666	63.3890838623
1098.99633789	51.9589157104
1099.45507813	55.6324729919
1099.91369629	61.534324646
1100.37231445	56.9210968018
1100.83093262	41.6395492554
1101.29138184	52.9980354309
1101.75	39.2855224609
1102.20849609	48.3371009827
1102.66699219	40.5094795227
1103.12548828	47.1916465759
1103.58581543	54.3977203369
1104.04431152	43.2022895813
1104.50268555	59.4074516296
1104.96105957	55.1047592163
1105.41943359	45.2256774902
1105.87780762	41.7954292297
1106.3380127	34.4941558838
1106.79638672	67.5790328979
1107.25463867	53.5301818848
1107.71289063	47.1512756348
1108.17114258	21.0846004486
1108.62927246	38.8407211304
1109.08752441	36.5713310242
1109.54748535	52.0004882813
1110.00561523	32.3859176636
1110.46374512	49.4203567505
1110.921875	58.3801307678
1111.37988281	52.7970504761
1111.8380127	46.6538352966
1112.29602051	41.8163032532
1112.75390625	59.3587532043
1113.21191406	49.3460235596
1113.66992188	54.1350212097
1114.12780762	44.973400116
1114.58569336	52.1254882813
1115.04541016	30.396364212
1115.5032959	21.7610969543
1115.96105957	48.0893211365
1116.41894531	32.6075744629
1116.87670898	38.9346733093
1117.33447266	55.3645782471
1117.79211426	45.4624862671
1118.24987793	20.8836116791
1118.70751953	21.033788681
1119.16516113	39.1628952026
1119.62280273	40.8684120178
1120.08044434	24.342294693
1120.53808594	32.1872711182
1120.99560547	20.9742889404
1121.453125	38.3894958496
1121.91064453	42.9902000427
1122.36816406	31.4318618774
1122.82556152	24.8321990967
1123.28112793	24.0942077637
1123.73852539	12.6298398972
1124.19592285	36.0479469299
1124.65332031	18.238243103
1125.11071777	35.5674858093
1125.56799316	16.5365886688
1126.02526855	32.6199874878
1126.48254395	36.4548301697
1126.93981934	32.7723808289
1127.39709473	28.7793598175
1127.85424805	29.7616119385
1128.31140137	21.894235611
1128.76672363	31.0443687439
1129.22387695	32.4067993164
1129.6809082	28.1140232086
1130.13806152	40.7639541626
1130.59509277	35.6775016785
1131.05212402	45.8195457458
1131.50915527	38.9386825562
1131.9642334	49.2115859985
1132.42114258	28.910533905
1132.87817383	43.1579971313
1133.33508301	29.0354213715
1133.79199219	22.2364234924
1134.24890137	40.7382354736
1134.70373535	15.9766435623
1135.16064453	22.5072975159
1135.61743164	31.2283973694
1136.07421875	7.39568138123
1136.53100586	23.0743942261
1136.98583984	18.9568252563
1137.44250488	33.026473999
1137.89916992	38.1495895386
1138.35583496	4.63641786575
1138.8125	34.2171096802
1139.26721191	32.5859985352
1139.72375488	23.8282241821
1140.18029785	14.0757408142
1140.63696289	37.5910873413
1141.09155273	27.3745975494
1141.54797363	8.26173686981
1142.0045166	6.87170124054
1142.45898438	7.22229003906
1142.91552734	23.4037780762
1143.37182617	40.2168731689
1143.82824707	22.5424308777
1144.28271484	28.8355751038
1144.73901367	17.1428661346
1145.1953125	10.8087100983
1145.64978027	41.8036308289
1146.10595703	-2.3616278213e-006
1146.56225586	18.7627220154
1147.01660156	32.5330085754
1147.47277832	33.8038711548
1147.92895508	17.3817234039
1148.38317871	25.9840068817
1148.8392334	21.2661209106
1149.29541016	24.7188930511
1149.74951172	50.3134384155
1150.20556641	37.2926864624
1150.65966797	21.240776062
1151.11572266	33.0871429443
1151.57165527	43.0325546265
1152.02575684	36.6925239563
1152.48168945	20.3967132568
1152.93566895	19.7221508026
1153.39160156	20.0149116516
1153.84741211	25.6959171295
1154.3013916	16.3577613831
1154.75720215	38.5454826355
1155.21105957	10.2200965881
1155.66687012	29.6218776703
1156.12072754	31.0726051331
1156.57641602	19.0170516968
1157.03210449	33.2790107727
1157.48583984	35.1623039246
1157.94152832	49.9611930847
1158.39526367	27.432844162
1158.85083008	30.6567230225
1159.30456543	24.4249286652
1159.76013184	35.4508857727
1160.21374512	32.0508041382
1160.66918945	51.4780883789
1161.12280273	30.9668502808
1161.57824707	43.9503707886
1162.03186035	45.5256690979
1162.48730469	27.9093589783
1162.9407959	33.5935401917
1163.39611816	33.2703552246
1163.84960938	37.3627243042
1164.30297852	26.2002449036
1164.75830078	18.4388122559
1165.21166992	58.1148452759
1165.66687012	34.5499458313
1166.12023926	46.4661560059
1166.57543945	38.6865119934
1167.02868652	28.9593734741
1167.48388672	50.6132278442
1167.93713379	24.6271038055
1168.39038086	24.7256736755
1168.84545898	45.8602867126
1169.29858398	24.109161377
1169.75170898	42.9357795715
1170.20678711	30.2733669281
1170.65979004	23.8831195831
1171.11486816	31.2828197479
1171.56787109	39.749256134
1172.02087402	40.0641593933
1172.47583008	39.2292137146
1172.92871094	39.7501564026
1173.38171387	30.8115882874
1173.83654785	28.5808792114
1174.28942871	36.4866676331
1174.74230957	32.9375686646
1175.19714355	29.6493625641
1175.64990234	30.4860057831
1176.1027832	25.631193161
1176.55749512	38.508140564
1177.01025391	25.1657714844
1177.4630127	50.626449585
1177.91760254	23.3830242157
1178.37023926	31.3656692505
1178.82299805	55.9944839478
1179.27563477	37.3040733337
1179.73010254	18.513753891
1180.18273926	40.8070373535
1180.63537598	44.6210441589
1181.08789063	56.9088287354
1181.5423584	35.6358146667
1181.99487305	29.6073055267
1182.4473877	37.8106079102
1182.89978027	35.4111862183
1183.35412598	37.4012184143
1183.80651855	43.1218338013
1184.25891113	54.0221672058
1184.71130371	41.2992668152
1185.16369629	37.4172859192
1185.61791992	53.2149009705
1186.07019043	16.0740814209
1186.52246094	33.3646202087
1186.97473145	46.9556922913
1187.42700195	29.6493396759
1187.87915039	32.7819328308
1188.33325195	6.09503507614
1188.78540039	28.9158420563
1189.23754883	32.6811561584
1189.68969727	34.5725364685
1190.1418457	51.6674041748
1190.59387207	66.5509185791
1191.04589844	38.7848510742
1191.49987793	27.7566375732
1191.9519043	24.4129009247
1192.40380859	46.6323699951
1192.85583496	36.3286781311
1193.30773926	36.3181152344
1193.75964355	48.8537216187
1194.21154785	58.0043754578
1194.66333008	57.9197044373
1195.11523438	32.7962760925
1195.5670166	39.6188659668
1196.01879883	30.6563606262
1196.47058105	40.6493988037
1196.92419434	27.687538147
1197.37597656	50.0538978577
1197.82763672	30.3079624176
1198.27929688	54.6353721619
1198.73095703	43.6573791504
1199.18261719	50.5125541687
1199.63427734	40.2215652466
1200.08581543	44.0664901733
1200.53735352	33.9728317261
1200.9888916	27.7392024994
1201.44042969	24.8229084015
1201.89196777	43.561504364
1202.34338379	41.0344429016
1202.7947998	29.0135269165
1203.24621582	18.0830154419
1203.69763184	35.1419868469
1204.14904785	27.9274101257
1204.6003418	27.5267925262
1205.04980469	32.7255973816
1205.50109863	22.0717449188
1205.95239258	45.7911872864
1206.40368652	43.1317558289
1206.85498047	37.2714576721
1207.30615234	54.8155097961
1207.75732422	26.879699707
1208.20849609	31.4730892181
1208.65966797	42.0100135803
1209.11071777	42.7498626709
1209.56188965	18.7814826965
1210.01293945	40.3919372559
1210.4621582	17.7676048279
1210.91308594	27.2518119812
1211.36413574	26.5912456512
1211.81518555	49.850479126
1212.26611328	41.205291748
1212.71704102	40.9076957703
1213.16796875	43.1233596802
1213.61694336	30.8294620514
1214.06787109	25.3885192871
1214.51867676	40.3390693665
1214.96948242	39.1411209106
1215.42028809	35.368434906
1215.87109375	37.3036231995
1216.31994629	34.7166633606
1216.77062988	27.4252223969
1217.22131348	15.6780376434
1217.67199707	17.8199863434
1218.12268066	32.1491851807
1218.57141113	39.6291503906
1219.02209473	39.2625045776
1219.47265625	48.8950576782
1219.92321777	39.40417099
1220.37182617	7.7746462822
1220.8223877	48.8036842346
1221.27294922	33.6428260803
1221.72338867	39.443572998
1222.17199707	39.8111572266
1222.62231445	39.7968025208
1223.07275391	18.6661472321
1223.52319336	33.8963699341
1223.97167969	46.5545120239
1224.42199707	42.211643219
1224.87231445	57.2659797668
1225.32067871	29.0862312317
1225.77099609	39.2432785034
1226.22119141	20.5357551575
1226.66955566	31.3570652008
1227.11975098	25.9315891266
1227.56994629	29.4323806763
1228.01818848	49.9906616211
1228.46826172	28.6372795105
1228.91845703	46.6388206482
1229.36657715	35.4686965942
1229.81665039	3.08836102486
1230.26672363	28.6783695221
1230.71484375	39.4422645569
1231.16479492	17.6506462097
1231.61486816	35.4817771912
1232.06286621	18.0139865875
1232.51281738	36.973991394
1232.96081543	37.6411132813
1233.41064453	24.4588413239
1233.8605957	32.5695800781
1234.30847168	46.6027374268
1234.75830078	32.0732727051
1235.20617676	7.94308376312
1235.65600586	25.4901599884
1236.10375977	17.3390426636
1236.55358887	20.6713562012
1237.00317383	10.2232379913
1237.4510498	32.5014228821
1237.90063477	32.0935401917
1238.34838867	23.9061641693
1238.79797363	44.1230697632
1239.24572754	28.0324573517
1239.69519043	35.834564209
1240.14294434	21.4120750427
1240.59240723	11.2478065491
1241.04003906	34.0853271484
1241.48950195	15.9700164795
1241.93701172	28.0648097992
1242.38647461	33.5275802612
1242.83398438	38.4592971802
1243.2833252	43.2889328003
1243.73083496	36.4084663391
1244.18017578	37.2192802429
1244.62756348	23.6913967133
1245.07495117	27.1312046051
1245.52416992	15.0242862701
1245.97155762	30.053817749
1246.42077637	19.7773704529
1246.86804199	16.6506195068
1247.31726074	35.0052452087
1247.76452637	26.2731628418
1248.21179199	33.4097671509
1248.66088867	11.203578949
1249.10803223	33.0817718506
1249.55712891	35.2310600281
1250.00427246	12.7395582199
1250.45129395	23.8724575043
1250.90026855	24.3730430603
1251.34741211	20.1315555573
1251.79443359	27.2641544342
1252.2434082	6.01324415207
1252.69042969	20.0146121979
1253.13928223	40.0501174927
1253.58618164	30.2974147797
1254.03320313	27.1647949219
1254.48193359	19.0187606812
1254.92883301	25.5605049133
1255.37573242	21.218252182
1255.82263184	27.1768283844
1256.27124023	22.0124092102
1256.71813965	25.4982204437
1257.16491699	17.9913539886
1257.61352539	24.5845165253
1258.06018066	37.9782905579
1258.50695801	31.0439186096
1258.95361328	15.1893138885
1259.40222168	16.5024967194
1259.84887695	32.6319847107
1260.29541016	33.0442848206
1260.74206543	16.1794090271
1261.19055176	16.0318241119
1261.63708496	33.4835739136
1262.08361816	18.8756313324
1262.53015137	33.8456954956
1262.97851563	4.85492591906e-006
1263.42492676	21.4611167908
1263.87133789	11.3981046677
1264.31774902	11.0517034531
1264.76416016	14.6088142395
1265.21240234	37.8604660034
1265.65881348	65.6258773804
1266.10510254	67.4501419067
1266.5513916	45.4410362244
1266.99768066	40.2228240967
1267.44580078	9.61216259003
1267.89208984	26.9163379669
1268.33825684	22.4392185211
1268.78442383	13.4777774811
1269.23059082	4.67301750183
1269.67675781	19.902513504
1270.1229248	18.8090991974
1270.56896973	27.5361289978
1271.01696777	8.79273223877
1271.4630127	8.05551147461
1271.90905762	18.9428100586
1272.35510254	20.5906276703
1272.80102539	17.2447357178
1273.24707031	15.9342470169
1273.69299316	7.24847888947
1274.13891602	15.7490510941
1274.5847168	9.57700157166
1275.03063965	1.10213923454
1275.47644043	6.40352773666
1275.92236328	14.5078363419
1276.36999512	22.7798194885
1276.8157959	34.3121261597
1277.26147461	28.6105937958
1277.70727539	5.70823431015
1278.1529541	25.3525695801
1278.59863281	33.1176681519
1279.04431152	13.6589355469
1279.48999023	34.8890991211
1279.93566895	28.3067054749
1280.38122559	28.6580142975
1280.82678223	29.6848201752
1281.27233887	30.8328094482
1281.71789551	32.6657142639
1282.16333008	36.546245575
1282.60888672	31.571390152
1283.05432129	28.5587310791
1283.4979248	20.6757106781
1283.94335938	3.43249344826
1284.38867188	18.4116325378
1284.83410645	27.6504116058
1285.27941895	45.1299934387
1285.72473145	99.6986160278
1286.17004395	296.957611084
1286.61535645	173.744979858
1287.06066895	41.400604248
1287.50585938	37.5416946411
1287.9510498	32.039440155
1288.39624023	25.0623073578
1288.83959961	29.2907352448
1289.28466797	19.2737007141
1289.7298584	28.7597961426
1290.17492676	21.9173221588
1290.61999512	44.9796447754
1291.06506348	30.2768497467
1291.51013184	26.0138969421
1291.95507813	19.9679374695
1292.39819336	22.0908603668
1292.84326172	0.923238694668
1293.28820801	24.0754127502
1293.73303223	15.1999769211
1294.17797852	16.1440219879
1294.62097168	28.5995578766
1295.0657959	30.9436969757
1295.51062012	36.0294952393
1295.95544434	23.7230491638
1296.40026855	36.1737785339
1296.84313965	22.8464832306
1297.2878418	22.2029819489
1297.73266602	26.4835014343
1298.17736816	26.2517299652
1298.62011719	19.5724086761
1299.06481934	35.1887931824
1299.50939941	27.5906352997
1299.95397949	32.2245521545
1300.39672852	16.0660514832
1300.84130859	24.78840065
1301.2857666	21.7964725494
1301.73034668	28.2946529388
1302.17297363	27.8853721619
1302.61743164	10.6374759674
1303.06188965	33.9982757568
1303.50439453	30.9633541107
1303.94885254	33.725769043
1304.39318848	34.1312408447
1304.83569336	29.7115192413
1305.2800293	28.3723945618
1305.72436523	43.2986106873
1306.16674805	26.3165626526
1306.61108398	26.6986484528
1307.05529785	25.4551429749
1307.49768066	28.1159629822
1307.94177246	20.5433597565
1308.38598633	27.0592021942
1308.82824707	29.0668315887
1309.27246094	23.4516773224
1309.71655273	29.0489673615
1310.15881348	37.0490264893
1310.6027832	30.9461765289
1311.04504395	39.7089500427
1311.48901367	48.617477417
1311.9329834	21.7601509094
1312.37512207	19.3677482605
1312.8190918	32.5359840393
1313.2611084	12.6445322037
1313.70507813	38.8360176086
1314.14709473	34.9555015564
1314.59094238	27.0725193024
1315.03283691	45.9188079834
1315.47668457	25.3915042877
1315.92053223	32.3380012512
1316.36242676	20.5314807892
1316.80615234	51.4689712524
1317.24804688	35.4666366577
1317.69177246	31.7381038666
1318.13354492	31.5412330627
1318.57714844	45.9079627991
1319.0189209	33.9375419617
1319.46264648	45.3242645264
1319.90429688	46.8076438904
1320.34790039	35.7364234924
1320.78955078	32.0135345459
1321.23120117	32.2305450439
1321.67468262	34.8877601624
1322.11633301	35.5598907471
1322.55981445	33.1630744934
1323.00134277	45.9079360962
1323.44482422	8.92133331299
1323.88635254	32.6660118103
1324.32971191	27.0526847839
1324.77111816	26.028799057
1325.21264648	32.9272079468
1325.65588379	41.3400993347
1326.09729004	44.7498626709
1326.54064941	39.2650909424
1326.98193359	35.8969078064
1327.42333984	37.4247817993
1327.86645508	15.1767463684
1328.30773926	10.5247087479
1328.74902344	33.7487602234
1329.19226074	34.7959327698
1329.63342285	26.5905647278
1330.07470703	50.1357574463
1330.5177002	46.1338043213
1330.9588623	30.9405059814
1331.40002441	18.4414176941
1331.84301758	35.7239990234
1332.28405762	28.2604751587
1332.72521973	36.4840393066
1333.16809082	38.7350463867
1333.60913086	47.8027763367
1334.0501709	22.6513881683
1334.49304199	35.3672485352
1334.93395996	40.2811012268
1335.37487793	26.4231033325
1335.8157959	39.0552253723
1336.25854492	31.1228370667
1336.69946289	31.7742576599
1337.14038086	26.9867229462
1337.58117676	27.1399116516
1338.02380371	38.777053833
1338.46459961	14.2179813385
1338.90539551	34.8351860046
1339.34619141	9.99939632416
1339.78869629	32.9348373413
1340.22949219	33.3898391724
1340.67016602	24.4673309326
1341.11071777	13.2834024429
1341.5513916	39.3130645752
1341.99389648	24.1615180969
1342.43444824	40.4439277649
1342.875	33.9032287598
1343.31555176	49.2501144409
1343.75610352	17.7725467682
1344.19665527	36.8319740295
1344.63891602	31.6798458099
1345.0793457	31.8765468597
1345.51977539	47.487071991
1345.96020508	29.1255626678
1346.40063477	40.0652084351
1346.84094238	25.7763938904
1347.28137207	42.460319519
1347.72167969	22.6358737946
1348.16381836	36.1488952637
1348.60412598	22.1716308594
1349.04431152	56.8177070618
1349.48461914	51.1141357422
1349.92480469	37.0989685059
1350.36499023	33.837223053
1350.80517578	46.8498954773
1351.24523926	51.1392250061
1351.6854248	43.4558563232
1352.12548828	36.7982902527
1352.56555176	50.9128189087
1353.00561523	42.47864151
1353.44567871	46.3912658691
1353.88574219	38.7612838745
1354.32568359	38.7075157166
1354.765625	18.2024459839
1355.20556641	43.0667572021
1355.64550781	48.1808204651
1356.08544922	25.4508800507
1356.52526855	33.3464660645
1356.96520996	41.1763191223
1357.4050293	54.4986419678
1357.84484863	38.3710021973
1358.2845459	54.9732475281
1358.72436523	33.7465782166
1359.1640625	37.7804374695
1359.60388184	46.0288352966
1360.0435791	24.8064308167
1360.4831543	49.7285842896
1360.92285156	29.5897579193
1361.36254883	48.4838676453
1361.80212402	43.4367141724
1362.24169922	47.5212516785
1362.68127441	27.2257537842
1363.12084961	51.9684371948
1363.56030273	41.8870353699
1363.9979248	56.54504776
1364.4375	46.0073623657
1364.87695313	41.4175605774
1365.31640625	65.9462509155
1365.7557373	48.3790054321
1366.19519043	48.3990745544
1366.63452148	44.9980049133
1367.07385254	59.1513328552
1367.51135254	48.8243370056
1367.95068359	37.5401992798
1368.38989258	36.962474823
1368.82922363	46.531627655
1369.26843262	49.1201820374
1369.7076416	56.6748657227
1370.14501953	46.7946281433
1370.58410645	58.3209228516
1371.02331543	51.0882034302
1371.46240234	58.79088974
1371.90148926	44.2869720459
1372.33874512	52.5134010315
1372.77783203	59.3401565552
1373.21679688	47.9447174072
1373.65588379	55.8871765137
1374.09301758	30.8108768463
1374.53198242	61.9128952026
1374.97094727	50.2307777405
1375.40979004	48.6539726257
1375.84692383	59.0426864624
1376.2857666	52.4953765869
1376.72460938	30.036113739
1377.16345215	35.8042984009
1377.60046387	46.9757881165
1378.03918457	49.2423667908
1378.47802734	44.4272651672
1378.91491699	65.7606201172
1379.3536377	61.7906990051
1379.7923584	68.3144454956
1380.22912598	61.4867744446
1380.66784668	72.897026062
1381.10644531	53.4407653809
1381.54321289	57.4731140137
1381.98181152	74.3911361694
1382.42041016	37.3494415283
1382.85705566	42.60597229
1383.2956543	50.849193573
1383.73413086	46.9713668823
1384.17077637	45.9251594543
1384.60925293	61.345413208
1385.04577637	83.8385391235
1385.48425293	64.8980560303
1385.92260742	43.7867088318
1386.35913086	50.9793777466
1386.79748535	64.0026321411
1387.23400879	43.4951896667
1387.67224121	73.9310455322
1388.10876465	91.8619003296
1388.54699707	245.969940186
1388.98522949	496.30657959
1389.42163086	183.90145874
1389.85974121	67.1501846313
1390.29614258	35.27891922
1390.73425293	65.8198013306
1391.17053223	60.6948318481
1391.60864258	59.2636947632
1392.04492188	57.886554718
1392.48303223	49.7319297791
1392.91918945	55.1315841675
1393.35717773	31.7848739624
1393.79333496	36.8600730896
1394.23132324	35.4855270386
1394.66748047	30.3192653656
1395.10534668	52.8251266479
1395.54138184	49.1183662415
1395.97937012	39.6986198425
1396.4152832	39.4756469727
1396.85314941	42.4725418091
1397.28918457	41.1785583496
1397.72509766	48.9468002319
1398.1628418	40.3549842834
1398.59875488	45.6718788147
1399.03649902	46.7053718567
1399.47241211	45.2451019287
1399.91015625	59.6828193665
1400.34594727	59.9481086731
1400.78173828	72.7096328735
1401.21936035	63.3981895447
1401.65515137	48.7368927002
1402.09265137	44.7350921631
1402.52844238	45.3183250427
1402.96411133	41.9595985413
1403.40161133	42.9374313354
1403.83728027	48.7854919434
1404.27294922	52.0753288269
1404.71032715	51.940776825
1405.14587402	39.1144371033
1405.58154297	46.4068183899
1406.0189209	40.2369537354
1406.4543457	33.2165374756
1406.88989258	29.8568248749
1407.32714844	57.014957428
1407.76269531	51.4263191223
1408.19812012	34.7765464783
1408.63354492	45.0331192017
1409.07067871	60.0575294495
1409.50610352	69.1424102783
1409.94140625	132.37121582
1410.37854004	117.926643372
1410.81384277	67.2227630615
1411.24914551	50.2034072876
1411.68444824	39.8961677551
1412.12145996	47.9349784851
1412.5567627	24.9218273163
1412.99194336	51.9434585571
1413.42712402	47.7223625183
1413.86218262	58.021030426
1414.29919434	58.2335090637
1414.73425293	46.1231193542
1415.16943359	55.2272109985
1415.60449219	48.3052825928
1416.03942871	44.5709571838
1416.47631836	50.7745895386
1416.91137695	27.6711654663
1417.34631348	33.0672264099
1417.78125	34.5403556824
1418.21618652	57.3639831543
1418.65112305	62.5757141113
1419.08776855	53.0413970947
1419.52270508	50.8106842041
1419.95751953	41.5494117737
1420.39233398	34.0656318665
1420.82714844	30.0697898865
1421.26196289	30.3706016541
1421.69665527	49.9411354065
1422.13134766	35.9529724121
1422.56616211	57.5690231323
1423.00268555	45.7641868591
1423.43725586	57.2983283997
1423.87194824	34.5678977966
1424.30651855	30.0668964386
1424.74121094	42.9985847473
1425.17578125	47.2989768982
1425.61035156	54.9288368225
1426.0447998	34.3213195801
1426.47937012	30.1889629364
1426.91381836	14.9245700836
1427.3482666	31.1171989441
1427.78283691	25.5459671021
1428.21716309	39.1343727112
1428.65161133	49.6913375854
1429.0859375	37.1976776123
1429.52038574	30.322473526
1429.95471191	53.7034034729
1430.38903809	43.9373321533
1430.82336426	33.8779029846
1431.25756836	59.0136871338
1431.69189453	44.8661804199
1432.12609863	49.6922073364
1432.56030273	37.5097732544
1432.99450684	30.7821388245
1433.42858887	47.7617950439
1433.86279297	37.9879379272
1434.296875	34.8044204712
1434.73095703	58.0195426941
1435.16503906	30.3406963348
1435.59912109	32.3733482361
1436.03137207	25.43009758
1436.46533203	29.5781822205
1436.89941406	42.3885116577
1437.33337402	39.485458374
1437.76733398	36.0675811768
1438.20117188	24.9968662262
1438.63513184	37.0623855591
1439.06896973	36.026096344
1439.50280762	28.2568264008
1439.93481445	21.7653179169
1440.36865234	42.7306594849
1440.80249023	33.9968338013
1441.23620605	34.9761314392
1441.67004395	9.02243709564
1442.10375977	44.1907958984
1442.53564453	27.5111808777
1442.96936035	42.1370315552
1443.4029541	41.0708427429
1443.83666992	42.2393798828
1444.27026367	53.9937095642
1444.70202637	26.7224578857
1445.13562012	47.887878418
1445.56921387	50.8298225403
1446.00268555	46.50050354
1446.4362793	31.3222789764
1446.86791992	40.9449501038
1447.3013916	47.7865066528
1447.73486328	42.9416885376
1448.16821289	45.5032119751
1448.59985352	21.2798233032
1449.03320313	35.8675270081
1449.46655273	-6.58868666505e-005
1449.89807129	22.8468799591
1450.3314209	25.1214294434
1450.76464844	34.1775550842
1451.19799805	31.9844989777
1451.62939453	22.8742084503
1452.06262207	28.2720756531
1452.49584961	21.8641777039
1452.92724609	31.9498767853
1453.36035156	46.8404159546
1453.79345703	33.7287750244
1454.22485352	29.1181240082
1454.65795898	29.6819343567
1455.09094238	43.8523864746
1455.5222168	29.9262981415
1455.95532227	41.3905448914
1456.38647461	28.8961906433
1456.81945801	50.5330123901
1457.25244141	25.8950634003
1457.68359375	47.6827392578
1458.11645508	27.9610157013
1458.54943848	52.5860443115
1458.98046875	45.4672050476
1459.41333008	27.3177833557
1459.84436035	20.5241661072
1460.27709961	42.7223625183
1460.70812988	19.5654888153
1461.14086914	41.7195167542
1461.5736084	28.6065864563
1462.0045166	34.224105835
1462.43725586	33.057849884
1462.86816406	25.7970943451
1463.30078125	33.7351722717
1463.73168945	37.6544952393
1464.16430664	37.8743286133
1464.59509277	35.2019462585
1465.02758789	24.5319728851
1465.45837402	38.4526290894
1465.89086914	25.047082901
1466.32165527	12.593375206
1466.75415039	37.0789642334
1467.18481445	21.3300590515
1467.6171875	29.7952289581
1468.04785156	32.357509613
1468.48022461	23.6862297058
1468.9107666	43.0276603699
1469.34130859	29.6502361298
1469.77368164	30.3132266998
1470.20422363	34.1998710632
1470.63647461	46.137008667
1471.06689453	37.8560333252
1471.49926758	40.3589286804
1471.9296875	32.2159309387
1472.35998535	27.2940921783
1472.79223633	27.4865665436
1473.22253418	34.2575187683
1473.65478516	23.5103378296
1474.08508301	28.8246746063
1474.51525879	25.6007728577
1474.9473877	32.475189209
1475.37768555	35.4430465698
1475.80786133	31.9589767456
1476.23986816	32.6078338623
1476.67004395	34.9480438232
1477.10021973	34.5119171143
1477.53222656	44.1487846375
1477.96228027	21.4768333435
1478.39245605	35.9846611023
1478.82434082	28.5772666931
1479.25439453	26.552526474
1479.68432617	32.7069740295
1480.11621094	18.4528961182
1480.54614258	45.2927322388
1480.97619629	38.9090385437
1481.40612793	36.1972122192
1481.83789063	23.097070694
1482.2677002	26.9103183746
1482.69763184	29.6420078278
1483.12744141	19.1102733612
1483.55908203	24.5226211548
1483.9888916	21.6719112396
1484.41870117	25.7457027435
1484.84851074	38.6772232056
1485.2800293	16.6427402496
1485.70983887	23.4303531647
1486.13952637	19.9042625427
1486.56921387	15.7368879318
1486.99890137	20.4104099274
1487.43029785	10.9290876389
1487.85998535	28.6797924042
1488.28955078	55.6716194153
1488.71911621	35.8380889893
1489.14868164	11.4845075607
1489.57824707	16.5119972229
1490.00952148	26.09400177
1490.43908691	33.5810317993
1490.86853027	26.2836856842
1491.29797363	0.000234621911659
1491.72741699	27.1044616699
1492.15686035	16.4011821747
1492.58618164	10.7002801895
1493.015625	21.0991516113
1493.44677734	27.643491745
1493.87609863	16.4070529938
1494.30541992	34.6455879211
1494.73461914	14.9097166061
1495.16394043	25.2792491913
1495.59313965	26.0396118164
1496.02233887	28.9685688019
1496.45153809	27.9768886566
1496.8807373	35.7876014709
1497.30993652	17.0607395172
1497.73901367	35.6643028259
1498.16809082	18.8432197571
1498.59716797	15.0015411377
1499.02624512	24.1895656586
1499.45532227	11.0327882767
1499.88439941	28.1969814301
1500.31335449	15.9312458038
1500.74230957	30.6389560699
1501.17126465	22.5109119415
1501.60021973	24.1131591797
1502.0291748	22.1637153625
1502.45800781	14.3961830139
1502.88696289	19.8705978394
1503.3157959	25.0292491913
1503.74462891	40.1920166016
1504.17346191	16.4692573547
1504.60217285	16.3254013062
1505.03100586	22.7604293823
1505.4597168	27.2206611633
1505.88842773	20.0061988831
1506.31713867	22.7409477234
1506.74584961	24.2662220001
1507.17443848	19.8440628052
1507.60314941	30.7185897827
1508.02990723	28.3315162659
1508.45849609	33.8648414612
1508.88708496	26.8266563416
1509.31567383	27.9521942139
1509.74414063	10.465171814
1510.17272949	0.166955277324
1510.60119629	27.7266464233
1511.02966309	15.2766218185
1511.45629883	23.1260051727
1511.88476563	29.8040275574
1512.31311035	21.9015026093
1512.74157715	23.8732433319
1513.16992188	31.8467235565
1513.59643555	17.2996997833
1514.02478027	4.78519630432
1514.45300293	10.5740880966
1514.88134766	23.5789470673
1515.30957031	19.6610183716
1515.73596191	20.402425766
1516.16418457	17.5367336273
1516.59240723	20.6474876404
1517.02062988	24.8852043152
1517.44873047	11.0140075684
1517.875	4.17132234573
1518.30310059	13.0316267014
1518.73120117	4.11157226563
1519.15930176	15.3567237854
1519.58557129	22.8689403534
1520.0135498	19.2976264954
1520.44152832	4.81609964371
1520.86767578	24.918920517
1521.2956543	10.636762619
1521.72363281	3.48579478264
1522.14978027	-0.00743962405249
1522.57763672	0.00726775638759
1523.00549316	17.5179328918
1523.43334961	17.0606956482
