# Supplementary material for: Deep CO2 in the end-Triassic Central Atlantic Magmatic Province
Source: Nat Commun. 2020 Apr 7;11:1670. doi: 10.1038/s41467-020-15325-6 (PMC7138847; doi:10.1038/s41467-020-15325-6)
Supplement: Supplementary file 3 — Source Data 1 [file 41467_2020_15325_MOESM3_ESM.zip › CO2/NS21II_2Opx_Incl1_Bubble3_CO2.txt]

1069.07946777	2.6408506458e-012
1069.53967285	46.5265808105
1070.00183105	28.3468894958
1070.46203613	28.3305053711
1070.92407227	26.9863433838
1071.38427734	31.8690986633
1071.84631348	23.3833198547
1072.30822754	40.1060752869
1072.76831055	33.7951278687
1073.23022461	24.9064388275
1073.69030762	32.397315979
1074.15222168	42.3545379639
1074.61218262	26.6258277893
1075.07397461	58.5567207336
1075.53393555	30.5113601685
1075.99572754	48.7700271606
1076.45556641	35.8818511963
1076.9173584	25.3422660828
1077.37719727	39.3520774841
1077.83886719	47.9817466736
1078.29870605	60.015838623
1078.76037598	36.7299842834
1079.22009277	24.6323299408
1079.68164063	55.0165176392
1080.14135742	62.549621582
1080.60290527	59.0100135803
1081.06262207	60.0113372803
1081.52404785	45.5815086365
1081.98364258	67.2822647095
1082.4432373	53.540687561
1082.90466309	57.5369911194
1083.36425781	42.3025016785
1083.82556152	55.1787986755
1084.28503418	43.7276687622
1084.74645996	48.846282959
1085.20581055	57.4222335815
1085.6652832	68.4142074585
1086.12646484	59.8721389771
1086.58581543	56.1946411133
1087.04711914	71.46484375
1087.50634766	65.8399963379
1087.96569824	59.1205253601
1088.42687988	65.1794662476
1088.8861084	53.7176933289
1089.34521484	54.3609924316
1089.80639648	43.2462158203
1090.26550293	49.2698516846
1090.72460938	35.7872009277
1091.18566895	60.6687011719
1091.64477539	66.8602828979
1092.10375977	65.9170455933
1092.56469727	65.8376159668
1093.02368164	63.8101387024
1093.48266602	34.487991333
1093.94360352	57.7904090881
1094.40258789	71.0023651123
1094.8614502	63.62317276
1095.3203125	64.6539459229
1095.78112793	75.517074585
1096.23999023	60.9295654297
1096.69873047	46.745716095
1097.1595459	55.5568885803
1097.61828613	56.988948822
1098.07702637	59.908908844
1098.5357666	67.8655395508
1098.99633789	44.2430610657
1099.45507813	69.3052902222
1099.91369629	70.591758728
1100.37231445	74.8243560791
1100.83093262	61.4467544556
1101.29138184	68.7916107178
1101.75	61.4281311035
1102.20849609	63.1345863342
1102.66699219	64.636505127
1103.12548828	63.0891113281
1103.58581543	45.5054473877
1104.04431152	55.2623977661
1104.50268555	60.767250061
1104.96105957	67.9636535645
1105.41943359	61.1455001831
1105.87780762	43.333732605
1106.3380127	57.6180839539
1106.79638672	51.9329833984
1107.25463867	44.9622573853
1107.71289063	52.020149231
1108.17114258	56.0079689026
1108.62927246	59.0756072998
1109.08752441	56.7613525391
1109.54748535	70.3064346313
1110.00561523	55.8618927002
1110.46374512	59.2720298767
1110.921875	55.924118042
1111.37988281	42.1997642517
1111.8380127	46.6090202332
1112.29602051	35.6315841675
1112.75390625	48.7083282471
1113.21191406	62.9667129517
1113.66992188	49.5377388
1114.12780762	46.8464851379
1114.58569336	43.8013725281
1115.04541016	39.2148132324
1115.5032959	43.2785263062
1115.96105957	57.6270904541
1116.41894531	54.1373176575
1116.87670898	25.4835472107
1117.33447266	45.2224998474
1117.79211426	36.4611663818
1118.24987793	45.2112083435
1118.70751953	42.893951416
1119.16516113	42.9258308411
1119.62280273	32.8247299194
1120.08044434	26.5836315155
1120.53808594	34.9289054871
1120.99560547	50.6723976135
1121.453125	24.2957229614
1121.91064453	40.9111175537
1122.36816406	32.1159286499
1122.82556152	48.8132019043
1123.28112793	21.4247150421
1123.73852539	48.1790885925
1124.19592285	26.8455028534
1124.65332031	19.9047203064
1125.11071777	25.3222560883
1125.56799316	31.4528236389
1126.02526855	30.6856021881
1126.48254395	46.4686355591
1126.93981934	15.1950559616
1127.39709473	28.4288768768
1127.85424805	37.0969734192
1128.31140137	32.9233398438
1128.76672363	23.1476840973
1129.22387695	26.2259864807
1129.6809082	29.762720108
1130.13806152	30.860584259
1130.59509277	19.1512508392
1131.05212402	15.5587673187
1131.50915527	25.5958881378
1131.9642334	31.4105148315
1132.42114258	25.7520484924
1132.87817383	15.6818761826
1133.33508301	14.6860666275
1133.79199219	15.1215181351
1134.24890137	19.464723587
1134.70373535	18.023973465
1135.16064453	26.1698246002
1135.61743164	20.4121665955
1136.07421875	8.5129108429
1136.53100586	30.6452064514
1136.98583984	25.7077770233
1137.44250488	22.890668869
1137.89916992	10.9645185471
1138.35583496	20.7432231903
1138.8125	23.9964847565
1139.26721191	17.9055709839
1139.72375488	7.43492364883
1140.18029785	3.90297722816
1140.63696289	40.0071563721
1141.09155273	15.6559553146
1141.54797363	9.46023273468
1142.0045166	4.03237247467
1142.45898438	20.7474250793
1142.91552734	26.6330909729
1143.37182617	10.8493289948
1143.82824707	-8.53243690979e-012
1144.28271484	24.3528671265
1144.73901367	21.7743988037
1145.1953125	10.9265518188
1145.64978027	34.9280929565
1146.10595703	28.0788211823
1146.56225586	17.5260715485
1147.01660156	21.779296875
1147.47277832	29.2271194458
1147.92895508	6.35836648941
1148.38317871	21.1860942841
1148.8392334	18.2015075684
1149.29541016	28.6062450409
1149.74951172	19.9299259186
1150.20556641	21.4293174744
1150.65966797	24.4376029968
1151.11572266	25.2142696381
1151.57165527	27.2009181976
1152.02575684	36.62241745
1152.48168945	19.4016361237
1152.93566895	27.9428310394
1153.39160156	15.1490726471
1153.84741211	14.0080394745
1154.3013916	34.765247345
1154.75720215	19.8745059967
1155.21105957	29.9413204193
1155.66687012	3.82851290703
1156.12072754	20.794260025
1156.57641602	0.832085132599
1157.03210449	12.162276268
1157.48583984	33.4991035461
1157.94152832	20.3603534698
1158.39526367	15.8496007919
1158.85083008	19.4754505157
1159.30456543	21.6283969879
1159.76013184	17.6539363861
1160.21374512	27.4554691315
1160.66918945	33.8368988037
1161.12280273	21.124250412
1161.57824707	27.4104690552
1162.03186035	53.6023788452
1162.48730469	16.9690856934
1162.9407959	40.7821388245
1163.39611816	22.3281288147
1163.84960938	35.4320602417
1164.30297852	31.9435825348
1164.75830078	32.5480728149
1165.21166992	31.3668327332
1165.66687012	38.3768501282
1166.12023926	37.2259063721
1166.57543945	20.5288181305
1167.02868652	24.8614597321
1167.48388672	19.5598449707
1167.93713379	34.1376991272
1168.39038086	29.7160377502
1168.84545898	40.6966705322
1169.29858398	24.6514530182
1169.75170898	18.0052776337
1170.20678711	32.9109535217
1170.65979004	46.915019989
1171.11486816	39.2818565369
1171.56787109	39.1074371338
1172.02087402	25.4594497681
1172.47583008	24.7299537659
1172.92871094	14.8803014755
1173.38171387	25.1575050354
1173.83654785	32.063835144
1174.28942871	26.620557785
1174.74230957	25.0828342438
1175.19714355	30.3254985809
1175.64990234	37.9757232666
1176.1027832	42.3616638184
1176.55749512	13.3360404968
1177.01025391	45.0672492981
1177.4630127	24.2284088135
1177.91760254	40.5035667419
1178.37023926	35.2223777771
1178.82299805	39.6346244812
1179.27563477	24.9195137024
1179.73010254	33.5881118774
1180.18273926	9.74571228027
1180.63537598	43.1461296082
1181.08789063	35.3362045288
1181.5423584	23.6521701813
1181.99487305	38.2744407654
1182.4473877	16.149061203
1182.89978027	31.2706394196
1183.35412598	41.1923522949
1183.80651855	40.332950592
1184.25891113	33.2631416321
1184.71130371	24.7806968689
1185.16369629	35.8735618591
1185.61791992	36.9049987793
1186.07019043	34.9645500183
1186.52246094	42.373916626
1186.97473145	30.1637878418
1187.42700195	35.7819404602
1187.87915039	21.857383728
1188.33325195	22.4143753052
1188.78540039	22.4728221893
1189.23754883	41.3508911133
1189.68969727	45.610748291
1190.1418457	35.6877288818
1190.59387207	45.7256164551
1191.04589844	13.1413631439
1191.49987793	49.6905937195
1191.9519043	38.282169342
1192.40380859	40.9401283264
1192.85583496	40.1301574707
1193.30773926	43.7745780945
1193.75964355	37.1703262329
1194.21154785	39.3212242126
1194.66333008	31.1228961945
1195.11523438	35.0793380737
1195.5670166	28.8597183228
1196.01879883	43.9839859009
1196.47058105	12.3746576309
1196.92419434	41.6510124207
1197.37597656	55.7156791687
1197.82763672	39.7033081055
1198.27929688	24.3580932617
1198.73095703	41.957408905
1199.18261719	25.6284809113
1199.63427734	26.8737773895
1200.08581543	13.5092287064
1200.53735352	26.9108600616
1200.9888916	31.8772792816
1201.44042969	32.4981155396
1201.89196777	47.937587738
1202.34338379	36.9609603882
1202.7947998	32.066444397
1203.24621582	22.5156726837
1203.69763184	26.8660392761
1204.14904785	13.5792398453
1204.6003418	32.3753890991
1205.04980469	18.9525699615
1205.50109863	30.170955658
1205.95239258	30.0523357391
1206.40368652	17.7717819214
1206.85498047	40.3387260437
1207.30615234	38.2819976807
1207.75732422	29.0053100586
1208.20849609	47.8932151794
1208.65966797	17.9607524872
1209.11071777	19.0215511322
1209.56188965	29.9730854034
1210.01293945	28.7915878296
1210.4621582	41.0463829041
1210.91308594	28.7068252563
1211.36413574	35.9039764404
1211.81518555	28.3654155731
1212.26611328	33.6117973328
1212.71704102	21.0492725372
1213.16796875	37.7790603638
1213.61694336	15.2093267441
1214.06787109	35.168598175
1214.51867676	48.4495658875
1214.96948242	38.7093467712
1215.42028809	28.5584354401
1215.87109375	32.4468040466
1216.31994629	37.3660850525
1216.77062988	40.0180664063
1217.22131348	38.2048873901
1217.67199707	34.4950523376
1218.12268066	28.2230548859
1218.57141113	25.4873924255
1219.02209473	43.7248268127
1219.47265625	35.5358123779
1219.92321777	57.116394043
1220.37182617	40.7803268433
1220.8223877	38.1373672485
1221.27294922	37.9233779907
1221.72338867	54.5965309143
1222.17199707	41.0054855347
1222.62231445	45.6119232178
1223.07275391	36.9952888489
1223.52319336	40.1889610291
1223.97167969	41.9044837952
1224.42199707	50.9872970581
1224.87231445	44.282585144
1225.32067871	32.9184265137
1225.77099609	41.1348190308
1226.22119141	55.141292572
1226.66955566	37.6697807312
1227.11975098	36.7903633118
1227.56994629	38.4594764709
1228.01818848	34.2466773987
1228.46826172	48.366973877
1228.91845703	31.8925209045
1229.36657715	40.0957298279
1229.81665039	41.5449905396
1230.26672363	39.2757034302
1230.71484375	37.4018974304
1231.16479492	33.0817146301
1231.61486816	37.8580627441
1232.06286621	50.7206954956
1232.51281738	32.0684623718
1232.96081543	40.381565094
1233.41064453	35.9728317261
1233.8605957	27.2500762939
1234.30847168	37.7006721497
1234.75830078	27.844701767
1235.20617676	31.3193187714
1235.65600586	19.8969345093
1236.10375977	36.8008460999
1236.55358887	29.3889122009
1237.00317383	35.0579986572
1237.4510498	35.819065094
1237.90063477	27.1813278198
1238.34838867	26.8667526245
1238.79797363	26.2961616516
1239.24572754	38.8360137939
1239.69519043	57.1439781189
1240.14294434	38.1757888794
1240.59240723	26.3512115479
1241.04003906	26.2509498596
1241.48950195	30.9528427124
1241.93701172	22.603761673
1242.38647461	28.7869052887
1242.83398438	40.5255661011
1243.2833252	29.8973579407
1243.73083496	34.4230537415
1244.18017578	38.3150482178
1244.62756348	38.007900238
1245.07495117	33.3428039551
1245.52416992	23.5116901398
1245.97155762	43.3206825256
1246.42077637	31.3977584839
1246.86804199	35.1302986145
1247.31726074	31.3070354462
1247.76452637	39.5472412109
1248.21179199	15.9641571045
1248.66088867	37.1553115845
1249.10803223	34.002407074
1249.55712891	21.9646453857
1250.00427246	11.4561605453
1250.45129395	32.1491851807
1250.90026855	38.6631851196
1251.34741211	42.0356903076
1251.79443359	10.8767185211
1252.2434082	24.1331119537
1252.69042969	26.521572113
1253.13928223	18.4415683746
1253.58618164	28.0938911438
1254.03320313	25.3167381287
1254.48193359	46.6245536804
1254.92883301	39.8570785522
1255.37573242	40.8156242371
1255.82263184	35.6934509277
1256.27124023	41.9862365723
1256.71813965	36.8670768738
1257.16491699	16.5786743164
1257.61352539	10.8696279526
1258.06018066	16.1467704773
1258.50695801	36.436340332
1258.95361328	16.0336608887
1259.40222168	26.2836647034
1259.84887695	26.8811397552
1260.29541016	34.1133041382
1260.74206543	36.2870407104
1261.19055176	6.29313421249
1261.63708496	12.8442783356
1262.08361816	22.1094436646
1262.53015137	21.2264575958
1262.97851563	22.203081131
1263.42492676	14.4899654388
1263.87133789	20.4915313721
1264.31774902	37.5643539429
1264.76416016	17.6375331879
1265.21240234	33.6787605286
1265.65881348	40.4857025146
1266.10510254	32.8982124329
1266.5513916	27.7294502258
1266.99768066	20.0227718353
1267.44580078	24.4397010803
1267.89208984	40.294303894
1268.33825684	18.9307956696
1268.78442383	23.2119121552
1269.23059082	23.8507976532
1269.67675781	20.7318668365
1270.1229248	10.7370843887
1270.56896973	7.75874948502
1271.01696777	22.1720809937
1271.4630127	15.2608270645
1271.90905762	17.0916862488
1272.35510254	19.0753173828
1272.80102539	22.1699333191
1273.24707031	32.9118995667
1273.69299316	24.5817623138
1274.13891602	14.2677230835
1274.5847168	15.680314064
1275.03063965	28.1597270966
1275.47644043	17.3084201813
1275.92236328	23.569606781
1276.36999512	23.7698230743
1276.8157959	7.72537517548
1277.26147461	23.0632610321
1277.70727539	25.7330436707
1278.1529541	0.243188336492
1278.59863281	20.4064922333
1279.04431152	11.4591732025
1279.48999023	25.4992618561
1279.93566895	8.61783313751
1280.38122559	20.5488624573
1280.82678223	19.4925937653
1281.27233887	22.9099807739
1281.71789551	13.1990995407
1282.16333008	17.2725162506
1282.60888672	38.8976593018
1283.05432129	10.5163431168
1283.4979248	29.3506374359
1283.94335938	20.0449047089
1284.38867188	22.3167285919
1284.83410645	21.6524085999
1285.27941895	30.7899036407
1285.72473145	58.6692085266
1286.17004395	94.9081268311
1286.61535645	47.7471542358
1287.06066895	14.6287927628
1287.50585938	27.9031105042
1287.9510498	32.1675720215
1288.39624023	34.6308021545
1288.83959961	6.73359680176
1289.28466797	17.3417854309
1289.7298584	18.760383606
1290.17492676	23.9605026245
1290.61999512	12.0604829788
1291.06506348	11.3192415237
1291.51013184	11.1838054657
1291.95507813	15.9334421158
1292.39819336	21.2830448151
1292.84326172	21.1584358215
1293.28820801	16.3923130035
1293.73303223	24.5027446747
1294.17797852	12.8898458481
1294.62097168	28.4015769958
1295.0657959	26.0292987823
1295.51062012	29.5340099335
1295.95544434	19.8180675507
1296.40026855	30.1920185089
1296.84313965	9.2040719986
1297.2878418	11.8033342361
1297.73266602	1.10968789713e-010
1298.17736816	12.5171422958
1298.62011719	17.1260280609
1299.06481934	24.5654735565
1299.50939941	27.1565895081
1299.95397949	24.1112194061
1300.39672852	29.2101516724
1300.84130859	25.2789077759
1301.2857666	13.6894245148
1301.73034668	28.7226753235
1302.17297363	20.6699924469
1302.61743164	38.8630332947
1303.06188965	31.0774669647
1303.50439453	23.2308940887
1303.94885254	23.2579059601
1304.39318848	20.1008434296
1304.83569336	26.9112758636
1305.2800293	24.0936832428
1305.72436523	21.6750812531
1306.16674805	38.1936836243
1306.61108398	24.1178779602
1307.05529785	13.7211961746
1307.49768066	26.9526920319
1307.94177246	21.3166503906
1308.38598633	26.4126777649
1308.82824707	19.9940414429
1309.27246094	27.2895030975
1309.71655273	10.2687549591
1310.15881348	-1.09576792084e-010
1310.6027832	26.2257957458
1311.04504395	19.3995571136
1311.48901367	30.7579441071
1311.9329834	29.5763092041
1312.37512207	15.0374403
1312.8190918	20.4758491516
1313.2611084	32.7178878784
1313.70507813	0.846552968025
1314.14709473	31.1812000275
1314.59094238	31.362405777
1315.03283691	25.9407653809
1315.47668457	28.3734207153
1315.92053223	0.730574011803
1316.36242676	25.1136798859
1316.80615234	44.6091156006
1317.24804688	12.4431676865
1317.69177246	23.8336486816
1318.13354492	31.8692417145
1318.57714844	34.4372177124
1319.0189209	27.0422039032
1319.46264648	37.4266891479
1319.90429688	25.6692790985
1320.34790039	10.0074167252
1320.78955078	28.9355182648
1321.23120117	26.5716133118
1321.67468262	31.1792106628
1322.11633301	4.14830255508
1322.55981445	21.0635108948
1323.00134277	33.0182876587
1323.44482422	17.8783302307
1323.88635254	29.1568508148
1324.32971191	21.5804805756
1324.77111816	24.4903430939
1325.21264648	43.5950889587
1325.65588379	30.3986263275
1326.09729004	22.2747478485
1326.54064941	16.4497184753
1326.98193359	24.3179359436
1327.42333984	17.5043411255
1327.86645508	33.9934387207
1328.30773926	18.9986133575
1328.74902344	21.4547672272
1329.19226074	45.593334198
1329.63342285	19.0328292847
1330.07470703	35.5175857544
1330.5177002	26.9805831909
1330.9588623	32.8992576599
1331.40002441	17.1339168549
1331.84301758	24.0676937103
1332.28405762	28.1691513062
1332.72521973	27.0004558563
1333.16809082	35.1012840271
1333.60913086	18.8799705505
1334.0501709	24.0287342072
1334.49304199	18.6280975342
1334.93395996	23.8776988983
1335.37487793	33.4586906433
1335.8157959	10.8728990555
1336.25854492	37.3190231323
1336.69946289	29.9192142487
1337.14038086	23.7448444366
1337.58117676	28.8871879578
1338.02380371	28.231010437
1338.46459961	28.2672405243
1338.90539551	23.1608734131
1339.34619141	21.7881412506
1339.78869629	25.6483516693
1340.22949219	27.9860458374
1340.67016602	26.5068035126
1341.11071777	17.3185329437
1341.5513916	33.0792694092
1341.99389648	23.8350925446
1342.43444824	25.2091999054
1342.875	29.4667301178
1343.31555176	41.7710227966
1343.75610352	17.1417255402
1344.19665527	19.8535022736
1344.63891602	22.3640480042
1345.0793457	21.4780311584
1345.51977539	21.1472034454
1345.96020508	35.3503265381
1346.40063477	36.0649414063
1346.84094238	25.9685020447
1347.28137207	36.1288375854
1347.72167969	27.4336853027
1348.16381836	42.0571327209
1348.60412598	23.6744060516
1349.04431152	24.4725761414
1349.48461914	43.5827026367
1349.92480469	47.2868156433
1350.36499023	40.6277961731
1350.80517578	43.538269043
1351.24523926	36.6871376038
1351.6854248	36.4829330444
1352.12548828	27.0148048401
1352.56555176	42.9936141968
1353.00561523	22.4098415375
1353.44567871	35.9762535095
1353.88574219	35.9614067078
1354.32568359	49.8983383179
1354.765625	34.3989181519
1355.20556641	26.1948299408
1355.64550781	26.6439819336
1356.08544922	37.2241592407
1356.52526855	21.5414066315
1356.96520996	36.0635757446
1357.4050293	45.3137779236
1357.84484863	43.991645813
1358.2845459	25.2345848083
1358.72436523	40.7582511902
1359.1640625	32.3678741455
1359.60388184	35.3745574951
1360.0435791	35.9133605957
1360.4831543	44.7932395935
1360.92285156	33.4890136719
1361.36254883	35.6515159607
1361.80212402	58.6288528442
1362.24169922	69.2087936401
1362.68127441	37.632648468
1363.12084961	49.8711471558
1363.56030273	38.6848602295
1363.9979248	29.6468257904
1364.4375	33.9133338928
1364.87695313	50.2678756714
1365.31640625	37.538734436
1365.7557373	34.7460174561
1366.19519043	43.9758682251
1366.63452148	35.0832977295
1367.07385254	26.492061615
1367.51135254	30.0690994263
1367.95068359	41.5220565796
1368.38989258	24.8004798889
1368.82922363	45.3981018066
1369.26843262	38.9049186707
1369.7076416	41.0137405396
1370.14501953	36.7172203064
1370.58410645	34.8831291199
1371.02331543	41.3388252258
1371.46240234	25.4998683929
1371.90148926	50.2041854858
1372.33874512	55.0112228394
1372.77783203	38.5479545593
1373.21679688	38.5967979431
1373.65588379	54.1359786987
1374.09301758	17.8447341919
1374.53198242	44.4759292603
1374.97094727	29.2302436829
1375.40979004	48.8566513062
1375.84692383	45.1209716797
1376.2857666	51.595539093
1376.72460938	49.28673172
1377.16345215	32.1822128296
1377.60046387	39.0157318115
1378.03918457	20.6931686401
1378.47802734	38.4637336731
1378.91491699	38.6975631714
1379.3536377	33.281578064
1379.7923584	37.9213256836
1380.22912598	37.5550956726
1380.66784668	42.036781311
1381.10644531	33.0614547729
1381.54321289	35.8196983337
1381.98181152	47.9175109863
1382.42041016	23.4621734619
1382.85705566	49.7817306519
1383.2956543	31.5524806976
1383.73413086	36.8098297119
1384.17077637	34.0001983643
1384.60925293	53.0338058472
1385.04577637	59.9239730835
1385.48425293	36.7117462158
1385.92260742	35.4261779785
1386.35913086	36.168964386
1386.79748535	52.0792121887
1387.23400879	33.2933235168
1387.67224121	49.9286346436
1388.10876465	60.531917572
1388.54699707	141.414321899
1388.98522949	137.023834229
1389.42163086	63.4284172058
1389.85974121	27.3870239258
1390.29614258	34.9002571106
1390.73425293	36.5346565247
1391.17053223	46.6162185669
1391.60864258	37.6273345947
1392.04492188	41.8304862976
1392.48303223	39.5424194336
1392.91918945	46.1372566223
1393.35717773	35.4153137207
1393.79333496	48.5985374451
1394.23132324	41.0880317688
1394.66748047	32.1954536438
1395.10534668	48.4325866699
1395.54138184	36.989315033
1395.97937012	39.201965332
1396.4152832	32.5562553406
1396.85314941	33.5646438599
1397.28918457	28.798620224
1397.72509766	36.1616439819
1398.1628418	45.8994216919
1398.59875488	45.9600791931
1399.03649902	43.3679046631
1399.47241211	36.0069351196
1399.91015625	43.5500183105
1400.34594727	40.7781105042
1400.78173828	34.5566825867
1401.21936035	35.7947235107
1401.65515137	43.3046188354
1402.09265137	31.2624664307
1402.52844238	39.6436920166
1402.96411133	48.1896095276
1403.40161133	33.6808395386
1403.83728027	37.9088783264
1404.27294922	32.2873725891
1404.71032715	42.5855026245
1405.14587402	33.6935539246
1405.58154297	26.3908252716
1406.0189209	43.3339080811
1406.4543457	31.9302501678
1406.88989258	31.599691391
1407.32714844	44.4478111267
1407.76269531	39.4749107361
1408.19812012	44.6018791199
1408.63354492	51.9709701538
1409.07067871	46.287902832
1409.50610352	48.6803016663
1409.94140625	50.5252227783
1410.37854004	50.0671844482
1410.81384277	40.1776008606
1411.24914551	35.3307952881
1411.68444824	23.7696933746
1412.12145996	33.7432327271
1412.5567627	49.6038703918
1412.99194336	41.7065887451
1413.42712402	32.9547462463
1413.86218262	43.7641906738
1414.29919434	25.018037796
1414.73425293	26.0407314301
1415.16943359	29.5853748322
1415.60449219	25.8860092163
1416.03942871	21.76587677
1416.47631836	57.112121582
1416.91137695	23.1117763519
1417.34631348	42.3130950928
1417.78125	38.4894523621
1418.21618652	32.3592185974
1418.65112305	36.0264053345
1419.08776855	15.9881277084
1419.52270508	38.5719299316
1419.95751953	32.3819351196
1420.39233398	19.7065219879
1420.82714844	34.4910049438
1421.26196289	19.0615539551
1421.69665527	9.25418281555
1422.13134766	42.3748474121
1422.56616211	29.598028183
1423.00268555	43.4493751526
1423.43725586	31.4450340271
1423.87194824	23.060552597
1424.30651855	37.7593307495
1424.74121094	27.2672958374
1425.17578125	30.8607196808
1425.61035156	31.8472671509
1426.0447998	33.8168563843
1426.47937012	18.7484664917
1426.91381836	17.5476398468
1427.3482666	33.5315666199
1427.78283691	35.9666442871
1428.21716309	35.6123847961
1428.65161133	23.1399421692
1429.0859375	22.5453205109
1429.52038574	26.1943378448
1429.95471191	40.0506401062
1430.38903809	38.8347434998
1430.82336426	42.4552078247
1431.25756836	14.4591121674
1431.69189453	17.7302150726
1432.12609863	37.0118293762
1432.56030273	27.4552516937
1432.99450684	44.5555953979
1433.42858887	29.4584503174
1433.86279297	31.6917381287
1434.296875	11.6513624191
1434.73095703	32.474697113
1435.16503906	21.2500076294
1435.59912109	17.3557052612
1436.03137207	39.7272148132
1436.46533203	30.665643692
1436.89941406	19.3091430664
1437.33337402	28.6098918915
1437.76733398	17.9957962036
1438.20117188	24.3116531372
1438.63513184	19.7820510864
1439.06896973	13.5505685806
1439.50280762	37.6913528442
1439.93481445	4.90983772278
1440.36865234	31.7088527679
1440.80249023	39.8043327332
1441.23620605	18.8842124939
1441.67004395	17.0738430023
1442.10375977	20.8590831757
1442.53564453	26.4524936676
1442.96936035	16.3460483551
1443.4029541	24.5448150635
1443.83666992	10.5014019012
1444.27026367	10.3720874786
1444.70202637	25.1372489929
1445.13562012	20.8420906067
1445.56921387	13.237206459
1446.00268555	22.0835323334
1446.4362793	15.5858850479
1446.86791992	27.8665752411
1447.3013916	21.6313896179
1447.73486328	22.7671470642
1448.16821289	16.2062931061
1448.59985352	21.4269332886
1449.03320313	17.9071712494
1449.46655273	22.6008853912
1449.89807129	0.0388110205531
1450.3314209	17.7761859894
1450.76464844	8.1536283493
1451.19799805	18.2530288696
1451.62939453	24.5734004974
1452.06262207	14.7237453461
1452.49584961	23.7821617126
1452.92724609	21.7044219971
1453.36035156	39.3550491333
1453.79345703	26.6873149872
1454.22485352	16.4308414459
1454.65795898	30.1690998077
1455.09094238	23.183429718
1455.5222168	16.750869751
1455.95532227	12.9046573639
1456.38647461	27.5054969788
1456.81945801	31.2763061523
1457.25244141	13.2769823074
1457.68359375	21.2580890656
1458.11645508	4.55560827255
1458.54943848	24.0441131592
1458.98046875	22.582452774
1459.41333008	23.4824371338
1459.84436035	23.1509399414
1460.27709961	20.899055481
1460.70812988	27.4611587524
1461.14086914	17.9017086029
1461.5736084	17.3605957031
1462.0045166	25.230222702
1462.43725586	27.6610965729
1462.86816406	24.5392112732
1463.30078125	26.2335338593
1463.73168945	23.9773254395
1464.16430664	27.094461441
1464.59509277	28.8585453033
1465.02758789	24.7586803436
1465.45837402	15.1223468781
1465.89086914	23.9351787567
1466.32165527	24.816652298
1466.75415039	27.0894393921
1467.18481445	32.5373802185
1467.6171875	22.5927085876
1468.04785156	10.451420784
1468.48022461	4.6324930191
1468.9107666	26.2410469055
1469.34130859	30.5114154816
1469.77368164	22.8216171265
1470.20422363	12.5225610733
1470.63647461	12.3455677032
1471.06689453	9.57140541077
1471.49926758	18.5859260559
1471.9296875	19.6332321167
1472.35998535	24.9209346771
1472.79223633	12.9041938782
1473.22253418	27.0224151611
1473.65478516	18.7556400299
1474.08508301	18.9907722473
1474.51525879	9.71912384033
1474.9473877	23.4547023773
1475.37768555	26.6030197144
1475.80786133	13.6102867126
1476.23986816	24.1485462189
1476.67004395	24.0548686981
1477.10021973	30.325094223
1477.53222656	35.1717338562
1477.96228027	23.7240371704
1478.39245605	25.0371570587
1478.82434082	16.1720161438
1479.25439453	25.4114017487
1479.68432617	19.4281044006
1480.11621094	28.1240997314
1480.54614258	24.422492981
1480.97619629	21.7333183289
1481.40612793	24.2435951233
1481.83789063	23.1144008636
1482.2677002	24.8993854523
1482.69763184	24.8790664673
1483.12744141	21.4155158997
1483.55908203	13.1891059875
1483.9888916	26.6586780548
1484.41870117	17.7292804718
1484.84851074	13.6515245438
1485.2800293	24.5592880249
1485.70983887	30.3413257599
1486.13952637	21.1319446564
1486.56921387	15.3578424454
1486.99890137	6.83371973038
1487.43029785	5.20518350601
1487.85998535	19.233039856
1488.28955078	14.2139568329
1488.71911621	8.10209846497
1489.14868164	32.9727859497
1489.57824707	28.4908275604
1490.00952148	7.09943771362
1490.43908691	37.8382110596
1490.86853027	22.2073249817
1491.29797363	16.154466629
1491.72741699	18.0705127716
1492.15686035	12.1290550232
1492.58618164	29.2544765472
1493.015625	29.6082782745
1493.44677734	14.5936031342
1493.87609863	27.3782482147
1494.30541992	24.4462814331
1494.73461914	4.49906539917
1495.16394043	22.1091175079
1495.59313965	9.53180980682
1496.02233887	1.34079414238e-011
1496.45153809	0.626608192921
1496.8807373	7.13356399536
1497.30993652	15.381102562
1497.73901367	26.0038108826
1498.16809082	26.0945301056
1498.59716797	17.3557815552
1499.02624512	7.43527412415
1499.45532227	15.0232019424
1499.88439941	20.2079486847
1500.31335449	5.18000936508
1500.74230957	27.1461181641
1501.17126465	21.5441493988
1501.60021973	3.48067140579
1502.0291748	21.340461731
1502.45800781	28.7582244873
1502.88696289	8.32503890991
1503.3157959	24.8256950378
1503.74462891	15.8952722549
1504.17346191	16.5334129333
1504.60217285	28.3464984894
1505.03100586	22.6928291321
1505.4597168	23.7684402466
1505.88842773	19.7314872742
1506.31713867	20.3926467896
1506.74584961	17.3561725616
1507.17443848	11.6143169403
1507.60314941	20.4673881531
1508.02990723	27.8147659302
1508.45849609	16.5978679657
1508.88708496	5.1458978653
1509.31567383	5.75598049164
1509.74414063	18.3500518799
1510.17272949	22.7900753021
1510.60119629	7.07066679001
1511.02966309	12.1844596863
1511.45629883	17.8223190308
1511.88476563	29.2531681061
1512.31311035	29.7465400696
1512.74157715	21.6456012726
1513.16992188	14.2713871002
1513.59643555	28.4152774811
1514.02478027	22.2185459137
1514.45300293	1.09548437595
1514.88134766	22.4786148071
1515.30957031	11.088508606
1515.73596191	36.1283950806
1516.16418457	15.5764932632
1516.59240723	5.21788263321
1517.02062988	8.81037998199
1517.44873047	19.7728672028
1517.875	18.1647586823
1518.30310059	29.3034267426
1518.73120117	41.6177253723
1519.15930176	17.1683311462
1519.58557129	15.074016571
1520.0135498	18.178237915
1520.44152832	9.68603038788
1520.86767578	23.5723514557
1521.2956543	5.48374128342
1521.72363281	6.45973682404
1522.14978027	17.5622024536
1522.57763672	-8.91020590643e-012
1523.00549316	31.3618068695
1523.43334961	32.2460174561
