# Supplementary material for: Deep CO2 in the end-Triassic Central Atlantic Magmatic Province
Source: Nat Commun. 2020 Apr 7;11:1670. doi: 10.1038/s41467-020-15325-6 (PMC7138847; doi:10.1038/s41467-020-15325-6)
Supplement: Supplementary file 3 — Source Data 1 [file 41467_2020_15325_MOESM3_ESM.zip › CO2/NS21II_2Opx_Incl2_Bubble1_CO2.txt]

1069.07946777	5.73864821765e-020
1069.53967285	32.898891449
1070.00183105	12.9708890915
1070.46203613	27.2772846222
1070.92407227	31.8685436249
1071.38427734	22.4208240509
1071.84631348	18.7889938354
1072.30822754	22.9043922424
1072.76831055	23.175485611
1073.23022461	20.8691959381
1073.69030762	12.8908185959
1074.15222168	28.0654258728
1074.61218262	18.7432918549
1075.07397461	18.3905773163
1075.53393555	10.3407011032
1075.99572754	26.6484489441
1076.45556641	27.2152748108
1076.9173584	33.8286209106
1077.37719727	35.3880348206
1077.83886719	23.4594154358
1078.29870605	19.1474533081
1078.76037598	21.5963802338
1079.22009277	14.5879449844
1079.68164063	36.5596656799
1080.14135742	39.3627624512
1080.60290527	34.0017471313
1081.06262207	26.5533695221
1081.52404785	36.3525314331
1081.98364258	25.4048061371
1082.4432373	31.6823406219
1082.90466309	38.4572677612
1083.36425781	36.5440826416
1083.82556152	38.2828102112
1084.28503418	45.5083198547
1084.74645996	37.5337333679
1085.20581055	26.7221393585
1085.6652832	27.8214149475
1086.12646484	32.6856536865
1086.58581543	39.2211914063
1087.04711914	44.6454315186
1087.50634766	41.3644714355
1087.96569824	49.5914459229
1088.42687988	28.5848770142
1088.8861084	31.2564888
1089.34521484	35.8363800049
1089.80639648	35.5499687195
1090.26550293	38.5421295166
1090.72460938	25.6938972473
1091.18566895	37.6894721985
1091.64477539	42.6583709717
1092.10375977	36.2593345642
1092.56469727	30.8410968781
1093.02368164	30.1267642975
1093.48266602	26.7114543915
1093.94360352	39.3386192322
1094.40258789	34.4262542725
1094.8614502	30.8475189209
1095.3203125	25.3659286499
1095.78112793	29.9438838959
1096.23999023	35.2210884094
1096.69873047	34.0903205872
1097.1595459	41.9490814209
1097.61828613	38.5043563843
1098.07702637	35.4283905029
1098.5357666	35.3986549377
1098.99633789	31.986749649
1099.45507813	37.9015808105
1099.91369629	35.6297531128
1100.37231445	40.221988678
1100.83093262	42.9641036987
1101.29138184	31.764541626
1101.75	46.1520996094
1102.20849609	41.4381599426
1102.66699219	31.1244163513
1103.12548828	23.7410087585
1103.58581543	35.617225647
1104.04431152	37.5742149353
1104.50268555	41.4352073669
1104.96105957	37.5022392273
1105.41943359	37.2841529846
1105.87780762	43.500415802
1106.3380127	28.1710224152
1106.79638672	31.1023387909
1107.25463867	26.5950622559
1107.71289063	34.2023773193
1108.17114258	22.8928966522
1108.62927246	32.5025177002
1109.08752441	35.7310447693
1109.54748535	32.151599884
1110.00561523	41.4320602417
1110.46374512	20.8377685547
1110.921875	26.2066574097
1111.37988281	19.802614212
1111.8380127	33.5466079712
1112.29602051	32.5788650513
1112.75390625	34.8637199402
1113.21191406	44.4743003845
1113.66992188	38.4774055481
1114.12780762	29.5262851715
1114.58569336	30.0672721863
1115.04541016	30.8320865631
1115.5032959	56.2975158691
1115.96105957	31.0087280273
1116.41894531	39.6129760742
1116.87670898	43.4251327515
1117.33447266	37.394947052
1117.79211426	25.7331047058
1118.24987793	35.8173065186
1118.70751953	19.8930492401
1119.16516113	28.000213623
1119.62280273	21.9144191742
1120.08044434	37.0654525757
1120.53808594	41.0817756653
1120.99560547	29.5153408051
1121.453125	29.4951877594
1121.91064453	37.5680503845
1122.36816406	23.6129989624
1122.82556152	28.3613739014
1123.28112793	27.3699970245
1123.73852539	20.3962154388
1124.19592285	27.9678077698
1124.65332031	24.5017414093
1125.11071777	24.3033561707
1125.56799316	23.9745464325
1126.02526855	17.6491584778
1126.48254395	35.3057441711
1126.93981934	14.4535017014
1127.39709473	26.380065918
1127.85424805	27.7703475952
1128.31140137	19.824344635
1128.76672363	21.9258918762
1129.22387695	19.0909080505
1129.6809082	27.3181972504
1130.13806152	17.1406879425
1130.59509277	21.6482124329
1131.05212402	26.4335765839
1131.50915527	24.7487106323
1131.9642334	19.2973384857
1132.42114258	33.7594451904
1132.87817383	14.2277421951
1133.33508301	26.5797348022
1133.79199219	23.4017524719
1134.24890137	25.5628490448
1134.70373535	24.7995758057
1135.16064453	27.1125392914
1135.61743164	11.4798650742
1136.07421875	25.8891162872
1136.53100586	28.1155395508
1136.98583984	19.9055519104
1137.44250488	25.9708843231
1137.89916992	30.5298881531
1138.35583496	16.283039093
1138.8125	24.6042137146
1139.26721191	18.3504238129
1139.72375488	23.4682750702
1140.18029785	29.6280097961
1140.63696289	28.4393062592
1141.09155273	15.3054323196
1141.54797363	13.3181524277
1142.0045166	25.257314682
1142.45898438	7.85304832458
1142.91552734	25.7758617401
1143.37182617	27.2788658142
1143.82824707	21.1389884949
1144.28271484	17.7473545074
1144.73901367	12.1623792648
1145.1953125	18.4762992859
1145.64978027	30.8403339386
1146.10595703	15.6469268799
1146.56225586	22.8284072876
1147.01660156	15.7827596664
1147.47277832	20.9256210327
1147.92895508	17.6814460754
1148.38317871	22.1196651459
1148.8392334	3.32993268967
1149.29541016	21.7531089783
1149.74951172	17.4755458832
1150.20556641	22.4566936493
1150.65966797	23.7646083832
1151.11572266	16.2613677979
1151.57165527	29.455286026
1152.02575684	13.4581680298
1152.48168945	19.3826732635
1152.93566895	32.7456512451
1153.39160156	17.4178981781
1153.84741211	26.560842514
1154.3013916	7.74975299835
1154.75720215	11.9863891602
1155.21105957	26.6264724731
1155.66687012	23.4484996796
1156.12072754	21.2130756378
1156.57641602	28.6833248138
1157.03210449	10.5653247833
1157.48583984	19.1213417053
1157.94152832	22.140794754
1158.39526367	17.9115085602
1158.85083008	20.3217983246
1159.30456543	12.7698507309
1159.76013184	25.9525337219
1160.21374512	19.7989006042
1160.66918945	26.2153129578
1161.12280273	19.9836349487
1161.57824707	27.6198806763
1162.03186035	9.90591430664
1162.48730469	16.6122016907
1162.9407959	20.2358665466
1163.39611816	15.3863162994
1163.84960938	23.7803001404
1164.30297852	22.7345848083
1164.75830078	20.1375255585
1165.21166992	19.3254947662
1165.66687012	29.1875305176
1166.12023926	35.4073257446
1166.57543945	24.3942317963
1167.02868652	20.6537666321
1167.48388672	21.7367801666
1167.93713379	24.4125747681
1168.39038086	19.2511692047
1168.84545898	22.9090576172
1169.29858398	18.5259437561
1169.75170898	27.8623485565
1170.20678711	18.6798915863
1170.65979004	30.1173839569
1171.11486816	22.6175193787
1171.56787109	22.5687999725
1172.02087402	7.63816833496
1172.47583008	24.3158664703
1172.92871094	15.6864109039
1173.38171387	23.0309524536
1173.83654785	13.4169025421
1174.28942871	38.021697998
1174.74230957	10.8034439087
1175.19714355	13.2566375732
1175.64990234	35.0332260132
1176.1027832	23.128194809
1176.55749512	13.4093589783
1177.01025391	26.651599884
1177.4630127	10.4300727844
1177.91760254	29.027223587
1178.37023926	5.54241418839
1178.82299805	18.0340805054
1179.27563477	25.56001091
1179.73010254	25.2301673889
1180.18273926	21.2055187225
1180.63537598	37.1770439148
1181.08789063	26.4094944
1181.5423584	22.2708778381
1181.99487305	14.7296075821
1182.4473877	10.8949298859
1182.89978027	27.327009201
1183.35412598	21.783208847
1183.80651855	28.0735244751
1184.25891113	27.9797668457
1184.71130371	27.284122467
1185.16369629	12.700296402
1185.61791992	13.9012260437
1186.07019043	19.7573661804
1186.52246094	28.6160774231
1186.97473145	15.2050418854
1187.42700195	10.0803747177
1187.87915039	18.2416343689
1188.33325195	23.2237014771
1188.78540039	25.7108440399
1189.23754883	17.6163959503
1189.68969727	17.57954216
1190.1418457	10.2553882599
1190.59387207	18.859872818
1191.04589844	29.5708370209
1191.49987793	22.9203701019
1191.9519043	27.8657131195
1192.40380859	17.8806476593
1192.85583496	11.3402462006
1193.30773926	17.6455993652
1193.75964355	-5.42163951969e-019
1194.21154785	12.076259613
1194.66333008	21.0035228729
1195.11523438	30.3157329559
1195.5670166	15.9694662094
1196.01879883	19.2740917206
1196.47058105	22.2863922119
1196.92419434	28.6739311218
1197.37597656	19.9725379944
1197.82763672	27.7093238831
1198.27929688	17.7609176636
1198.73095703	19.8748950958
1199.18261719	22.0496253967
1199.63427734	28.5596046448
1200.08581543	7.71159553528
1200.53735352	24.1294746399
1200.9888916	11.5326814651
1201.44042969	20.2905578613
1201.89196777	14.417222023
1202.34338379	20.2104663849
1202.7947998	25.6004390717
1203.24621582	10.7584218979
1203.69763184	21.4180145264
1204.14904785	15.0800895691
1204.6003418	18.4575424194
1205.04980469	21.8049964905
1205.50109863	27.1029109955
1205.95239258	19.1895122528
1206.40368652	21.3259220123
1206.85498047	12.4275007248
1207.30615234	23.0059165955
1207.75732422	19.9930782318
1208.20849609	24.0027732849
1208.65966797	28.1891918182
1209.11071777	19.1894302368
1209.56188965	11.9963140488
1210.01293945	23.4658660889
1210.4621582	17.066286087
1210.91308594	22.3543395996
1211.36413574	34.1351356506
1211.81518555	7.33288431168
1212.26611328	20.5041103363
1212.71704102	12.6711769104
1213.16796875	14.4543361664
1213.61694336	16.9611034393
1214.06787109	21.4147338867
1214.51867676	14.9605760574
1214.96948242	17.576002121
1215.42028809	24.273481369
1215.87109375	11.6834573746
1216.31994629	19.0632648468
1216.77062988	21.5607624054
1217.22131348	15.7449865341
1217.67199707	2.94383049011
1218.12268066	4.25624704361
1218.57141113	8.12026309967
1219.02209473	18.2574081421
1219.47265625	13.3582677841
1219.92321777	27.0749549866
1220.37182617	26.2720317841
1220.8223877	11.5760736465
1221.27294922	14.9724855423
1221.72338867	11.9526176453
1222.17199707	29.6715736389
1222.62231445	18.1054477692
1223.07275391	28.5278587341
1223.52319336	11.4498758316
1223.97167969	35.321975708
1224.42199707	18.8407230377
1224.87231445	14.8221263885
1225.32067871	20.3371658325
1225.77099609	22.1237487793
1226.22119141	18.0136585236
1226.66955566	13.9907150269
1227.11975098	25.4037151337
1227.56994629	16.3670959473
1228.01818848	26.3495674133
1228.46826172	30.4956054688
1228.91845703	20.6693477631
1229.36657715	22.5558433533
1229.81665039	25.2256736755
1230.26672363	21.289768219
1230.71484375	15.7959051132
1231.16479492	15.0716753006
1231.61486816	19.8952407837
1232.06286621	10.631362915
1232.51281738	10.6552610397
1232.96081543	12.6656513214
1233.41064453	21.3815670013
1233.8605957	11.5617160797
1234.30847168	14.3316259384
1234.75830078	11.3236732483
1235.20617676	12.5732250214
1235.65600586	10.9251785278
1236.10375977	6.30738306046
1236.55358887	24.4492778778
1237.00317383	26.2126255035
1237.4510498	16.431520462
1237.90063477	11.3723258972
1238.34838867	12.0524740219
1238.79797363	8.97912979126
1239.24572754	1.77607500553
1239.69519043	14.0024185181
1240.14294434	16.9832191467
1240.59240723	21.7236938477
1241.04003906	20.9332046509
1241.48950195	10.3077859879
1241.93701172	23.4244537354
1242.38647461	17.5816783905
1242.83398438	12.3949556351
1243.2833252	21.5485630035
1243.73083496	21.1270923615
1244.18017578	24.9229793549
1244.62756348	13.8371267319
1245.07495117	21.0505619049
1245.52416992	12.3119401932
1245.97155762	7.25452661514
1246.42077637	27.5664806366
1246.86804199	19.49584198
1247.31726074	32.3507804871
1247.76452637	7.95193052292
1248.21179199	26.2271270752
1248.66088867	13.2691822052
1249.10803223	19.9439620972
1249.55712891	15.486243248
1250.00427246	21.5823497772
1250.45129395	16.6798343658
1250.90026855	12.9144306183
1251.34741211	16.6344470978
1251.79443359	8.17178249359
1252.2434082	16.5933189392
1252.69042969	25.3684902191
1253.13928223	22.9739971161
1253.58618164	14.0219659805
1254.03320313	9.9752073288
1254.48193359	8.37057971954
1254.92883301	16.0253772736
1255.37573242	28.2698173523
1255.82263184	18.0630130768
1256.27124023	2.39022135735
1256.71813965	8.45618152618
1257.16491699	11.5545215607
1257.61352539	19.8349437714
1258.06018066	7.69122076035
1258.50695801	8.17641639709
1258.95361328	17.5109176636
1259.40222168	16.488193512
1259.84887695	17.4863071442
1260.29541016	8.34442615509
1260.74206543	14.9381275177
1261.19055176	15.8844861984
1261.63708496	7.87808322906
1262.08361816	9.73285198212
1262.53015137	4.51758670807
1262.97851563	10.5090646744
1263.42492676	15.3962011337
1263.87133789	19.6876277924
1264.31774902	13.632065773
1264.76416016	22.7945270538
1265.21240234	9.59588718414
1265.65881348	29.9212169647
1266.10510254	25.1036491394
1266.5513916	10.9962530136
1266.99768066	15.4398565292
1267.44580078	9.45438957214
1267.89208984	12.766122818
1268.33825684	9.49559402466
1268.78442383	15.3031873703
1269.23059082	9.44885826111
1269.67675781	20.23021698
1270.1229248	4.82824230194
1270.56896973	10.0347681046
1271.01696777	6.65690374374
1271.4630127	19.5507392883
1271.90905762	16.3925495148
1272.35510254	18.7138309479
1272.80102539	8.22414493561
1273.24707031	10.9802150726
1273.69299316	13.6926631927
1274.13891602	9.18581295013
1274.5847168	4.16727161407
1275.03063965	7.15402698517
1275.47644043	10.8835573196
1275.92236328	17.9683685303
1276.36999512	23.0991363525
1276.8157959	9.38562393188
1277.26147461	21.1063098907
1277.70727539	4.85337877274
1278.1529541	13.7299079895
1278.59863281	9.848487854
1279.04431152	2.25728082657
1279.48999023	12.7456579208
1279.93566895	11.7496585846
1280.38122559	6.4398431778
1280.82678223	14.0479431152
1281.27233887	21.3074207306
1281.71789551	14.1890449524
1282.16333008	23.3954200745
1282.60888672	14.3107786179
1283.05432129	3.37981319427
1283.4979248	12.1307010651
1283.94335938	1.37533855438
1284.38867188	15.864118576
1284.83410645	18.3592033386
1285.27941895	16.5846424103
1285.72473145	67.1625518799
1286.17004395	139.944122314
1286.61535645	102.603614807
1287.06066895	40.6777877808
1287.50585938	4.12429618835
1287.9510498	16.5293674469
1288.39624023	1.96624802071e-018
1288.83959961	13.506228447
1289.28466797	10.439863205
1289.7298584	5.50880718231
1290.17492676	6.27774763107
1290.61999512	22.9970283508
1291.06506348	18.2647380829
1291.51013184	17.3601150513
1291.95507813	0.568403422832
1292.39819336	19.7969322205
1292.84326172	17.6024990082
1293.28820801	12.586476326
1293.73303223	5.43813705444
1294.17797852	8.84499549866
1294.62097168	3.27787041664
1295.0657959	14.1479892731
1295.51062012	19.4972267151
1295.95544434	10.602930069
1296.40026855	9.61091423035
1296.84313965	9.76931762695
1297.2878418	20.5952606201
1297.73266602	3.33396673203
1298.17736816	19.8125724792
1298.62011719	13.2201690674
1299.06481934	14.2448167801
1299.50939941	15.0634469986
1299.95397949	16.5331554413
1300.39672852	15.7031402588
1300.84130859	19.5959815979
1301.2857666	15.9056797028
1301.73034668	13.7956371307
1302.17297363	11.2905044556
1302.61743164	31.2541484833
1303.06188965	16.0574188232
1303.50439453	14.8515930176
1303.94885254	21.6597499847
1304.39318848	8.09235477448
1304.83569336	20.7619972229
1305.2800293	19.243013382
1305.72436523	19.5855808258
1306.16674805	11.6747360229
1306.61108398	6.77800559998
1307.05529785	13.5621900558
1307.49768066	15.2388753891
1307.94177246	20.9721488953
1308.38598633	12.5883808136
1308.82824707	14.6741666794
1309.27246094	1.79501187801
1309.71655273	8.37247562408
1310.15881348	19.8067398071
1310.6027832	16.555109024
1311.04504395	15.1588535309
1311.48901367	12.3846263885
1311.9329834	25.1509227753
1312.37512207	6.86191368103
1312.8190918	3.27267217636
1313.2611084	27.656167984
1313.70507813	16.0168132782
1314.14709473	25.5197505951
1314.59094238	7.84562969208
1315.03283691	24.0277309418
1315.47668457	23.3031368256
1315.92053223	15.7834997177
1316.36242676	15.0507516861
1316.80615234	17.0840625763
1317.24804688	19.8972816467
1317.69177246	16.8719482422
1318.13354492	27.0067329407
1318.57714844	26.5348396301
1319.0189209	18.3066596985
1319.46264648	10.0087652206
1319.90429688	25.1561107635
1320.34790039	17.1808261871
1320.78955078	21.514831543
1321.23120117	6.223965168
1321.67468262	26.9481906891
1322.11633301	7.23040008545
1322.55981445	16.9396286011
1323.00134277	13.2033233643
1323.44482422	19.5713214874
1323.88635254	10.629650116
1324.32971191	21.1353855133
1324.77111816	25.1696453094
1325.21264648	18.0575904846
1325.65588379	28.2310409546
1326.09729004	18.1654129028
1326.54064941	22.5222072601
1326.98193359	9.6781167984
1327.42333984	10.5151033401
1327.86645508	24.9203701019
1328.30773926	17.5568962097
1328.74902344	30.6552219391
1329.19226074	20.4866390228
1329.63342285	25.8893241882
1330.07470703	22.2553119659
1330.5177002	23.9514198303
1330.9588623	-1.72739134703e-018
1331.40002441	16.5523700714
1331.84301758	18.7940311432
1332.28405762	21.8672485352
1332.72521973	21.2704029083
1333.16809082	12.7363452911
1333.60913086	24.4026546478
1334.0501709	18.3950786591
1334.49304199	28.844247818
1334.93395996	22.9416809082
1335.37487793	13.5543737411
1335.8157959	16.6632232666
1336.25854492	14.3402042389
1336.69946289	11.5280332565
1337.14038086	22.8090019226
1337.58117676	22.9389896393
1338.02380371	17.7665042877
1338.46459961	25.2446327209
1338.90539551	12.7137231827
1339.34619141	6.52900075912
1339.78869629	33.9174346924
1340.22949219	15.8086910248
1340.67016602	20.1826286316
1341.11071777	21.364320755
1341.5513916	15.8642177582
1341.99389648	30.1696071625
1342.43444824	26.3430309296
1342.875	22.2328128815
1343.31555176	13.277671814
1343.75610352	16.7336502075
1344.19665527	20.2046298981
1344.63891602	14.0663232803
1345.0793457	18.5379657745
1345.51977539	16.7091751099
1345.96020508	18.6495914459
1346.40063477	22.3254623413
1346.84094238	15.1444625854
1347.28137207	23.4798374176
1347.72167969	20.5536136627
1348.16381836	24.0488986969
1348.60412598	22.1496639252
1349.04431152	18.0713500977
1349.48461914	12.8465013504
1349.92480469	25.4797382355
1350.36499023	28.7576618195
1350.80517578	24.7127361298
1351.24523926	12.1721973419
1351.6854248	10.7030725479
1352.12548828	26.23595047
1352.56555176	28.1232223511
1353.00561523	24.417257309
1353.44567871	14.6407556534
1353.88574219	19.715959549
1354.32568359	22.1029720306
1354.765625	33.0953521729
1355.20556641	23.0093765259
1355.64550781	21.0153961182
1356.08544922	22.5026321411
1356.52526855	20.1698322296
1356.96520996	24.0803089142
1357.4050293	12.7454547882
1357.84484863	29.837978363
1358.2845459	22.1224842072
1358.72436523	16.3321456909
1359.1640625	36.4543075562
1359.60388184	21.0840167999
1360.0435791	27.6189002991
1360.4831543	22.6400127411
1360.92285156	29.2682151794
1361.36254883	20.4572658539
1361.80212402	24.6057453156
1362.24169922	14.4379940033
1362.68127441	26.2738952637
1363.12084961	15.8484354019
1363.56030273	21.4392204285
1363.9979248	18.9932250977
1364.4375	25.8149757385
1364.87695313	23.2381134033
1365.31640625	25.027381897
1365.7557373	21.4595375061
1366.19519043	34.95262146
1366.63452148	15.9696912766
1367.07385254	24.269695282
1367.51135254	24.9143161774
1367.95068359	29.8257770538
1368.38989258	31.480638504
1368.82922363	23.7579441071
1369.26843262	31.6067714691
1369.7076416	25.455991745
1370.14501953	31.4601192474
1370.58410645	41.5592880249
1371.02331543	32.4143753052
1371.46240234	24.6750812531
1371.90148926	29.9158477783
1372.33874512	34.0916061401
1372.77783203	34.06457901
1373.21679688	27.6678371429
1373.65588379	31.1308860779
1374.09301758	23.5365123749
1374.53198242	31.7548484802
1374.97094727	25.4504241943
1375.40979004	30.3594074249
1375.84692383	22.3196773529
1376.2857666	22.9661502838
1376.72460938	18.0463981628
1377.16345215	36.1984214783
1377.60046387	23.500869751
1378.03918457	29.8108024597
1378.47802734	31.5968990326
1378.91491699	26.8333072662
1379.3536377	22.2206020355
1379.7923584	32.8894386292
1380.22912598	33.5315895081
1380.66784668	29.8922901154
1381.10644531	21.5960712433
1381.54321289	31.0009250641
1381.98181152	22.1683483124
1382.42041016	27.8436203003
1382.85705566	28.0451202393
1383.2956543	32.6588745117
1383.73413086	20.5409374237
1384.17077637	29.9040927887
1384.60925293	21.9741401672
1385.04577637	57.5055274963
1385.48425293	30.1427631378
1385.92260742	22.6045703888
1386.35913086	22.7884349823
1386.79748535	31.114112854
1387.23400879	24.8541679382
1387.67224121	43.560092926
1388.10876465	47.4472122192
1388.54699707	149.32925415
1388.98522949	235.191101074
1389.42163086	91.4023132324
1389.85974121	28.6933403015
1390.29614258	29.2740135193
1390.73425293	22.0150642395
1391.17053223	22.2811946869
1391.60864258	21.9683551788
1392.04492188	32.2603683472
1392.48303223	20.8727550507
1392.91918945	30.7658615112
1393.35717773	29.5093669891
1393.79333496	30.9465904236
1394.23132324	24.2651538849
1394.66748047	37.1888084412
1395.10534668	29.6021003723
1395.54138184	27.3458824158
1395.97937012	27.485502243
1396.4152832	30.9253845215
1396.85314941	23.1763801575
1397.28918457	27.7373561859
1397.72509766	34.4071617126
1398.1628418	13.4960689545
1398.59875488	27.9155826569
1399.03649902	29.0558929443
1399.47241211	21.5041007996
1399.91015625	19.6767024994
1400.34594727	29.1495342255
1400.78173828	13.309346199
1401.21936035	29.3098182678
1401.65515137	35.9962348938
1402.09265137	34.8709869385
1402.52844238	20.6410694122
1402.96411133	31.5870418549
1403.40161133	15.6775560379
1403.83728027	41.2404518127
1404.27294922	39.0780830383
1404.71032715	27.3302326202
1405.14587402	22.0778312683
1405.58154297	35.8924980164
1406.0189209	30.5743122101
1406.4543457	33.9370231628
1406.88989258	21.9896640778
1407.32714844	30.0493373871
1407.76269531	31.3047485352
1408.19812012	18.1192741394
1408.63354492	25.1266136169
1409.07067871	33.6442146301
1409.50610352	40.5659255981
1409.94140625	58.668510437
1410.37854004	57.6047515869
1410.81384277	28.25872612
1411.24914551	15.8313360214
1411.68444824	35.5926017761
1412.12145996	25.2018852234
1412.5567627	19.6091327667
1412.99194336	32.8281669617
1413.42712402	25.141248703
1413.86218262	18.143371582
1414.29919434	20.736492157
1414.73425293	29.4832820892
1415.16943359	28.0775032043
1415.60449219	37.0417938232
1416.03942871	34.2390060425
1416.47631836	26.6997528076
1416.91137695	27.495475769
1417.34631348	24.0653152466
1417.78125	8.84649944305
1418.21618652	29.6018466949
1418.65112305	22.7985782623
1419.08776855	19.427406311
1419.52270508	19.0112380981
1419.95751953	13.459025383
1420.39233398	16.4656867981
1420.82714844	17.6767292023
1421.26196289	27.2491970062
1421.69665527	18.7038650513
1422.13134766	19.7988872528
1422.56616211	25.6377487183
1423.00268555	19.5123291016
1423.43725586	15.1859636307
1423.87194824	24.0420951843
1424.30651855	25.5556945801
1424.74121094	31.0006904602
1425.17578125	6.74182415009
1425.61035156	19.9767589569
1426.0447998	30.392414093
1426.47937012	35.6701889038
1426.91381836	17.5638618469
1427.3482666	20.4170322418
1427.78283691	25.9992656708
1428.21716309	23.1349830627
1428.65161133	27.6145095825
1429.0859375	24.435213089
1429.52038574	26.9706916809
1429.95471191	23.2951641083
1430.38903809	21.4582195282
1430.82336426	21.6544380188
1431.25756836	25.3475341797
1431.69189453	38.8069190979
1432.12609863	26.8040122986
1432.56030273	27.1470737457
1432.99450684	30.2059135437
1433.42858887	14.3578824997
1433.86279297	28.0023345947
1434.296875	18.2466278076
1434.73095703	17.096288681
1435.16503906	13.6146087646
1435.59912109	30.3773956299
1436.03137207	11.0017242432
1436.46533203	33.003288269
1436.89941406	13.1860542297
1437.33337402	13.2096300125
1437.76733398	22.6590061188
1438.20117188	26.0355548859
1438.63513184	19.9063568115
1439.06896973	15.44444561
1439.50280762	25.4835910797
1439.93481445	19.8936290741
1440.36865234	17.4762134552
1440.80249023	21.1810112
1441.23620605	34.2761764526
1441.67004395	25.746887207
1442.10375977	37.5581626892
1442.53564453	28.7046298981
1442.96936035	28.6969814301
1443.4029541	21.5123233795
1443.83666992	26.5280971527
1444.27026367	26.9275913239
1444.70202637	29.1206607819
1445.13562012	35.5419960022
1445.56921387	30.0491085052
1446.00268555	29.6148109436
1446.4362793	19.4400310516
1446.86791992	16.3937644958
1447.3013916	24.7664356232
1447.73486328	9.00778770447
1448.16821289	23.9984054565
1448.59985352	26.8435573578
1449.03320313	19.7872409821
1449.46655273	11.0891103745
1449.89807129	18.1826210022
1450.3314209	14.0694570541
1450.76464844	14.9282226563
1451.19799805	10.1337947845
1451.62939453	22.1587543488
1452.06262207	19.9612350464
1452.49584961	15.1401567459
1452.92724609	15.6306915283
1453.36035156	23.6192359924
1453.79345703	16.8902931213
1454.22485352	14.5696163177
1454.65795898	22.0196552277
1455.09094238	27.2821521759
1455.5222168	5.78714752197
1455.95532227	20.6022586823
1456.38647461	20.2799339294
1456.81945801	10.4819583893
1457.25244141	10.596449852
1457.68359375	19.4877872467
1458.11645508	10.4671068192
1458.54943848	9.99631690979
1458.98046875	24.354352951
1459.41333008	15.3942747116
1459.84436035	19.4678897858
1460.27709961	13.7695665359
1460.70812988	21.8345851898
1461.14086914	17.0980052948
1461.5736084	13.3959169388
1462.0045166	28.3380699158
1462.43725586	9.95192337036
1462.86816406	10.678527832
1463.30078125	13.4111566544
1463.73168945	20.2400302887
1464.16430664	16.7980136871
1464.59509277	35.2160758972
1465.02758789	13.0217580795
1465.45837402	20.142873764
1465.89086914	16.1121864319
1466.32165527	22.6536502838
1466.75415039	17.7832431793
1467.18481445	26.9632987976
1467.6171875	27.9130649567
1468.04785156	22.605222702
1468.48022461	18.7424507141
1468.9107666	26.6352920532
1469.34130859	22.0420970917
1469.77368164	27.6493759155
1470.20422363	18.5411491394
1470.63647461	11.6664514542
1471.06689453	27.5473232269
1471.49926758	23.621257782
1471.9296875	16.1608848572
1472.35998535	21.7419948578
1472.79223633	19.0509624481
1473.22253418	7.8129992485
1473.65478516	7.73576116562
1474.08508301	24.9856204987
1474.51525879	4.31775044863e-019
1474.9473877	25.4713153839
1475.37768555	12.4950485229
1475.80786133	14.3940267563
1476.23986816	15.9357748032
1476.67004395	22.7673149109
1477.10021973	6.293841362
1477.53222656	31.8839225769
1477.96228027	28.2517547607
1478.39245605	31.1755714417
1478.82434082	19.2427597046
1479.25439453	23.032623291
1479.68432617	14.7568464279
1480.11621094	13.0252599716
1480.54614258	21.9488296509
1480.97619629	28.1555137634
1481.40612793	21.9664344788
1481.83789063	17.0140972137
1482.2677002	14.4818239212
1482.69763184	21.7920703888
1483.12744141	21.707906723
1483.55908203	20.8329772949
1483.9888916	19.0074253082
1484.41870117	21.6604270935
1484.84851074	26.6484966278
1485.2800293	14.7358617783
1485.70983887	21.9777507782
1486.13952637	7.88965272903
1486.56921387	8.38535499573
1486.99890137	12.62068367
1487.43029785	14.3841629028
1487.85998535	13.8728065491
1488.28955078	28.3096809387
1488.71911621	28.028131485
1489.14868164	15.8696546555
1489.57824707	24.8669681549
1490.00952148	5.30444765091
1490.43908691	14.9311676025
1490.86853027	9.04221820831
1491.29797363	25.3608989716
1491.72741699	17.7999305725
1492.15686035	17.3383865356
1492.58618164	20.4636707306
1493.015625	27.7833843231
1493.44677734	6.74862623215
1493.87609863	17.9362621307
1494.30541992	14.9591846466
1494.73461914	12.5246496201
1495.16394043	19.0846805573
1495.59313965	21.8286800385
1496.02233887	28.1167297363
1496.45153809	22.2782402039
1496.8807373	17.6779632568
1497.30993652	3.94364929199
1497.73901367	9.60311126709
1498.16809082	21.0897903442
1498.59716797	21.305305481
1499.02624512	18.2801780701
1499.45532227	18.6774406433
1499.88439941	8.54238414764
1500.31335449	20.9041652679
1500.74230957	8.6926240921
1501.17126465	6.81487178802
1501.60021973	14.5781049728
1502.0291748	11.7591838837
1502.45800781	25.2736759186
1502.88696289	23.6306762695
1503.3157959	23.4366416931
1503.74462891	15.0959024429
1504.17346191	17.4991512299
1504.60217285	20.9592342377
1505.03100586	27.9461803436
1505.4597168	10.8882894516
1505.88842773	18.9676609039
1506.31713867	12.8914556503
1506.74584961	15.6618766785
1507.17443848	14.9062843323
1507.60314941	23.8451385498
1508.02990723	8.37292098999
1508.45849609	17.5416679382
1508.88708496	13.422369957
1509.31567383	19.900472641
1509.74414063	18.4263324738
1510.17272949	20.953748703
1510.60119629	13.1672410965
1511.02966309	7.6801276207
1511.45629883	18.6736793518
1511.88476563	24.9415626526
1512.31311035	21.5557060242
1512.74157715	22.368106842
1513.16992188	16.0944709778
1513.59643555	13.1439971924
1514.02478027	13.1587572098
1514.45300293	16.2472324371
1514.88134766	14.9772996902
1515.30957031	13.8803405762
1515.73596191	9.00574398041
1516.16418457	14.8571081161
1516.59240723	22.5186462402
1517.02062988	2.84406328201
1517.44873047	23.1497440338
1517.875	18.462852478
1518.30310059	10.6319742203
1518.73120117	21.6891307831
1519.15930176	17.4105739594
1519.58557129	13.2096586227
1520.0135498	7.13967132568
1520.44152832	19.973192215
1520.86767578	1.144567132
1521.2956543	20.1068439484
1521.72363281	-1.88888347238e-019
1522.14978027	2.53547215462
1522.57763672	16.3562316895
1523.00549316	15.9839334488
1523.43334961	18.3080501556
