# Supplementary material for: Deep CO2 in the end-Triassic Central Atlantic Magmatic Province
Source: Nat Commun. 2020 Apr 7;11:1670. doi: 10.1038/s41467-020-15325-6 (PMC7138847; doi:10.1038/s41467-020-15325-6)
Supplement: Supplementary file 3 — Source Data 1 [file 41467_2020_15325_MOESM3_ESM.zip › CO2/NS21II_3Opx_Incl1_Bubble1_CO2.txt]

1069.07946777	2.67521325339e-020
1069.53967285	10.1426916122
1070.00183105	10.1134786606
1070.46203613	10.2941427231
1070.92407227	14.011343956
1071.38427734	7.12275505066
1071.84631348	20.1460456848
1072.30822754	18.5551300049
1072.76831055	8.10692501068
1073.23022461	26.9192008972
1073.69030762	10.8419933319
1074.15222168	8.26169300079
1074.61218262	21.0936317444
1075.07397461	1.86563622952
1075.53393555	10.4901123047
1075.99572754	11.9487342834
1076.45556641	16.4185504913
1076.9173584	16.2331752777
1077.37719727	19.065076828
1077.83886719	20.7503070831
1078.29870605	25.6751995087
1078.76037598	20.1894245148
1079.22009277	17.4972457886
1079.68164063	18.5423316956
1080.14135742	24.1326274872
1080.60290527	18.5343837738
1081.06262207	11.3934926987
1081.52404785	18.259557724
1081.98364258	26.2134399414
1082.4432373	23.0143051147
1082.90466309	18.4363975525
1083.36425781	27.5406856537
1083.82556152	21.5530757904
1084.28503418	28.0601959229
1084.74645996	26.9019145966
1085.20581055	24.2794132233
1085.6652832	22.5807132721
1086.12646484	30.3265743256
1086.58581543	19.9884204865
1087.04711914	22.1520462036
1087.50634766	31.243303299
1087.96569824	31.7148647308
1088.42687988	31.4700183868
1088.8861084	34.7959136963
1089.34521484	23.4794921875
1089.80639648	18.9362239838
1090.26550293	24.1128139496
1090.72460938	17.5928993225
1091.18566895	38.1648216248
1091.64477539	36.6032333374
1092.10375977	28.2275218964
1092.56469727	39.0328483582
1093.02368164	35.2595024109
1093.48266602	28.0229721069
1093.94360352	31.8368358612
1094.40258789	33.243976593
1094.8614502	27.0228404999
1095.3203125	35.6377906799
1095.78112793	32.8276367188
1096.23999023	33.0395317078
1096.69873047	29.6350727081
1097.1595459	29.1949253082
1097.61828613	31.7335300446
1098.07702637	40.9343223572
1098.5357666	24.6405773163
1098.99633789	38.9569664001
1099.45507813	29.0108528137
1099.91369629	45.9865455627
1100.37231445	43.7908401489
1100.83093262	31.8146781921
1101.29138184	37.4763259888
1101.75	36.8079986572
1102.20849609	28.2669029236
1102.66699219	37.7300338745
1103.12548828	24.7949447632
1103.58581543	30.0355300903
1104.04431152	22.0086784363
1104.50268555	40.6493797302
1104.96105957	44.8187484741
1105.41943359	33.7985496521
1105.87780762	37.7877082825
1106.3380127	32.645980835
1106.79638672	27.9895801544
1107.25463867	28.3586959839
1107.71289063	30.0879516602
1108.17114258	31.6972026825
1108.62927246	27.984621048
1109.08752441	33.7923278809
1109.54748535	37.6366539001
1110.00561523	37.2310066223
1110.46374512	42.8375205994
1110.921875	43.0555229187
1111.37988281	41.9291687012
1111.8380127	31.0713672638
1112.29602051	39.9652557373
1112.75390625	39.9439849854
1113.21191406	32.2098731995
1113.66992188	33.7167510986
1114.12780762	37.6120567322
1114.58569336	31.5122394562
1115.04541016	35.3074378967
1115.5032959	34.6271438599
1115.96105957	35.1061019897
1116.41894531	38.3010520935
1116.87670898	31.4054737091
1117.33447266	31.486322403
1117.79211426	37.382938385
1118.24987793	33.8098754883
1118.70751953	30.5931453705
1119.16516113	23.9585018158
1119.62280273	26.7012500763
1120.08044434	21.9692363739
1120.53808594	21.3119754791
1120.99560547	25.7732276917
1121.453125	25.9040603638
1121.91064453	26.7071113586
1122.36816406	29.3860740662
1122.82556152	26.9715938568
1123.28112793	23.493057251
1123.73852539	18.5749588013
1124.19592285	22.7619075775
1124.65332031	26.2414836884
1125.11071777	18.205904007
1125.56799316	29.1777610779
1126.02526855	27.220741272
1126.48254395	16.2336673737
1126.93981934	21.1287841797
1127.39709473	26.6788768768
1127.85424805	21.0430221558
1128.31140137	16.4911956787
1128.76672363	22.7909431458
1129.22387695	9.42848682404
1129.6809082	23.0252399445
1130.13806152	13.354886055
1130.59509277	19.339214325
1131.05212402	26.7712612152
1131.50915527	10.8439779282
1131.9642334	16.0330142975
1132.42114258	18.9465446472
1132.87817383	14.8598499298
1133.33508301	12.0420846939
1133.79199219	21.2993392944
1134.24890137	20.0336112976
1134.70373535	18.9793701172
1135.16064453	8.58412837982
1135.61743164	17.0108890533
1136.07421875	-5.97429129465e-020
1136.53100586	20.659696579
1136.98583984	21.5571117401
1137.44250488	16.398103714
1137.89916992	11.0137996674
1138.35583496	18.474647522
1138.8125	15.9629793167
1139.26721191	15.1822004318
1139.72375488	18.3518867493
1140.18029785	20.4218482971
1140.63696289	18.1241188049
1141.09155273	7.56339073181
1141.54797363	8.03710269928
1142.0045166	19.3840789795
1142.45898438	6.11245965958
1142.91552734	13.6073007584
1143.37182617	19.7985877991
1143.82824707	17.5412445068
1144.28271484	15.5460233688
1144.73901367	8.6439447403
1145.1953125	11.0861177444
1145.64978027	16.0279006958
1146.10595703	16.2020950317
1146.56225586	2.87495446205
1147.01660156	15.8580713272
1147.47277832	5.58318519592
1147.92895508	14.8988676071
1148.38317871	18.7208385468
1148.8392334	13.1347808838
1149.29541016	10.3782329559
1149.74951172	3.17660617828
1150.20556641	1.59428691864
1150.65966797	15.5808143616
1151.11572266	16.2184429169
1151.57165527	13.82239151
1152.02575684	21.9663543701
1152.48168945	1.93341886997
1152.93566895	3.72384023666
1153.39160156	6.40210914612
1153.84741211	15.8349342346
1154.3013916	14.6361303329
1154.75720215	10.1475086212
1155.21105957	10.3686504364
1155.66687012	18.3335266113
1156.12072754	3.2889342308
1156.57641602	17.1267032623
1157.03210449	11.5653877258
1157.48583984	17.2713184357
1157.94152832	6.20144510269
1158.39526367	8.09847164154
1158.85083008	18.759267807
1159.30456543	17.3132171631
1159.76013184	13.8271608353
1160.21374512	11.5527706146
1160.66918945	22.0455684662
1161.12280273	10.816901207
1161.57824707	15.2582550049
1162.03186035	16.9483013153
1162.48730469	10.2860279083
1162.9407959	20.0223274231
1163.39611816	19.3279380798
1163.84960938	24.3350105286
1164.30297852	7.02584695816
1164.75830078	19.5117893219
1165.21166992	15.3032073975
1165.66687012	3.61566281319
1166.12023926	10.1576900482
1166.57543945	7.8934841156
1167.02868652	19.6014499664
1167.48388672	25.1574363708
1167.93713379	9.45512866974
1168.39038086	8.37364387512
1168.84545898	21.713224411
1169.29858398	20.6913375854
1169.75170898	20.7801895142
1170.20678711	20.9575405121
1170.65979004	11.721200943
1171.11486816	15.1601600647
1171.56787109	15.3343000412
1172.02087402	22.3590641022
1172.47583008	13.7206192017
1172.92871094	15.5857009888
1173.38171387	10.863776207
1173.83654785	9.5725107193
1174.28942871	0.834614574909
1174.74230957	18.3184700012
1175.19714355	15.5549507141
1175.64990234	24.9198455811
1176.1027832	20.9790096283
1176.55749512	19.9976520538
1177.01025391	16.6801357269
1177.4630127	14.9418287277
1177.91760254	16.6107578278
1178.37023926	6.85725831985
1178.82299805	22.6145820618
1179.27563477	20.9867687225
1179.73010254	22.9180545807
1180.18273926	22.2176685333
1180.63537598	22.654214859
1181.08789063	30.0759887695
1181.5423584	17.4877643585
1181.99487305	15.5343561172
1182.4473877	12.8043670654
1182.89978027	18.0713272095
1183.35412598	18.5779914856
1183.80651855	7.06932020187
1184.25891113	16.8606071472
1184.71130371	15.1466293335
1185.16369629	26.538974762
1185.61791992	16.9988079071
1186.07019043	5.58957099915
1186.52246094	15.6155605316
1186.97473145	28.7757663727
1187.42700195	17.3024406433
1187.87915039	13.9294509888
1188.33325195	21.0913467407
1188.78540039	15.3543138504
1189.23754883	15.3207244873
1189.68969727	23.5156784058
1190.1418457	12.3129091263
1190.59387207	7.67822217941
1191.04589844	22.3953552246
1191.49987793	22.6041736603
1191.9519043	17.3629264832
1192.40380859	14.6082201004
1192.85583496	16.6507320404
1193.30773926	19.8609676361
1193.75964355	21.4848155975
1194.21154785	19.2699756622
1194.66333008	22.302740097
1195.11523438	15.6512231827
1195.5670166	19.9684734344
1196.01879883	13.4116287231
1196.47058105	22.0981998444
1196.92419434	10.8906612396
1197.37597656	20.308719635
1197.82763672	16.9249305725
1198.27929688	18.9042434692
1198.73095703	18.1914348602
1199.18261719	14.1902666092
1199.63427734	15.514339447
1200.08581543	15.2702217102
1200.53735352	12.7878370285
1200.9888916	15.3180541992
1201.44042969	16.9979114532
1201.89196777	18.4557189941
1202.34338379	17.4013195038
1202.7947998	19.6447353363
1203.24621582	34.5068435669
1203.69763184	8.26921081543
1204.14904785	21.134185791
1204.6003418	20.7564353943
1205.04980469	7.24148845673
1205.50109863	14.4187040329
1205.95239258	11.7363033295
1206.40368652	22.4621810913
1206.85498047	16.647195816
1207.30615234	11.9054317474
1207.75732422	8.66952419281
1208.20849609	12.5984840393
1208.65966797	13.8308134079
1209.11071777	17.5085544586
1209.56188965	16.3173294067
1210.01293945	14.2751588821
1210.4621582	9.15655994415
1210.91308594	20.5919322968
1211.36413574	12.501408577
1211.81518555	16.3467350006
1212.26611328	19.4879169464
1212.71704102	13.409277916
1213.16796875	16.1357936859
1213.61694336	13.4424228668
1214.06787109	29.3642597198
1214.51867676	26.5534591675
1214.96948242	15.4810361862
1215.42028809	23.6124572754
1215.87109375	9.47648239136
1216.31994629	22.5785961151
1216.77062988	17.1984195709
1217.22131348	12.7438802719
1217.67199707	20.167509079
1218.12268066	26.9475898743
1218.57141113	23.2881984711
1219.02209473	25.2547416687
1219.47265625	19.5047931671
1219.92321777	13.6675615311
1220.37182617	17.0252246857
1220.8223877	21.8270168304
1221.27294922	15.4555683136
1221.72338867	14.9547309875
1222.17199707	24.2123985291
1222.62231445	12.392821312
1223.07275391	20.3195343018
1223.52319336	19.0126457214
1223.97167969	14.4531965256
1224.42199707	18.5727920532
1224.87231445	21.5295658112
1225.32067871	11.6253833771
1225.77099609	18.3574542999
1226.22119141	15.3335647583
1226.66955566	18.3191184998
1227.11975098	16.2761077881
1227.56994629	21.1891288757
1228.01818848	15.3159618378
1228.46826172	15.1628427505
1228.91845703	21.1583957672
1229.36657715	21.5895881653
1229.81665039	16.8117427826
1230.26672363	9.79810905457
1230.71484375	5.3378276825
1231.16479492	10.9145202637
1231.61486816	8.9976234436
1232.06286621	12.9513063431
1232.51281738	15.9499454498
1232.96081543	12.871178627
1233.41064453	17.2239437103
1233.8605957	16.0929450989
1234.30847168	9.57707309723
1234.75830078	10.3621044159
1235.20617676	20.5756855011
1235.65600586	8.28060913086
1236.10375977	20.0171203613
1236.55358887	10.7582597733
1237.00317383	12.1807937622
1237.4510498	7.96275520325
1237.90063477	12.4319534302
1238.34838867	16.6424255371
1238.79797363	11.4444074631
1239.24572754	6.69796562195
1239.69519043	11.6238927841
1240.14294434	12.6760787964
1240.59240723	18.9673576355
1241.04003906	12.099199295
1241.48950195	13.4123096466
1241.93701172	23.5462818146
1242.38647461	8.40092468262
1242.83398438	11.4839353561
1243.2833252	17.9149265289
1243.73083496	21.7009296417
1244.18017578	12.6336288452
1244.62756348	17.1864299774
1245.07495117	12.2801036835
1245.52416992	3.10392689705
1245.97155762	21.0573253632
1246.42077637	8.49894142151
1246.86804199	11.410905838
1247.31726074	3.07051992416
1247.76452637	14.2375040054
1248.21179199	11.8964271545
1248.66088867	15.0360326767
1249.10803223	19.8988170624
1249.55712891	10.6951942444
1250.00427246	16.3688373566
1250.45129395	17.1526851654
1250.90026855	14.4204368591
1251.34741211	23.9482097626
1251.79443359	6.22507762909
1252.2434082	22.4647464752
1252.69042969	11.0081739426
1253.13928223	12.0816602707
1253.58618164	20.1896476746
1254.03320313	12.8921527863
1254.48193359	18.4828166962
1254.92883301	6.7678937912
1255.37573242	16.5952606201
1255.82263184	14.4924526215
1256.27124023	5.16302347183
1256.71813965	21.3352718353
1257.16491699	1.39499533176
1257.61352539	17.5587558746
1258.06018066	18.9192848206
1258.50695801	15.4123983383
1258.95361328	8.96405029297
1259.40222168	6.71224451065
1259.84887695	9.6865644455
1260.29541016	13.3450040817
1260.74206543	15.3105192184
1261.19055176	6.39733600616
1261.63708496	17.6356296539
1262.08361816	16.0974025726
1262.53015137	18.3515129089
1262.97851563	0.321675807238
1263.42492676	22.2838287354
1263.87133789	10.2192592621
1264.31774902	16.8832855225
1264.76416016	16.2948379517
1265.21240234	31.4238815308
1265.65881348	37.3007926941
1266.10510254	30.878194809
1266.5513916	17.0346488953
1266.99768066	19.7502632141
1267.44580078	8.90245819092
1267.89208984	12.4037828445
1268.33825684	1.04893119117e-019
1268.78442383	8.78273868561
1269.23059082	5.76891613007
1269.67675781	3.74125647545
1270.1229248	9.69079685211
1270.56896973	8.87261009216
1271.01696777	10.2682199478
1271.4630127	8.55767822266
1271.90905762	12.5900621414
1272.35510254	7.72829580307
1272.80102539	11.7338609695
1273.24707031	14.2000961304
1273.69299316	11.1221227646
1274.13891602	15.8692760468
1274.5847168	9.56808853149
1275.03063965	11.6612634659
1275.47644043	14.4361591339
1275.92236328	13.4794597626
1276.36999512	11.4480581284
1276.8157959	15.8793210983
1277.26147461	8.4101896286
1277.70727539	16.229763031
1278.1529541	13.7881193161
1278.59863281	13.4002733231
1279.04431152	12.4888420105
1279.48999023	11.2769775391
1279.93566895	12.5034589767
1280.38122559	9.46614646912
1280.82678223	18.1579704285
1281.27233887	0.266438305378
1281.71789551	9.765376091
1282.16333008	10.0377883911
1282.60888672	2.75409293175
1283.05432129	15.8227472305
1283.4979248	10.2755670547
1283.94335938	15.3914775848
1284.38867188	11.5660629272
1284.83410645	18.9448394775
1285.27941895	30.4681854248
1285.72473145	172.826782227
1286.17004395	296.43572998
1286.61535645	66.1990509033
1287.06066895	16.2037734985
1287.50585938	12.7259082794
1287.9510498	15.102013588
1288.39624023	21.9735164642
1288.83959961	4.00988769531
1289.28466797	7.24495601654
1289.7298584	12.7981987
1290.17492676	19.2246189117
1290.61999512	1.67406833172
1291.06506348	10.0434026718
1291.51013184	5.49919509888
1291.95507813	5.60279798508
1292.39819336	13.5373001099
1292.84326172	9.0980386734
1293.28820801	11.0947589874
1293.73303223	7.95917081833
1294.17797852	12.0544347763
1294.62097168	4.63537120819
1295.0657959	16.1035671234
1295.51062012	15.9746408463
1295.95544434	3.42260837555
1296.40026855	8.60684204102
1296.84313965	5.82641458511
1297.2878418	4.16777801514
1297.73266602	1.39575648308
1298.17736816	5.97697877884
1298.62011719	7.27429914474
1299.06481934	22.234998703
1299.50939941	5.09712123871
1299.95397949	3.99507045746
1300.39672852	8.2545337677
1300.84130859	11.5427627563
1301.2857666	8.71962738037
1301.73034668	8.86459541321
1302.17297363	2.57539820671
1302.61743164	14.2477941513
1303.06188965	10.5883922577
1303.50439453	8.12875938416
1303.94885254	11.4094820023
1304.39318848	15.0891466141
1304.83569336	7.17221260071
1305.2800293	5.34935712814
1305.72436523	9.0894613266
1306.16674805	12.3586645126
1306.61108398	14.9992446899
1307.05529785	6.73253440857
1307.49768066	14.7255315781
1307.94177246	11.7810955048
1308.38598633	7.2042222023
1308.82824707	0.958370447159
1309.27246094	9.69422626495
1309.71655273	10.3836097717
1310.15881348	10.0026035309
1310.6027832	12.1213989258
1311.04504395	0.775282084942
1311.48901367	8.88179969788
1311.9329834	0.334636092186
1312.37512207	14.7843141556
1312.8190918	9.09557819366
1313.2611084	13.3038473129
1313.70507813	18.0499191284
1314.14709473	25.6452789307
1314.59094238	6.40474081039
1315.03283691	8.87153530121
1315.47668457	17.7664775848
1315.92053223	12.2226400375
1316.36242676	15.7241649628
1316.80615234	9.23644161224
1317.24804688	8.16921138763
1317.69177246	20.722120285
1318.13354492	12.2018251419
1318.57714844	11.8439178467
1319.0189209	11.6816720963
1319.46264648	9.32458496094
1319.90429688	8.27078342438
1320.34790039	9.10290241241
1320.78955078	10.4196472168
1321.23120117	8.7012462616
1321.67468262	1.15657007694
1322.11633301	10.5956163406
1322.55981445	3.38973450661
1323.00134277	5.9983997345
1323.44482422	6.29277324677
1323.88635254	8.82638549805
1324.32971191	6.01068782806
1324.77111816	11.7061500549
1325.21264648	12.8320875168
1325.65588379	3.46817374229
1326.09729004	14.8982667923
1326.54064941	21.4746818542
1326.98193359	13.6628074646
1327.42333984	6.41925191879
1327.86645508	7.06935834885
1328.30773926	12.5291795731
1328.74902344	10.7514295578
1329.19226074	7.86271476746
1329.63342285	12.159403801
1330.07470703	8.4001750946
1330.5177002	17.6713619232
1330.9588623	13.3678264618
1331.40002441	7.74270391464
1331.84301758	17.8386859894
1332.28405762	22.3918190002
1332.72521973	14.6184959412
1333.16809082	12.7095451355
1333.60913086	10.6677274704
1334.0501709	10.0325622559
1334.49304199	5.88794374466
1334.93395996	4.60418462753
1335.37487793	5.58237600327
1335.8157959	21.8060436249
1336.25854492	19.7201099396
1336.69946289	13.3630256653
1337.14038086	10.5553865433
1337.58117676	5.80616807938
1338.02380371	4.85143661499
1338.46459961	8.32374858856
1338.90539551	-1.04132112953e-019
1339.34619141	6.63867998123
1339.78869629	7.94705343246
1340.22949219	13.9479207993
1340.67016602	8.71976184845
1341.11071777	6.88471269608
1341.5513916	18.4339237213
1341.99389648	5.12367963791
1342.43444824	11.2094955444
1342.875	4.51234865189
1343.31555176	21.7283477783
1343.75610352	13.5713043213
1344.19665527	13.8860702515
1344.63891602	12.6537265778
1345.0793457	13.1157960892
1345.51977539	11.5063505173
1345.96020508	4.34321451187
1346.40063477	25.7343025208
1346.84094238	9.78655147552
1347.28137207	19.3298587799
1347.72167969	15.589509964
1348.16381836	12.757232666
1348.60412598	16.6850547791
1349.04431152	15.1161546707
1349.48461914	25.11236763
1349.92480469	19.3057117462
1350.36499023	11.7734012604
1350.80517578	13.6697368622
1351.24523926	10.4701824188
1351.6854248	7.7186293602
1352.12548828	19.5864639282
1352.56555176	10.4859819412
1353.00561523	10.2906627655
1353.44567871	6.77308988571
1353.88574219	8.50003910065
1354.32568359	8.23915100098
1354.765625	2.07496237755
1355.20556641	9.29885864258
1355.64550781	19.8499908447
1356.08544922	16.5780315399
1356.52526855	21.7280349731
1356.96520996	14.9973392487
1357.4050293	12.3475475311
1357.84484863	12.6905908585
1358.2845459	12.9523115158
1358.72436523	14.2008953094
1359.1640625	13.9735059738
1359.60388184	20.1938610077
1360.0435791	14.7113199234
1360.4831543	9.92218494415
1360.92285156	14.1486110687
1361.36254883	12.3345031738
1361.80212402	13.9021625519
1362.24169922	16.2898273468
1362.68127441	6.13159418106
1363.12084961	21.7012672424
1363.56030273	15.3452205658
1363.9979248	31.0241909027
1364.4375	10.0892410278
1364.87695313	6.44665288925
1365.31640625	17.9743022919
1365.7557373	13.3292894363
1366.19519043	15.5552072525
1366.63452148	25.6587581635
1367.07385254	12.5988740921
1367.51135254	19.2599773407
1367.95068359	5.46825647354
1368.38989258	13.7283678055
1368.82922363	25.205915451
1369.26843262	17.9616165161
1369.7076416	16.5002403259
1370.14501953	29.8149013519
1370.58410645	16.3771266937
1371.02331543	19.7879600525
1371.46240234	17.9081039429
1371.90148926	24.9942817688
1372.33874512	25.9844207764
1372.77783203	15.4707431793
1373.21679688	17.9328594208
1373.65588379	21.894651413
1374.09301758	10.0623321533
1374.53198242	10.0954723358
1374.97094727	7.55137681961
1375.40979004	25.7774505615
1375.84692383	15.9215202332
1376.2857666	14.5573949814
1376.72460938	13.7420129776
1377.16345215	21.130405426
1377.60046387	23.8510246277
1378.03918457	31.059671402
1378.47802734	13.7207012177
1378.91491699	17.1533336639
1379.3536377	14.3479995728
1379.7923584	22.7742118835
1380.22912598	22.8938961029
1380.66784668	18.8258647919
1381.10644531	7.61803007126
1381.54321289	22.9067726135
1381.98181152	18.2569389343
1382.42041016	23.0865783691
1382.85705566	22.6751651764
1383.2956543	18.8100585938
1383.73413086	15.027256012
1384.17077637	20.7989997864
1384.60925293	7.56186676025
1385.04577637	45.2537727356
1385.48425293	24.4258975983
1385.92260742	14.8847894669
1386.35913086	17.761800766
1386.79748535	27.0134315491
1387.23400879	22.9525222778
1387.67224121	21.2501068115
1388.10876465	63.8999595642
1388.54699707	408.935821533
1388.98522949	311.457275391
1389.42163086	45.3680076599
1389.85974121	27.4910049438
1390.29614258	15.1828632355
1390.73425293	11.8067121506
1391.17053223	17.3150177002
1391.60864258	18.7514228821
1392.04492188	25.5546398163
1392.48303223	13.4342746735
1392.91918945	20.1311397552
1393.35717773	20.3981361389
1393.79333496	15.3671970367
1394.23132324	17.994222641
1394.66748047	22.6470355988
1395.10534668	18.2432003021
1395.54138184	10.1619596481
1395.97937012	6.39659976959
1396.4152832	16.1217651367
1396.85314941	25.2981262207
1397.28918457	14.5593986511
1397.72509766	11.9343690872
1398.1628418	17.1986923218
1398.59875488	5.75879192352
1399.03649902	13.251824379
1399.47241211	15.1584224701
1399.91015625	19.3184509277
1400.34594727	21.5534572601
1400.78173828	20.7676429749
1401.21936035	24.4287414551
1401.65515137	23.6039085388
1402.09265137	17.0747871399
1402.52844238	18.4048976898
1402.96411133	24.4226570129
1403.40161133	15.1163311005
1403.83728027	25.7505683899
1404.27294922	24.8268604279
1404.71032715	21.4084529877
1405.14587402	28.5940494537
1405.58154297	18.2272033691
1406.0189209	11.1705904007
1406.4543457	15.622426033
1406.88989258	15.6609745026
1407.32714844	19.9523792267
1407.76269531	20.5140991211
1408.19812012	11.6086502075
1408.63354492	18.6618938446
1409.07067871	21.7475299835
1409.50610352	27.3415622711
1409.94140625	73.7659606934
1410.37854004	39.7664718628
1410.81384277	30.5713005066
1411.24914551	18.4237327576
1411.68444824	8.69980239868
1412.12145996	18.4107818604
1412.5567627	26.7791118622
1412.99194336	17.1989765167
1413.42712402	19.1746063232
1413.86218262	12.4136180878
1414.29919434	27.3069953918
1414.73425293	15.818655014
1415.16943359	22.5013828278
1415.60449219	28.702665329
1416.03942871	25.6986236572
1416.47631836	8.41119384766
1416.91137695	17.3268184662
1417.34631348	20.3579711914
1417.78125	20.9540672302
1418.21618652	17.4222354889
1418.65112305	13.2401924133
1419.08776855	5.35679721832
1419.52270508	21.7726383209
1419.95751953	22.3396873474
1420.39233398	13.688211441
1420.82714844	15.2011413574
1421.26196289	28.1240768433
1421.69665527	21.6861209869
1422.13134766	13.3089799881
1422.56616211	13.526304245
1423.00268555	13.1389322281
1423.43725586	18.0746860504
1423.87194824	14.3718013763
1424.30651855	7.83130979538
1424.74121094	17.5966281891
1425.17578125	12.115945816
1425.61035156	3.78517848304e-020
1426.0447998	30.8993358612
1426.47937012	18.9446716309
1426.91381836	20.6597614288
1427.3482666	17.6562538147
1427.78283691	2.25225567818
1428.21716309	20.8315696716
1428.65161133	12.1184749603
1429.0859375	14.0008277893
1429.52038574	5.64676380157
1429.95471191	18.4031505585
1430.38903809	17.6165676117
1430.82336426	12.627035141
1431.25756836	19.3031139374
1431.69189453	18.7826061249
1432.12609863	18.7242088318
1432.56030273	24.7178459167
1432.99450684	18.5268173218
1433.42858887	17.8031311035
1433.86279297	8.22145557404
1434.296875	24.8841495514
1434.73095703	16.3694801331
1435.16503906	19.6850719452
1435.59912109	17.0468597412
1436.03137207	14.4056930542
1436.46533203	8.27005004883
1436.89941406	15.0673933029
1437.33337402	19.0781822205
1437.76733398	18.1022415161
1438.20117188	10.645277977
1438.63513184	17.0642681122
1439.06896973	22.1874637604
1439.50280762	14.7687921524
1439.93481445	14.1554536819
1440.36865234	17.489572525
1440.80249023	8.66864490509
1441.23620605	18.7860240936
1441.67004395	25.4148101807
1442.10375977	15.6482725143
1442.53564453	21.8491382599
1442.96936035	11.8311653137
1443.4029541	14.0547485352
1443.83666992	11.3519649506
1444.27026367	20.6081943512
1444.70202637	14.7050819397
1445.13562012	31.2419128418
1445.56921387	23.8586730957
1446.00268555	9.822722435
1446.4362793	13.6823253632
1446.86791992	17.6789131165
1447.3013916	12.1563663483
1447.73486328	7.19845342636
1448.16821289	13.5379905701
1448.59985352	18.1274528503
1449.03320313	21.8585529327
1449.46655273	5.13091182709
1449.89807129	13.2896842957
1450.3314209	13.5258588791
1450.76464844	12.439078331
1451.19799805	7.56936645508
1451.62939453	23.1495494843
1452.06262207	17.5081253052
1452.49584961	9.0874414444
1452.92724609	13.8803300858
1453.36035156	19.1084804535
1453.79345703	14.1755161285
1454.22485352	24.4325675964
1454.65795898	11.5225601196
1455.09094238	15.6213102341
1455.5222168	14.5937099457
1455.95532227	11.6251869202
1456.38647461	18.5284156799
1456.81945801	23.1907806396
1457.25244141	21.0528640747
1457.68359375	21.3573226929
1458.11645508	13.4046258926
1458.54943848	15.8489789963
1458.98046875	11.7205810547
1459.41333008	11.2872371674
1459.84436035	21.8444480896
1460.27709961	18.0603523254
1460.70812988	14.9658555984
1461.14086914	10.9014949799
1461.5736084	23.2497844696
1462.0045166	22.1089134216
1462.43725586	26.4768123627
1462.86816406	23.6657772064
1463.30078125	11.6185951233
1463.73168945	20.0468463898
1464.16430664	22.2922134399
1464.59509277	18.9582252502
1465.02758789	10.7912168503
1465.45837402	16.7026996613
1465.89086914	9.35065937042
1466.32165527	17.7488498688
1466.75415039	18.6435337067
1467.18481445	8.88658428192
1467.6171875	27.1416130066
1468.04785156	23.1555957794
1468.48022461	18.6952075958
1468.9107666	23.5559635162
1469.34130859	23.0875682831
1469.77368164	16.9679718018
1470.20422363	18.203125
1470.63647461	24.2218456268
1471.06689453	13.0321912766
1471.49926758	25.149684906
1471.9296875	18.9269275665
1472.35998535	7.81774091721
1472.79223633	15.7228212357
1473.22253418	16.572052002
1473.65478516	18.4495010376
1474.08508301	13.2536897659
1474.51525879	20.6243419647
1474.9473877	26.6479930878
1475.37768555	14.0404596329
1475.80786133	18.5628967285
1476.23986816	15.6641159058
1476.67004395	14.9071369171
1477.10021973	8.72479057312
1477.53222656	30.0719299316
1477.96228027	18.5498733521
1478.39245605	18.8226833344
1478.82434082	18.8721122742
1479.25439453	19.8784809113
1479.68432617	28.3446865082
1480.11621094	20.1846141815
1480.54614258	14.3254356384
1480.97619629	13.6928815842
1481.40612793	29.3711948395
1481.83789063	27.4162597656
1482.2677002	14.2182092667
1482.69763184	19.8573970795
1483.12744141	15.0490455627
1483.55908203	20.8847961426
1483.9888916	27.338684082
1484.41870117	15.1568155289
1484.84851074	20.3433589935
1485.2800293	24.6153068542
1485.70983887	14.2126502991
1486.13952637	22.5169811249
1486.56921387	10.4257001877
1486.99890137	15.4354429245
1487.43029785	17.3870792389
1487.85998535	12.2266950607
1488.28955078	7.21031236649
1488.71911621	10.3470897675
1489.14868164	10.2699203491
1489.57824707	11.3037414551
1490.00952148	25.1964187622
1490.43908691	17.113653183
1490.86853027	25.2392711639
1491.29797363	18.6492652893
1491.72741699	11.7334222794
1492.15686035	24.0113544464
1492.58618164	11.0788927078
1493.015625	18.3546581268
1493.44677734	21.3958587646
1493.87609863	17.8826808929
1494.30541992	8.42551898956
1494.73461914	12.2414541245
1495.16394043	10.0248918533
1495.59313965	20.5289115906
1496.02233887	5.44836473465
1496.45153809	17.2137508392
1496.8807373	21.129529953
1497.30993652	20.3135204315
1497.73901367	7.92563962936
1498.16809082	14.2710924149
1498.59716797	13.7357292175
1499.02624512	19.4785327911
1499.45532227	10.7017011642
1499.88439941	20.9938430786
1500.31335449	14.5463752747
1500.74230957	20.5454177856
1501.17126465	22.8353805542
1501.60021973	13.7946376801
1502.0291748	16.722032547
1502.45800781	21.1241073608
1502.88696289	20.2591304779
1503.3157959	14.2044715881
1503.74462891	14.3765335083
1504.17346191	12.5654640198
1504.60217285	29.4895687103
1505.03100586	1.43402659893
1505.4597168	21.528213501
1505.88842773	22.5851364136
1506.31713867	6.15208435059
1506.74584961	4.68509674072
1507.17443848	15.521440506
1507.60314941	19.5459289551
1508.02990723	14.7479333878
1508.45849609	9.51103973389
1508.88708496	11.8063936234
1509.31567383	13.1121921539
1509.74414063	14.9400196075
1510.17272949	19.953704834
1510.60119629	20.9534721375
1511.02966309	2.94043397903
1511.45629883	8.85207366943
1511.88476563	14.7064199448
1512.31311035	14.7789392471
1512.74157715	20.0970420837
1513.16992188	14.9907093048
1513.59643555	23.0881919861
1514.02478027	4.10623979568
1514.45300293	27.5344657898
1514.88134766	15.8632287979
1515.30957031	20.828458786
1515.73596191	19.0657024384
1516.16418457	0.719890475273
1516.59240723	11.2023878098
1517.02062988	21.3387393951
1517.44873047	9.87814807892
1517.875	15.1104316711
1518.30310059	11.0852899551
1518.73120117	13.1579113007
1519.15930176	11.6973295212
1519.58557129	9.40038585663
1520.0135498	9.32976341248
1520.44152832	17.865234375
1520.86767578	22.1496486664
1521.2956543	21.3354072571
1521.72363281	6.85804843903
1522.14978027	7.29254245758
1522.57763672	-5.39983503875e-021
1523.00549316	5.70466089249
1523.43334961	5.44694471359
