# Supplementary material for: Deep CO2 in the end-Triassic Central Atlantic Magmatic Province
Source: Nat Commun. 2020 Apr 7;11:1670. doi: 10.1038/s41467-020-15325-6 (PMC7138847; doi:10.1038/s41467-020-15325-6)
Supplement: Supplementary file 3 — Source Data 1 [file 41467_2020_15325_MOESM3_ESM.zip › CO2/NS21II_3Opx_Incl1_Bubble2_CO2.txt]

1069.07946777	15.3419628143
1069.53967285	17.6018733978
1070.00183105	16.378988266
1070.46203613	12.3020515442
1070.92407227	20.160741806
1071.38427734	26.352563858
1071.84631348	1.32603096962
1072.30822754	20.5733108521
1072.76831055	7.78983926773
1073.23022461	12.1666030884
1073.69030762	14.7445497513
1074.15222168	9.03169631958
1074.61218262	9.19027900696
1075.07397461	10.199005127
1075.53393555	8.72789478302
1075.99572754	-4.71184539795
1076.45556641	8.73286628723
1076.9173584	14.5165548325
1077.37719727	5.3456530571
1077.83886719	1.01956641674
1078.29870605	10.5102319717
1078.76037598	2.46981239319
1079.22009277	11.8592195511
1079.68164063	19.610502243
1080.14135742	12.4636487961
1080.60290527	4.05643224716
1081.06262207	5.28477954865
1081.52404785	9.04675960541
1081.98364258	0.936501324177
1082.4432373	10.7078819275
1082.90466309	12.942908287
1083.36425781	7.20018148422
1083.82556152	16.5186290741
1084.28503418	6.71535491943
1084.74645996	4.65300226212
1085.20581055	0.77767521143
1085.6652832	0.0294933263212
1086.12646484	10.7420396805
1086.58581543	15.4632043839
1087.04711914	14.7504959106
1087.50634766	2.47442674637
1087.96569824	7.24257516861
1088.42687988	8.63579082489
1088.8861084	0.843431949615
1089.34521484	7.35916090012
1089.80639648	14.4182500839
1090.26550293	8.57003974915
1090.72460938	25.0289325714
1091.18566895	17.498210907
1091.64477539	8.96372795105
1092.10375977	16.0937461853
1092.56469727	12.9723062515
1093.02368164	4.73098421097
1093.48266602	2.65567517281
1093.94360352	18.8992176056
1094.40258789	12.2201108932
1094.8614502	20.6383342743
1095.3203125	11.6985015869
1095.78112793	10.3405599594
1096.23999023	21.2588005066
1096.69873047	13.9918842316
1097.1595459	14.5779104233
1097.61828613	13.8113098145
1098.07702637	10.8796758652
1098.5357666	15.0958089828
1098.99633789	4.33547115326
1099.45507813	13.7384653091
1099.91369629	6.67270755768
1100.37231445	18.0869121552
1100.83093262	2.43585085869
1101.29138184	15.7250928879
1101.75	13.7546854019
1102.20849609	15.4830513
1102.66699219	26.6118927002
1103.12548828	12.5031452179
1103.58581543	14.4043722153
1104.04431152	18.2128753662
1104.50268555	14.7404632568
1104.96105957	20.1893234253
1105.41943359	21.9240131378
1105.87780762	12.8368053436
1106.3380127	15.326417923
1106.79638672	21.6516590118
1107.25463867	5.49907541275
1107.71289063	12.7853221893
1108.17114258	20.376121521
1108.62927246	15.2344512939
1109.08752441	17.8999214172
1109.54748535	21.1929645538
1110.00561523	19.6546707153
1110.46374512	8.93208789825
1110.921875	17.9075965881
1111.37988281	13.162530899
1111.8380127	25.7460708618
1112.29602051	22.4082298279
1112.75390625	26.5415840149
1113.21191406	11.0187959671
1113.66992188	13.5535259247
1114.12780762	18.1652240753
1114.58569336	10.7712669373
1115.04541016	16.035533905
1115.5032959	7.12896490097
1115.96105957	22.2991809845
1116.41894531	25.6344661713
1116.87670898	17.3898601532
1117.33447266	12.3818397522
1117.79211426	14.0453929901
1118.24987793	23.3657093048
1118.70751953	19.3505802155
1119.16516113	21.2584381104
1119.62280273	13.5774421692
1120.08044434	15.5318346024
1120.53808594	19.7814655304
1120.99560547	27.9725112915
1121.453125	13.4103336334
1121.91064453	24.1375370026
1122.36816406	9.13208770752
1122.82556152	13.4259681702
1123.28112793	0.567117273808
1123.73852539	21.0675849915
1124.19592285	13.2030153275
1124.65332031	18.2643642426
1125.11071777	8.74168395996
1125.56799316	19.7414264679
1126.02526855	20.4039058685
1126.48254395	12.6854848862
1126.93981934	14.8184623718
1127.39709473	16.9381561279
1127.85424805	23.4374580383
1128.31140137	23.413105011
1128.76672363	26.3635921478
1129.22387695	11.8874607086
1129.6809082	14.8684043884
1130.13806152	15.992978096
1130.59509277	16.4857635498
1131.05212402	22.816411972
1131.50915527	17.1864643097
1131.9642334	8.53851222992
1132.42114258	19.6709442139
1132.87817383	15.9688625336
1133.33508301	14.7129516602
1133.79199219	23.1022281647
1134.24890137	15.2589473724
1134.70373535	19.7151203156
1135.16064453	9.89307594299
1135.61743164	12.5596399307
1136.07421875	15.6671190262
1136.53100586	19.9500732422
1136.98583984	13.8502368927
1137.44250488	22.5526180267
1137.89916992	18.4557552338
1138.35583496	13.1965484619
1138.8125	7.33756446838
1139.26721191	24.9585533142
1139.72375488	14.9015407562
1140.18029785	5.94501543045
1140.63696289	6.94990491867
1141.09155273	17.1370315552
1141.54797363	19.6959152222
1142.0045166	7.57138538361
1142.45898438	19.152349472
1142.91552734	14.4022483826
1143.37182617	8.71155166626
1143.82824707	10.7163591385
1144.28271484	14.9219341278
1144.73901367	20.1422557831
1145.1953125	16.2073688507
1145.64978027	16.9943771362
1146.10595703	5.36865854263
1146.56225586	20.1895618439
1147.01660156	0.986192882061
1147.47277832	6.18831443787
1147.92895508	11.5351200104
1148.38317871	-0.371961027384
1148.8392334	13.5763702393
1149.29541016	19.196685791
1149.74951172	13.183716774
1150.20556641	14.3759860992
1150.65966797	24.1402759552
1151.11572266	16.3709506989
1151.57165527	3.97303509712
1152.02575684	22.0102958679
1152.48168945	8.85046291351
1152.93566895	15.0029859543
1153.39160156	16.2484931946
1153.84741211	8.2994594574
1154.3013916	11.6379356384
1154.75720215	22.1038570404
1155.21105957	13.4817256927
1155.66687012	18.6242218018
1156.12072754	17.2830753326
1156.57641602	28.733707428
1157.03210449	20.4213542938
1157.48583984	3.22948479652
1157.94152832	14.6717033386
1158.39526367	6.59675312042
1158.85083008	14.6591234207
1159.30456543	20.4149208069
1159.76013184	17.0334262848
1160.21374512	22.584066391
1160.66918945	23.2055892944
1161.12280273	12.0545558929
1161.57824707	25.5400028229
1162.03186035	15.269109726
1162.48730469	27.9065914154
1162.9407959	29.5221729279
1163.39611816	20.5924415588
1163.84960938	28.6307544708
1164.30297852	18.237657547
1164.75830078	11.7890052795
1165.21166992	34.4917793274
1165.66687012	7.44986152649
1166.12023926	15.9538526535
1166.57543945	19.8450984955
1167.02868652	15.4268569946
1167.48388672	24.4614982605
1167.93713379	24.7894153595
1168.39038086	17.8025932312
1168.84545898	12.0042047501
1169.29858398	21.4644889832
1169.75170898	11.4192008972
1170.20678711	20.8927307129
1170.65979004	21.708108902
1171.11486816	-1.9407800436
1171.56787109	21.0137577057
1172.02087402	19.9218673706
1172.47583008	8.37384605408
1172.92871094	14.1165781021
1173.38171387	20.9540920258
1173.83654785	14.8212842941
1174.28942871	21.721496582
1174.74230957	5.20472145081
1175.19714355	20.609828949
1175.64990234	13.1748456955
1176.1027832	13.0021657944
1176.55749512	23.9571552277
1177.01025391	17.873456955
1177.4630127	18.8042144775
1177.91760254	23.0850391388
1178.37023926	22.7881202698
1178.82299805	9.87561988831
1179.27563477	20.1599140167
1179.73010254	11.8740310669
1180.18273926	16.7761802673
1180.63537598	12.5446491241
1181.08789063	25.1978149414
1181.5423584	16.6324100494
1181.99487305	17.1839561462
1182.4473877	8.58995342255
1182.89978027	17.6665153503
1183.35412598	20.7120475769
1183.80651855	16.7302093506
1184.25891113	16.1359996796
1184.71130371	21.0881786346
1185.16369629	17.2236595154
1185.61791992	14.1022644043
1186.07019043	14.1973228455
1186.52246094	15.048584938
1186.97473145	6.76775360107
1187.42700195	5.10160207748
1187.87915039	7.61814451218
1188.33325195	22.3636817932
1188.78540039	9.19006443024
1189.23754883	8.49914360046
1189.68969727	8.07620811462
1190.1418457	17.8531513214
1190.59387207	25.781047821
1191.04589844	14.0354318619
1191.49987793	12.684129715
1191.9519043	8.8073797226
1192.40380859	11.8388881683
1192.85583496	8.90838527679
1193.30773926	8.41887664795
1193.75964355	20.8685188293
1194.21154785	19.8317241669
1194.66333008	14.6851119995
1195.11523438	14.268122673
1195.5670166	10.8364295959
1196.01879883	17.9409198761
1196.47058105	12.6689462662
1196.92419434	10.6594467163
1197.37597656	10.5602197647
1197.82763672	10.2129440308
1198.27929688	16.0030975342
1198.73095703	11.7060804367
1199.18261719	13.269780159
1199.63427734	14.71941185
1200.08581543	13.261136055
1200.53735352	2.91751170158
1200.9888916	8.17780780792
1201.44042969	9.91679000854
1201.89196777	14.503364563
1202.34338379	12.9820108414
1202.7947998	16.3741874695
1203.24621582	14.5620479584
1203.69763184	14.9909114838
1204.14904785	1.13271486759
1204.6003418	13.9842100143
1205.04980469	10.6468114853
1205.50109863	5.96147871017
1205.95239258	14.5665798187
1206.40368652	9.65871906281
1206.85498047	10.9793605804
1207.30615234	20.4277915955
1207.75732422	15.1872663498
1208.20849609	8.34751796722
1208.65966797	10.3733386993
1209.11071777	24.0458526611
1209.56188965	11.4135007858
1210.01293945	10.0425481796
1210.4621582	2.1420083046
1210.91308594	22.6938171387
1211.36413574	7.90576553345
1211.81518555	-0.760906219482
1212.26611328	12.1819019318
1212.71704102	3.94777226448
1213.16796875	15.3761320114
1213.61694336	7.92054843903
1214.06787109	0.215738996863
1214.51867676	0.825666069984
1214.96948242	14.5652894974
1215.42028809	20.1298713684
1215.87109375	14.1098747253
1216.31994629	14.9687566757
1216.77062988	11.1445140839
1217.22131348	8.00953102112
1217.67199707	8.30942440033
1218.12268066	7.81873989105
1218.57141113	7.93280744553
1219.02209473	11.0482664108
1219.47265625	12.0155763626
1219.92321777	13.5522785187
1220.37182617	8.53945732117
1220.8223877	4.64491510391
1221.27294922	10.1952848434
1221.72338867	7.78573513031
1222.17199707	-0.135477393866
1222.62231445	27.2906684875
1223.07275391	-6.02377986908
1223.52319336	9.83299732208
1223.97167969	10.5464820862
1224.42199707	12.2207345963
1224.87231445	23.7433071136
1225.32067871	13.7491168976
1225.77099609	8.34209537506
1226.22119141	14.4367589951
1226.66955566	9.86590480804
1227.11975098	10.1780748367
1227.56994629	7.17560815811
1228.01818848	9.92834854126
1228.46826172	14.5150499344
1228.91845703	17.7712059021
1229.36657715	9.85204029083
1229.81665039	10.8747386932
1230.26672363	9.4545135498
1230.71484375	4.80664396286
1231.16479492	-0.326522380114
1231.61486816	3.09404778481
1232.06286621	5.72717475891
1232.51281738	1.45428299904
1232.96081543	2.66338062286
1233.41064453	8.75524044037
1233.8605957	4.07313156128
1234.30847168	14.7991771698
1234.75830078	10.2912769318
1235.20617676	2.97542524338
1235.65600586	13.0541133881
1236.10375977	3.95973610878
1236.55358887	12.9978599548
1237.00317383	10.9924440384
1237.4510498	4.79881906509
1237.90063477	5.9478559494
1238.34838867	14.4005041122
1238.79797363	3.09057402611
1239.24572754	10.9566068649
1239.69519043	1.49735212326
1240.14294434	16.3714199066
1240.59240723	5.90995550156
1241.04003906	1.89723336697
1241.48950195	0.224559351802
1241.93701172	10.6392421722
1242.38647461	7.67666912079
1242.83398438	13.4015874863
1243.2833252	8.0374956131
1243.73083496	8.10595989227
1244.18017578	12.3218126297
1244.62756348	15.397228241
1245.07495117	12.7649745941
1245.52416992	6.85794353485
1245.97155762	8.64552211761
1246.42077637	11.4099807739
1246.86804199	1.80484747887
1247.31726074	2.37749958038
1247.76452637	11.4378347397
1248.21179199	14.5048742294
1248.66088867	6.20983076096
1249.10803223	1.4505597353
1249.55712891	22.7109565735
1250.00427246	7.38374757767
1250.45129395	18.5696849823
1250.90026855	1.17856311798
1251.34741211	12.5199842453
1251.79443359	16.7778453827
1252.2434082	17.9946117401
1252.69042969	6.8721113205
1253.13928223	9.55481815338
1253.58618164	2.69699931145
1254.03320313	5.96733283997
1254.48193359	7.96053218842
1254.92883301	13.7339582443
1255.37573242	2.76891112328
1255.82263184	23.1449298859
1256.27124023	19.0725746155
1256.71813965	6.88258552551
1257.16491699	18.9326019287
1257.61352539	5.46360588074
1258.06018066	11.0488605499
1258.50695801	13.1273078918
1258.95361328	8.1431350708
1259.40222168	11.4426641464
1259.84887695	5.35937833786
1260.29541016	6.24115657806
1260.74206543	12.4611520767
1261.19055176	15.2598409653
1261.63708496	17.3458862305
1262.08361816	11.0421380997
1262.53015137	5.94779109955
1262.97851563	17.0527076721
1263.42492676	9.96915435791
1263.87133789	27.5161781311
1264.31774902	3.86890101433
1264.76416016	11.8187141418
1265.21240234	20.85704422
1265.65881348	44.0617980957
1266.10510254	21.5639209747
1266.5513916	3.85897898674
1266.99768066	14.6581668854
1267.44580078	10.7653274536
1267.89208984	13.0972175598
1268.33825684	18.2176208496
1268.78442383	20.0628395081
1269.23059082	1.18446135521
1269.67675781	7.15256404877
1270.1229248	4.41241073608
1270.56896973	8.24244403839
1271.01696777	8.82424259186
1271.4630127	9.79006099701
1271.90905762	20.3878173828
1272.35510254	8.97213459015
1272.80102539	14.2223377228
1273.24707031	16.2879924774
1273.69299316	13.9573583603
1274.13891602	13.430226326
1274.5847168	14.3171319962
1275.03063965	13.5647583008
1275.47644043	14.1382493973
1275.92236328	7.47641324997
1276.36999512	0.254705429077
1276.8157959	4.09841680527
1277.26147461	8.09854316711
1277.70727539	19.4497489929
1278.1529541	1.17498099804
1278.59863281	13.4428977966
1279.04431152	20.8594665527
1279.48999023	4.67195034027
1279.93566895	11.8565578461
1280.38122559	13.0394535065
1280.82678223	15.6613874435
1281.27233887	7.06007909775
1281.71789551	18.227848053
1282.16333008	16.9390525818
1282.60888672	9.34618091583
1283.05432129	10.7680187225
1283.4979248	17.9766788483
1283.94335938	9.82580661774
1284.38867188	13.6217460632
1284.83410645	23.1732902527
1285.27941895	19.6943702698
1285.72473145	137.02142334
1286.17004395	260.563598633
1286.61535645	87.9536209106
1287.06066895	14.9946289063
1287.50585938	21.7793369293
1287.9510498	9.21382141113
1288.39624023	11.5357666016
1288.83959961	8.37533950806
1289.28466797	-0.734735429287
1289.7298584	11.92390728
1290.17492676	12.4423389435
1290.61999512	13.4984273911
1291.06506348	12.8319301605
1291.51013184	13.768661499
1291.95507813	18.8268203735
1292.39819336	5.86437368393
1292.84326172	14.3227701187
1293.28820801	5.96292543411
1293.73303223	7.86218309402
1294.17797852	-0.14356996119
1294.62097168	8.98277950287
1295.0657959	8.74204730988
1295.51062012	16.4985542297
1295.95544434	10.3792667389
1296.40026855	21.3670406342
1296.84313965	14.1149635315
1297.2878418	15.9959697723
1297.73266602	4.43230962753
1298.17736816	8.54313373566
1298.62011719	12.6858196259
1299.06481934	25.8412590027
1299.50939941	23.0927829742
1299.95397949	12.752532959
1300.39672852	16.233127594
1300.84130859	9.4032087326
1301.2857666	19.0179214478
1301.73034668	18.1868934631
1302.17297363	-0.119754612446
1302.61743164	24.3267745972
1303.06188965	12.3272886276
1303.50439453	13.0262241364
1303.94885254	24.528837204
1304.39318848	23.2227935791
1304.83569336	20.262966156
1305.2800293	10.9747629166
1305.72436523	6.85326957703
1306.16674805	12.734213829
1306.61108398	14.9907855988
1307.05529785	7.83890151978
1307.49768066	3.55825567245
1307.94177246	10.9529495239
1308.38598633	9.89001655579
1308.82824707	-2.89698553085
1309.27246094	25.0084648132
1309.71655273	15.4467344284
1310.15881348	9.44111347198
1310.6027832	10.1500673294
1311.04504395	14.2132425308
1311.48901367	16.3212089539
1311.9329834	0.0767854303122
1312.37512207	11.3207044601
1312.8190918	19.0180702209
1313.2611084	8.61767673492
1313.70507813	9.56069850922
1314.14709473	17.4408302307
1314.59094238	15.3381633759
1315.03283691	13.4672384262
1315.47668457	21.0842342377
1315.92053223	16.9484004974
1316.36242676	4.01583242416
1316.80615234	11.2192211151
1317.24804688	14.4003009796
1317.69177246	12.5196008682
1318.13354492	2.82028532028
1318.57714844	3.75280952454
1319.0189209	19.8368854523
1319.46264648	8.869099617
1319.90429688	4.56185674667
1320.34790039	15.7475690842
1320.78955078	21.7247581482
1321.23120117	20.5228233337
1321.67468262	1.40163946152
1322.11633301	3.13384103775
1322.55981445	10.8254117966
1323.00134277	10.6192235947
1323.44482422	10.948469162
1323.88635254	17.9735355377
1324.32971191	15.807554245
1324.77111816	24.7080116272
1325.21264648	20.1574420929
1325.65588379	16.0906524658
1326.09729004	12.3715114594
1326.54064941	11.7904624939
1326.98193359	17.0163040161
1327.42333984	15.5692300797
1327.86645508	16.0045986176
1328.30773926	15.5793323517
1328.74902344	10.0799283981
1329.19226074	16.6604995728
1329.63342285	10.3360214233
1330.07470703	9.5145740509
1330.5177002	12.1450147629
1330.9588623	15.2125854492
1331.40002441	13.8053016663
1331.84301758	13.4779815674
1332.28405762	6.62400197983
1332.72521973	4.6997294426
1333.16809082	10.277929306
1333.60913086	11.9804868698
1334.0501709	12.3705825806
1334.49304199	12.6640548706
1334.93395996	6.90550708771
1335.37487793	6.34940958023
1335.8157959	14.2131156921
1336.25854492	11.0070838928
1336.69946289	3.64889359474
1337.14038086	8.31703090668
1337.58117676	8.28915119171
1338.02380371	13.4374752045
1338.46459961	8.70447063446
1338.90539551	10.8261880875
1339.34619141	19.585773468
1339.78869629	5.48546075821
1340.22949219	10.4262619019
1340.67016602	11.3306932449
1341.11071777	13.3426189423
1341.5513916	9.43665790558
1341.99389648	12.510559082
1342.43444824	20.406167984
1342.875	17.9037418365
1343.31555176	11.7630519867
1343.75610352	10.8296232224
1344.19665527	7.03815364838
1344.63891602	22.1051273346
1345.0793457	9.32537269592
1345.51977539	15.5860309601
1345.96020508	9.1400976181
1346.40063477	16.1996746063
1346.84094238	12.4371881485
1347.28137207	14.488940239
1347.72167969	16.656993866
1348.16381836	17.6488800049
1348.60412598	16.127986908
1349.04431152	8.2411699295
1349.48461914	2.67533016205
1349.92480469	12.4292430878
1350.36499023	22.8580818176
1350.80517578	15.0140972137
1351.24523926	15.3926496506
1351.6854248	24.0563144684
1352.12548828	16.3813667297
1352.56555176	15.817158699
1353.00561523	9.81907653809
1353.44567871	10.4668970108
1353.88574219	5.88556480408
1354.32568359	13.1757230759
1354.765625	4.97941064835
1355.20556641	16.5437641144
1355.64550781	10.8195314407
1356.08544922	23.1057872772
1356.52526855	23.1691932678
1356.96520996	10.3186664581
1357.4050293	19.4147281647
1357.84484863	16.9744186401
1358.2845459	19.5735397339
1358.72436523	13.7904195786
1359.1640625	21.669172287
1359.60388184	8.12522506714
1360.0435791	13.1641168594
1360.4831543	12.7603988647
1360.92285156	19.181854248
1361.36254883	27.3013401031
1361.80212402	16.7803478241
1362.24169922	11.0718345642
1362.68127441	22.9641933441
1363.12084961	12.2109642029
1363.56030273	21.7425632477
1363.9979248	18.4643611908
1364.4375	13.3808355331
1364.87695313	21.3636379242
1365.31640625	18.0601215363
1365.7557373	17.2630615234
1366.19519043	20.6065769196
1366.63452148	11.4245119095
1367.07385254	20.6577358246
1367.51135254	14.8805322647
1367.95068359	17.6952514648
1368.38989258	13.697227478
1368.82922363	10.9961042404
1369.26843262	22.2714862823
1369.7076416	17.0434074402
1370.14501953	22.0188236237
1370.58410645	26.3025474548
1371.02331543	10.6175584793
1371.46240234	18.4586410522
1371.90148926	15.2259597778
1372.33874512	10.9561662674
1372.77783203	20.3269309998
1373.21679688	22.0262622833
1373.65588379	11.8372135162
1374.09301758	22.0712356567
1374.53198242	15.494966507
1374.97094727	12.213470459
1375.40979004	12.8063230515
1375.84692383	19.480840683
1376.2857666	19.2221393585
1376.72460938	22.0282363892
1377.16345215	16.0191230774
1377.60046387	18.8354263306
1378.03918457	18.859210968
1378.47802734	20.2190494537
1378.91491699	20.7949047089
1379.3536377	20.0216293335
1379.7923584	21.1113700867
1380.22912598	22.1226825714
1380.66784668	27.2553501129
1381.10644531	30.0051078796
1381.54321289	22.0320968628
1381.98181152	21.6784801483
1382.42041016	21.3133068085
1382.85705566	15.3919057846
1383.2956543	16.4664478302
1383.73413086	7.9816865921
1384.17077637	24.1454772949
1384.60925293	-1.22385203838
1385.04577637	47.6971282959
1385.48425293	16.8051700592
1385.92260742	11.7610673904
1386.35913086	11.5525102615
1386.79748535	21.3706588745
1387.23400879	15.9954166412
1387.67224121	21.4074211121
1388.10876465	42.1468009949
1388.54699707	300.504852295
1388.98522949	333.283721924
1389.42163086	53.2182121277
1389.85974121	18.3492107391
1390.29614258	22.0589046478
1390.73425293	31.452709198
1391.17053223	24.9372615814
1391.60864258	11.4316930771
1392.04492188	22.6614551544
1392.48303223	17.1688594818
1392.91918945	4.79748725891
1393.35717773	28.1997909546
1393.79333496	9.98804283142
1394.23132324	8.57340908051
1394.66748047	16.6038551331
1395.10534668	20.8212242126
1395.54138184	24.8118495941
1395.97937012	12.0838689804
1396.4152832	21.1602725983
1396.85314941	19.4028987885
1397.28918457	15.9063673019
1397.72509766	16.1696834564
1398.1628418	15.7320070267
1398.59875488	12.6321849823
1399.03649902	8.60010814667
1399.47241211	15.7829494476
1399.91015625	23.8728923798
1400.34594727	11.3527612686
1400.78173828	10.4217042923
1401.21936035	15.9178876877
1401.65515137	15.7149553299
1402.09265137	11.0570335388
1402.52844238	18.0489501953
1402.96411133	24.1608390808
1403.40161133	28.8225212097
1403.83728027	27.9642562866
1404.27294922	16.7010765076
1404.71032715	10.7324094772
1405.14587402	12.4821176529
1405.58154297	13.6161737442
1406.0189209	23.201292038
1406.4543457	12.7397813797
1406.88989258	17.5517044067
1407.32714844	14.8706521988
1407.76269531	20.2536048889
1408.19812012	18.8378982544
1408.63354492	33.2683944702
1409.07067871	27.3506145477
1409.50610352	32.639087677
1409.94140625	66.6418151855
1410.37854004	46.1480445862
1410.81384277	30.7382774353
1411.24914551	33.5547447205
1411.68444824	22.4143390656
1412.12145996	14.2924604416
1412.5567627	31.9881076813
1412.99194336	22.3351097107
1413.42712402	21.7513980865
1413.86218262	24.084897995
1414.29919434	16.5946216583
1414.73425293	22.3664131165
1415.16943359	11.7630395889
1415.60449219	16.5475559235
1416.03942871	6.84507846832
1416.47631836	28.3267402649
1416.91137695	14.428062439
1417.34631348	22.2170524597
1417.78125	24.9766349792
1418.21618652	14.5013589859
1418.65112305	10.2163267136
1419.08776855	23.7566375732
1419.52270508	13.6210565567
1419.95751953	17.7432918549
1420.39233398	13.5904130936
1420.82714844	12.0279502869
1421.26196289	17.0213508606
1421.69665527	10.0352344513
1422.13134766	20.2776947021
1422.56616211	18.3438529968
1423.00268555	12.2860822678
1423.43725586	16.1728782654
1423.87194824	18.6089935303
1424.30651855	20.4972476959
1424.74121094	16.3721866608
1425.17578125	29.9356327057
1425.61035156	25.8895225525
1426.0447998	33.2791595459
1426.47937012	34.4201545715
1426.91381836	14.815117836
1427.3482666	12.7381229401
1427.78283691	9.56511116028
1428.21716309	7.02717018127
1428.65161133	16.4552669525
1429.0859375	0.924947857857
1429.52038574	24.3402023315
1429.95471191	23.0615463257
1430.38903809	12.087480545
1430.82336426	24.3387107849
1431.25756836	20.4403762817
1431.69189453	17.5284023285
1432.12609863	22.9372406006
1432.56030273	19.6307258606
1432.99450684	17.404499054
1433.42858887	11.9869117737
1433.86279297	21.2795124054
1434.296875	22.7996139526
1434.73095703	17.9317054749
1435.16503906	10.4732589722
1435.59912109	17.5596427917
1436.03137207	28.610534668
1436.46533203	16.5830173492
1436.89941406	31.1050300598
1437.33337402	27.7538280487
1437.76733398	28.1302604675
1438.20117188	18.3858337402
1438.63513184	18.7150058746
1439.06896973	27.4859199524
1439.50280762	21.7416877747
1439.93481445	26.8734874725
1440.36865234	23.6972007751
1440.80249023	13.790769577
1441.23620605	29.3069801331
1441.67004395	32.7440567017
1442.10375977	19.5006046295
1442.53564453	22.6009502411
1442.96936035	24.4532546997
1443.4029541	26.2272872925
1443.83666992	31.8853855133
1444.27026367	17.3979244232
1444.70202637	31.8694992065
1445.13562012	20.2677154541
1445.56921387	17.5939788818
1446.00268555	25.0853633881
1446.4362793	31.2451019287
1446.86791992	20.9340953827
1447.3013916	35.0132827759
1447.73486328	17.5607376099
1448.16821289	21.4025821686
1448.59985352	25.8846645355
1449.03320313	22.5072784424
1449.46655273	24.2689418793
1449.89807129	22.4086875916
1450.3314209	20.1793117523
1450.76464844	22.8366527557
1451.19799805	16.8775291443
1451.62939453	30.5912647247
1452.06262207	10.3904075623
1452.49584961	27.5020275116
1452.92724609	22.6763324738
1453.36035156	19.7461433411
1453.79345703	30.3946838379
1454.22485352	24.2238273621
1454.65795898	36.04296875
1455.09094238	34.782989502
1455.5222168	29.2777290344
1455.95532227	13.0806293488
1456.38647461	21.3473854065
1456.81945801	31.6615867615
1457.25244141	38.0518341064
1457.68359375	34.1328010559
1458.11645508	16.2592334747
1458.54943848	29.0127258301
1458.98046875	24.2610015869
1459.41333008	27.0109004974
1459.84436035	16.9008522034
1460.27709961	23.1879882813
1460.70812988	33.9176101685
1461.14086914	22.0965042114
1461.5736084	19.2107810974
1462.0045166	17.7436733246
1462.43725586	36.2776870728
1462.86816406	21.4853515625
1463.30078125	24.5442276001
1463.73168945	26.1553001404
1464.16430664	27.4727649689
1464.59509277	46.3300437927
1465.02758789	35.6935386658
1465.45837402	17.1199169159
1465.89086914	26.7126312256
1466.32165527	24.1290035248
1466.75415039	29.6173667908
1467.18481445	33.6170768738
1467.6171875	25.7579536438
1468.04785156	32.5504951477
1468.48022461	24.2701683044
1468.9107666	29.5076026917
1469.34130859	25.7290668488
1469.77368164	28.9085674286
1470.20422363	30.1571178436
1470.63647461	31.5071868896
1471.06689453	24.5261936188
1471.49926758	25.6856613159
1471.9296875	17.1348628998
1472.35998535	34.5140457153
1472.79223633	19.2413864136
1473.22253418	35.4236984253
1473.65478516	38.1521148682
1474.08508301	27.1950969696
1474.51525879	29.873046875
1474.9473877	33.6802139282
1475.37768555	28.5402698517
1475.80786133	22.65193367
1476.23986816	26.2840766907
1476.67004395	28.0877170563
1477.10021973	32.2920341492
1477.53222656	30.6003093719
1477.96228027	30.8516864777
1478.39245605	37.4699478149
1478.82434082	34.0068244934
1479.25439453	24.6492576599
1479.68432617	42.2189598083
1480.11621094	36.3150215149
1480.54614258	17.8073501587
1480.97619629	28.3399581909
1481.40612793	24.3035373688
1481.83789063	27.6109752655
1482.2677002	23.3334789276
1482.69763184	32.3301239014
1483.12744141	25.4950847626
1483.55908203	30.433172226
1483.9888916	23.7796287537
1484.41870117	24.8650894165
1484.84851074	18.6419868469
1485.2800293	32.5925750732
1485.70983887	25.4954299927
1486.13952637	26.2922801971
1486.56921387	33.0254707336
1486.99890137	23.0185871124
1487.43029785	31.1408729553
1487.85998535	28.7207832336
1488.28955078	21.7645816803
1488.71911621	38.5080337524
1489.14868164	29.2283401489
1489.57824707	27.2034301758
1490.00952148	22.3756771088
1490.43908691	30.1833724976
1490.86853027	26.1445178986
1491.29797363	36.2879638672
1491.72741699	27.2268466949
1492.15686035	31.512348175
1492.58618164	30.6258888245
1493.015625	24.9981136322
1493.44677734	25.7414932251
1493.87609863	19.2831554413
1494.30541992	35.0001144409
1494.73461914	29.6981887817
1495.16394043	17.9479122162
1495.59313965	26.9623966217
1496.02233887	37.8652114868
1496.45153809	31.1795215607
1496.8807373	15.0820026398
1497.30993652	12.8571720123
1497.73901367	20.3971614838
1498.16809082	17.9150161743
1498.59716797	27.6398944855
1499.02624512	25.227897644
1499.45532227	30.2009735107
1499.88439941	25.3202667236
1500.31335449	13.1471586227
1500.74230957	26.1229000092
1501.17126465	25.7314739227
1501.60021973	37.8039054871
1502.0291748	36.7194404602
1502.45800781	20.579875946
1502.88696289	22.8861312866
1503.3157959	23.5509262085
1503.74462891	17.6333637238
1504.17346191	38.1232223511
1504.60217285	21.5006599426
1505.03100586	24.9034252167
1505.4597168	27.1729602814
1505.88842773	13.0177755356
1506.31713867	24.4281387329
1506.74584961	32.9129943848
1507.17443848	21.4744091034
1507.60314941	15.4046697617
1508.02990723	21.4096775055
1508.45849609	27.6836452484
1508.88708496	24.3841362
1509.31567383	12.9192609787
1509.74414063	16.244342804
1510.17272949	24.907207489
1510.60119629	9.42448711395
1511.02966309	23.2511386871
1511.45629883	21.8652820587
1511.88476563	30.5783634186
1512.31311035	20.7676944733
1512.74157715	20.5004959106
1513.16992188	18.7166919708
1513.59643555	28.2800559998
1514.02478027	26.6901836395
1514.45300293	19.644285202
1514.88134766	16.7249565125
1515.30957031	12.9816207886
1515.73596191	20.82006073
1516.16418457	19.3609924316
1516.59240723	21.9589500427
1517.02062988	14.0822267532
1517.44873047	15.1897583008
1517.875	22.1297225952
1518.30310059	20.3041687012
1518.73120117	16.081079483
1519.15930176	24.3950519562
1519.58557129	19.6543102264
1520.0135498	16.5581283569
1520.44152832	14.5999279022
1520.86767578	0.0750055909157
1521.2956543	21.3227996826
1521.72363281	16.4430961609
1522.14978027	-0.167802840471
1522.57763672	14.6038484573
1523.00549316	15.358499527
1523.43334961	11.1570920944
