# Supplementary material for: Deep CO2 in the end-Triassic Central Atlantic Magmatic Province
Source: Nat Commun. 2020 Apr 7;11:1670. doi: 10.1038/s41467-020-15325-6 (PMC7138847; doi:10.1038/s41467-020-15325-6)
Supplement: Supplementary file 3 — Source Data 1 [file 41467_2020_15325_MOESM3_ESM.zip › CO2/NS9I_1Px_Incl2_Bubble1_CO2.txt]

1120.71337891	30.6597576141
1121.17102051	39.287979126
1121.63037109	43.4754714966
1122.08789063	43.7341537476
1122.54541016	43.8139533997
1123.00476074	49.6978874207
1123.4621582	36.2874107361
1123.91955566	44.6821708679
1124.37695313	37.6209754944
1124.83630371	43.3178443909
1125.2935791	41.6064834595
1125.75085449	43.7298965454
1126.20825195	46.8129463196
1126.66552734	45.4100112915
1127.12463379	48.8412055969
1127.58178711	47.8256187439
1128.0390625	44.2534980774
1128.49621582	40.1956672668
1128.9552002	44.5611839294
1129.41235352	49.845199585
1129.86950684	48.0680809021
1130.32653809	33.1151504517
1130.78356934	36.3184967041
1131.24060059	36.1383247375
1131.69958496	42.2335281372
1132.15649414	38.6158599854
1132.61352539	41.8399391174
1133.07043457	33.1494636536
1133.52734375	33.0182228088
1133.98425293	42.0331344604
1134.44116211	21.9646778107
1134.89990234	29.6714458466
1135.35668945	24.7125740051
1135.81347656	28.3492546082
1136.27026367	27.410774231
1136.72692871	26.1569728851
1137.18371582	30.9479217529
1137.64038086	22.7965373993
1138.0970459	21.9958877563
1138.55371094	28.3331413269
1139.01037598	26.0193252563
1139.46691895	26.2616214752
1139.92541504	26.440372467
1140.38195801	26.8964061737
1140.83850098	25.2746963501
1141.29504395	28.9226474762
1141.75158691	22.1797027588
1142.20800781	24.889503479
1142.66442871	25.7818908691
1143.12084961	20.2401885986
1143.57727051	29.0783576965
1144.03356934	18.3267250061
1144.48999023	10.5641498566
1144.94628906	26.0216999054
1145.40258789	13.0826768875
1145.85888672	24.568359375
1146.31506348	15.99929142
1146.7713623	9.79869651794
1147.22753906	13.2251644135
1147.68371582	24.1022872925
1148.13989258	19.9862098694
1148.59594727	5.62724924088
1149.05212402	13.6246032715
1149.50817871	10.8151292801
1149.9642334	16.3702449799
1150.42028809	12.4789094925
1150.87438965	10.4240036011
1151.33044434	13.3030395508
1151.78637695	24.3869686127
1152.24230957	-0.0003374942753
1152.69824219	7.17571973801
1153.1541748	9.99996852875
1153.60998535	10.8325824738
1154.06591797	5.03360128403
1154.52172852	7.53346586227
1154.97753906	19.4544963837
1155.43139648	12.3106880188
1155.88708496	13.3202285767
1156.34289551	16.0832462311
1156.79858398	12.6643238068
1157.25427246	8.58414840698
1157.70996094	14.8012046814
1158.16552734	17.7637863159
1158.6192627	9.4999961853
1159.0748291	10.1981601715
1159.53039551	5.45458745956
1159.98596191	-0.00441604945809
1160.44152832	15.0361633301
1160.89697266	14.9476051331
1161.35058594	13.505821228
1161.80603027	4.25569152832
1162.26147461	8.42660331726
1162.71679688	11.9991264343
1163.17224121	9.87389755249
1163.62573242	6.86486959457
1164.08105469	13.0409097672
1164.53637695	8.55641078949
1164.99157715	6.63380289078
1165.44494629	11.7687997818
1165.90026855	14.9372348785
1166.35546875	8.0347070694
1166.81066895	17.3622226715
1167.26391602	8.71098899841
1167.71899414	-0.0332476980984
1168.17419434	11.8654317856
1168.62927246	15.1703128815
1169.08239746	6.24563980103
1169.53747559	8.58300018311
1169.99255371	12.8980941772
1170.44567871	16.0933418274
1170.90063477	8.90400028229
1171.35559082	11.6939601898
1171.80859375	8.16500473022
1172.2635498	13.647731781
1172.71838379	8.39138317108
1173.17138672	7.76368284225
1173.6262207	5.99366521835
1174.08105469	7.59932661057
1174.53393555	2.74787187576
1174.98864746	9.52152252197
1175.44348145	5.74186372757
1175.89624023	9.14122390747
1176.35095215	11.8433465958
1176.80566406	6.10810756683
1177.25842285	10.9705314636
1177.7130127	8.12598991394
1178.16577148	14.1569337845
1178.62036133	6.71825456619
1179.0748291	6.82257318497
1179.52746582	15.3502941132
1179.98205566	14.2272729874
1180.43457031	8.40050506592
1180.88903809	14.0737276077
1181.3416748	14.3289499283
1181.79602051	9.20998573303
1182.25048828	12.923614502
1182.70288086	9.92319393158
1183.15722656	20.3576641083
1183.60974121	14.8256645203
1184.06396484	13.2114181519
1184.51635742	4.42055559158
1184.97058105	-0.783607602119
1185.42297363	6.20666837692
1185.87719727	10.8914985657
1186.32946777	10.6530351639
1186.78369141	11.9056282043
1187.23583984	8.87943649292
1187.68994141	3.34149861336
1188.14221191	6.58213949203
1188.59631348	12.5124692917
1189.04846191	18.7166881561
1189.50244141	6.66608047485
1189.95458984	8.52729988098
1190.40856934	5.69577407837
1190.8605957	18.1082382202
1191.31445313	15.1598396301
1191.76647949	15.917183876
1192.21850586	14.3681163788
1192.67236328	10.2406835556
1193.12426758	21.2669639587
1193.578125	11.6415462494
1194.0300293	19.2734947205
1194.48376465	17.1418743134
1194.93566895	16.1971321106
1195.38745117	6.58571910858
1195.84118652	12.8632545471
1196.29296875	14.6207933426
1196.74462891	10.2088079453
1197.19824219	15.2378835678
1197.65002441	4.02588129044
1198.1036377	11.9296035767
1198.55529785	12.0294599533
1199.00683594	12.4639606476
1199.46044922	10.0145483017
1199.9119873	11.7841968536
1200.36352539	10.0087833405
1200.8170166	18.6050739288
1201.26855469	3.13277196884
1201.7199707	10.9476461411
1202.17333984	11.8422193527
1202.62487793	8.76555156708
1203.07629395	23.8508815765
1203.52770996	9.50739383698
1203.98095703	10.6576061249
1204.43237305	15.2959547043
1204.88366699	11.7906103134
1205.33691406	15.8034334183
1205.78820801	17.6559944153
1206.23937988	18.360162735
1206.69067383	10.0894975662
1207.14379883	19.7867107391
1207.5949707	15.6005363464
1208.04614258	6.66807174683
1208.49731445	5.25371742249
1208.95031738	12.9692630768
1209.40148926	13.4826841354
1209.85253906	14.373711586
1210.30358887	13.6340093613
1210.75463867	13.5796775818
1211.20751953	9.99215126038
1211.65856934	13.3363075256
1212.10949707	14.4615383148
1212.5604248	7.7621178627
1213.01135254	19.7645969391
1213.46411133	14.4890289307
1213.91503906	13.6266031265
1214.36584473	9.14057731628
1214.81665039	13.9005041122
1215.26745605	20.0280838013
1215.71826172	11.2482872009
1216.16906738	9.95533752441
1216.6217041	10.670343399
1217.0723877	13.1630306244
1217.52307129	12.6061143875
1217.97375488	17.0070667267
1218.42443848	15.325293541
1218.875	10.6368618011
1219.32556152	12.0731239319
1219.77612305	5.91135835648
1220.22668457	8.76795387268
1220.67919922	10.8814954758
1221.12963867	7.98516559601
1221.58007813	4.64459562302
1222.03063965	8.49403095245
1222.4810791	2.83216047287
1222.93139648	7.92292547226
1223.38183594	16.0954322815
1223.83215332	7.69411468506
1224.28259277	11.0665407181
1224.73291016	13.7202653885
1225.18310547	10.3685083389
1225.63342285	2.51471614838
1226.08374023	3.85574793816
1226.53393555	9.47445106506
1226.98413086	8.81640720367
1227.43432617	8.18699741364
1227.88439941	14.1954069138
1228.33459473	0.0515877269208
1228.78466797	15.4940290451
1229.23474121	11.063949585
1229.68481445	-0.0517063997686
1230.1348877	17.8562793732
1230.58496094	13.3121004105
1231.03491211	19.6780261993
1231.48486328	2.13730168343
1231.93481445	12.794380188
1232.38476563	13.0728359222
1232.8347168	3.81680607796
1233.2845459	14.5179281235
1233.73254395	3.58685421944
1234.18237305	1.07809734344
1234.63220215	12.6562166214
1235.08203125	9.9187374115
1235.53173828	6.03808116913
1235.98144531	15.0630283356
1236.43127441	8.89358329773
1236.88098145	2.57293629646
1237.33056641	17.0216712952
1237.78027344	4.71909809113
1238.22802734	0.549164652824
1238.6776123	8.67000293732
1239.12719727	12.8648881912
1239.57678223	10.2531023026
1240.02624512	11.5785131454
1240.47583008	5.543384552
1240.92346191	4.28399372101
1241.3729248	9.20293617249
1241.82226563	9.6834821701
1242.27172852	14.2301979065
1242.72119141	12.9458990097
1243.17053223	9.00252628326
1243.61804199	6.6796875
1244.06738281	2.68116497993
1244.51660156	6.42071914673
1244.96594238	20.2187366486
1245.41333008	15.1920843124
1245.86254883	11.7278985977
1246.31176758	16.9335460663
1246.76098633	4.70442676544
1247.21008301	10.2171545029
1247.65734863	15.3999948502
1248.10644531	9.03357791901
1248.55566406	9.9699640274
1249.00280762	13.5985679626
1249.4519043	20.0879669189
1249.90087891	4.05976390839
1250.34985352	9.22446346283
1250.79699707	7.76098966599
1251.24597168	9.73403358459
1251.69494629	8.82538318634
1252.14196777	8.85050010681
1252.59082031	8.99762535095
1253.03967285	3.26588153839
1253.48669434	11.099656105
1253.93554688	9.60402774811
1254.38427734	12.3009490967
1254.83117676	13.3220214844
1255.27990723	5.98561906815
1255.72875977	9.67630004883
1256.17553711	11.9553928375
1256.62426758	10.8000888824
1257.07287598	11.0387496948
1257.51965332	12.7180023193
1257.96826172	9.7804813385
1258.41687012	11.4594173431
1258.86352539	13.7790966034
1259.31213379	16.5011425018
1259.75878906	8.51866149902
1260.20727539	6.13662385941
1260.65380859	11.5957746506
1261.10229492	7.99966526031
1261.55078125	7.8919377327
1261.99731445	16.3651618958
1262.44567871	14.1115550995
1262.89221191	10.8861713409
1263.34057617	18.2471160889
1263.7869873	14.4818954468
1264.23522949	12.5963907242
1264.68164063	8.65253067017
1265.12988281	12.0645437241
1265.578125	21.6517620087
1266.02453613	39.8233985901
1266.47265625	31.7850837708
1266.91894531	16.8857479095
1267.36706543	11.715965271
1267.81335449	18.0929698944
1268.26147461	14.0994167328
1268.7076416	10.1433992386
1269.15380859	9.72780036926
1269.60180664	8.1594171524
1270.04797363	15.5279026031
1270.49597168	9.02093791962
1270.9420166	11.8093261719
1271.38989258	9.75691986084
1271.8359375	13.4147186279
1272.28381348	19.8062076569
1272.7298584	8.49489879608
1273.17773438	6.5101017952
1273.62365723	9.52135467529
1274.06958008	11.0638389587
1274.51733398	13.0798358917
1274.96313477	12.7369070053
1275.41088867	11.5829029083
1275.85681152	9.11180400848
1276.3026123	20.2557907104
1276.75024414	17.0251903534
1277.19592285	12.6322813034
1277.64172363	16.1932029724
1278.08935547	14.0875110626
1278.53503418	17.3310203552
1278.98254395	15.6954088211
1279.42822266	14.2746496201
1279.8737793	10.3004417419
1280.32128906	13.6973848343
1280.7668457	20.3996334076
1281.21240234	6.60064554214
1281.65979004	12.9099845886
1282.10534668	17.4147052765
1282.55090332	9.84277439117
1282.99633789	9.94194602966
1283.44360352	13.7212266922
1283.88903809	13.9955434799
1284.33447266	8.27838897705
1284.78173828	13.0939979553
1285.22705078	30.3006973267
1285.67236328	26.2217292786
1286.11767578	126.38520813
1286.56481934	240.812469482
1287.01013184	56.8431358337
1287.45532227	19.7033138275
1287.90063477	14.1106529236
1288.34765625	8.99115753174
1288.79284668	10.0470561981
1289.23791504	17.1709289551
1289.68310547	13.7567901611
1290.12817383	19.2963237762
1290.57519531	9.82296943665
1291.02026367	13.9522314072
1291.46520996	11.6560029984
1291.91027832	14.9320001602
1292.35522461	15.0844612122
1292.80212402	3.91517543793
1293.24707031	5.37029600143
1293.6920166	9.52300548553
1294.13684082	13.3421220779
1294.58178711	15.0100545883
1295.02661133	20.5306873322
1295.4732666	12.2582683563
1295.91809082	11.9286212921
1296.36291504	11.9967975616
1296.80761719	14.3484210968
1297.25244141	7.38144826889
1297.69714355	6.36654520035
1298.1418457	6.62882089615
1298.58654785	25.9828567505
1299.03112793	20.8526992798
1299.47766113	17.6883392334
1299.92224121	16.2633686066
1300.36682129	13.2648944855
1300.81140137	8.32833194733
1301.25598145	11.0532646179
1301.70043945	5.15011453629
1302.14489746	6.22612667084
1302.58935547	8.62725448608
1303.03381348	16.2596282959
1303.47827148	12.9547376633
1303.92272949	20.7012023926
1304.36706543	12.7725553513
1304.81140137	9.31635475159
1305.2557373	10.8853712082
1305.70007324	10.133813858
1306.14440918	4.15946388245
1306.58862305	10.1682300568
1307.03283691	10.2528572083
1307.47705078	6.2877702713
1307.92126465	1.86257445812
1308.36547852	11.8804111481
1308.80969238	6.52865982056
1309.25378418	7.21418523788
1309.69787598	3.42124557495
1310.14196777	16.5802345276
1310.58605957	17.324300766
1311.0300293	10.8355789185
1311.47412109	11.1588745117
1311.91809082	12.1578330994
1312.36206055	11.9975938797
1312.80603027	16.6699790955
1313.24804688	12.0643005371
1313.6920166	16.6999187469
1314.13586426	14.6486063004
1314.57971191	12.9738769531
1315.02355957	11.8227062225
1315.46740723	12.0621328354
1315.91113281	3.7207505703
1316.35498047	7.13414001465
1316.79870605	6.93749094009
1317.24060059	9.95516777039
1317.68432617	9.42736911774
1318.12792969	9.42070484161
1318.57165527	12.6790485382
1319.01525879	12.5723609924
1319.4588623	18.1424884796
1319.90063477	17.4965572357
1320.34411621	11.5944471359
1320.78771973	19.2927150726
1321.23120117	10.8777332306
1321.67468262	13.4966316223
1322.11633301	13.1055002213
1322.55981445	8.20177078247
1323.0032959	17.0613899231
1323.44665527	12.2903432846
1323.89001465	12.6301822662
1324.33154297	18.2136249542
1324.77490234	13.1661996841
1325.21826172	12.2982082367
1325.66149902	22.8287944794
1326.10290527	21.4425830841
1326.54614258	15.0868635178
1326.98937988	15.031126976
1327.43261719	12.1201934814
1327.87390137	20.8672866821
1328.31713867	21.8797512054
1328.76025391	18.1967449188
1329.20153809	15.5115842819
1329.64465332	15.3677663803
1330.08764648	11.9785242081
1330.53076172	19.0166301727
1330.97192383	10.6284379959
1331.41491699	23.5724945068
1331.85791016	18.3988494873
1332.2989502	19.5712146759
1332.74194336	17.2745990753
1333.18481445	17.4885158539
1333.62585449	18.6315441132
1334.06872559	14.3798408508
1334.50976563	28.8820781708
1334.95263672	23.5887699127
1335.39538574	18.1910953522
1335.83630371	26.8457565308
1336.27905273	10.2251729965
1336.72180176	26.9187507629
1337.16271973	15.9479227066
1337.60534668	19.9269180298
1338.04614258	22.0753955841
1338.48876953	21.8460083008
1338.92956543	13.5397014618
1339.37219238	24.019657135
1339.81481934	15.038564682
1340.25549316	18.659620285
1340.69799805	23.8542003632
1341.13867188	18.2671756744
1341.58117676	28.1502227783
1342.02172852	24.9568214417
1342.4642334	14.198469162
1342.90478516	27.6618824005
1343.34716797	16.821937561
1343.78771973	18.4614200592
1344.23010254	23.1638469696
1344.67053223	16.2389698029
1345.11279297	17.8495445251
1345.55322266	16.4220199585
1345.9954834	21.0872917175
1346.43591309	17.4110546112
1346.87817383	11.6505203247
1347.31848145	25.2406959534
1347.76062012	20.8577804565
1348.20092773	22.8935699463
1348.64306641	18.9335670471
1349.08337402	33.7926826477
1349.52539063	35.2588424683
1349.96569824	29.9620380402
1350.40588379	31.2178878784
1350.84790039	24.7838535309
1351.28796387	15.7089242935
1351.72998047	18.5975055695
1352.17004395	18.1414527893
1352.61010742	19.9802150726
1353.05212402	21.6359100342
1353.49206543	21.9859542847
1353.93395996	20.8631973267
1354.37390137	19.1415481567
1354.81396484	19.5255718231
1355.2557373	19.8240699768
1355.69567871	25.2055034637
1356.13549805	19.0854053497
1356.57727051	20.8819389343
1357.01708984	30.3264198303
1357.45690918	18.3713951111
1357.89855957	12.0423698425
1358.33837891	17.3204040527
1358.77819824	28.3170261383
1359.21972656	17.3738117218
1359.65942383	14.5510082245
1360.09912109	17.4174346924
1360.54064941	12.7341375351
1360.98034668	20.600933075
1361.42004395	18.2730064392
1361.8614502	26.9798164368
1362.30102539	19.2492179871
1362.74060059	16.3271598816
1363.18017578	16.1527862549
1363.62158203	7.69287490845
1364.06103516	20.5628948212
1364.50048828	22.6454048157
1364.93994141	20.3508968353
1365.38122559	19.6989479065
1365.82067871	16.1295833588
1366.26000977	25.1161327362
1366.69946289	18.9365119934
1367.13879395	21.6656761169
1367.57995605	20.8584384918
1368.01916504	20.6487979889
1368.45849609	11.5461397171
1368.89770508	19.8318996429
1369.33703613	8.69421672821
1369.77624512	10.2712688446
1370.21728516	21.515127182
1370.65637207	18.4671573639
1371.09558105	21.8363361359
1371.53466797	19.6972503662
1371.97375488	19.438337326
1372.4128418	16.7398033142
1372.85375977	15.6961040497
1373.29272461	11.9830474854
1373.73181152	23.9288234711
1374.17077637	18.6954498291
1374.60974121	24.763376236
1375.04870605	13.3555326462
1375.48754883	11.0044279099
1375.92651367	21.9568576813
1376.36535645	17.7803535461
1376.80419922	19.316116333
1377.24304199	18.363609314
1377.68371582	20.0216064453
1378.12255859	22.0144615173
1378.5612793	9.70063304901
1379	15.2640943527
1379.4387207	19.3876724243
1379.87744141	12.2060089111
1380.31616211	19.8735485077
1380.75476074	18.8004302979
1381.19348145	21.6414070129
1381.63208008	12.0218410492
1382.07067871	12.7478952408
1382.50915527	20.0545654297
1382.94775391	14.2591152191
1383.38623047	16.7301273346
1383.8248291	23.5255851746
1384.26330566	15.0088863373
1384.70166016	19.4990882874
1385.14013672	16.315618515
1385.57861328	19.9736557007
1386.01696777	17.3150062561
1386.45532227	19.2887191772
1386.89367676	16.3505115509
1387.33203125	17.6257743835
1387.76843262	18.8991794586
1388.20678711	25.5487327576
1388.64501953	59.657245636
1389.08325195	394.218688965
1389.52148438	180.349319458
1389.95959473	26.3634128571
1390.39782715	19.2788925171
1390.8359375	21.8946456909
1391.27404785	13.9455213547
1391.7121582	13.2633924484
1392.1484375	13.5471868515
1392.58642578	16.3327980042
1393.02453613	16.1127986908
1393.46252441	15.5961370468
1393.9005127	7.54551839828
1394.33850098	9.93405532837
1394.77648926	10.9307203293
1395.21252441	16.6834564209
1395.65039063	15.7045755386
1396.08837891	14.4275188446
1396.52624512	9.53404045105
1396.96398926	14.55996418
1397.40002441	22.0586795807
1397.83776855	23.6356525421
1398.2755127	7.47508192062
1398.71337891	16.0338306427
1399.15100098	12.616437912
1399.58691406	12.5440416336
1400.0246582	10.6531438828
1400.46228027	10.732919693
1400.89990234	17.5700950623
1401.33569336	15.7582464218
1401.77331543	17.2707958221
1402.21081543	19.5590896606
1402.6484375	13.9577827454
1403.08410645	17.9803066254
1403.52160645	12.8989629745
1403.95910645	11.6509523392
1404.39477539	12.3134613037
1404.83215332	13.5885953903
1405.26953125	10.8604125977
1405.70703125	10.6340236664
1406.14257813	13.1844549179
1406.57983398	17.436548233
1407.01721191	15.1343011856
1407.45263672	15.476937294
1407.89001465	13.9246091843
1408.32727051	8.53823375702
1408.76269531	6.61489248276
1409.1998291	16.6630268097
1409.63525391	10.8234996796
1410.0723877	41.8160667419
1410.50952148	61.0792312622
1410.94482422	24.3081569672
1411.38195801	11.8487081528
1411.8190918	9.89504337311
1412.25427246	11.3199272156
1412.69128418	14.9683790207
1413.12646484	11.8793010712
1413.56347656	24.0782985687
1414.00048828	16.8108654022
1414.43566895	9.70405292511
1414.87255859	10.2897377014
1415.30761719	18.2564678192
1415.74450684	11.6391515732
1416.17956543	21.3598442078
1416.61645508	12.4384422302
1417.0513916	12.8989686966
1417.48815918	15.9894247055
1417.9230957	8.81494140625
1418.35986328	24.0949344635
1418.7947998	11.1246585846
1419.23156738	12.3136558533
1419.66638184	8.53928852081
1420.10302734	14.3931484222
1420.5378418	0.00173401506618
1420.9744873	18.0286998749
1421.40930176	10.7878036499
1421.8458252	16.4644699097
1422.28063965	10.2064123154
1422.71716309	11.7163743973
1423.15185547	16.2692832947
1423.58837891	12.4455051422
1424.02294922	13.9309473038
1424.45947266	14.6868972778
1424.89404297	14.3132810593
1425.32861328	12.0175476074
1425.76501465	20.1489696503
1426.19946289	18.6783447266
1426.63586426	24.2142009735
1427.0703125	13.6283197403
1427.50476074	21.3704566956
1427.94104004	15.6737031937
1428.37548828	18.5787639618
1428.81176758	15.6546649933
1429.24609375	17.0333786011
1429.68041992	25.293806076
1430.11669922	18.9935417175
1430.55090332	12.8472623825
1430.98522949	10.659942627
1431.42138672	18.0063266754
1431.85559082	10.5431718826
1432.28979492	13.8512077332
1432.72583008	11.1250629425
1433.16003418	8.24155044556
1433.59423828	9.64127349854
1434.03015137	14.9693746567
1434.46435547	46.878276825
1434.8984375	9.91071987152
1435.33435059	13.6815128326
1435.76831055	21.2274665833
1436.20239258	24.4458427429
1436.63635254	20.5478820801
1437.07226563	8.64296913147
1437.50622559	13.7635450363
1437.94006348	15.4004650116
1438.37402344	13.7919473648
1438.80981445	18.969537735
1439.24365234	19.8369159698
1439.67749023	23.7416381836
1440.11132813	19.587726593
1440.54699707	6.71956968307
1440.98083496	14.4571342468
1441.41455078	7.3694691658
1441.8482666	14.6104860306
1442.28198242	17.3329544067
1442.7175293	17.9903907776
1443.15124512	12.9382019043
1443.58483887	17.7124423981
1444.01855469	17.2138957977
1444.45214844	25.6085166931
1444.88574219	23.6903514862
1445.32116699	7.2782087326
1445.75476074	8.37200832367
1446.18823242	9.67439556122
1446.6217041	18.8956775665
1447.05517578	25.3611373901
1447.48864746	19.3481807709
1447.92211914	19.0473842621
1448.35559082	10.172003746
1448.78894043	20.6045017242
1449.22412109	12.6555671692
1449.6574707	2.57816672325
1450.09082031	14.0182447433
1450.52416992	14.4758300781
1450.95751953	17.3617782593
1451.39074707	6.00605916977
1451.82397461	17.7788352966
1452.25720215	16.2237415314
1452.69042969	15.7491636276
1453.12353516	24.234664917
1453.5567627	17.4709148407
1453.98986816	19.5261573792
1454.42297363	19.6358757019
1454.8560791	11.1577348709
1455.28918457	22.9221763611
1455.72229004	15.2249736786
1456.15527344	9.44496059418
1456.58825684	19.6355209351
1457.02124023	16.8475570679
1457.45422363	18.1448783875
1457.88720703	19.3405952454
1458.32006836	14.1750183105
1458.75305176	16.2701187134
1459.18591309	16.4849720001
1459.61877441	14.3251438141
1460.05151367	16.9418029785
1460.484375	16.6845493317
1460.91723633	23.9650840759
1461.34997559	12.8565454483
1461.78271484	8.94619274139
1462.2154541	15.5820770264
1462.64819336	25.591588974
1463.08081055	17.5308094025
1463.51159668	12.9347887039
1463.94433594	17.1044254303
1464.37695313	15.1484699249
1464.80957031	11.5266475677
1465.24206543	10.155755043
1465.67468262	14.7745513916
1466.10717773	20.7718086243
1466.53967285	11.6988382339
1466.97033691	13.2781591415
1467.40283203	4.62676858902
1467.83532715	13.5436668396
1468.2677002	21.7754230499
1468.70007324	14.4598350525
1469.13244629	14.2336483002
1469.56298828	12.298034668
1469.99536133	10.6368837357
1470.42773438	12.591958046
1470.85998535	7.80839061737
1471.29223633	16.3900108337
1471.72265625	12.5983896255
1472.15490723	14.6905651093
1472.5871582	11.3862371445
1473.01928711	19.619052887
1473.44958496	14.4703626633
1473.88183594	7.120262146
1474.31396484	14.9945011139
1474.74597168	15.1736431122
1475.17626953	8.8946313858
1475.60827637	20.9524269104
1476.04040527	9.79670810699
1476.47241211	15.34375
1476.90258789	16.1006660461
1477.33447266	12.6969480515
1477.76647949	9.98660564423
1478.1965332	11.4128627777
1478.62841797	10.6354875565
1479.0604248	12.0717821121
1479.49035645	19.6446762085
1479.92224121	14.7028436661
1480.35412598	16.2386837006
1480.78405762	2.17669844627
1481.21582031	14.1983966827
1481.64758301	23.7161388397
1482.07751465	13.267906189
1482.50915527	10.2812156677
1482.94091797	17.9001636505
1483.37072754	15.6234207153
1483.80236816	15.8399906158
1484.23217773	14.8979387283
1484.66381836	12.0555210114
1485.09533691	13.6523256302
1485.52514648	15.4140663147
1485.95666504	12.4954681396
1486.38635254	13.6802825928
1486.81787109	15.1092605591
1487.24938965	4.91829538345
1487.67895508	9.23663234711
1488.11035156	10.7033662796
1488.54003906	13.9824542999
1488.97143555	17.3268051147
1489.40087891	15.995839119
1489.83227539	9.01667118073
1490.26184082	16.1945610046
1490.69311523	17.6391296387
1491.12255859	7.79273414612
1491.55383301	13.3305444717
1491.98327637	9.57443523407
1492.41442871	16.2509899139
1492.84387207	20.6525268555
1493.27502441	11.3495826721
1493.7043457	10.8166980743
1494.13549805	13.2290239334
1494.56481934	15.7775659561
1494.99584961	8.36451816559
1495.42504883	10.9998941422
1495.85620117	17.0754508972
1496.28540039	8.65375041962
1496.71630859	18.0020923615
1497.14550781	7.85663700104
1497.57470703	8.14612388611
1498.00561523	6.9174156189
1498.43469238	6.55447912216
1498.86560059	14.9715709686
1499.29467773	9.33692932129
1499.72363281	10.7407255173
1500.15454102	7.20641326904
1500.58349609	15.5229692459
1501.01428223	19.174703598
1501.4432373	18.2883052826
1501.87219238	14.4402685165
1502.30285645	13.9078521729
1502.73181152	10.3770198822
1503.16064453	10.4492540359
1503.59130859	10.2401914597
1504.0201416	15.1939506531
1504.44897461	25.1924057007
1504.8795166	15.6155014038
1505.30822754	13.8920450211
1505.73706055	10.6809444427
1506.16760254	13.0772323608
1506.59619141	15.455491066
1507.02490234	9.75886726379
1507.45361328	14.8867464066
1507.8840332	15.0181427002
1508.31262207	11.5798921585
1508.74121094	7.92022895813
1509.17163086	7.24803638458
1509.60009766	16.4049568176
1510.02868652	11.1467475891
1510.45715332	11.1802339554
1510.88562012	10.0954751968
1511.31591797	13.0207252502
1511.74438477	10.2378196716
1512.17272949	9.4180431366
1512.60119629	16.8102073669
1513.03137207	9.49733638763
1513.4597168	18.2770519257
1513.88806152	11.0371246338
1514.31628418	5.5872836113
1514.74462891	10.0738925934
1515.17285156	12.1024894714
1515.60290527	10.4225025177
1516.03112793	5.18361473083
1516.45935059	9.76080513
1516.88757324	17.337184906
1517.31567383	16.2957878113
1517.74389648	14.0467405319
1518.17382813	10.1394290924
1518.60192871	8.55417156219
1519.0300293	7.45280981064
1519.45800781	9.53310394287
1519.8861084	8.09635639191
1520.31408691	13.4702119827
1520.74206543	12.3635082245
1521.17004395	12.7635831833
1521.59802246	14.0970811844
1522.02587891	10.4270877838
1522.45556641	12.0534687042
1522.88354492	12.0959863663
1523.31140137	3.22902560234
1523.73925781	13.7003927231
1524.16699219	10.5055475235
1524.59484863	1.87105619907
1525.02258301	12.2488021851
1525.45031738	-0.0124252112582
1525.87805176	9.74448490143
1526.30578613	12.5243606567
1526.73352051	11.2395324707
1527.16113281	10.0584039688
1527.58886719	11.5076799393
1528.01647949	19.472076416
1528.4440918	7.72937059402
1528.8717041	10.1057386398
1529.29919434	12.7398023605
1529.72680664	13.4425678253
1530.15429688	14.7091646194
1530.58178711	13.9285125732
1531.00927734	3.9618563652
1531.43676758	10.3155498505
1531.86413574	14.9489545822
1532.28979492	17.86485672
1532.71716309	1.61244738102
1533.14453125	15.172545433
1533.57189941	11.696310997
1533.99926758	6.2045340538
1534.42651367	11.7028408051
1534.85388184	14.2275190353
1535.28112793	9.96904087067
1535.70837402	14.1355743408
1536.13562012	10.9056539536
1536.56091309	5.21071910858
1536.98815918	13.7664670944
1537.4152832	6.39884185791
1537.84240723	12.8081350327
1538.26953125	3.76007318497
1538.69665527	9.41179847717
1539.12194824	7.70057439804
1539.5489502	2.59067749977
1539.97607422	8.89284229279
1540.40307617	7.11922693253
1540.83007813	18.4592609406
1541.25708008	11.9097194672
1541.68212891	10.1566705704
1542.10913086	7.68118238449
1542.53601074	7.61299085617
1542.96289063	13.6522388458
1543.38793945	0.015659334138
1543.81481934	7.14237070084
1544.24157715	14.3973331451
1544.66845703	7.26343393326
1545.09338379	4.69067955017
1545.5201416	15.4738197327
1545.94689941	6.54787683487
1546.37365723	2.4933655262
1546.79846191	8.33856391907
1547.22521973	10.8138418198
1547.65185547	8.40258598328
1548.07849121	5.80524682999
1548.5032959	11.6676483154
1548.92980957	7.21553516388
1549.35644531	14.9150772095
1549.78112793	4.38758802414
1550.2076416	11.9107637405
1550.63415527	11.8515863419
1551.05883789	2.89551353455
1551.48535156	11.5157785416
1551.91174316	10.7400932312
1552.33642578	16.5749549866
1552.76281738	13.4688892365
1553.18737793	6.10467481613
1553.61376953	9.35543823242
1554.04003906	11.3144016266
1554.46459961	16.9015674591
1554.89086914	9.32002735138
1555.31713867	9.86768436432
1555.74157715	13.8476457596
1556.16784668	16.5684928894
1556.59228516	13.805891037
1557.01843262	13.6536159515
1557.44274902	16.2781944275
1557.86889648	17.5219230652
1558.29504395	9.90365695953
1558.71936035	5.96785402298
1559.14550781	13.8844890594
1559.56970215	12.1154069901
1559.99572754	7.12359809875
1560.42004395	12.5320663452
1560.84594727	12.821896553
1561.2701416	16.4813232422
1561.69616699	17.5902671814
1562.12023926	7.0577378273
1562.54614258	12.5137605667
1562.97021484	7.57854890823
1563.39611816	11.194940567
1563.82019043	14.2013072968
1564.24597168	1.67129170895
1564.67004395	18.3593406677
1565.0958252	14.0980157852
1565.51977539	12.6194972992
1565.94555664	9.7750825882
1566.36950684	8.77281856537
1566.79333496	13.5050621033
1567.21899414	10.4632892609
1567.64294434	-0.00451196962968
1568.06860352	2.82248520851
1568.49230957	10.1888494492
1568.9161377	12.5216798782
1569.34179688	10.6971340179
1569.76550293	11.2702302933
1570.19104004	5.41178607941
1570.61474609	9.71819591522
1571.03845215	14.1695432663
1571.46386719	10.350315094
1571.88757324	16.1482543945
