# Supplementary material for: Deep CO2 in the end-Triassic Central Atlantic Magmatic Province
Source: Nat Commun. 2020 Apr 7;11:1670. doi: 10.1038/s41467-020-15325-6 (PMC7138847; doi:10.1038/s41467-020-15325-6)
Supplement: Supplementary file 3 — Source Data 1 [file 41467_2020_15325_MOESM3_ESM.zip › CO2/NS9I_1Px_Incl2_Bubble2_CO2.txt]

1120.71337891	71.6003112793
1121.17102051	77.3059921265
1121.63037109	83.1315841675
1122.08789063	77.2468795776
1122.54541016	85.1438903809
1123.00476074	77.8964996338
1123.4621582	86.9085540771
1123.91955566	85.4941177368
1124.37695313	76.7665710449
1124.83630371	85.3547515869
1125.2935791	77.5582351685
1125.75085449	83.2417602539
1126.20825195	83.9298858643
1126.66552734	85.1873474121
1127.12463379	85.0183334351
1127.58178711	75.2858886719
1128.0390625	73.1073913574
1128.49621582	77.9351882935
1128.9552002	64.7822494507
1129.41235352	74.4214019775
1129.86950684	84.4262008667
1130.32653809	76.2082443237
1130.78356934	67.758102417
1131.24060059	77.8846588135
1131.69958496	68.015335083
1132.15649414	68.1852493286
1132.61352539	60.5507278442
1133.07043457	71.5503158569
1133.52734375	66.1100845337
1133.98425293	62.0394935608
1134.44116211	62.3904495239
1134.89990234	71.8765563965
1135.35668945	61.7815589905
1135.81347656	64.6366043091
1136.27026367	55.3458633423
1136.72692871	52.3474731445
1137.18371582	61.3181877136
1137.64038086	48.2748336792
1138.0970459	50.9501533508
1138.55371094	49.6990623474
1139.01037598	45.0650291443
1139.46691895	42.1912078857
1139.92541504	49.2576751709
1140.38195801	47.7105865479
1140.83850098	44.5326309204
1141.29504395	41.3329429626
1141.75158691	48.8936882019
1142.20800781	38.7511749268
1142.66442871	33.0684394836
1143.12084961	39.1254806519
1143.57727051	34.612575531
1144.03356934	35.8265647888
1144.48999023	35.8290672302
1144.94628906	38.7026367188
1145.40258789	33.4758605957
1145.85888672	34.6609153748
1146.31506348	35.2874755859
1146.7713623	36.1846733093
1147.22753906	31.1475276947
1147.68371582	28.97032547
1148.13989258	26.0433235168
1148.59594727	27.9999084473
1149.05212402	24.9323406219
1149.50817871	23.4284095764
1149.9642334	26.796831131
1150.42028809	17.6789894104
1150.87438965	26.1654109955
1151.33044434	28.3985824585
1151.78637695	22.0807304382
1152.24230957	19.6377429962
1152.69824219	21.283821106
1153.1541748	16.5040645599
1153.60998535	18.8362083435
1154.06591797	20.5865707397
1154.52172852	19.5228633881
1154.97753906	14.8356389999
1155.43139648	13.4366474152
1155.88708496	5.56408119202
1156.34289551	15.7686281204
1156.79858398	15.0571260452
1157.25427246	7.01623392105
1157.70996094	7.75443315506
1158.16552734	8.20428657532
1158.6192627	17.4266223907
1159.0748291	12.9864768982
1159.53039551	10.2117452621
1159.98596191	12.497836113
1160.44152832	15.9161205292
1160.89697266	12.510102272
1161.35058594	-0.10014949739
1161.80603027	14.2462625504
1162.26147461	12.0411634445
1162.71679688	13.6964569092
1163.17224121	14.8303833008
1163.62573242	14.226108551
1164.08105469	9.89327049255
1164.53637695	14.7505865097
1164.99157715	13.5612421036
1165.44494629	12.6817703247
1165.90026855	7.04051065445
1166.35546875	13.999838829
1166.81066895	8.22710037231
1167.26391602	12.5453281403
1167.71899414	11.4844532013
1168.17419434	9.82171630859
1168.62927246	18.5750999451
1169.08239746	8.31972503662
1169.53747559	10.0407857895
1169.99255371	11.6912231445
1170.44567871	11.4679098129
1170.90063477	2.720256567
1171.35559082	-0.542517662048
1171.80859375	7.37289810181
1172.2635498	3.43628168106
1172.71838379	1.31100702286
1173.17138672	3.98967957497
1173.6262207	10.998872757
1174.08105469	10.738617897
1174.53393555	0.706537842751
1174.98864746	7.91092681885
1175.44348145	7.73720216751
1175.89624023	7.49522972107
1176.35095215	11.3632221222
1176.80566406	15.0928525925
1177.25842285	3.80180025101
1177.7130127	14.2712678909
1178.16577148	9.34174251556
1178.62036133	5.34219503403
1179.0748291	13.9040527344
1179.52746582	16.2385978699
1179.98205566	11.0737171173
1180.43457031	12.3773365021
1180.88903809	10.8378505707
1181.3416748	11.6931533813
1181.79602051	3.9720313549
1182.25048828	9.11746692657
1182.70288086	11.0879421234
1183.15722656	9.45881557465
1183.60974121	9.52767086029
1184.06396484	6.3494181633
1184.51635742	9.40305709839
1184.97058105	6.42874097824
1185.42297363	13.2176132202
1185.87719727	7.64580631256
1186.32946777	14.6659812927
1186.78369141	10.2882127762
1187.23583984	6.62841844559
1187.68994141	9.37562179565
1188.14221191	14.2113876343
1188.59631348	6.12656736374
1189.04846191	7.79393148422
1189.50244141	14.2312421799
1189.95458984	4.03918170929
1190.40856934	3.04954075813
1190.8605957	8.7546749115
1191.31445313	13.3896408081
1191.76647949	10.7425727844
1192.21850586	5.16516685486
1192.67236328	5.04986286163
1193.12426758	4.15157985687
1193.578125	14.441740036
1194.0300293	9.41451835632
1194.48376465	5.85434579849
1194.93566895	2.32075452805
1195.38745117	8.21724700928
1195.84118652	4.72739982605
1196.29296875	11.1982192993
1196.74462891	6.70870113373
1197.19824219	6.8399810791
1197.65002441	8.05767154694
1198.1036377	4.1231212616
1198.55529785	9.77220058441
1199.00683594	4.96553754807
1199.46044922	14.4352178574
1199.9119873	6.34908533096
1200.36352539	11.4565296173
1200.8170166	-2.31595253944
1201.26855469	9.924949646
1201.7199707	5.36802196503
1202.17333984	8.89344215393
1202.62487793	-1.10427713394
1203.07629395	8.91503620148
1203.52770996	2.91400790215
1203.98095703	12.9491920471
1204.43237305	8.79414653778
1204.88366699	5.3616399765
1205.33691406	5.34778833389
1205.78820801	11.5584449768
1206.23937988	4.27261161804
1206.69067383	6.16985082626
1207.14379883	6.82511329651
1207.5949707	7.54159021378
1208.04614258	18.6184387207
1208.49731445	4.88645458221
1208.95031738	6.89822483063
1209.40148926	8.25658798218
1209.85253906	9.70754146576
1210.30358887	8.76772594452
1210.75463867	11.2551050186
1211.20751953	3.64093160629
1211.65856934	-0.0404625274241
1212.10949707	14.605342865
1212.5604248	5.65725469589
1213.01135254	10.6898412704
1213.46411133	-0.996478974819
1213.91503906	10.4075078964
1214.36584473	14.4487695694
1214.81665039	8.37628173828
1215.26745605	4.58275842667
1215.71826172	8.88286399841
1216.16906738	0.38354665041
1216.6217041	6.18668651581
1217.0723877	6.97997426987
1217.52307129	7.6100487709
1217.97375488	11.4874744415
1218.42443848	12.5416631699
1218.875	9.79280662537
1219.32556152	6.9795126915
1219.77612305	4.04707431793
1220.22668457	11.1310319901
1220.67919922	4.25316095352
1221.12963867	9.7772064209
1221.58007813	4.4022026062
1222.03063965	3.12874317169
1222.4810791	1.86538898945
1222.93139648	3.93249559402
1223.38183594	-0.273149460554
1223.83215332	6.74107837677
1224.28259277	5.06426954269
1224.73291016	8.49058055878
1225.18310547	9.44272136688
1225.63342285	-0.25756880641
1226.08374023	15.2506523132
1226.53393555	7.06845664978
1226.98413086	9.48169517517
1227.43432617	9.3484544754
1227.88439941	4.54553604126
1228.33459473	7.25558519363
1228.78466797	9.10862731934
1229.23474121	12.4237127304
1229.68481445	6.22797966003
1230.1348877	6.59742593765
1230.58496094	0.986680090427
1231.03491211	8.0051651001
1231.48486328	6.27084779739
1231.93481445	7.46047735214
1232.38476563	7.52486801147
1232.8347168	8.07070159912
1233.2845459	5.82417821884
1233.73254395	4.83207798004
1234.18237305	2.46294665337
1234.63220215	6.5648059845
1235.08203125	8.10320949554
1235.53173828	5.76155662537
1235.98144531	9.44769477844
1236.43127441	6.45476675034
1236.88098145	8.82155036926
1237.33056641	5.14392518997
1237.78027344	4.4851436615
1238.22802734	9.46409797668
1238.6776123	4.28013420105
1239.12719727	1.62014484406
1239.57678223	1.24965393543
1240.02624512	16.768705368
1240.47583008	3.10370874405
1240.92346191	5.14899778366
1241.3729248	6.93833446503
1241.82226563	11.9552345276
1242.27172852	9.04828262329
1242.72119141	5.62634563446
1243.17053223	5.83372163773
1243.61804199	7.47480010986
1244.06738281	4.43252420425
1244.51660156	2.24781680107
1244.96594238	7.39115858078
1245.41333008	7.65112304688
1245.86254883	7.89626312256
1246.31176758	11.2020759583
1246.76098633	0.674261748791
1247.21008301	7.55848455429
1247.65734863	9.28099822998
1248.10644531	9.77301502228
1248.55566406	4.86804008484
1249.00280762	11.6582069397
1249.4519043	6.41671705246
1249.90087891	11.6248350143
1250.34985352	4.59351348877
1250.79699707	10.7903633118
1251.24597168	8.03490447998
1251.69494629	7.64546585083
1252.14196777	8.57680225372
1252.59082031	0.254723966122
1253.03967285	4.5483212471
1253.48669434	1.05127942562
1253.93554688	9.21335315704
1254.38427734	3.42671179771
1254.83117676	0.955479383469
1255.27990723	5.86880493164
1255.72875977	3.67482566833
1256.17553711	13.3276958466
1256.62426758	15.3240890503
1257.07287598	1.04535865784
1257.51965332	5.86529445648
1257.96826172	7.05514144897
1258.41687012	6.93999242783
1258.86352539	7.49938392639
1259.31213379	4.84179639816
1259.75878906	0.467001050711
1260.20727539	10.4284124374
1260.65380859	2.12098550797
1261.10229492	11.2087659836
1261.55078125	11.7892789841
1261.99731445	9.49182796478
1262.44567871	12.3837194443
1262.89221191	6.95276498795
1263.34057617	8.47935009003
1263.7869873	15.5388345718
1264.23522949	10.8082637787
1264.68164063	13.5842571259
1265.12988281	7.21398639679
1265.578125	12.1779928207
1266.02453613	32.034412384
1266.47265625	21.7319545746
1266.91894531	11.0585756302
1267.36706543	16.7619113922
1267.81335449	12.272102356
1268.26147461	12.6417427063
1268.7076416	8.99305915833
1269.15380859	9.73585891724
1269.60180664	16.6957931519
1270.04797363	4.0109796524
1270.49597168	11.5978879929
1270.9420166	7.72603654861
1271.38989258	8.66035270691
1271.8359375	10.7863559723
1272.28381348	3.10784602165
1272.7298584	13.0504150391
1273.17773438	5.64430475235
1273.62365723	10.0240659714
1274.06958008	8.9897480011
1274.51733398	11.2594623566
1274.96313477	17.3763198853
1275.41088867	6.16566467285
1275.85681152	9.80632305145
1276.3026123	23.3807868958
1276.75024414	15.0351381302
1277.19592285	8.20537567139
1277.64172363	9.54745197296
1278.08935547	8.74729347229
1278.53503418	5.83950376511
1278.98254395	8.54423046112
1279.42822266	11.1022520065
1279.8737793	6.54147481918
1280.32128906	11.3091373444
1280.7668457	15.1836080551
1281.21240234	9.27443504333
1281.65979004	10.9347629547
1282.10534668	12.8567256927
1282.55090332	9.49547195435
1282.99633789	11.3101654053
1283.44360352	19.6164855957
1283.88903809	8.44181919098
1284.33447266	9.4424238205
1284.78173828	15.7757320404
1285.22705078	13.429643631
1285.67236328	21.7965259552
1286.11767578	156.206329346
1286.56481934	282.668060303
1287.01013184	53.6496734619
1287.45532227	15.4257106781
1287.90063477	15.5043888092
1288.34765625	11.6989440918
1288.79284668	8.95502471924
1289.23791504	7.36590480804
1289.68310547	3.67263126373
1290.12817383	10.4788389206
1290.57519531	4.29712533951
1291.02026367	8.13239097595
1291.46520996	9.65617179871
1291.91027832	3.97899031639
1292.35522461	10.5307750702
1292.80212402	10.848236084
1293.24707031	9.91786384583
1293.6920166	3.5031440258
1294.13684082	7.48319149017
1294.58178711	7.99164533615
1295.02661133	3.91163444519
1295.4732666	20.9007568359
1295.91809082	4.09802675247
1296.36291504	-0.924405276775
1296.80761719	7.91015958786
1297.25244141	10.4061069489
1297.69714355	12.1363525391
1298.1418457	6.31225156784
1298.58654785	5.65187311172
1299.03112793	5.84484577179
1299.47766113	4.99353885651
1299.92224121	5.23562240601
1300.36682129	11.9556779861
1300.81140137	3.77599406242
1301.25598145	7.14724588394
1301.70043945	4.82937335968
1302.14489746	5.44526004791
1302.58935547	2.04717302322
1303.03381348	8.95701694489
1303.47827148	9.58167362213
1303.92272949	-5.88656139374
1304.36706543	12.1058311462
1304.81140137	5.96428155899
1305.2557373	7.79076957703
1305.70007324	-1.32789254189
1306.14440918	5.60134220123
1306.58862305	9.03384685516
1307.03283691	5.68387413025
1307.47705078	6.69463300705
1307.92126465	-1.2672150135
1308.36547852	9.65685462952
1308.80969238	2.57106471062
1309.25378418	2.01260399818
1309.69787598	1.23886263371
1310.14196777	5.1586894989
1310.58605957	-0.180441632867
1311.0300293	4.87325143814
1311.47412109	7.97837543488
1311.91809082	1.48962211609
1312.36206055	5.57354640961
1312.80603027	8.73430252075
1313.24804688	7.02955675125
1313.6920166	3.53592610359
1314.13586426	8.16866588593
1314.57971191	14.4378080368
1315.02355957	2.78871250153
1315.46740723	1.85633265972
1315.91113281	4.70322990417
1316.35498047	0.768866181374
1316.79870605	0.692017734051
1317.24060059	7.06975126266
1317.68432617	0.811202585697
1318.12792969	8.14081478119
1318.57165527	0.310183137655
1319.01525879	5.20597791672
1319.4588623	3.22133255005
1319.90063477	3.88956260681
1320.34411621	2.77949118614
1320.78771973	4.71678686142
1321.23120117	5.40820074081
1321.67468262	5.21721887589
1322.11633301	1.20584774017
1322.55981445	7.76385831833
1323.0032959	7.92525911331
1323.44665527	11.9280385971
1323.89001465	8.50244426727
1324.33154297	5.42714595795
1324.77490234	3.07118344307
1325.21826172	0.718722164631
1325.66149902	14.350227356
1326.10290527	3.82389450073
1326.54614258	9.99144649506
1326.98937988	2.50686788559
1327.43261719	9.42423629761
1327.87390137	13.930311203
1328.31713867	2.45086359978
1328.76025391	10.0647993088
1329.20153809	10.8771543503
1329.64465332	2.29171586037
1330.08764648	12.6601829529
1330.53076172	12.2120018005
1330.97192383	8.0476026535
1331.41491699	10.980799675
1331.85791016	17.6941165924
1332.2989502	8.31416606903
1332.74194336	8.80590820313
1333.18481445	3.9554502964
1333.62585449	11.4576978683
1334.06872559	9.35881519318
1334.50976563	11.6558933258
1334.95263672	9.06415748596
1335.39538574	7.50771284103
1335.83630371	10.8654270172
1336.27905273	19.8532886505
1336.72180176	12.9210824966
1337.16271973	8.76391601563
1337.60534668	10.2473316193
1338.04614258	15.1258850098
1338.48876953	12.9997558594
1338.92956543	13.4386377335
1339.37219238	14.1399011612
1339.81481934	11.2353696823
1340.25549316	18.7676258087
1340.69799805	16.0331268311
1341.13867188	11.9267377853
1341.58117676	16.7559146881
1342.02172852	15.2073707581
1342.4642334	13.953584671
1342.90478516	11.2819881439
1343.34716797	19.1636562347
1343.78771973	14.3280210495
1344.23010254	6.25357151031
1344.67053223	16.756111145
1345.11279297	11.9079179764
1345.55322266	14.4388446808
1345.9954834	14.526725769
1346.43591309	15.0833206177
1346.87817383	12.6461677551
1347.31848145	8.74990081787
1347.76062012	17.2935276031
1348.20092773	15.1256971359
1348.64306641	20.8651714325
1349.08337402	24.6762638092
1349.52539063	23.2748985291
1349.96569824	18.1490764618
1350.40588379	13.6051416397
1350.84790039	15.984205246
1351.28796387	11.9673557281
1351.72998047	16.909318924
1352.17004395	6.69706010818
1352.61010742	7.61221599579
1353.05212402	12.667766571
1353.49206543	11.2255649567
1353.93395996	20.1413974762
1354.37390137	19.2235774994
1354.81396484	11.4614391327
1355.2557373	5.02985620499
1355.69567871	12.9480056763
1356.13549805	14.3531770706
1356.57727051	16.1772232056
1357.01708984	12.0986404419
1357.45690918	17.7737827301
1357.89855957	11.5494737625
1358.33837891	7.55201101303
1358.77819824	13.5781822205
1359.21972656	9.40291309357
1359.65942383	11.8244743347
1360.09912109	5.33631372452
1360.54064941	17.101764679
1360.98034668	8.73811149597
1361.42004395	3.16584181786
1361.8614502	6.79046440125
1362.30102539	10.932425499
1362.74060059	11.8029127121
1363.18017578	4.19487905502
1363.62158203	5.35240364075
1364.06103516	10.4495649338
1364.50048828	10.0234441757
1364.93994141	11.3771390915
1365.38122559	11.9838504791
1365.82067871	10.4003009796
1366.26000977	9.00709533691
1366.69946289	9.01784610748
1367.13879395	4.05389690399
1367.57995605	3.66216087341
1368.01916504	9.14347743988
1368.45849609	10.2738599777
1368.89770508	10.7778129578
1369.33703613	7.46422815323
1369.77624512	8.73906898499
1370.21728516	8.91642665863
1370.65637207	11.7333965302
1371.09558105	8.17768859863
1371.53466797	13.748664856
1371.97375488	7.70783233643
1372.4128418	4.59835577011
1372.85375977	4.75085926056
1373.29272461	8.64260196686
1373.73181152	8.8678894043
1374.17077637	12.7153129578
1374.60974121	-1.61435067654
1375.04870605	3.74216270447
1375.48754883	10.8802719116
1375.92651367	10.0207366943
1376.36535645	7.5075802803
1376.80419922	6.67881917953
1377.24304199	4.88961458206
1377.68371582	9.56560993195
1378.12255859	11.0943574905
1378.5612793	8.58369445801
1379	6.91215324402
1379.4387207	7.04194784164
1379.87744141	9.89272403717
1380.31616211	4.29234266281
1380.75476074	5.14960813522
1381.19348145	17.0708866119
1381.63208008	7.01071643829
1382.07067871	5.78656435013
1382.50915527	11.3436689377
1382.94775391	0.659369111061
1383.38623047	6.82702922821
1383.8248291	7.77976894379
1384.26330566	8.05612564087
1384.70166016	7.5481262207
1385.14013672	12.4086313248
1385.57861328	10.024928093
1386.01696777	7.63668966293
1386.45532227	13.665886879
1386.89367676	2.98110985756
1387.33203125	9.89401435852
1387.76843262	6.40982866287
1388.20678711	15.7345781326
1388.64501953	66.4625930786
1389.08325195	488.829315186
1389.52148438	149.30947876
1389.95959473	14.2218570709
1390.39782715	4.40156412125
1390.8359375	12.404791832
1391.27404785	6.37903928757
1391.7121582	8.29996585846
1392.1484375	0.971941709518
1392.58642578	9.59136295319
1393.02453613	1.94420659542
1393.46252441	-0.695047080517
1393.9005127	3.43104052544
1394.33850098	10.618516922
1394.77648926	6.87822771072
1395.21252441	3.17370462418
1395.65039063	5.21984434128
1396.08837891	4.34012699127
1396.52624512	6.42339611053
1396.96398926	4.22685098648
1397.40002441	2.02661204338
1397.83776855	7.56743049622
1398.2755127	6.85930347443
1398.71337891	8.15149211884
1399.15100098	5.77296686172
1399.58691406	10.8890323639
1400.0246582	-0.256866872311
1400.46228027	6.15760087967
1400.89990234	7.97744464874
1401.33569336	12.5272760391
1401.77331543	7.70157814026
1402.21081543	2.51632523537
1402.6484375	11.7626008987
1403.08410645	8.82734966278
1403.52160645	3.52420330048
1403.95910645	0.684391736984
1404.39477539	0.552823662758
1404.83215332	4.00742530823
1405.26953125	1.52605926991
1405.70703125	4.14471530914
1406.14257813	1.33768844604
1406.57983398	10.8691396713
1407.01721191	14.0691604614
1407.45263672	3.61588454247
1407.89001465	7.56235361099
1408.32727051	7.56001472473
1408.76269531	8.79384613037
1409.1998291	4.37237882614
1409.63525391	7.80169439316
1410.0723877	27.4625930786
1410.50952148	58.7730064392
1410.94482422	12.9630336761
1411.38195801	2.93855619431
1411.8190918	1.18690550327
1412.25427246	1.65028953552
1412.69128418	5.21649885178
1413.12646484	4.50255537033
1413.56347656	5.57716083527
1414.00048828	6.60494947433
1414.43566895	9.20891189575
1414.87255859	3.79651451111
1415.30761719	4.88710165024
1415.74450684	4.29973173141
1416.17956543	1.61638450623
1416.61645508	4.24324941635
1417.0513916	7.63127756119
1417.48815918	4.3277721405
1417.9230957	10.4584407806
1418.35986328	11.623796463
1418.7947998	14.0778102875
1419.23156738	6.92082929611
1419.66638184	6.17245054245
1420.10302734	2.6685090065
1420.5378418	5.86765527725
1420.9744873	8.68978786469
1421.40930176	2.58670520782
1421.8458252	5.27025508881
1422.28063965	0.818436682224
1422.71716309	11.2622842789
1423.15185547	7.32255792618
1423.58837891	8.70181465149
1424.02294922	13.3253297806
1424.45947266	5.2626490593
1424.89404297	2.85480237007
1425.32861328	1.76028037071
1425.76501465	12.6486520767
1426.19946289	3.19299197197
1426.63586426	7.62353897095
1427.0703125	5.04693174362
1427.50476074	2.21917963028
1427.94104004	10.9409561157
1428.37548828	7.80904102325
1428.81176758	2.89779114723
1429.24609375	2.48243761063
1429.68041992	7.32457542419
1430.11669922	3.74735426903
1430.55090332	4.26950645447
1430.98522949	5.66419124603
1431.42138672	0.722287237644
1431.85559082	-1.04806399345
1432.28979492	10.727602005
1432.72583008	4.83080911636
1433.16003418	-2.1255197525
1433.59423828	13.5942258835
1434.03015137	11.4387760162
1434.46435547	35.3659324646
1434.8984375	3.02185797691
1435.33435059	1.16259515285
1435.76831055	2.62447190285
1436.20239258	0.196456551552
1436.63635254	13.7849197388
1437.07226563	7.9747595787
1437.50622559	8.83042430878
1437.94006348	6.18119668961
1438.37402344	6.61514759064
1438.80981445	-3.13483023643
1439.24365234	3.7487347126
1439.67749023	0.582871556282
1440.11132813	2.7075741291
1440.54699707	9.88443565369
1440.98083496	5.89792490005
1441.41455078	5.56632184982
1441.8482666	6.25423240662
1442.28198242	3.21041846275
1442.7175293	11.3816070557
1443.15124512	6.10605573654
1443.58483887	8.55464553833
1444.01855469	9.69370937347
1444.45214844	8.198969841
1444.88574219	4.93116950989
1445.32116699	12.4050741196
1445.75476074	2.48576951027
1446.18823242	8.93120193481
1446.6217041	0.083622187376
1447.05517578	6.18944215775
1447.48864746	14.533495903
1447.92211914	8.39913654327
1448.35559082	8.75383090973
1448.78894043	6.72111272812
1449.22412109	5.54520368576
1449.6574707	7.03574752808
1450.09082031	2.62104940414
1450.52416992	7.95885276794
1450.95751953	7.01271772385
1451.39074707	6.02054357529
1451.82397461	7.4449429512
1452.25720215	-2.26512622833
1452.69042969	10.3179454803
1453.12353516	5.68949079514
1453.5567627	15.5369873047
1453.98986816	9.87732887268
1454.42297363	5.28200006485
1454.8560791	10.3141546249
1455.28918457	12.29708004
1455.72229004	6.73661708832
1456.15527344	4.84785556793
1456.58825684	1.27451395988
1457.02124023	6.89490222931
1457.45422363	4.5800204277
1457.88720703	9.0777015686
1458.32006836	11.9396572113
1458.75305176	4.64311695099
1459.18591309	10.0888853073
1459.61877441	3.27784466743
1460.05151367	2.3059732914
1460.484375	17.3496417999
1460.91723633	6.12624359131
1461.34997559	9.20838165283
1461.78271484	7.16965961456
1462.2154541	4.18666744232
1462.64819336	8.73444080353
1463.08081055	1.59803044796
1463.51159668	7.29122161865
1463.94433594	3.78335189819
1464.37695313	12.408449173
1464.80957031	9.45369720459
1465.24206543	9.34847927094
1465.67468262	13.6735687256
1466.10717773	8.01561164856
1466.53967285	5.41779994965
1466.97033691	15.2853469849
1467.40283203	7.62490510941
1467.83532715	2.33533811569
1468.2677002	3.10681867599
1468.70007324	12.4548768997
1469.13244629	3.01359128952
1469.56298828	1.85245406628
1469.99536133	11.5039892197
1470.42773438	3.42614650726
1470.85998535	11.2346363068
1471.29223633	9.36291217804
1471.72265625	1.59470307827
1472.15490723	7.35099935532
1472.5871582	6.28692913055
1473.01928711	3.22467017174
1473.44958496	8.99520778656
1473.88183594	1.04846823215
1474.31396484	5.68953895569
1474.74597168	4.85888051987
1475.17626953	11.0624637604
1475.60827637	2.3086643219
1476.04040527	2.58967423439
1476.47241211	5.71734619141
1476.90258789	4.32094860077
1477.33447266	3.59373903275
1477.76647949	2.84201407433
1478.1965332	3.16454029083
1478.62841797	12.213973999
1479.0604248	0.507723212242
1479.49035645	5.13023328781
1479.92224121	8.42170810699
1480.35412598	6.37167549133
1480.78405762	0.738003909588
1481.21582031	7.97722101212
1481.64758301	8.44379520416
1482.07751465	10.4122724533
1482.50915527	6.89837312698
1482.94091797	6.23954582214
1483.37072754	4.67168092728
1483.80236816	4.43048858643
1484.23217773	3.42692542076
1484.66381836	2.50734472275
1485.09533691	1.8936419487
1485.52514648	0.12077947706
1485.95666504	10.0270299911
1486.38635254	13.4852056503
1486.81787109	5.6620259285
1487.24938965	10.8215923309
1487.67895508	4.20641803741
1488.11035156	3.54149127007
1488.54003906	7.29476642609
1488.97143555	4.30981969833
1489.40087891	8.01364326477
1489.83227539	6.03915882111
1490.26184082	1.6650813818
1490.69311523	7.15598297119
1491.12255859	5.84951496124
1491.55383301	4.66688919067
1491.98327637	11.1132297516
1492.41442871	9.12980270386
1492.84387207	0.365932941437
1493.27502441	10.8591432571
1493.7043457	3.50582098961
1494.13549805	0.514404714108
1494.56481934	6.8872628212
1494.99584961	5.65607881546
1495.42504883	6.72006797791
1495.85620117	7.57107543945
1496.28540039	4.75309610367
1496.71630859	6.48237514496
1497.14550781	9.43676567078
1497.57470703	7.26871728897
1498.00561523	2.8186352253
1498.43469238	5.42731380463
1498.86560059	6.43938302994
1499.29467773	10.7994356155
1499.72363281	7.3318696022
1500.15454102	7.01435613632
1500.58349609	5.16186189651
1501.01428223	8.73262500763
1501.4432373	2.01741671562
1501.87219238	11.0767593384
1502.30285645	11.5419654846
1502.73181152	4.62460231781
1503.16064453	5.63216638565
1503.59130859	-3.91359901428
1504.0201416	10.377245903
1504.44897461	12.8225164413
1504.8795166	5.1078004837
1505.30822754	8.97482395172
1505.73706055	0.483705878258
1506.16760254	3.04852509499
1506.59619141	12.6845283508
1507.02490234	10.4534769058
1507.45361328	12.1680316925
1507.8840332	14.7556505203
1508.31262207	3.80246472359
1508.74121094	3.26760196686
1509.17163086	4.33897924423
1509.60009766	5.66769886017
1510.02868652	10.2055053711
1510.45715332	7.8897023201
1510.88562012	12.2764558792
1511.31591797	11.2712602615
1511.74438477	6.47120857239
1512.17272949	8.85719394684
1512.60119629	8.17823314667
1513.03137207	12.0599250793
1513.4597168	2.84409308434
1513.88806152	2.90620136261
1514.31628418	12.459487915
1514.74462891	10.1978397369
1515.17285156	8.06579303741
1515.60290527	11.4842214584
1516.03112793	9.22995948792
1516.45935059	5.68880748749
1516.88757324	11.3889226913
1517.31567383	10.9065179825
1517.74389648	4.18807792664
1518.17382813	6.63749551773
1518.60192871	8.11904430389
1519.0300293	3.81041264534
1519.45800781	11.1359424591
1519.8861084	4.25818109512
1520.31408691	9.85739898682
1520.74206543	16.7087116241
1521.17004395	8.1227350235
1521.59802246	0.980822145939
1522.02587891	9.96406173706
1522.45556641	5.50740718842
1522.88354492	7.18581151962
1523.31140137	10.6618890762
1523.73925781	12.5194578171
1524.16699219	7.90532016754
1524.59484863	10.5084676743
1525.02258301	6.92678833008
1525.45031738	7.87431907654
1525.87805176	8.05027008057
1526.30578613	13.5280447006
1526.73352051	8.86425971985
1527.16113281	5.3386516571
1527.58886719	9.53499031067
1528.01647949	0.644285559654
1528.4440918	12.6627111435
1528.8717041	11.4401597977
1529.29919434	9.88632583618
1529.72680664	2.14900708199
1530.15429688	3.44377875328
1530.58178711	12.2471170425
1531.00927734	12.1826572418
1531.43676758	8.34554481506
1531.86413574	9.75004482269
1532.28979492	10.2200126648
1532.71716309	13.8332176208
1533.14453125	12.6469497681
1533.57189941	8.1333694458
1533.99926758	5.12811946869
1534.42651367	9.92669677734
1534.85388184	14.9260940552
1535.28112793	5.97782564163
1535.70837402	5.40048694611
1536.13562012	11.0199842453
1536.56091309	11.7366571426
1536.98815918	7.5298371315
1537.4152832	12.9121866226
1537.84240723	10.4554290771
1538.26953125	8.51463127136
1538.69665527	11.3963680267
1539.12194824	13.4314146042
1539.5489502	7.70545482635
1539.97607422	14.2499494553
1540.40307617	14.5145406723
1540.83007813	15.2411966324
1541.25708008	7.07978343964
1541.68212891	11.4373722076
1542.10913086	10.1483631134
1542.53601074	9.76315593719
1542.96289063	6.9818353653
1543.38793945	11.9893684387
1543.81481934	15.2328023911
1544.24157715	11.6136932373
1544.66845703	13.6951475143
1545.09338379	17.1505393982
1545.5201416	14.3932790756
1545.94689941	13.533741951
1546.37365723	14.3301048279
1546.79846191	9.633020401
1547.22521973	10.1982116699
1547.65185547	9.48743343353
1548.07849121	7.09277057648
1548.5032959	5.76692199707
1548.92980957	16.0691413879
1549.35644531	13.4833517075
1549.78112793	14.283413887
1550.2076416	16.2966918945
1550.63415527	18.5429191589
1551.05883789	13.2509403229
1551.48535156	5.45014715195
1551.91174316	6.4388551712
1552.33642578	20.4127178192
1552.76281738	19.5261707306
1553.18737793	17.2050228119
1553.61376953	19.4883613586
1554.04003906	17.8568096161
1554.46459961	15.8123722076
1554.89086914	26.0886821747
1555.31713867	22.8922252655
1555.74157715	20.5706996918
1556.16784668	28.1877613068
1556.59228516	19.5161685944
1557.01843262	25.9788990021
1557.44274902	15.4672784805
1557.86889648	12.1471395493
1558.29504395	24.6763038635
1558.71936035	10.8811817169
1559.14550781	10.8395338058
1559.56970215	-0.198785379529
1559.99572754	15.4145231247
1560.42004395	5.41582775116
1560.84594727	13.3095760345
1561.2701416	7.96311950684
1561.69616699	11.3237419128
1562.12023926	15.0015907288
1562.54614258	19.9045772552
1562.97021484	16.3440132141
1563.39611816	19.0877742767
1563.82019043	18.6820774078
1564.24597168	9.88854694366
1564.67004395	14.0355100632
1565.0958252	11.0346260071
1565.51977539	21.116361618
1565.94555664	18.5281505585
1566.36950684	9.28550243378
1566.79333496	17.0374889374
1567.21899414	15.7107181549
1567.64294434	13.4450712204
1568.06860352	13.800994873
1568.49230957	13.8374300003
1568.9161377	17.6541805267
1569.34179688	17.6866531372
1569.76550293	19.7257480621
1570.19104004	22.4832038879
1570.61474609	12.9569454193
1571.03845215	10.7081356049
1571.46386719	22.2501392365
1571.88757324	17.2733249664
