# Supplementary material for: Deep CO2 in the end-Triassic Central Atlantic Magmatic Province
Source: Nat Commun. 2020 Apr 7;11:1670. doi: 10.1038/s41467-020-15325-6 (PMC7138847; doi:10.1038/s41467-020-15325-6)
Supplement: Supplementary file 3 — Source Data 1 [file 41467_2020_15325_MOESM3_ESM.zip › CO2/NS9I_1Px_Incl3_Bubble1_CO2.txt]

1069.11206055	0.228610351682
1069.57421875	19.1923618317
1070.03442383	9.2831363678
1070.49658203	12.307721138
1070.95861816	12.9635715485
1071.41870117	3.15005517006
1071.8807373	3.85455393791
1072.34082031	1.75122439861
1072.80285645	6.56632041931
1073.26281738	3.45818400383
1073.72473145	5.95496511459
1074.18481445	5.46023464203
1074.64660645	4.61539888382
1075.10852051	10.4884786606
1075.56848145	9.68657875061
1076.03027344	0.000272806588328
1076.4901123	3.75425863266
1076.9519043	11.8480453491
1077.41174316	3.07257723808
1077.87341309	7.24736976624
1078.33312988	1.58272516727
1078.7947998	7.30328178406
1079.2545166	7.46933317184
1079.7142334	1.98757505417
1080.17590332	2.18676638603
1080.63549805	14.4071235657
1081.0970459	17.6666145325
1081.55664063	16.0600948334
1082.01818848	9.44457435608
1082.47766113	14.8041276932
1082.93920898	9.00839805603
1083.39868164	2.60099673271
1083.8581543	8.54311466217
1084.31958008	25.0418243408
1084.77893066	23.3232688904
1085.24023438	12.6511735916
1085.69970703	21.7823181152
1086.15905762	19.9739513397
1086.62036133	26.9639434814
1087.07958984	21.1313533783
1087.54089355	15.8865852356
1088.00012207	7.81374692917
1088.45935059	16.5857696533
1088.92053223	19.2909870148
1089.37963867	26.9400234222
1089.83886719	20.9197444916
1090.29992676	23.737203598
1090.7590332	28.0168609619
1091.21813965	31.6179065704
1091.67919922	22.13215065
1092.13818359	18.3766784668
1092.59729004	41.752243042
1093.05810547	27.3076496124
1093.51708984	33.7037696838
1093.97607422	40.6694335938
1094.43701172	29.6128082275
1094.89587402	35.4500045776
1095.35473633	41.9946861267
1095.81359863	37.0160255432
1096.27441406	40.2608299255
1096.7331543	32.2531318665
1097.1920166	31.2870349884
1097.65270996	36.1717300415
1098.1114502	32.1945457458
1098.57019043	31.1105556488
1099.02880859	31.4109954834
1099.48754883	39.1893424988
1099.94812012	42.9555130005
1100.40673828	34.2313919067
1100.86535645	47.2076683044
1101.32385254	33.8897209167
1101.78430176	41.6621627808
1102.24291992	54.1699180603
1102.70141602	46.2824172974
1103.15991211	34.9599761963
1103.61828613	42.5109596252
1104.07873535	45.8769378662
1104.53710938	46.1985740662
1104.9954834	58.3168182373
1105.45385742	43.3214912415
1105.91223145	57.0766181946
1106.3704834	55.3389930725
1106.82885742	56.2905921936
1107.28894043	47.0540962219
1107.74719238	60.4157524109
1108.20544434	51.1416816711
1108.66369629	49.6172409058
1109.12182617	56.6997299194
1109.57995605	67.8828201294
1110.03808594	50.7817573547
1110.49621582	58.7157859802
1110.95617676	56.2448043823
1111.41430664	54.5979919434
1111.87231445	55.1168365479
1112.33032227	55.8871154785
1112.78833008	53.5659370422
1113.24621582	69.959022522
1113.70422363	58.4971046448
1114.16210938	54.2191352844
1114.61999512	55.528755188
1115.07788086	68.8211364746
1115.5357666	68.337097168
1115.99353027	49.0069313049
1116.45129395	59.713684082
1116.90905762	58.0027427673
1117.36682129	62.8368721008
1117.82458496	59.3842964172
1118.28222656	72.9689865112
1118.73999023	67.0054473877
1119.19763184	67.2528839111
1119.65527344	68.6532669067
1120.11291504	62.3128814697
1120.57043457	64.3873291016
1121.0279541	70.0881576538
1121.48547363	61.6760902405
1121.94299316	70.0330734253
1122.4005127	64.5173492432
1122.85803223	62.427280426
1123.31542969	67.5241088867
1123.77282715	72.0287475586
1124.23022461	67.3343505859
1124.68762207	60.8573799133
1125.14501953	58.6577262878
1125.60229492	58.2719650269
1126.05957031	55.8349380493
1126.5168457	65.5760192871
1126.97412109	65.6788330078
1127.42944336	68.5737991333
1127.88659668	62.4416046143
1128.34387207	63.4306106567
1128.80102539	66.141784668
1129.25805664	53.855758667
1129.71520996	65.4758605957
1130.17236328	62.0477409363
1130.62939453	57.8394393921
1131.08447266	55.3022842407
1131.54150391	49.6265907288
1131.99853516	49.7060394287
1132.45544434	57.8033638
1132.91247559	50.6914520264
1133.36938477	50.0787658691
1133.82629395	55.3527374268
1134.28125	51.6540641785
1134.73803711	51.4915351868
1135.19482422	41.777507782
1135.6517334	54.7058525085
1136.10852051	46.5966949463
1136.56335449	44.1787872314
1137.02001953	43.3611488342
1137.47680664	46.2360153198
1137.93347168	39.7810440063
1138.38818359	50.0224227905
1138.84484863	39.0567169189
1139.3013916	40.3109359741
1139.75805664	41.4409408569
1140.21264648	40.2605361938
1140.66918945	30.1657238007
1141.12573242	40.9528007507
1141.58227539	32.9621162415
1142.03686523	41.1356925964
1142.49328613	37.815372467
1142.94970703	38.6396636963
1143.40612793	28.8952102661
1143.8605957	26.6490058899
1144.31689453	26.670955658
1144.77331543	31.7601242065
1145.22766113	33.0322380066
1145.68395996	35.0183372498
1146.14025879	24.7311668396
1146.59460449	27.8190612793
1147.05078125	29.6196517944
1147.50695801	28.8888187408
1147.96118164	23.7138175964
1148.4173584	24.8021888733
1148.87341309	28.4717254639
1149.32763672	22.8971538544
1149.78369141	14.3576860428
1150.23974609	24.0993499756
1150.69396973	24.7428607941
1151.14990234	19.8233757019
1151.60400391	14.9260416031
1152.05993652	18.953130722
1152.51586914	17.4371585846
1152.96984863	19.2598114014
1153.42578125	21.7455368042
1153.87976074	15.8462533951
1154.33557129	18.4766235352
1154.78942871	15.3256549835
1155.24523926	13.1947002411
1155.7010498	11.5525693893
1156.15490723	12.888630867
1156.6105957	9.04850769043
1157.06433105	20.9238815308
1157.52001953	16.1861763
1157.97375488	15.7630176544
1158.42944336	14.2579126358
1158.88317871	13.2260370255
1159.33874512	20.2788963318
1159.7923584	17.2982940674
1160.2479248	16.8777503967
1160.70153809	15.8879680634
1161.15698242	12.4411849976
1161.6105957	13.4930877686
1162.06604004	9.04362297058
1162.51953125	12.330830574
1162.97485352	12.4263744354
1163.42834473	17.9276409149
1163.88366699	8.02472400665
1164.3371582	9.22773456573
1164.79248047	9.13667392731
1165.24584961	7.72834205627
1165.69909668	10.2744312286
1166.15441895	13.9245233536
1166.60766602	1.34202766418
1167.06286621	11.5017347336
1167.51611328	6.29347324371
1167.97119141	14.6330394745
1168.42443848	13.9778242111
1168.87768555	14.1050624847
1169.33276367	9.52883815765
1169.78588867	7.64874744415
1170.24084473	12.5825977325
1170.69396973	11.4016447067
1171.14709473	10.2492237091
1171.60192871	11.6428232193
1172.05505371	15.5738983154
1172.50805664	9.50411510468
1172.96289063	11.8685283661
1173.41589355	12.2768526077
1173.86877441	18.5312709808
1174.3236084	12.1631393433
1174.77648926	11.7237453461
1175.22937012	11.047208786
1175.68408203	7.61082458496
1176.13684082	2.09737420082
1176.58972168	7.69157361984
1177.04431152	8.56276798248
1177.49707031	8.0856294632
1177.9498291	14.4072437286
1178.40246582	9.98344802856
1178.85705566	6.76224994659
1179.30969238	6.29864311218
1179.7623291	6.72951459885
1180.21679688	13.015463829
1180.66943359	5.39750623703
1181.12194824	5.20258760452
1181.57446289	6.97960758209
1182.02893066	6.67693042755
1182.48144531	17.6461696625
1182.93383789	10.418721199
1183.38635254	9.43002414703
1183.83874512	9.27380752563
1184.29309082	13.1547040939
1184.74536133	7.40262079239
1185.19775391	11.099779129
1185.65002441	14.1144657135
1186.10241699	-0.0201734304428
1186.55651855	6.11398267746
1187.00878906	11.0380821228
1187.46105957	12.4143867493
1187.91320801	14.2648706436
1188.36547852	4.97151136398
1188.81762695	11.0554418564
1189.27160645	13.5015544891
1189.72375488	8.6341085434
1190.17590332	5.79292869568
1190.62792969	13.9404697418
1191.07995605	13.3834447861
1191.53198242	7.69723463058
1191.98400879	5.32536506653
1192.43603516	6.44200181961
1192.88977051	7.07402229309
1193.34179688	10.9175186157
1193.79370117	10.0701932907
1194.24560547	10.1245222092
1194.6973877	20.2107505798
1195.14929199	8.63179969788
1195.60107422	7.9906167984
1196.05285645	10.9349222183
1196.50463867	5.41565990448
1196.9564209	8.46457862854
1197.40808105	4.1927523613
1197.85974121	10.343629837
1198.31152344	0.969175100327
1198.76306152	8.51062488556
1199.21472168	6.59512901306
1199.66638184	11.8105640411
1200.11791992	0.0282300896943
1200.56945801	9.53150177002
1201.02099609	5.08667469025
1201.47253418	8.34576702118
1201.92407227	6.14001512527
1202.37548828	4.95117712021
1202.8269043	13.2865180969
1203.27832031	6.85712480545
1203.72973633	10.8632478714
1204.18115234	9.34480381012
1204.63244629	9.28049945831
1205.0838623	14.1372051239
1205.53515625	6.52888631821
1205.9864502	4.69589424133
1206.43762207	7.29444742203
1206.88891602	9.22817420959
1207.34008789	16.7482700348
1207.79125977	2.36049079895
1208.24243164	7.64625453949
1208.69360352	7.472635746
1209.14282227	14.0185871124
1209.59399414	0.450825214386
1210.04504395	3.8109254837
1210.49609375	10.4322633743
1210.94714355	15.7443218231
1211.39807129	12.7012529373
1211.84912109	8.52538013458
1212.30004883	7.66787624359
1212.74914551	13.6249990463
1213.20007324	9.80037784576
1213.65087891	12.640422821
1214.10180664	13.9452371597
1214.5526123	11.4185342789
1215.00341797	6.50140571594
1215.45239258	10.4279851913
1215.90307617	10.4020404816
1216.35388184	8.6778011322
1216.80456543	8.17712402344
1217.25524902	12.0973863602
1217.70410156	7.27381896973
1218.15478516	5.49231815338
1218.60534668	11.4771347046
1219.05603027	6.22205495834
1219.5065918	2.45565724373
1219.95532227	1.65084302425
1220.40576172	8.22473430634
1220.85632324	14.1048488617
1221.30688477	5.64523601532
1221.75537109	12.2537546158
1222.20581055	6.16418790817
1222.65625	11.991563797
1223.10668945	9.52861118317
1223.55517578	18.9137592316
1224.00549316	18.0564346313
1224.45593262	7.28860807419
1224.90429688	6.43576478958
1225.35461426	8.28404903412
1225.80480957	9.26387882233
1226.25317383	11.710644722
1226.70349121	9.7719335556
1227.15368652	11.9743051529
1227.60192871	9.88950824738
1228.05212402	6.47998857498
1228.50219727	9.61052036285
1228.95043945	11.4357728958
1229.4005127	9.11245727539
1229.85058594	10.4329023361
1230.29870605	11.1036176682
1230.7487793	3.71590185165
1231.19873047	13.322561264
1231.64685059	3.11714673042
1232.09680176	6.7392206192
1232.5447998	6.25059843063
1232.99475098	5.9599366188
1233.44458008	11.5666189194
1233.89257813	8.06930828094
1234.34240723	1.87325572968
1234.7902832	5.06906604767
1235.2401123	15.0132789612
1235.68981934	9.04797935486
1236.13769531	2.01981639862
1236.58740234	10.0187530518
1237.03515625	12.4099569321
1237.48486328	9.85705471039
1237.93261719	7.41537857056
1238.38220215	5.62412548065
1238.82995605	18.2200737
1239.27954102	8.75131893158
1239.72717285	12.0554819107
1240.17675781	13.042848587
1240.62438965	-0.00914208963513
1241.07385254	15.8166532516
1241.52148438	3.62484884262
1241.9708252	13.1326560974
1242.41845703	1.9540091753
1242.86779785	9.74503040314
1243.31530762	13.079536438
1243.76464844	13.3824987411
1244.21203613	8.8093662262
1244.66137695	16.3192749023
1245.10876465	9.18524456024
1245.5579834	11.6497192383
1246.00537109	17.7857036591
1246.45275879	11.3685712814
1246.90185547	15.792224884
1247.34912109	9.35731983185
1247.79833984	15.5962457657
1248.24560547	12.0827293396
1248.69274902	11.4938411713
1249.1418457	12.8770303726
1249.58898926	13.1714639664
1250.03808594	10.3843450546
1250.48510742	10.2076778412
1250.93225098	9.19478130341
1251.38122559	14.5967292786
1251.82824707	8.83871746063
1252.27526855	14.26537323
1252.72424316	19.8126811981
1253.17114258	14.7066249847
1253.61816406	20.3993606567
1254.0670166	21.7673625946
1254.51391602	19.219669342
1254.96081543	12.3778514862
1255.4095459	9.47040557861
1255.85632324	16.2147827148
1256.30322266	13.1828308105
1256.75183105	16.6501941681
1257.1986084	11.2958927155
1257.64538574	10.8168516159
1258.09399414	6.53720664978
1258.54077148	13.1355867386
1258.98742676	7.80105066299
1259.43408203	17.4630184174
1259.88256836	21.4743843079
1260.32922363	14.1903648376
1260.77587891	10.9561042786
1261.22241211	15.4439382553
1261.67089844	11.2370080948
1262.11743164	17.735666275
1262.56384277	13.4539165497
1263.01037598	17.9145545959
1263.45678711	15.4307126999
1263.90515137	12.3751487732
1264.3515625	10.1172008514
1264.79797363	19.8981647491
1265.2442627	13.3282117844
1265.69067383	20.3758125305
1266.13891602	54.4123153687
1266.58520508	31.2559528351
1267.03149414	19.4440612793
1267.47766113	21.2530269623
1267.9239502	9.15182113647
1268.37011719	16.5894584656
1268.8182373	18.3806037903
1269.2644043	16.8151283264
1269.71057129	20.1881752014
1270.15661621	13.5223264694
1270.6027832	10.2369041443
1271.04882813	13.6084661484
1271.49487305	18.9568691254
1271.94091797	15.7415332794
1272.38879395	14.1525974274
1272.8347168	17.0609436035
1273.28076172	19.5698738098
1273.72668457	21.1803436279
1274.17260742	19.2320747375
1274.61853027	16.5938014984
1275.06433105	15.4165143967
1275.51025391	12.0464086533
1275.95605469	15.3779344559
1276.40185547	20.5294513702
1276.84765625	13.1675491333
1277.29333496	15.2262649536
1277.73913574	19.8300685883
1278.18481445	12.9001741409
1278.63049316	14.4854393005
1279.07617188	13.8486566544
1279.52185059	17.999797821
1279.96740723	16.9175930023
1280.41308594	14.3387403488
1280.85864258	16.1998348236
1281.30419922	13.4609537125
1281.74975586	13.9423446655
1282.19519043	17.8390884399
1282.64074707	14.1570663452
1283.08618164	19.7445964813
1283.53161621	17.6448745728
1283.97705078	17.6719512939
1284.42236328	11.2440338135
1284.86779785	11.9529571533
1285.31311035	19.6906223297
1285.75842285	36.3850288391
1286.20373535	200.485488892
1286.64904785	388.791595459
1287.09436035	76.4623031616
1287.53771973	26.2580947876
1287.98291016	18.0019550323
1288.42810059	10.5824756622
1288.87329102	16.1209411621
1289.31835938	14.495800972
1289.7635498	18.1061630249
1290.20861816	19.9054832458
1290.65368652	19.5869789124
1291.09692383	17.142824173
1291.54187012	13.6157178879
1291.98693848	15.6790447235
1292.43188477	3.65744328499
1292.87683105	14.4430294037
1293.32177734	17.6126365662
1293.76489258	12.0772895813
1294.2097168	21.8393592834
1294.65466309	7.28893947601
1295.0994873	11.9902715683
1295.54431152	12.9154291153
1295.98730469	20.9943733215
1296.43200684	22.4812030792
1296.87683105	14.0445222855
1297.3215332	11.8863182068
1297.76623535	11.6911411285
1298.20910645	9.18207454681
1298.65380859	22.9353790283
1299.09838867	19.7623291016
1299.54296875	25.5302867889
1299.98571777	21.7073898315
1300.43029785	14.100069046
1300.87487793	16.6224880219
1301.31945801	17.9217777252
1301.76208496	17.3454418182
1302.20654297	18.5441608429
1302.65100098	12.356795311
1303.09362793	11.6938457489
1303.53808594	18.3263015747
1303.98242188	16.1676902771
1304.42492676	10.9470176697
1304.8692627	12.1846475601
1305.31359863	6.60489082336
1305.75610352	14.0375404358
1306.20031738	14.4483337402
1306.64465332	9.63977813721
1307.08703613	16.3141021729
1307.53125	12.2232255936
1307.97546387	12.2977819443
1308.41772461	5.6830124855
1308.86193848	18.5462207794
1309.30603027	8.46602344513
1309.74829102	18.4171695709
1310.19238281	17.0367870331
1310.63452148	7.8316950798
1311.07861328	13.0567913055
1311.52258301	17.2141609192
1311.96472168	12.2112045288
1312.40869141	7.76528167725
1312.85083008	9.74614429474
1313.29467773	15.7791557312
1313.73669434	20.1507759094
1314.18066406	14.7139854431
1314.62451172	10.7806806564
1315.06640625	8.27196025848
1315.51025391	21.5336341858
1315.95214844	13.088350296
1316.39599609	9.05529499054
1316.83789063	16.1216030121
1317.28161621	18.1262111664
1317.72338867	19.8262557983
1318.16711426	8.27845573425
1318.60888672	9.70155906677
1319.05249023	21.5087871552
1319.4942627	12.6803445816
1319.93786621	13.3483667374
1320.3795166	17.6069355011
1320.82312012	15.9362335205
1321.26477051	17.6080627441
1321.70825195	17.5689792633
1322.14990234	14.8464822769
1322.59143066	18.6483058929
1323.03491211	13.1568641663
1323.47644043	13.3661394119
1323.9197998	15.4363832474
1324.36132813	11.8045635223
1324.8046875	22.1686325073
1325.24609375	14.3511400223
1325.68762207	22.3615169525
1326.13085938	21.8623428345
1326.57226563	24.9268226624
1327.01550293	16.6215705872
1327.45678711	14.7071199417
1327.89819336	19.644241333
1328.34130859	21.1614952087
1328.78259277	16.0011253357
1329.22387695	15.974773407
1329.66699219	21.8033790588
1330.1081543	19.6277065277
1330.54931641	24.1840248108
1330.99243164	14.4522781372
1331.43347168	26.8057918549
1331.87463379	20.0677165985
1332.31762695	17.2681484222
1332.75866699	28.1079235077
1333.19970703	19.8718166351
1333.64257813	23.9378795624
1334.08361816	19.4342803955
1334.5246582	27.4059581757
1334.96557617	24.7596569061
1335.40844727	11.7674827576
1335.84936523	26.4091072083
1336.2902832	25.0278701782
1336.73291016	19.954580307
1337.17382813	27.4172363281
1337.61462402	24.1183547974
1338.05541992	25.5937595367
1338.49816895	21.655790329
1338.93884277	26.142873764
1339.37963867	19.3858032227
1339.8203125	28.9867935181
1340.26098633	25.9849262238
1340.70361328	31.81798172
1341.14428711	24.4665164948
1341.58483887	24.975610733
1342.0255127	24.6264419556
1342.46606445	19.3302268982
1342.90844727	28.6603145599
1343.34899902	22.6755485535
1343.78955078	25.3433265686
1344.23010254	20.9252529144
1344.67053223	25.8256778717
1345.11096191	26.0185222626
1345.5513916	25.6719455719
1345.99365234	25.1240634918
1346.43408203	32.9722671509
1346.87438965	26.2090358734
1347.31481934	27.2685279846
1347.75512695	22.2805118561
1348.19543457	23.0361537933
1348.63562012	25.8722133636
1349.07592773	25.290517807
1349.51611328	15.1372909546
1349.95825195	18.1445865631
1350.3984375	19.245218277
1350.83862305	22.1286659241
1351.27868652	23.5562419891
1351.71887207	23.7445201874
1352.15893555	17.3451461792
1352.59899902	16.7221755981
1353.0390625	18.618144989
1353.47912598	28.1858100891
1353.91906738	17.4447631836
1354.35913086	22.0194950104
1354.79907227	26.4283638
1355.23901367	23.5862979889
1355.67895508	25.2104320526
1356.11877441	19.2730674744
1356.55871582	18.5161457062
1356.99853516	15.8921175003
1357.43835449	22.8927440643
1357.87817383	20.2221679688
1358.31799316	17.2491798401
1358.7578125	23.4349155426
1359.19750977	25.807674408
1359.63720703	23.0006198883
1360.0769043	18.7537403107
1360.51660156	19.0064105988
1360.95629883	13.1108322144
1361.39587402	19.9062385559
1361.83544922	24.0468006134
1362.27319336	23.0180606842
1362.71276855	18.5882949829
1363.15234375	17.162979126
1363.59179688	24.6788539886
1364.03137207	20.4085407257
1364.4708252	22.3280239105
1364.91027832	20.5224742889
1365.34973145	14.2491855621
1365.78918457	18.0252742767
1366.22668457	10.5190496445
1366.66601563	20.8226299286
1367.10534668	25.5672607422
1367.54467773	14.8416252136
1367.98400879	18.5954113007
1368.42333984	21.3183479309
1368.86071777	21.0078697205
1369.29992676	12.9527645111
1369.73913574	27.0992088318
1370.17834473	22.2173461914
1370.61743164	30.4193229675
1371.05664063	24.6597900391
1371.49389648	25.3419589996
1371.9329834	21.553686142
1372.37207031	15.2543373108
1372.81115723	19.9847259521
1373.24829102	24.4355564117
1373.68737793	14.7190980911
1374.12634277	20.5099143982
1374.56530762	9.86849880219
1375.00244141	18.2012348175
1375.44128418	17.3216514587
1375.88024902	15.1661119461
1376.3190918	18.0413322449
1376.75610352	22.8052616119
1377.19494629	22.9903736115
1377.63378906	26.2893257141
1378.07067871	18.1397457123
1378.50939941	15.6391429901
1378.94824219	15.6311254501
1379.38696289	20.8944988251
1379.82373047	21.4117202759
1380.26245117	15.8131599426
1380.70117188	17.5176296234
1381.13793945	13.7194890976
1381.57653809	19.2320270538
1382.01513672	12.0001955032
1382.45178223	17.8053722382
1382.89038086	19.5391712189
1383.32702637	18.8981876373
1383.765625	21.4183959961
1384.20410156	18.3700065613
1384.640625	16.2971515656
1385.07910156	50.3272743225
1385.51757813	15.1190347672
1385.95410156	23.7909564972
1386.39245605	21.0541610718
1386.82897949	17.845867157
1387.26721191	20.3449230194
1387.70373535	24.2549858093
1388.14196777	22.1846809387
1388.58032227	54.2267875671
1389.01672363	450.625610352
1389.45483398	447.636871338
1389.89123535	52.8424415588
1390.3293457	24.5513019562
1390.76574707	19.229183197
1391.20385742	24.4431610107
1391.64013672	17.0707817078
1392.078125	23.9729614258
1392.5144043	11.9108924866
1392.95239258	18.2853069305
1393.38867188	18.2871284485
1393.82666016	15.8859958649
1394.26269531	21.8282718658
1394.70068359	26.0608882904
1395.13684082	16.2734718323
1395.57470703	19.4643669128
1396.01074219	14.8334560394
1396.4486084	14.2600574493
1396.88464355	14.4628257751
1397.3223877	6.95679140091
1397.75842285	15.5439815521
1398.19433594	19.7940616608
1398.63208008	14.4619808197
1399.06799316	17.4109401703
1399.50561523	15.6414890289
1399.94152832	14.8991527557
1400.37915039	13.7413063049
1400.81494141	11.9634609222
1401.25073242	15.9425315857
1401.68835449	13.3904685974
1402.12402344	17.4898414612
1402.55981445	13.8938388824
1402.99731445	15.2575426102
1403.4329834	19.4888763428
1403.8704834	14.1017446518
1404.30615234	17.4087181091
1404.74169922	19.9643993378
1405.17919922	23.407327652
1405.61474609	15.1219501495
1406.05029297	19.1766910553
1406.48754883	7.86038923264
1406.9230957	13.6653242111
1407.35852051	19.514749527
1407.79406738	16.4103412628
1408.23132324	15.623342514
1408.66674805	15.972287178
1409.10205078	15.0846338272
1409.53930664	7.98096752167
1409.97460938	20.2258415222
1410.40991211	69.4302215576
1410.84521484	42.9783744812
1411.28234863	19.8653068542
1411.71765137	18.2829341888
1412.15283203	21.9139785767
1412.5880127	22.1283779144
1413.02514648	14.3516178131
1413.46032715	15.9291725159
1413.89538574	18.3069057465
1414.33056641	16.470085144
1414.765625	12.9916057587
1415.20251465	21.2159023285
1415.63757324	11.8175020218
1416.07263184	19.2391681671
1416.50769043	11.3602361679
1416.94262695	12.888130188
1417.3795166	9.3847360611
1417.81445313	12.3757705688
1418.24938965	14.3340520859
1418.6842041	9.27110290527
1419.11914063	7.04730129242
1419.55395508	11.5277767181
1419.9888916	18.1964416504
1420.42553711	14.5913486481
1420.86035156	19.4530601501
1421.29504395	12.964266777
1421.7298584	11.2720136642
1422.16455078	15.2057218552
1422.59924316	4.57757282257
1423.03393555	16.7003688812
1423.46862793	18.123790741
1423.90319824	12.2317390442
1424.33789063	0.00363766471855
1424.77246094	15.4315252304
1425.2088623	12.1352462769
1425.64343262	15.8581838608
1426.07800293	11.7726926804
1426.51245117	12.6956644058
1426.94702148	14.688331604
1427.38146973	11.3545627594
1427.81591797	12.9025774002
1428.25036621	12.5171747208
1428.68469238	14.697593689
1429.11914063	12.9632997513
1429.5534668	17.0675468445
1429.98779297	18.3640460968
1430.42211914	17.6985626221
1430.85644531	11.4908638
1431.29077148	9.69833469391
1431.72497559	10.2765569687
1432.15917969	5.26765727997
1432.59338379	7.42230892181
1433.02758789	13.4747486115
1433.46179199	13.9767789841
1433.89404297	12.0649909973
1434.328125	15.3698196411
1434.7623291	16.6284809113
1435.19641113	16.4698352814
1435.63037109	6.92186069489
1436.06445313	16.5148487091
1436.49841309	17.5902271271
1436.93249512	13.0486812592
1437.36645508	6.18595075607
1437.80041504	10.3774900436
1438.23425293	18.0782260895
1438.66638184	9.37326622009
1439.10021973	14.3154039383
1439.53405762	12.8465423584
1439.96801758	10.5545101166
1440.4017334	15.617811203
1440.83557129	8.37805366516
1441.26928711	11.0816717148
1441.70129395	18.0038394928
1442.13500977	13.5875396729
1442.56872559	11.880241394
1443.00244141	13.9600257874
1443.43603516	9.23804283142
1443.86791992	9.53997325897
1444.30151367	11.85131073
1444.73510742	13.914059639
1445.16870117	9.90515995026
1445.60217285	9.79756355286
1446.03393555	12.4278001785
1446.46740723	15.2787227631
1446.90100098	1.77842724323
1447.33447266	4.97846698761
1447.76599121	12.0337991714
1448.19946289	9.94630527496
1448.6328125	11.821814537
1449.06628418	10.6450166702
1449.49780273	15.3498888016
1449.93115234	12.589263916
1450.36437988	13.8731298447
1450.79589844	13.330871582
1451.22912598	15.3471698761
1451.66247559	19.368560791
1452.09387207	7.18819761276
1452.52709961	6.75436687469
1452.96020508	12.3596067429
1453.39160156	7.54260444641
1453.82470703	13.0013017654
1454.2578125	9.68837356567
1454.68908691	14.3718223572
1455.12219238	11.0239658356
1455.55529785	7.14516878128
1455.9864502	10.2830982208
1456.41943359	6.19368600845
1456.85241699	14.5909919739
1457.28356934	12.1698265076
1457.71655273	8.19371795654
1458.14770508	13.8199167252
1458.58056641	6.68660783768
1459.01342773	4.72206878662
1459.44445801	10.6761455536
1459.87731934	10.9374456406
1460.30834961	11.4982261658
1460.74108887	7.63310050964
1461.17211914	11.3142538071
1461.6048584	13.475982666
1462.03759766	9.93362426758
1462.46850586	10.0734071732
1462.90112305	6.36064529419
1463.33203125	8.93369674683
1463.76464844	2.5074057579
1464.19543457	2.04841041565
1464.62805176	13.615603447
1465.05883789	7.35073661804
1465.49133301	14.1373844147
1465.92211914	12.711725235
1466.35461426	12.6285572052
1466.78527832	8.9327955246
1467.21777344	7.46319437027
1467.64831543	7.34692287445
1468.08081055	10.924238205
1468.51135254	8.63154888153
1468.94372559	10.916674614
1469.37426758	12.3093671799
1469.80480957	-0.0125083299354
1470.23718262	9.09024620056
1470.66760254	13.2332763672
1471.09997559	5.88581180573
1471.53039551	2.85859918594
1471.96264648	8.65079498291
1472.39294434	5.62574005127
1472.82336426	11.627245903
1473.25549316	6.6041226387
1473.68591309	6.95071935654
1474.11621094	3.26866197586
1474.54821777	4.22173404694
1474.97851563	3.23034596443
1475.41064453	13.4926710129
1475.84082031	0.00946420244873
1476.27099609	7.17184877396
1476.70300293	13.3194684982
1477.13317871	5.48266029358
1477.56335449	10.0821847916
1477.99523926	14.2369565964
1478.42529297	12.9894676208
1478.85534668	7.53191804886
1479.28540039	12.1151075363
1479.71728516	11.13950634
1480.14733887	5.7369427681
1480.57727051	5.10711812973
1481.0090332	3.24985051155
1481.43896484	4.6255030632
1481.86889648	3.97474336624
1482.29882813	8.35473632813
1482.73059082	4.77608251572
1483.16040039	7.9179353714
1483.59020996	14.688993454
1484.02001953	9.67666530609
1484.45166016	7.97210597992
1484.88146973	11.1083564758
1485.31115723	8.62217617035
1485.74084473	7.55920886993
1486.17248535	13.3466243744
1486.60217285	6.95627355576
1487.03173828	7.48549509048
1487.46142578	7.92533397675
1487.89099121	6.31246709824
1488.32067871	11.1741056442
1488.7520752	8.37483978271
1489.18164063	8.37548542023
1489.61108398	4.11857461929
1490.04064941	10.4095449448
1490.47009277	7.16744375229
1490.8996582	10.1540546417
1491.33093262	0.872010350227
1491.76025391	10.2916316986
1492.18969727	3.61315941811
1492.61914063	2.99814796448
1493.04846191	15.2070884705
1493.4777832	6.52230548859
1493.90710449	2.24933362007
1494.33642578	4.34934711456
1494.76574707	4.01676559448
1495.19494629	5.39844799042
1495.62597656	8.88333129883
1496.05517578	7.27762794495
1496.484375	5.36219549179
1496.91357422	7.11459636688
1497.34277344	4.71878433228
1497.77185059	3.40991926193
1498.20092773	5.01967573166
1498.63012695	6.27586078644
1499.05908203	9.09037780762
1499.48815918	3.98649120331
1499.91723633	4.65221261978
1500.34619141	10.0927391052
1500.77514648	3.15568852425
1501.20410156	12.3575820923
1501.63305664	7.25354242325
1502.06201172	5.07018709183
1502.49084473	7.90878200531
1502.9197998	7.38770103455
1503.34863281	14.9704208374
1503.77746582	8.21063327789
1504.20629883	8.56943798065
1504.63500977	8.14121818542
1505.06384277	5.15970659256
1505.49072266	6.04000663757
1505.91943359	11.1640129089
1506.34814453	11.0187664032
1506.77685547	8.21498012543
1507.20544434	7.86421728134
1507.63415527	7.83871841431
1508.06274414	11.2066917419
1508.49133301	7.52430677414
1508.91992188	8.3711309433
1509.34851074	6.2116522789
1509.77514648	3.75023818016
1510.20373535	2.9517800808
1510.63220215	10.3442516327
1511.06066895	6.23212623596
1511.48913574	11.8170146942
1511.91748047	14.4187164307
1512.34594727	6.51900339127
1512.77246094	14.3527774811
1513.20092773	5.34696865082
1513.62927246	1.58134400845
1514.05749512	7.37943124771
1514.48583984	4.30221605301
1514.91223145	3.9646589756
1515.34057617	6.71928215027
1515.76879883	8.23471450806
1516.19702148	4.74341392517
1516.62524414	5.4629368782
1517.05151367	6.75214385986
1517.47973633	8.67869949341
1517.90783691	0.000219085835852
1518.3359375	7.07002449036
1518.76220703	5.76711177826
1519.19030762	8.1015586853
1519.61828613	7.38210391998
1520.04455566	14.0272712708
1520.47253418	7.82678985596
1520.9005127	4.85214805603
1521.32849121	8.90732955933
1521.75463867	6.82112979889
1522.18249512	7.8992524147
1522.61035156	9.94577407837
1523.03649902	7.63510227203
1523.46435547	8.16614341736
