# Supplementary material for: Deep CO2 in the end-Triassic Central Atlantic Magmatic Province
Source: Nat Commun. 2020 Apr 7;11:1670. doi: 10.1038/s41467-020-15325-6 (PMC7138847; doi:10.1038/s41467-020-15325-6)
Supplement: Supplementary file 3 — Source Data 1 [file 41467_2020_15325_MOESM3_ESM.zip › CO2/NS9I_2Px_Incl1_Bubble1_CO2.txt]

1069.06604004	12.5877094269
1069.52819824	18.9347648621
1069.98840332	25.3993625641
1070.45056152	19.198135376
1070.91064453	12.1157588959
1071.37268066	19.7768287659
1071.8347168	23.5587444305
1072.2947998	19.9372177124
1072.75683594	13.1675481796
1073.21679688	23.4973373413
1073.67883301	15.2339868546
1074.13879395	4.42417955399
1074.60070801	18.9968681335
1075.06054688	12.0663318634
1075.52246094	9.23851203918
1075.9822998	26.4550323486
1076.4440918	19.8080177307
1076.90393066	5.28101539612
1077.36572266	24.5965614319
1077.82556152	9.03213596344
1078.28723145	9.29646968842
1078.74694824	6.2735619545
1079.20861816	12.0842323303
1079.66833496	6.13160133362
1080.12988281	20.0169563293
1080.58959961	15.833439827
1081.05114746	14.5700359344
1081.51074219	5.38406133652
1081.97033691	5.35574007034
1082.4317627	4.00439119339
1082.89123535	9.08556842804
1083.35266113	-0.000354200688889
1083.81225586	10.2684488297
1084.27355957	12.9185142517
1084.73303223	27.9255161285
1085.19238281	1.79441940784
1085.65368652	8.74267482758
1086.11315918	10.0839242935
1086.57434082	17.0189094543
1087.03369141	23.0739536285
1087.49304199	10.0965509415
1087.95422363	14.1361246109
1088.41345215	15.8764419556
1088.87268066	10.684264183
1089.33374023	8.2868013382
1089.79296875	15.6598234177
1090.25402832	9.04500484467
1090.71313477	10.5550088882
1091.17224121	28.8172740936
1091.63330078	15.2406921387
1092.09228516	8.09577083588
1092.5513916	15.3732290268
1093.01037598	10.6206760406
1093.47119141	20.8178901672
1093.93017578	13.3763713837
1094.38916016	19.2359695435
1094.84997559	10.3286266327
1095.30883789	24.277015686
1095.7677002	28.2763767242
1096.2265625	16.3421669006
1096.68737793	17.412481308
1097.14611816	12.1535978317
1097.6048584	9.63861083984
1098.06555176	20.7207698822
1098.52429199	16.4922943115
1098.98303223	18.0678730011
1099.44165039	19.3798179626
1099.90026855	17.4615440369
1100.36083984	32.3595962524
1100.81945801	26.1775512695
1101.27807617	22.5050697327
1101.73657227	19.5435752869
1102.19702148	26.6140651703
1102.65551758	20.8299484253
1103.11401367	20.2232341766
1103.57250977	16.3775558472
1104.03088379	17.5747871399
1104.48937988	12.6718702316
1104.94970703	19.5085811615
1105.40808105	21.3029193878
1105.86633301	23.9645690918
1106.32470703	28.3778648376
1106.78295898	26.2374801636
1107.24121094	27.2414798737
1107.70141602	35.1207847595
1108.15966797	9.49205780029
1108.61779785	29.9229927063
1109.0760498	22.2111148834
1109.53417969	29.2784099579
1109.99230957	11.984128952
1110.45043945	26.1441383362
1110.90844727	27.840265274
1111.36657715	27.7583255768
1111.82653809	19.9605731964
1112.2845459	26.576379776
1112.74255371	24.8081092834
1113.20043945	30.1088066101
1113.65844727	24.6961994171
1114.11633301	28.9396247864
1114.57421875	37.3776397705
1115.03210449	35.4594802856
1115.48999023	38.4065284729
1115.94775391	30.8399372101
1116.40551758	28.7060890198
1116.86328125	22.4132633209
1117.32104492	23.7971076965
1117.77880859	30.8509178162
1118.23657227	28.8736610413
1118.69421387	29.8611240387
1119.15185547	29.7339935303
1119.60949707	29.8558654785
1120.06713867	29.1251945496
1120.5246582	20.9484157562
1120.9822998	20.6187152863
1121.43981934	23.0568065643
1121.89733887	37.2497711182
1122.35473633	29.1724758148
1122.81225586	39.389755249
1123.26965332	37.6197052002
1123.72717285	26.0824871063
1124.18457031	23.630109787
1124.6418457	30.1781177521
1125.09924316	31.2615528107
1125.55651855	25.8804969788
1126.01391602	36.9807548523
1126.46923828	30.3856296539
1126.92651367	27.004201889
1127.38366699	30.9151229858
1127.84094238	19.8989028931
1128.2980957	29.7113170624
1128.75524902	35.9970207214
1129.21240234	29.8171825409
1129.66955566	25.1480178833
1130.12658691	21.1990299225
1130.58178711	39.9159049988
1131.03881836	31.3916110992
1131.49584961	22.4762840271
1131.95275879	34.32447052
1132.40979004	30.258556366
1132.86669922	35.9705924988
1133.32177734	23.3525981903
1133.77868652	37.3199462891
1134.23547363	26.5668792725
1134.69238281	24.1107158661
1135.14916992	12.3825330734
1135.60595703	27.4292182922
1136.06091309	33.6011199951
1136.51757813	28.1005649567
1136.97436523	19.6149044037
1137.43103027	17.2522029877
1137.88586426	21.8515796661
1138.3425293	19.7410335541
1138.79919434	34.0195960999
1139.2557373	24.4068946838
1139.71240234	25.309753418
1140.16699219	25.4192943573
1140.62353516	15.8827295303
1141.08007813	24.2527389526
1141.53466797	25.0220546722
1141.99121094	19.6643218994
1142.44763184	27.622713089
1142.90405273	19.4645786285
1143.35852051	19.0868644714
1143.81494141	15.6363162994
1144.27124023	10.662571907
1144.72570801	19.8483200073
1145.18200684	16.592294693
1145.63830566	21.6519584656
1146.09265137	6.24517154694
1146.5489502	16.7639427185
1147.00512695	25.2042236328
1147.45947266	25.1196174622
1147.91564941	15.0425033569
1148.3717041	24.317855835
1148.82592773	21.1634502411
1149.28210449	12.5133476257
1149.73815918	8.02645874023
1150.19226074	20.5362453461
1150.64831543	21.404088974
1151.10437012	21.0309448242
1151.55834961	28.0849456787
1152.0144043	14.5033893585
1152.46838379	22.2214183807
1152.92431641	17.5876846313
1153.38012695	20.8286571503
1153.83410645	18.9334564209
1154.28991699	15.050488472
1154.74389648	15.320684433
1155.19970703	22.2202987671
1155.65356445	18.0841941833
1156.10925293	9.83065128326
1156.56311035	27.4567737579
1157.01879883	29.3476886749
1157.4744873	23.2336349487
1157.92822266	21.0685195923
1158.38391113	18.6634960175
1158.83752441	19.6795806885
1159.29321289	20.8207435608
1159.74682617	21.2058296204
1160.20239258	26.5740871429
1160.65600586	16.4457302094
1161.1114502	21.7402420044
1161.56506348	30.2141609192
1162.02038574	21.498041153
1162.47399902	13.5349283218
1162.92932129	20.7916584015
1163.3828125	20.5938835144
1163.83813477	32.9437942505
1164.29162598	20.2994632721
1164.74499512	22.3776798248
1165.20031738	21.0981769562
1165.65368652	24.5326633453
1166.10888672	22.2917861938
1166.56213379	27.4843521118
1167.01733398	19.0445365906
1167.47058105	27.1619110107
1167.92382813	9.99277210236
1168.37890625	29.9283332825
1168.83215332	22.0528068542
1169.28723145	11.1105937958
1169.74035645	12.9422426224
1170.19348145	21.1479759216
1170.6484375	24.8785190582
1171.1015625	18.5676498413
1171.55456543	14.5159454346
1172.00952148	18.3800811768
1172.46252441	16.2553749084
1172.9173584	21.3509845734
1173.37036133	16.0944690704
1173.82324219	18.3197345734
1174.27807617	12.538020134
1174.73095703	25.379611969
1175.18383789	16.3041915894
1175.6385498	22.3648662567
1176.09143066	15.0272932053
1176.54418945	20.0425949097
1176.99694824	21.6155834198
1177.45166016	23.3514003754
1177.90429688	17.7026786804
1178.35705566	15.91065979
1178.81164551	26.0630378723
1179.26428223	7.06514549255
1179.71691895	21.5623779297
1180.16955566	15.5554513931
1180.62402344	19.5014152527
1181.07653809	10.0236005783
1181.52905273	10.0580310822
1181.98156738	15.125043869
1182.43603516	12.7814455032
1182.88842773	9.13269805908
1183.34094238	15.3413581848
1183.79333496	11.9894485474
1184.24572754	16.923614502
1184.69995117	5.14333629608
1185.15234375	22.799495697
1185.60461426	6.937687397
1186.05700684	0.0161358267069
1186.50927734	8.16237258911
1186.96337891	13.2081956863
1187.41564941	21.0510616302
1187.86779785	19.1794128418
1188.32006836	8.47901821136
1188.7722168	16.0289840698
1189.22436523	11.0685272217
1189.67651367	15.2999010086
1190.13049316	12.6755132675
1190.58251953	15.7527999878
1191.0345459	23.4035243988
1191.48657227	17.4595184326
1191.93859863	14.7008247375
1192.390625	19.3145923615
1192.8425293	14.4302330017
1193.29443359	15.0122375488
1193.74829102	8.83753490448
1194.20019531	14.5059547424
1194.65197754	24.7020053864
1195.10388184	15.735991478
1195.55566406	12.7866840363
1196.00744629	10.4832706451
1196.45922852	22.2079677582
1196.91101074	11.1177129745
1197.3626709	5.17071962357
1197.81445313	10.9704065323
1198.26611328	8.44091320038
1198.71777344	23.4984111786
1199.16943359	17.1474304199
1199.62097168	15.3642587662
1200.07263184	12.884812355
1200.52416992	9.54211330414
1200.97570801	7.8223657608
1201.42724609	17.8993835449
1201.87866211	11.3052101135
1202.3302002	12.8893117905
1202.78161621	17.962562561
1203.23303223	13.8274774551
1203.68444824	17.5444965363
1204.13586426	9.04252910614
1204.5871582	12.6039276123
1205.03845215	9.15913581848
1205.48986816	7.41270494461
1205.94116211	12.6438999176
1206.39233398	1.3329000473
1206.84362793	13.878200531
1207.2947998	14.2968940735
1207.74597168	18.5629081726
1208.1953125	16.5555610657
1208.64648438	7.20733690262
1209.09753418	10.4410305023
1209.54870605	8.12964820862
1209.99975586	16.283788681
1210.45080566	13.1825828552
1210.90185547	15.1426019669
1211.3527832	19.5218009949
1211.80383301	16.5148391724
1212.25292969	14.823220253
1212.70385742	23.1234474182
1213.15478516	12.5194883347
1213.60559082	14.9767808914
1214.05651855	4.01474428177
1214.50732422	18.2032527924
1214.95629883	17.6997928619
1215.40710449	4.81605434418
1215.85791016	10.3707408905
1216.30859375	11.8431520462
1216.75927734	17.4794197083
1217.21008301	5.58561325073
1217.65881348	2.96522402763
1218.10949707	11.3464813232
1218.56018066	1.14525210857
1219.01074219	-0.0544562079012
1219.45947266	12.5457525253
1219.91003418	12.2373933792
1220.3605957	14.2196502686
1220.81103516	4.33516931534
1221.25964355	3.92280960083
1221.71020508	15.9713106155
1222.16064453	5.90317773819
1222.61108398	19.7316875458
1223.05957031	20.6806373596
1223.51000977	4.17989015579
1223.96032715	0.960056960583
1224.41064453	0.387989550829
1224.85913086	11.0506286621
1225.30944824	17.1237201691
1225.75964355	5.72485017776
1226.20800781	10.9628801346
1226.65820313	16.7560958862
1227.10839844	9.76331996918
1227.5567627	9.38067817688
1228.00683594	9.26422977448
1228.45703125	7.3607749939
1228.90527344	5.32424545288
1229.35534668	2.52394461632
1229.80541992	12.7017412186
1230.25354004	9.92938518524
1230.70349121	2.05639576912
1231.15161133	11.0445814133
1231.60168457	16.5646972656
1232.05163574	17.5501194
1232.49963379	5.28250741959
1232.94946289	5.32946157455
1233.39746094	6.53022813797
1233.84741211	10.210559845
1234.29724121	4.80936193466
1234.74511719	3.7879178524
1235.19494629	9.81710529327
1235.64282227	9.99485301971
1236.0925293	8.16309165955
1236.54040527	11.9753847122
1236.98999023	0.805920362473
1237.43969727	8.03427886963
1237.88745117	0.480809777975
1238.3371582	13.0237092972
1238.78479004	12.4542779922
1239.234375	16.1283855438
1239.68212891	15.750998497
1240.1315918	12.580904007
1240.57922363	4.56900596619
1241.02868652	1.29615902901
1241.47631836	10.3442316055
1241.92578125	11.3225030899
1242.37329102	3.41652798653
1242.82263184	10.0114469528
1243.2701416	13.1180896759
1243.71948242	9.39437484741
1244.16699219	10.8722686768
1244.61621094	3.06639027596
1245.0637207	13.7226829529
1245.51098633	7.84304523468
1245.96032715	9.1242685318
1246.40759277	15.2444248199
1246.85681152	10.3136072159
1247.30407715	0.54145771265
1247.75317383	21.1321697235
1248.20043945	11.2884120941
1248.64770508	0.0702162757516
1249.09680176	12.3826322556
1249.54394531	12.6966648102
1249.99108887	11.1902828217
1250.44006348	14.3163442612
1250.88720703	8.22110652924
1251.33618164	1.11990141869
1251.78320313	3.73496365547
1252.23022461	9.78501224518
1252.67907715	14.3410224915
1253.12609863	1.87017786503
1253.57312012	0.563573479652
1254.02185059	10.9374313354
1254.46875	14.0888023376
1254.91564941	10.9028930664
1255.36450195	8.2636089325
1255.8112793	19.4322624207
1256.25817871	19.2362594604
1256.70678711	19.8733310699
1257.15356445	11.6563224792
1257.6003418	14.0638046265
1258.04711914	16.6695213318
1258.49572754	20.5748004913
1258.94238281	12.9306936264
1259.38903809	8.47066497803
1259.83569336	14.5837650299
1260.28417969	13.2538480759
1260.73083496	15.2598180771
1261.17736816	14.5947885513
1261.62390137	13.2196083069
1262.0723877	3.77308154106
1262.51879883	6.21778440475
1262.96533203	3.36849832535
1263.41186523	16.9946537018
1263.86010742	15.0674638748
1264.30651855	14.25877285
1264.75292969	23.3323574066
1265.19934082	24.7275886536
1265.64562988	42.5086097717
1266.09387207	26.999704361
1266.54016113	27.5928058624
1266.9864502	18.59765625
1267.43273926	17.5649585724
1267.87890625	12.561050415
1268.32519531	11.7578229904
1268.7713623	10.9087295532
1269.21936035	23.2200126648
1269.66552734	7.24269628525
1270.11169434	10.1453466415
1270.55773926	11.4664697647
1271.00390625	14.8199748993
1271.44995117	17.8221378326
1271.89587402	-0.0320975445211
1272.34191895	20.7277164459
1272.78979492	14.2962350845
1273.23571777	2.93149089813
1273.6817627	10.8584079742
1274.12768555	16.5015830994
1274.57348633	22.089389801
1275.01940918	12.2255125046
1275.46520996	20.7132701874
1275.91113281	7.51761484146
1276.35693359	7.76644992828
1276.8026123	17.1988296509
1277.24841309	11.09025383
1277.69421387	20.1160964966
1278.13989258	6.94429063797
1278.58557129	20.5450172424
1279.03125	23.9632701874
1279.47692871	24.1312789917
1279.92248535	22.5857200623
1280.36816406	13.4603033066
1280.8137207	10.5768136978
1281.25927734	12.70038414
1281.70483398	13.3958740234
1282.15026855	14.8374710083
1282.5958252	7.79938936234
1283.04125977	22.9616279602
1283.48669434	15.7695875168
1283.93212891	23.7208042145
1284.37744141	4.59209918976
1284.82287598	26.262052536
1285.26818848	32.8789901733
1285.71350098	132.038604736
1286.15881348	276.621337891
1286.60412598	114.835533142
1287.04748535	29.2272624969
1287.49279785	15.2426366806
1287.93798828	15.369966507
1288.38317871	11.5506238937
1288.82836914	14.1989564896
1289.27355957	25.6684570313
1289.71862793	12.4982442856
1290.16369629	11.3186511993
1290.60693359	23.6835193634
1291.05200195	3.61398053169
1291.49707031	13.707575798
1291.9420166	16.6371192932
1292.38708496	21.1874427795
1292.83203125	23.6141681671
1293.27697754	25.5757369995
1293.7199707	16.4569015503
1294.16491699	22.4107933044
1294.60974121	24.2327308655
1295.0546875	19.7737674713
1295.49951172	16.4522457123
1295.94238281	16.038640976
1296.38720703	16.9417686462
1296.83190918	19.8058490753
1297.2767334	8.24344539642
1297.71948242	16.7214813232
1298.16418457	19.0114326477
1298.60888672	13.3801574707
1299.05358887	28.2017784119
1299.49816895	23.1531658173
1299.94091797	34.1414337158
1300.38549805	20.3888187408
1300.83007813	26.4573612213
1301.27270508	9.740858078
1301.71728516	23.5074882507
1302.16174316	12.6244258881
1302.60620117	16.1747322083
1303.04882813	17.0252132416
1303.49316406	9.1814622879
1303.93762207	31.7973384857
1304.38012695	29.5427055359
1304.82446289	18.8332672119
1305.26879883	17.9879417419
1305.71130371	16.163105011
1306.15551758	14.0161304474
1306.59985352	13.6933031082
1307.04223633	20.7799720764
1307.4864502	19.6409568787
1307.93066406	18.1342277527
1308.3729248	11.4766187668
1308.81713867	4.01533794403
1309.25939941	18.0447597504
1309.70349121	16.3460998535
1310.14758301	23.8843803406
1310.58972168	14.547044754
1311.03381348	20.0366077423
1311.47595215	13.8453922272
1311.91992188	26.446893692
1312.3638916	12.4442129135
1312.80603027	20.4753284454
1313.25	22.763879776
1313.6920166	23.0443744659
1314.13586426	10.0820188522
1314.57788086	9.65628528595
1315.02172852	17.230178833
1315.46557617	20.7132778168
1315.9074707	26.0900497437
1316.35119629	16.9415416718
1316.79309082	14.8617238998
1317.23681641	11.3418502808
1317.67871094	9.75105857849
1318.12231445	18.9188156128
1318.56420898	13.9478731155
1319.0078125	35.6053085327
1319.44958496	21.2972202301
1319.89318848	28.0347251892
1320.33483887	20.9173774719
1320.77844238	15.3799943924
1321.22009277	20.0631160736
1321.66174316	19.9141025543
1322.10522461	33.1037864685
1322.54675293	16.5862789154
1322.99023438	22.9308242798
1323.4317627	17.8840427399
1323.87512207	12.9040212631
1324.31665039	22.1338672638
1324.75817871	19.0658321381
1325.20141602	23.4650707245
1325.64294434	23.4508895874
1326.08618164	22.7872371674
1326.52758789	20.9706764221
1326.96887207	25.5051021576
1327.41210938	18.2774925232
1327.85351563	26.0370578766
1328.29663086	25.3133602142
1328.73791504	26.3670063019
1329.17919922	20.271446228
1329.62231445	15.8530435562
1330.06347656	32.4501838684
1330.50463867	21.8355140686
1330.94775391	21.3617668152
1331.38879395	12.4634180069
1331.82995605	20.377286911
1332.27294922	25.9284763336
1332.71398926	25.2149162292
1333.1550293	21.4973983765
1333.59802246	19.8241462708
1334.03894043	25.5633049011
1334.47998047	16.4977073669
1334.92089844	17.5104179382
1335.36376953	22.2317638397
1335.8046875	22.8507843018
1336.24560547	18.2763652802
1336.68640137	26.7744159698
1337.12915039	19.2484035492
1337.57006836	20.4765148163
1338.01086426	29.2324581146
1338.45166016	19.2404518127
1338.89428711	20.8638801575
1339.33496094	22.4759025574
1339.77575684	23.4652309418
1340.21643066	20.4058132172
1340.65893555	15.9375066757
1341.09960938	18.5504188538
1341.5402832	17.6658363342
1341.98083496	19.6432876587
1342.42138672	29.1079616547
1342.86206055	30.3616256714
1343.30444336	22.2419338226
1343.74499512	28.6684894562
1344.1854248	32.9610939026
1344.62597656	26.1157608032
1345.06640625	20.0751457214
1345.50683594	19.564655304
1345.94909668	25.3093338013
1346.38952637	18.378824234
1346.82983398	28.6469345093
1347.2701416	17.572807312
1347.71044922	29.9541149139
1348.15075684	31.6282043457
1348.59106445	34.0343170166
1349.03137207	30.9630718231
1349.47155762	29.9215202332
1349.91174316	23.8383178711
1350.35388184	20.1443309784
1350.79394531	11.1693916321
1351.23413086	30.0953540802
1351.67431641	11.4927997589
1352.11437988	15.2026672363
1352.55444336	20.4684352875
1352.99450684	29.1067256927
1353.43457031	27.1799812317
1353.87451172	20.2123031616
1354.3145752	24.5592422485
1354.7545166	16.8845081329
1355.19445801	23.6156044006
1355.63439941	22.8725585938
1356.07434082	27.7145462036
1356.51416016	32.891620636
1356.95397949	29.3028068542
1357.39379883	28.7267684937
1357.83361816	28.2006473541
1358.2734375	23.2946014404
1358.71325684	17.9022197723
1359.1529541	26.312707901
1359.59265137	30.3505115509
1360.03234863	27.7865962982
1360.4720459	24.7817020416
1360.91174316	24.5236644745
1361.35131836	22.9973373413
1361.7890625	31.433303833
1362.22875977	23.5739860535
1362.66833496	18.9285583496
1363.10778809	25.1004753113
1363.54736328	25.6478424072
1363.98681641	23.4568634033
1364.42626953	20.8102664948
1364.86584473	23.4625549316
1365.30517578	22.6574878693
1365.74279785	30.1304740906
1366.18212891	18.2264022827
1366.62158203	24.1332759857
1367.06091309	14.7773609161
1367.50024414	32.1876373291
1367.9395752	27.1604919434
1368.37878418	20.4378204346
1368.81616211	18.6713848114
1369.25549316	27.4207172394
1369.69470215	25.0327224731
1370.13378906	22.7440948486
1370.57299805	33.4270935059
1371.01025391	23.1062660217
1371.44946289	30.4319381714
1371.8885498	26.4032421112
1372.32763672	11.521323204
1372.76672363	10.4469814301
1373.20385742	10.7957954407
1373.64282227	30.5732135773
1374.08190918	25.1223392487
1374.52087402	19.3256702423
1374.95788574	23.8999519348
1375.39685059	22.9380321503
1375.83581543	26.2601242065
1376.2746582	23.4823303223
1376.71166992	22.1714382172
1377.1505127	16.9725914001
1377.58935547	20.6127471924
1378.02624512	25.0390758514
1378.46508789	27.4974327087
1378.90380859	23.1061687469
1379.3425293	18.1899242401
1379.77941895	30.6222934723
1380.21801758	21.1596832275
1380.65673828	17.3984622955
1381.09350586	17.366979599
1381.53210449	13.529083252
1381.97070313	23.5238933563
1382.4074707	22.7411270142
1382.84594727	25.5004386902
1383.28271484	23.7965202332
1383.72119141	30.1787509918
1384.15966797	20.3713436127
1384.59631348	19.79347229
1385.03466797	53.9193725586
1385.47314453	12.7952299118
1385.90966797	28.4038448334
1386.34802246	31.0104846954
1386.7845459	22.4754142761
1387.22290039	16.8229866028
1387.65930176	16.5693664551
1388.09765625	40.1877670288
1388.53588867	290.39465332
1388.97229004	383.890563965
1389.41052246	89.6420516968
1389.84680176	31.9349727631
1390.28503418	21.0980606079
1390.72131348	14.0549316406
1391.15942383	8.68953132629
1391.59570313	21.7787284851
1392.03381348	13.9468708038
1392.47009277	17.5890674591
1392.90808105	21.4715557098
1393.34423828	11.7063512802
1393.78222656	16.7888641357
1394.21838379	17.8358821869
1394.65637207	14.2925682068
1395.09240723	16.8419475555
1395.53039551	6.20886850357
1395.96643066	14.083782196
1396.40429688	21.4831428528
1396.84020996	16.6693191528
1397.27807617	13.7192420959
1397.71398926	16.4804668427
1398.15002441	14.7094945908
1398.58776855	11.7636537552
1399.02355957	31.1038608551
1399.46130371	14.299115181
1399.8972168	14.5687379837
1400.33300781	16.6508617401
1400.77062988	23.2505626678
1401.2064209	8.79597663879
1401.64404297	12.2913093567
1402.07983398	16.9468479156
1402.51550293	7.69040966034
1402.95300293	8.17023277283
1403.38867188	23.6542625427
1403.82434082	16.5428676605
1404.26184082	19.0969295502
1404.6973877	10.0860462189
1405.1348877	16.5678958893
1405.57043457	15.6846113205
1406.00598145	8.99951648712
1406.44152832	16.8590126038
1406.87878418	12.4112014771
1407.31433105	13.6632108688
1407.74975586	18.6546421051
1408.18701172	18.7047348022
1408.62243652	18.3622379303
1409.05786133	20.5846576691
1409.49499512	33.3634300232
1409.93041992	71.1444396973
1410.36572266	49.295173645
1410.80102539	27.2376079559
1411.23815918	20.6724319458
1411.67333984	24.139585495
1412.10864258	4.6564874649
1412.54382324	13.0840730667
1412.98083496	14.2692975998
1413.41601563	13.0768203735
1413.85119629	17.105506897
1414.28625488	3.78484106064
1414.72143555	0.00064570363611
1415.1583252	7.69714260101
1415.59338379	10.7451725006
1416.02844238	21.7373867035
1416.46337891	18.5528526306
1416.8984375	13.6189928055
1417.33337402	15.7024641037
1417.7701416	5.23393297195
1418.20507813	13.8713645935
1418.64001465	18.6835308075
1419.07495117	14.2900247574
1419.50976563	15.9547386169
1419.94458008	13.1585769653
1420.37939453	11.3219423294
1420.81604004	17.1874237061
1421.25085449	7.6167473793
1421.68566895	11.9666976929
1422.12036133	14.7319412231
1422.55505371	16.5688896179
1422.98974609	6.7431268692
1423.42443848	17.2696628571
1423.85900879	12.1418495178
1424.29370117	18.265504837
1424.72827148	14.4808893204
1425.1628418	11.4329710007
1425.59924316	21.1603813171
1426.03381348	6.37043905258
1426.46826172	16.4065093994
1426.90283203	11.4526052475
1427.33728027	7.55388307571
1427.77172852	28.2822799683
1428.20617676	23.0508136749
1428.640625	21.0964756012
1429.07495117	16.8105945587
1429.50927734	19.5845394135
1429.94360352	20.0931663513
1430.37792969	21.8258457184
1430.81225586	10.748878479
1431.24658203	9.41251754761
1431.68078613	6.08919668198
1432.11499023	15.1800785065
1432.54919434	4.13910341263
1432.98339844	8.12568569183
1433.41577148	20.3592319489
1433.84985352	24.1298847198
1434.28405762	11.8799600601
1434.71813965	17.948551178
1435.15222168	3.78000402451
1435.58630371	8.05530834198
1436.02026367	16.1655502319
1436.4543457	20.698890686
1436.88830566	16.2828159332
1437.32226563	16.6926631927
1437.75622559	16.0064582825
1438.18835449	15.690237999
1438.62219238	7.44673252106
1439.05615234	6.80357408524
1439.48999023	25.5391559601
1439.92382813	23.7651481628
1440.35766602	13.3130578995
1440.79150391	11.8959445953
1441.22338867	14.1768121719
1441.65710449	29.2689933777
1442.09094238	13.4677972794
1442.5246582	21.7681369781
1442.95825195	12.988694191
1443.39196777	8.62525749207
1443.82373047	17.4792976379
1444.25744629	16.2357635498
1444.69104004	7.34508323669
1445.12463379	20.6656932831
1445.55810547	19.8187484741
1445.98986816	14.627614975
1446.42333984	13.662484169
1446.85681152	15.9327363968
1447.2902832	8.63422393799
1447.72192383	18.6818256378
1448.15539551	2.85689067841
1448.58874512	15.3591012955
1449.0222168	23.9888687134
1449.45373535	12.1386632919
1449.88708496	16.4541130066
1450.3203125	28.7929477692
1450.75183105	1.05992746353
1451.18505859	16.0246067047
1451.6184082	9.07395458221
1452.04980469	27.8860874176
1452.48303223	16.5671672821
1452.9161377	17.1407299042
1453.34753418	12.0934143066
1453.78063965	13.8091192245
1454.21374512	23.8917140961
1454.64501953	14.4832277298
1455.078125	18.4911231995
1455.51123047	19.1360397339
1455.94238281	22.4826622009
1456.37548828	13.6606178284
1456.80847168	10.0178356171
1457.23962402	7.87547779083
1457.67248535	21.3503837585
1458.1036377	9.91872501373
1458.53649902	20.9248886108
1458.96948242	15.3614730835
1459.4005127	12.171204567
1459.83337402	20.7382183075
1460.26428223	14.5581464767
1460.69714355	20.2018737793
1461.12805176	20.4170322418
1461.56079102	19.5263137817
1461.99353027	22.6088962555
1462.42443848	10.6534585953
1462.85717773	10.4101161957
1463.28796387	11.617600441
1463.72070313	17.2675743103
1464.15148926	19.5262775421
1464.58410645	23.3380451202
1465.01477051	9.99081707001
1465.4473877	10.2150382996
1465.87805176	15.2242107391
1466.31066895	23.332780838
1466.74133301	13.2749824524
1467.17370605	23.9570159912
1467.60437012	12.3992347717
1468.03686523	19.566860199
1468.46740723	14.9923858643
1468.89978027	18.2776527405
1469.33032227	20.4875240326
1469.76086426	8.61706066132
1470.1932373	19.8147163391
1470.62365723	21.8208694458
1471.0559082	23.2795639038
1471.4864502	18.6083717346
1471.91687012	16.4321594238
1472.34899902	23.5151805878
1472.77941895	19.1248626709
1473.21154785	14.8868970871
1473.64196777	16.1766643524
1474.07226563	10.3560161591
1474.50427246	16.4414138794
1474.93457031	19.0924987793
1475.36669922	17.8634395599
1475.796875	14.4382400513
1476.22705078	12.4114952087
1476.65905762	16.5017642975
1477.0892334	14.3991622925
1477.51940918	13.2154722214
1477.95129395	2.81305885315
1478.38146973	16.2705421448
1478.81152344	14.379784584
1479.24157715	16.0284442902
1479.67333984	6.65119791031
1480.10339355	8.26840782166
1480.5333252	17.6842212677
1480.96520996	12.7586755753
1481.3951416	16.5154895782
1481.82507324	14.3033456802
1482.25488281	6.78811216354
1482.68664551	9.95675754547
1483.11645508	7.73968744278
1483.54638672	4.44907045364
1483.97619629	26.2468624115
1484.40771484	18.0821266174
1484.83752441	13.9442634583
1485.26733398	15.1634378433
1485.69702148	13.2233905792
1486.12854004	15.4494152069
1486.55822754	19.414232254
1486.98791504	13.759355545
1487.41760254	17.6237163544
1487.84716797	24.6864299774
1488.2767334	16.5272827148
1488.70812988	8.08822631836
1489.13769531	9.29462146759
1489.56726074	7.81730604172
1489.99682617	6.0187792778
1490.42626953	19.5769710541
1490.85571289	9.71680450439
1491.2869873	14.1167030334
1491.71643066	12.9698667526
1492.14587402	20.1283683777
1492.57519531	19.2802715302
1493.00463867	20.2139110565
1493.43395996	9.70896625519
1493.86328125	10.4602994919
1494.29260254	19.0565433502
1494.72180176	17.0512714386
1495.15112305	6.18951034546
1495.58215332	12.1794023514
1496.01135254	14.8853693008
1496.44055176	15.314868927
1496.86975098	6.86796426773
1497.2989502	15.9154539108
1497.72802734	15.3657426834
1498.15710449	10.7951869965
1498.58630371	11.1591386795
1499.01525879	8.26284313202
1499.44433594	11.8159656525
1499.87341309	9.15812492371
1500.30236816	12.2650194168
1500.73132324	12.5628566742
1501.16027832	14.1278762817
1501.5892334	10.3012132645
1502.01818848	23.0933132172
1502.44714355	6.62927532196
1502.87597656	8.76297664642
1503.30480957	15.0191907883
1503.73364258	17.0326290131
1504.16247559	5.73192071915
1504.59130859	17.7618789673
1505.02001953	10.1336393356
1505.44873047	18.4382247925
1505.87561035	15.8376693726
1506.30432129	13.2304449081
1506.73303223	7.71475934982
1507.16174316	14.4433021545
1507.59033203	6.86999034882
1508.01904297	20.8390846252
1508.44763184	10.659570694
1508.8762207	1.82825636864
1509.3046875	9.57311248779
1509.73144531	17.1655864716
1510.15991211	8.95530986786
1510.58837891	-8.98555081221e-005
1511.01696777	16.575548172
1511.4453125	9.26013851166
1511.8737793	9.56418895721
1512.30224609	9.48498821259
1512.72875977	11.4854030609
1513.15710449	3.69167637825
1513.58544922	6.59635400772
1514.01379395	3.15741944313
1514.44213867	11.3604736328
1514.86853027	18.9724006653
1515.29675293	12.0241374969
1515.72509766	12.0269870758
1516.15332031	6.39988565445
1516.5814209	10.0732593536
1517.0078125	8.60303115845
1517.43591309	14.771900177
1517.86413574	13.2880563736
1518.29223633	6.7463145256
1518.71850586	12.6055469513
1519.14660645	14.3749866486
1519.57458496	6.57037305832
1520.00268555	0.667419910431
1520.42883301	10.9696998596
1520.85681152	0.417078793049
1521.28479004	4.42990589142
1521.7109375	1.98592615128
1522.13879395	9.42583847046
1522.56665039	5.14749240875
1522.99279785	7.31908178329
1523.4206543	4.27575111389
