# Supplementary material for: Deep CO2 in the end-Triassic Central Atlantic Magmatic Province
Source: Nat Commun. 2020 Apr 7;11:1670. doi: 10.1038/s41467-020-15325-6 (PMC7138847; doi:10.1038/s41467-020-15325-6)
Supplement: Supplementary file 3 — Source Data 1 [file 41467_2020_15325_MOESM3_ESM.zip › CO2/NS9I_2Px_Incl1_Bubble2_CO2.txt]

1069.06604004	-0.236879169941
1069.52819824	38.2509918213
1069.98840332	27.215461731
1070.45056152	33.7213783264
1070.91064453	49.2969818115
1071.37268066	33.312953949
1071.8347168	17.9839515686
1072.2947998	38.1777305603
1072.75683594	17.5713787079
1073.21679688	19.1666126251
1073.67883301	20.9749298096
1074.13879395	21.325674057
1074.60070801	17.8003349304
1075.06054688	25.6566829681
1075.52246094	17.3734169006
1075.9822998	31.2615242004
1076.4440918	23.4716510773
1076.90393066	19.0630226135
1077.36572266	13.8446874619
1077.82556152	24.0172462463
1078.28723145	23.1534023285
1078.74694824	12.5149364471
1079.20861816	12.7769498825
1079.66833496	14.1889038086
1080.12988281	31.8330078125
1080.58959961	23.3521366119
1081.05114746	5.86562013626
1081.51074219	22.2758750916
1081.97033691	17.3980388641
1082.4317627	28.0005187988
1082.89123535	7.15150976181
1083.35266113	18.0424213409
1083.81225586	32.8713150024
1084.27355957	34.1418762207
1084.73303223	39.2141799927
1085.19238281	42.3167266846
1085.65368652	43.0456542969
1086.11315918	27.5675125122
1086.57434082	34.5186080933
1087.03369141	25.7316169739
1087.49304199	26.9683818817
1087.95422363	21.7644481659
1088.41345215	23.7571735382
1088.87268066	34.4576683044
1089.33374023	27.5988178253
1089.79296875	27.0982551575
1090.25402832	29.8580532074
1090.71313477	33.3508529663
1091.17224121	33.1990394592
1091.63330078	49.6868782043
1092.09228516	26.0187664032
1092.5513916	21.5078487396
1093.01037598	28.6184062958
1093.47119141	18.3926582336
1093.93017578	32.0152053833
1094.38916016	19.7739162445
1094.84997559	24.6704483032
1095.30883789	31.7333583832
1095.7677002	25.2007923126
1096.2265625	40.0907440186
1096.68737793	24.4006004333
1097.14611816	37.6955413818
1097.6048584	24.8351650238
1098.06555176	37.6161270142
1098.52429199	28.3470687866
1098.98303223	27.5651836395
1099.44165039	23.9251117706
1099.90026855	19.6154613495
1100.36083984	24.5587215424
1100.81945801	23.0503978729
1101.27807617	42.4837341309
1101.73657227	24.0710067749
1102.19702148	31.2206382751
1102.65551758	24.0319023132
1103.11401367	41.4432411194
1103.57250977	29.7586612701
1104.03088379	23.6391811371
1104.48937988	17.1276607513
1104.94970703	36.3375167847
1105.40808105	41.5287208557
1105.86633301	41.8128318787
1106.32470703	18.1020717621
1106.78295898	20.3079338074
1107.24121094	26.292924881
1107.70141602	27.3861751556
1108.15966797	33.4822540283
1108.61779785	26.5099449158
1109.0760498	18.4955596924
1109.53417969	22.4717273712
1109.99230957	26.898223877
1110.45043945	36.3087844849
1110.90844727	37.7618217468
1111.36657715	38.3989677429
1111.82653809	38.6738128662
1112.2845459	35.8310432434
1112.74255371	47.4603767395
1113.20043945	22.0206317902
1113.65844727	32.5961608887
1114.11633301	30.8655261993
1114.57421875	30.4455776215
1115.03210449	26.9219284058
1115.48999023	27.5816173553
1115.94775391	33.226978302
1116.40551758	21.7359485626
1116.86328125	40.5180015564
1117.32104492	48.7699661255
1117.77880859	30.9348735809
1118.23657227	33.8863105774
1118.69421387	32.1219406128
1119.15185547	15.7834787369
1119.60949707	17.6623535156
1120.06713867	34.761051178
1120.5246582	27.0579624176
1120.9822998	24.334854126
1121.43981934	25.2602481842
1121.89733887	21.3806304932
1122.35473633	16.4095039368
1122.81225586	16.632648468
1123.26965332	26.5430660248
1123.72717285	26.7164421082
1124.18457031	23.7134170532
1124.6418457	32.358505249
1125.09924316	30.5434207916
1125.55651855	29.2475147247
1126.01391602	27.7498168945
1126.46923828	30.3465213776
1126.92651367	27.1838703156
1127.38366699	23.0311908722
1127.84094238	41.4054069519
1128.2980957	29.1606616974
1128.75524902	23.5047740936
1129.21240234	30.8863983154
1129.66955566	21.8417110443
1130.12658691	21.4088401794
1130.58178711	33.7051925659
1131.03881836	28.7403964996
1131.49584961	21.6507320404
1131.95275879	26.8259029388
1132.40979004	28.8007240295
1132.86669922	18.3494319916
1133.32177734	27.1230831146
1133.77868652	31.1026630402
1134.23547363	8.7213306427
1134.69238281	7.45308446884
1135.14916992	19.0309238434
1135.60595703	23.1378517151
1136.06091309	12.2438764572
1136.51757813	13.3723096848
1136.97436523	9.9037027359
1137.43103027	11.8370695114
1137.88586426	5.22150325775
1138.3425293	13.0601024628
1138.79919434	29.5854320526
1139.2557373	19.6242427826
1139.71240234	20.8850955963
1140.16699219	26.2345809937
1140.62353516	16.6057224274
1141.08007813	18.2928295135
1141.53466797	1.42031145096
1141.99121094	18.9140663147
1142.44763184	10.4485816956
1142.90405273	21.665681839
1143.35852051	21.8301734924
1143.81494141	21.8167724609
1144.27124023	16.9365882874
1144.72570801	8.99369239807
1145.18200684	29.2580051422
1145.63830566	15.8456468582
1146.09265137	4.31264400482
1146.5489502	34.3028297424
1147.00512695	17.4054279327
1147.45947266	22.8566303253
1147.91564941	17.8581047058
1148.3717041	23.5538425446
1148.82592773	8.76563358307
1149.28210449	23.3563613892
1149.73815918	21.1498966217
1150.19226074	33.3661003113
1150.64831543	17.5394477844
1151.10437012	32.6474342346
1151.55834961	19.2770957947
1152.0144043	12.7784891129
1152.46838379	23.6884822845
1152.92431641	33.3622283936
1153.38012695	14.288485527
1153.83410645	24.0140762329
1154.28991699	18.8952178955
1154.74389648	16.3730678558
1155.19970703	26.0855255127
1155.65356445	30.8856678009
1156.10925293	18.840297699
1156.56311035	33.2745285034
1157.01879883	33.8912162781
1157.4744873	38.6186027527
1157.92822266	19.9037399292
1158.38391113	36.9204177856
1158.83752441	12.4509220123
1159.29321289	10.165605545
1159.74682617	15.2346382141
1160.20239258	28.7084617615
1160.65600586	39.96509552
1161.1114502	24.6763572693
1161.56506348	14.1092557907
1162.02038574	23.3840961456
1162.47399902	26.0734786987
1162.92932129	25.6675701141
1163.3828125	25.7719936371
1163.83813477	30.6784534454
1164.29162598	18.7054767609
1164.74499512	8.46825313568
1165.20031738	27.5044288635
1165.65368652	14.6365461349
1166.10888672	27.0486507416
1166.56213379	21.6350059509
1167.01733398	18.6855278015
1167.47058105	20.0826644897
1167.92382813	23.3950176239
1168.37890625	8.98551273346
1168.83215332	9.74318504333
1169.28723145	20.4342288971
1169.74035645	8.92616653442
1170.19348145	15.6123600006
1170.6484375	30.5514125824
1171.1015625	15.3808307648
1171.55456543	19.8720111847
1172.00952148	33.7408332825
1172.46252441	20.2652702332
1172.9173584	9.57795238495
1173.37036133	21.639497757
1173.82324219	17.8850727081
1174.27807617	19.2942790985
1174.73095703	29.3921604156
1175.18383789	19.6367454529
1175.6385498	27.7798042297
1176.09143066	22.328792572
1176.54418945	16.8708496094
1176.99694824	14.7270345688
1177.45166016	40.3927841187
1177.90429688	11.0642671585
1178.35705566	30.5381126404
1178.81164551	25.0722408295
1179.26428223	11.5539608002
1179.71691895	15.0060634613
1180.16955566	23.9291915894
1180.62402344	35.1369438171
1181.07653809	9.60622596741
1181.52905273	18.5512638092
1181.98156738	27.7598075867
1182.43603516	19.0722579956
1182.88842773	22.51653862
1183.34094238	6.79054069519
1183.79333496	31.5043544769
1184.24572754	32.4241485596
1184.69995117	25.8038921356
1185.15234375	23.7585773468
1185.60461426	23.3806781769
1186.05700684	15.5536203384
1186.50927734	28.0399742126
1186.96337891	26.8489379883
1187.41564941	27.3850669861
1187.86779785	21.9641933441
1188.32006836	19.8859863281
1188.7722168	17.6048660278
1189.22436523	33.0233955383
1189.67651367	25.9528198242
1190.13049316	18.014251709
1190.58251953	33.182636261
1191.0345459	30.6583900452
1191.48657227	17.2617340088
1191.93859863	12.4748106003
1192.390625	10.5274448395
1192.8425293	27.1244430542
1193.29443359	17.1231899261
1193.74829102	6.42467355728
1194.20019531	24.5076236725
1194.65197754	17.9896659851
1195.10388184	21.5682010651
1195.55566406	20.5461921692
1196.00744629	20.1254386902
1196.45922852	36.084651947
1196.91101074	11.9830083847
1197.3626709	9.36729717255
1197.81445313	23.723236084
1198.26611328	22.0974502563
1198.71777344	17.9984970093
1199.16943359	28.2198009491
1199.62097168	12.8283605576
1200.07263184	7.59473323822
1200.52416992	20.2954139709
1200.97570801	26.9905910492
1201.42724609	14.914358139
1201.87866211	13.9395704269
1202.3302002	14.6559228897
1202.78161621	22.0118598938
1203.23303223	15.95495224
1203.68444824	16.2263736725
1204.13586426	17.2118911743
1204.5871582	17.5936317444
1205.03845215	6.04102230072
1205.48986816	4.26053667068
1205.94116211	9.93140506744
1206.39233398	-0.868769288063
1206.84362793	10.6047182083
1207.2947998	8.85379600525
1207.74597168	15.9603614807
1208.1953125	21.0292282104
1208.64648438	11.3693504333
1209.09753418	4.37713479996
1209.54870605	20.6710529327
1209.99975586	22.879201889
1210.45080566	2.89432787895
1210.90185547	10.6454086304
1211.3527832	13.0402288437
1211.80383301	8.75016784668
1212.25292969	15.8382024765
1212.70385742	31.946428299
1213.15478516	18.2896900177
1213.60559082	8.28523921967
1214.05651855	-0.056565888226
1214.50732422	11.1337852478
1214.95629883	13.1966657639
1215.40710449	-3.03166151047
1215.85791016	18.8184490204
1216.30859375	11.1557703018
1216.75927734	21.6324291229
1217.21008301	5.28556060791
1217.65881348	14.7026023865
1218.10949707	15.0662946701
1218.56018066	15.8303403854
1219.01074219	15.1203718185
1219.45947266	5.55995702744
1219.91003418	11.9337186813
1220.3605957	16.5174942017
1220.81103516	7.39449930191
1221.25964355	19.0520534515
1221.71020508	10.0916967392
1222.16064453	8.29463291168
1222.61108398	29.082326889
1223.05957031	9.72205734253
1223.51000977	11.3998632431
1223.96032715	14.3211288452
1224.41064453	6.47653055191
1224.85913086	13.6493759155
1225.30944824	14.4869308472
1225.75964355	11.812297821
1226.20800781	21.3882980347
1226.65820313	-4.3938498497
1227.10839844	14.1644678116
1227.5567627	19.5093994141
1228.00683594	4.62592935562
1228.45703125	13.4699954987
1228.90527344	3.9471578598
1229.35534668	10.9319591522
1229.80541992	12.3717889786
1230.25354004	20.7796478271
1230.70349121	13.7051258087
1231.15161133	15.1058769226
1231.60168457	12.4076709747
1232.05163574	18.7771015167
1232.49963379	1.91604363918
1232.94946289	8.28231239319
1233.39746094	13.9019546509
1233.84741211	11.8283891678
1234.29724121	0.948905646801
1234.74511719	4.77627420425
1235.19494629	15.3362464905
1235.64282227	5.21701908112
1236.0925293	16.9648399353
1236.54040527	17.6711883545
1236.98999023	15.6198759079
1237.43969727	1.86331725121
1237.88745117	12.9194602966
1238.3371582	14.3351678848
1238.78479004	1.628480196
1239.234375	5.37970495224
1239.68212891	31.0153064728
1240.1315918	12.8253898621
1240.57922363	15.52460289
1241.02868652	16.0206050873
1241.47631836	1.9586442709
1241.92578125	17.9782829285
1242.37329102	12.5414218903
1242.82263184	15.8786249161
1243.2701416	23.4750461578
1243.71948242	5.22519111633
1244.16699219	0.0284265875816
1244.61621094	11.1899080276
1245.0637207	25.982131958
1245.51098633	10.9213581085
1245.96032715	19.3474750519
1246.40759277	4.63169145584
1246.85681152	4.73360443115
1247.30407715	17.0472049713
1247.75317383	4.94748210907
1248.20043945	14.8916101456
1248.64770508	4.25481939316
1249.09680176	11.5645370483
1249.54394531	5.39630556107
1249.99108887	18.5801277161
1250.44006348	21.1076450348
1250.88720703	8.8839263916
1251.33618164	15.5572052002
1251.78320313	2.85952353477
1252.23022461	15.7523822784
1252.67907715	21.3386554718
1253.12609863	3.49839019775
1253.57312012	17.790643692
1254.02185059	9.63606739044
1254.46875	24.0996952057
1254.91564941	23.0388469696
1255.36450195	23.8472080231
1255.8112793	20.9174861908
1256.25817871	19.9199523926
1256.70678711	12.9397010803
1257.15356445	8.80373287201
1257.6003418	7.73713207245
1258.04711914	26.7751903534
1258.49572754	30.0653266907
1258.94238281	10.9684305191
1259.38903809	13.4907674789
1259.83569336	14.6299695969
1260.28417969	16.9775257111
1260.73083496	6.09451770782
1261.17736816	15.2486352921
1261.62390137	10.5799188614
1262.0723877	-1.81307113171
1262.51879883	10.9007720947
1262.96533203	3.26961874962
1263.41186523	10.0679473877
1263.86010742	21.6288375854
1264.30651855	21.4895896912
1264.75292969	13.5362157822
1265.19934082	19.7576789856
1265.64562988	46.9379844666
1266.09387207	22.7999267578
1266.54016113	18.9419746399
1266.9864502	6.73670291901
1267.43273926	31.2742710114
1267.87890625	8.67712306976
1268.32519531	14.9180021286
1268.7713623	-0.271460562944
1269.21936035	28.2274837494
1269.66552734	1.50044333935
1270.11169434	9.29677963257
1270.55773926	21.8835926056
1271.00390625	8.62198638916
1271.44995117	17.9417152405
1271.89587402	20.4458198547
1272.34191895	21.8480052948
1272.78979492	14.8464508057
1273.23571777	22.6977748871
1273.6817627	7.80775165558
1274.12768555	9.84954452515
1274.57348633	16.7425384521
1275.01940918	11.0872764587
1275.46520996	-1.21212053299
1275.91113281	26.2939491272
1276.35693359	11.4479627609
1276.8026123	11.6069879532
1277.24841309	13.4149007797
1277.69421387	22.7465877533
1278.13989258	4.54273509979
1278.58557129	4.3538312912
1279.03125	10.435259819
1279.47692871	20.5773773193
1279.92248535	18.9911308289
1280.36816406	8.60158252716
1280.8137207	20.9438381195
1281.25927734	7.29208135605
1281.70483398	21.1629829407
1282.15026855	17.6098423004
1282.5958252	9.09445953369
1283.04125977	5.33333826065
1283.48669434	18.4914073944
1283.93212891	15.0803346634
1284.37744141	25.029882431
1284.82287598	18.9217834473
1285.26818848	16.8626194
1285.71350098	98.1321868896
1286.15881348	289.421234131
1286.60412598	85.5970001221
1287.04748535	24.7628936768
1287.49279785	12.841750145
1287.93798828	25.1572303772
1288.38317871	12.9231462479
1288.82836914	2.39402604103
1289.27355957	14.316157341
1289.71862793	7.93650007248
1290.16369629	14.0481538773
1290.60693359	17.5928249359
1291.05200195	9.13793754578
1291.49707031	19.7483654022
1291.9420166	17.0057258606
1292.38708496	18.6928596497
1292.83203125	10.1274108887
1293.27697754	20.0512046814
1293.7199707	7.26802492142
1294.16491699	20.2038459778
1294.60974121	11.7428369522
1295.0546875	18.139881134
1295.49951172	9.94925498962
1295.94238281	12.3040275574
1296.38720703	19.8890743256
1296.83190918	26.9458045959
1297.2767334	18.8755912781
1297.71948242	10.3802986145
1298.16418457	19.7651557922
1298.60888672	26.1106815338
1299.05358887	39.5901679993
1299.49816895	-1.12511122227
1299.94091797	14.0711212158
1300.38549805	18.3658695221
1300.83007813	24.6008872986
1301.27270508	7.55634641647
1301.71728516	15.0435686111
1302.16174316	19.5931606293
1302.60620117	22.0409393311
1303.04882813	12.2127342224
1303.49316406	6.73505783081
1303.93762207	15.6634635925
1304.38012695	19.0792217255
1304.82446289	15.1707830429
1305.26879883	16.7242431641
1305.71130371	23.0654296875
1306.15551758	1.15660560131
1306.59985352	19.5800609589
1307.04223633	19.0673332214
1307.4864502	20.4713001251
1307.93066406	15.4845533371
1308.3729248	19.6605854034
1308.81713867	16.6529884338
1309.25939941	6.90974998474
1309.70349121	20.0699386597
1310.14758301	11.2386207581
1310.58972168	15.0313014984
1311.03381348	21.5659294128
1311.47595215	15.6048793793
1311.91992188	7.8082818985
1312.3638916	12.7197380066
1312.80603027	8.97147083282
1313.25	29.4255809784
1313.6920166	23.6836090088
1314.13586426	21.7552947998
1314.57788086	20.1940193176
1315.02172852	18.276922226
1315.46557617	22.3463096619
1315.9074707	19.8919487
1316.35119629	19.9204730988
1316.79309082	15.3293113708
1317.23681641	23.7951450348
1317.67871094	1.61579084396
1318.12231445	11.2456483841
1318.56420898	4.77524852753
1319.0078125	16.1520366669
1319.44958496	9.17193222046
1319.89318848	21.7005844116
1320.33483887	-0.146927237511
1320.77844238	11.5171356201
1321.22009277	4.98058080673
1321.66174316	13.0750074387
1322.10522461	7.08118152618
1322.54675293	15.0123023987
1322.99023438	9.63563632965
1323.4317627	19.7660198212
1323.87512207	19.6248874664
1324.31665039	22.0416545868
1324.75817871	15.2252454758
1325.20141602	18.6819629669
1325.64294434	20.8906803131
1326.08618164	22.9775791168
1326.52758789	21.4723110199
1326.96887207	12.9296417236
1327.41210938	12.6323509216
1327.85351563	14.5295915604
1328.29663086	9.01085472107
1328.73791504	17.1980705261
1329.17919922	6.8516907692
1329.62231445	25.3670597076
1330.06347656	20.1792755127
1330.50463867	26.1515769958
1330.94775391	24.8259143829
1331.38879395	19.410943985
1331.82995605	24.2360267639
1332.27294922	15.4303407669
1332.71398926	17.7176685333
1333.1550293	16.7159519196
1333.59802246	26.2056121826
1334.03894043	19.0206623077
1334.47998047	19.7082366943
1334.92089844	22.3370742798
1335.36376953	16.7668857574
1335.8046875	17.9309673309
1336.24560547	21.5448684692
1336.68640137	21.8465080261
1337.12915039	19.0243396759
1337.57006836	17.5247077942
1338.01086426	18.8658447266
1338.45166016	11.8931484222
1338.89428711	22.1014785767
1339.33496094	16.072971344
1339.77575684	23.2292995453
1340.21643066	10.6337633133
1340.65893555	18.8205337524
1341.09960938	26.2419700623
1341.5402832	26.740228653
1341.98083496	24.8829975128
1342.42138672	17.7269859314
1342.86206055	17.9984512329
1343.30444336	23.2286491394
1343.74499512	10.9105062485
1344.1854248	11.6382608414
1344.62597656	17.8563747406
1345.06640625	0.564911484718
1345.50683594	16.1967372894
1345.94909668	21.0729103088
1346.38952637	26.6568546295
1346.82983398	16.1164913177
1347.2701416	18.5947647095
1347.71044922	32.5167922974
1348.15075684	29.308719635
1348.59106445	21.1238136292
1349.03137207	-1.40108418465
1349.47155762	1.48457813263
1349.91174316	17.628950119
1350.35388184	13.8591508865
1350.79394531	23.2147350311
1351.23413086	17.5444927216
1351.67431641	9.05045127869
1352.11437988	16.8810501099
1352.55444336	26.1383419037
1352.99450684	20.7744789124
1353.43457031	24.3720474243
1353.87451172	20.6719493866
1354.3145752	20.3493652344
1354.7545166	19.0949649811
1355.19445801	14.6315937042
1355.63439941	30.3396244049
1356.07434082	25.9436092377
1356.51416016	27.434879303
1356.95397949	22.9119529724
1357.39379883	21.4197502136
1357.83361816	26.9646244049
1358.2734375	7.89038705826
1358.71325684	11.7547197342
1359.1529541	32.0979042053
1359.59265137	38.3075790405
1360.03234863	18.7565479279
1360.4720459	36.871635437
1360.91174316	26.8646945953
1361.35131836	12.5673866272
1361.7890625	21.387594223
1362.22875977	20.0874557495
1362.66833496	14.9603328705
1363.10778809	14.8928871155
1363.54736328	20.1657714844
1363.98681641	27.090133667
1364.42626953	4.34981822968
1364.86584473	35.4356765747
1365.30517578	16.1141738892
1365.74279785	25.1434650421
1366.18212891	28.4194335938
1366.62158203	19.5360507965
1367.06091309	15.1622467041
1367.50024414	15.3856163025
1367.9395752	11.5327005386
1368.37878418	29.2502193451
1368.81616211	17.0605220795
1369.25549316	18.9672164917
1369.69470215	37.1193351746
1370.13378906	29.933265686
1370.57299805	28.5729637146
1371.01025391	29.1149997711
1371.44946289	16.5064983368
1371.8885498	14.5657892227
1372.32763672	10.4890518188
1372.76672363	20.7382011414
1373.20385742	30.0814552307
1373.64282227	21.6634597778
1374.08190918	34.3844718933
1374.52087402	15.1637268066
1374.95788574	17.4384460449
1375.39685059	20.325044632
1375.83581543	19.9216308594
1376.2746582	22.9095287323
1376.71166992	28.2199821472
1377.1505127	23.6615428925
1377.58935547	6.23753261566
1378.02624512	18.9878673553
1378.46508789	26.4149837494
1378.90380859	18.3133716583
1379.3425293	18.6362876892
1379.77941895	28.9766330719
1380.21801758	17.5985450745
1380.65673828	16.5382480621
1381.09350586	32.3363037109
1381.53210449	22.9747238159
1381.97070313	25.1694488525
1382.4074707	16.9479961395
1382.84594727	14.1081619263
1383.28271484	30.4482269287
1383.72119141	26.6820011139
1384.15966797	16.4318599701
1384.59631348	1.75960636139
1385.03466797	51.5815925598
1385.47314453	16.0017719269
1385.90966797	20.6325683594
1386.34802246	27.1133403778
1386.7845459	18.9951686859
1387.22290039	32.8221931458
1387.65930176	27.9081630707
1388.09765625	38.325088501
1388.53588867	260.88760376
1388.97229004	360.277862549
1389.41052246	54.3141708374
1389.84680176	25.7386989594
1390.28503418	26.0219020844
1390.72131348	20.7683792114
1391.15942383	14.0775613785
1391.59570313	27.6631984711
1392.03381348	29.4617519379
1392.47009277	24.9065036774
1392.90808105	20.6371593475
1393.34423828	14.1192922592
1393.78222656	9.14589214325
1394.21838379	27.7695465088
1394.65637207	25.8940315247
1395.09240723	15.0984554291
1395.53039551	25.212179184
1395.96643066	21.1778087616
1396.40429688	12.3295154572
1396.84020996	21.5897750854
1397.27807617	12.1961698532
1397.71398926	-6.24379825592
1398.15002441	15.0225629807
1398.58776855	23.2745513916
1399.02355957	14.4188890457
1399.46130371	16.2058773041
1399.8972168	29.1909503937
1400.33300781	20.0652313232
1400.77062988	24.9539756775
1401.2064209	2.82631587982
1401.64404297	17.7088489532
1402.07983398	8.76009082794
1402.51550293	22.5655860901
1402.95300293	17.2553005219
1403.38867188	9.3819026947
1403.82434082	12.4429502487
1404.26184082	19.803440094
1404.6973877	18.5462226868
1405.1348877	25.4281291962
1405.57043457	2.67401099205
1406.00598145	24.7329311371
1406.44152832	22.2958698273
1406.87878418	25.9732971191
1407.31433105	14.9279947281
1407.74975586	13.809718132
1408.18701172	15.7843475342
1408.62243652	26.0584316254
1409.05786133	9.55936336517
1409.49499512	18.4887523651
1409.93041992	76.9542999268
1410.36572266	58.4605102539
1410.80102539	34.3497505188
1411.23815918	12.8782873154
1411.67333984	-0.0570775792003
1412.10864258	1.94388866425
1412.54382324	24.614780426
1412.98083496	23.0188426971
1413.41601563	14.2591810226
1413.85119629	12.3991985321
1414.28625488	12.6007957458
1414.72143555	1.16199314594
1415.1583252	23.1420688629
1415.59338379	20.6604862213
1416.02844238	16.3589076996
1416.46337891	3.90771794319
1416.8984375	12.0224170685
1417.33337402	1.251719594
1417.7701416	5.00978851318
1418.20507813	5.80098724365
1418.64001465	31.3495101929
1419.07495117	19.2402534485
1419.50976563	17.034040451
1419.94458008	12.1442279816
1420.37939453	5.07569360733
1420.81604004	-0.20675124228
1421.25085449	10.4970903397
1421.68566895	8.06694316864
1422.12036133	18.2347736359
1422.55505371	16.5102481842
1422.98974609	7.89855241776
1423.42443848	18.6611595154
1423.85900879	19.6883602142
1424.29370117	7.03959321976
1424.72827148	16.9453907013
1425.1628418	23.8940620422
1425.59924316	5.77536201477
1426.03381348	23.5722827911
1426.46826172	23.0972824097
1426.90283203	16.0474967957
1427.33728027	14.8020162582
1427.77172852	-0.543063938618
1428.20617676	20.7277698517
1428.640625	5.29279756546
1429.07495117	-4.68925905228
1429.50927734	13.4166355133
1429.94360352	21.0822200775
1430.37792969	10.269282341
1430.81225586	2.2021856308
1431.24658203	7.94770002365
1431.68078613	18.7123966217
1432.11499023	24.2381858826
1432.54919434	18.5815200806
1432.98339844	13.7295207977
1433.41577148	12.1965045929
1433.84985352	14.8656597137
1434.28405762	7.99489784241
1434.71813965	14.4739246368
1435.15222168	12.0264015198
1435.58630371	17.065410614
1436.02026367	-0.993736624718
1436.4543457	17.6001777649
1436.88830566	24.284954071
1437.32226563	10.1051158905
1437.75622559	1.13756525517
1438.18835449	11.3574781418
1438.62219238	13.4180355072
1439.05615234	0.958845615387
1439.48999023	7.14506578445
1439.92382813	17.0180454254
1440.35766602	6.18056201935
1440.79150391	19.3708362579
1441.22338867	17.4190406799
1441.65710449	23.1150398254
1442.09094238	9.29859447479
1442.5246582	29.903049469
1442.95825195	16.713312149
1443.39196777	11.8543834686
1443.82373047	11.4691419601
1444.25744629	12.4087181091
1444.69104004	18.2791862488
1445.12463379	6.25098657608
1445.55810547	17.9991931915
1445.98986816	18.0637798309
1446.42333984	11.7028646469
1446.85681152	1.56411719322
1447.2902832	9.85975456238
1447.72192383	8.37382030487
1448.15539551	18.8848323822
1448.58874512	8.94926548004
1449.0222168	4.52421331406
1449.45373535	17.0155353546
1449.88708496	14.8970451355
1450.3203125	13.4870519638
1450.75183105	11.376909256
1451.18505859	1.49986958504
1451.6184082	4.29579973221
1452.04980469	12.628865242
1452.48303223	9.48931121826
1452.9161377	15.3848924637
1453.34753418	15.1470079422
1453.78063965	13.7861948013
1454.21374512	16.7264080048
1454.64501953	13.9022493362
1455.078125	9.51658821106
1455.51123047	9.41168117523
1455.94238281	0.765313625336
1456.37548828	16.0907344818
1456.80847168	1.19179856777
1457.23962402	15.6120796204
1457.67248535	10.176984787
1458.1036377	13.9525518417
1458.53649902	9.63976669312
1458.96948242	14.7288331985
1459.4005127	9.94986438751
1459.83337402	-3.03962254524
1460.26428223	15.1105976105
1460.69714355	25.0137062073
1461.12805176	21.6876792908
1461.56079102	16.5159263611
1461.99353027	3.75206947327
1462.42443848	10.7791156769
1462.85717773	11.2136640549
1463.28796387	25.6490936279
1463.72070313	11.5292854309
1464.15148926	7.01294946671
1464.58410645	17.2834358215
1465.01477051	1.78873419762
1465.4473877	19.7747917175
1465.87805176	5.40544271469
1466.31066895	33.9707641602
1466.74133301	22.4290218353
1467.17370605	10.8177232742
1467.60437012	16.3392295837
1468.03686523	11.8117160797
1468.46740723	10.2717237473
1468.89978027	32.6767234802
1469.33032227	15.0941133499
1469.76086426	20.6458263397
1470.1932373	20.6698665619
1470.62365723	5.2224817276
1471.0559082	9.60825538635
1471.4864502	5.26747941971
1471.91687012	16.7166728973
1472.34899902	17.14503479
1472.77941895	19.3848590851
1473.21154785	15.5288925171
1473.64196777	24.0838680267
1474.07226563	12.6017045975
1474.50427246	1.77288556099
1474.93457031	26.1766490936
1475.36669922	7.42311763763
1475.796875	7.82261991501
1476.22705078	7.922914505
1476.65905762	11.1110181808
1477.0892334	13.4065256119
1477.51940918	22.1304740906
1477.95129395	9.8084564209
1478.38146973	21.4443893433
1478.81152344	11.4402341843
1479.24157715	17.08502388
1479.67333984	9.74785614014
1480.10339355	8.25656223297
1480.5333252	22.5608940125
1480.96520996	7.75967025757
1481.3951416	6.51755428314
1481.82507324	12.2309370041
1482.25488281	-4.42413425446
1482.68664551	11.7311172485
1483.11645508	9.84359073639
1483.54638672	28.5090560913
1483.97619629	18.4978237152
1484.40771484	12.107126236
1484.83752441	31.5159931183
1485.26733398	23.2981109619
1485.69702148	22.0726413727
1486.12854004	20.0801544189
1486.55822754	11.8970031738
1486.98791504	15.1084499359
1487.41760254	10.7716188431
1487.84716797	2.1463561058
1488.2767334	6.97720098495
1488.70812988	16.2477264404
1489.13769531	13.5826921463
1489.56726074	16.5864601135
1489.99682617	3.2084903717
1490.42626953	-0.0743917226791
1490.85571289	8.35088348389
1491.2869873	12.9745998383
1491.71643066	1.8245382309
1492.14587402	10.3840856552
1492.57519531	16.1508216858
1493.00463867	8.4213848114
1493.43395996	10.8606758118
1493.86328125	8.59360408783
1494.29260254	14.0511341095
1494.72180176	11.6590089798
1495.15112305	14.7487154007
1495.58215332	18.0947608948
1496.01135254	4.17034959793
1496.44055176	14.7246084213
1496.86975098	0.833887457848
1497.2989502	16.1414337158
1497.72802734	5.39744901657
1498.15710449	7.90628814697
1498.58630371	15.1909303665
1499.01525879	11.6929159164
1499.44433594	15.202630043
1499.87341309	4.06817722321
1500.30236816	10.5130281448
1500.73132324	13.1122274399
1501.16027832	26.5843963623
1501.5892334	5.64443778992
1502.01818848	5.90727519989
1502.44714355	15.7924604416
1502.87597656	18.9242210388
1503.30480957	14.8478765488
1503.73364258	11.4001531601
1504.16247559	12.4741744995
1504.59130859	12.5727434158
1505.02001953	9.47798633575
1505.44873047	8.16619110107
1505.87561035	8.94878768921
1506.30432129	0.231041714549
1506.73303223	4.94999170303
1507.16174316	17.4935131073
1507.59033203	10.6886520386
1508.01904297	1.39314174652
1508.44763184	11.4208726883
1508.8762207	4.78450918198
1509.3046875	8.01691150665
1509.73144531	16.5185146332
1510.15991211	12.8870630264
1510.58837891	17.1662063599
1511.01696777	8.53523635864
1511.4453125	16.703212738
1511.8737793	11.8413743973
1512.30224609	0.74790263176
1512.72875977	7.68306589127
1513.15710449	9.86987304688
1513.58544922	-4.26090431213
1514.01379395	18.9752998352
1514.44213867	10.6257228851
1514.86853027	6.596575737
1515.29675293	20.6754894257
1515.72509766	11.1917734146
1516.15332031	6.02957439423
1516.5814209	12.0720071793
1517.0078125	17.9628734589
1517.43591309	13.5067844391
1517.86413574	17.392036438
1518.29223633	3.86855840683
1518.71850586	21.1691799164
1519.14660645	1.17693257332
1519.57458496	15.4743080139
1520.00268555	12.4863529205
1520.42883301	14.9861526489
1520.85681152	14.9912147522
1521.28479004	7.55099105835
1521.7109375	14.6731910706
1522.13879395	7.7143611908
1522.56665039	8.81035423279
1522.99279785	11.8622894287
1523.4206543	6.6627664566
