# Supplementary material for: Deep CO2 in the end-Triassic Central Atlantic Magmatic Province
Source: Nat Commun. 2020 Apr 7;11:1670. doi: 10.1038/s41467-020-15325-6 (PMC7138847; doi:10.1038/s41467-020-15325-6)
Supplement: Supplementary file 3 — Source Data 1 [file 41467_2020_15325_MOESM3_ESM.zip › CO2/NS9I_2Px_Incl2_Bubble1_CO2.txt]

1069.06604004	8.79790782928
1069.52819824	11.1130886078
1069.98840332	6.1045050621
1070.45056152	19.8872871399
1070.91064453	15.5801811218
1071.37268066	16.8051509857
1071.8347168	17.6768321991
1072.2947998	13.7572488785
1072.75683594	10.3588485718
1073.21679688	1.96893286705
1073.67883301	-1.33080887794
1074.13879395	14.4590997696
1074.60070801	11.3290596008
1075.06054688	11.740568161
1075.52246094	14.0415830612
1075.9822998	8.86472320557
1076.4440918	-2.352840662
1076.90393066	8.42266464233
1077.36572266	15.1602563858
1077.82556152	14.5519647598
1078.28723145	16.9532318115
1078.74694824	10.1996974945
1079.20861816	15.9212236404
1079.66833496	8.5889339447
1080.12988281	11.8097114563
1080.58959961	7.05774402618
1081.05114746	1.56000709534
1081.51074219	9.15555763245
1081.97033691	13.1583576202
1082.4317627	18.3276767731
1082.89123535	10.023774147
1083.35266113	17.0662784576
1083.81225586	18.0876293182
1084.27355957	21.0035610199
1084.73303223	21.7567024231
1085.19238281	20.9127407074
1085.65368652	24.4525108337
1086.11315918	15.5177192688
1086.57434082	20.8539810181
1087.03369141	29.9914016724
1087.49304199	17.01902771
1087.95422363	4.83845281601
1088.41345215	28.5828857422
1088.87268066	11.1975955963
1089.33374023	12.8064336777
1089.79296875	14.1092977524
1090.25402832	16.1192989349
1090.71313477	23.9758377075
1091.17224121	22.6324634552
1091.63330078	38.2161521912
1092.09228516	13.1595439911
1092.5513916	24.294046402
1093.01037598	38.1906661987
1093.47119141	35.1739387512
1093.93017578	27.28515625
1094.38916016	45.9736480713
1094.84997559	22.359380722
1095.30883789	33.1475219727
1095.7677002	44.515827179
1096.2265625	43.960559845
1096.68737793	36.2909889221
1097.14611816	39.8292312622
1097.6048584	31.0448055267
1098.06555176	29.0466518402
1098.52429199	24.8749217987
1098.98303223	39.9233283997
1099.44165039	36.4937744141
1099.90026855	37.144618988
1100.36083984	37.9964523315
1100.81945801	36.5199737549
1101.27807617	40.5020866394
1101.73657227	43.9883499146
1102.19702148	57.1242027283
1102.65551758	28.0411930084
1103.11401367	25.6803188324
1103.57250977	45.3893432617
1104.03088379	43.2319145203
1104.48937988	44.9905967712
1104.94970703	28.6337871552
1105.40808105	51.2157707214
1105.86633301	48.3130264282
1106.32470703	38.3413314819
1106.78295898	36.5428352356
1107.24121094	34.2811508179
1107.70141602	34.6065940857
1108.15966797	55.3719825745
1108.61779785	37.0802879333
1109.0760498	57.4500007629
1109.53417969	38.0637435913
1109.99230957	48.7386741638
1110.45043945	40.7433815002
1110.90844727	66.3121490479
1111.36657715	52.3118095398
1111.82653809	60.5540390015
1112.2845459	57.5785598755
1112.74255371	58.7686500549
1113.20043945	56.2538642883
1113.65844727	56.4151077271
1114.11633301	67.5120697021
1114.57421875	61.9371261597
1115.03210449	41.809513092
1115.48999023	62.6977043152
1115.94775391	52.8729858398
1116.40551758	41.4090652466
1116.86328125	64.1341018677
1117.32104492	65.3387298584
1117.77880859	53.0522880554
1118.23657227	58.3879737854
1118.69421387	55.5914039612
1119.15185547	54.2542037964
1119.60949707	50.1332511902
1120.06713867	52.6040802002
1120.5246582	48.2238311768
1120.9822998	54.6050224304
1121.43981934	49.5260276794
1121.89733887	49.7504043579
1122.35473633	42.570110321
1122.81225586	63.3923110962
1123.26965332	58.2308235168
1123.72717285	58.3077468872
1124.18457031	64.0618286133
1124.6418457	60.5556259155
1125.09924316	60.3251724243
1125.55651855	61.8684501648
1126.01391602	53.984249115
1126.46923828	50.4252700806
1126.92651367	56.1708488464
1127.38366699	49.1236763
1127.84094238	57.4509925842
1128.2980957	53.8825531006
1128.75524902	52.0868873596
1129.21240234	60.1475410461
1129.66955566	52.5692405701
1130.12658691	50.6729278564
1130.58178711	56.1176223755
1131.03881836	39.5534477234
1131.49584961	58.8092803955
1131.95275879	54.986579895
1132.40979004	49.3112602234
1132.86669922	54.6927986145
1133.32177734	40.4000358582
1133.77868652	37.6833877563
1134.23547363	44.0901298523
1134.69238281	49.0575141907
1135.14916992	39.701713562
1135.60595703	39.0679397583
1136.06091309	33.4297180176
1136.51757813	40.5425109863
1136.97436523	30.8287906647
1137.43103027	31.0333557129
1137.88586426	40.0402107239
1138.3425293	39.2447547913
1138.79919434	40.1711540222
1139.2557373	35.8237342834
1139.71240234	34.9753952026
1140.16699219	40.7153625488
1140.62353516	48.3153190613
1141.08007813	33.6702766418
1141.53466797	29.8363952637
1141.99121094	36.9243354797
1142.44763184	32.2044219971
1142.90405273	37.3219909668
1143.35852051	31.1739692688
1143.81494141	17.3264465332
1144.27124023	30.3811264038
1144.72570801	31.0232219696
1145.18200684	21.0703582764
1145.63830566	22.1088809967
1146.09265137	27.8229484558
1146.5489502	26.2870597839
1147.00512695	29.5530109406
1147.45947266	13.0486125946
1147.91564941	24.0172214508
1148.3717041	26.5770893097
1148.82592773	22.1363925934
1149.28210449	27.1405258179
1149.73815918	20.6584510803
1150.19226074	6.83475112915
1150.64831543	21.9128055573
1151.10437012	9.97936534882
1151.55834961	16.6864318848
1152.0144043	10.927277565
1152.46838379	18.4134349823
1152.92431641	25.8641738892
1153.38012695	7.82233858109
1153.83410645	19.6778392792
1154.28991699	27.910364151
1154.74389648	17.4518413544
1155.19970703	17.6727237701
1155.65356445	8.83441543579
1156.10925293	22.0587062836
1156.56311035	22.3291873932
1157.01879883	2.1276743412
1157.4744873	5.46127986908
1157.92822266	4.79038143158
1158.38391113	12.2119894028
1158.83752441	24.3029518127
1159.29321289	18.0570163727
1159.74682617	11.6884412766
1160.20239258	21.2855033875
1160.65600586	5.52221679688
1161.1114502	19.4303073883
1161.56506348	15.4304561615
1162.02038574	18.6275539398
1162.47399902	17.2863445282
1162.92932129	20.8067722321
1163.3828125	25.14128685
1163.83813477	6.5289349556
1164.29162598	12.2138729095
1164.74499512	14.2858057022
1165.20031738	20.4110202789
1165.65368652	19.9830989838
1166.10888672	25.7061271667
1166.56213379	5.85617685318
1167.01733398	27.9234218597
1167.47058105	17.8249664307
1167.92382813	3.60964012146
1168.37890625	15.6218357086
1168.83215332	8.53574752808
1169.28723145	16.7500724792
1169.74035645	29.7367153168
1170.19348145	22.6356906891
1170.6484375	17.16664505
1171.1015625	14.0569782257
1171.55456543	-0.626332402229
1172.00952148	22.7746105194
1172.46252441	6.02241277695
1172.9173584	24.5135612488
1173.37036133	11.563993454
1173.82324219	17.0256156921
1174.27807617	11.6283493042
1174.73095703	4.32875347137
1175.18383789	15.6326723099
1175.6385498	-0.881416797638
1176.09143066	15.2726621628
1176.54418945	26.4348564148
1176.99694824	14.7844200134
1177.45166016	15.063164711
1177.90429688	2.39108777046
1178.35705566	5.07940292358
1178.81164551	14.441403389
1179.26428223	8.56851577759
1179.71691895	12.5689001083
1180.16955566	24.0758228302
1180.62402344	14.7323560715
1181.07653809	13.3155164719
1181.52905273	24.1570701599
1181.98156738	5.81844615936
1182.43603516	11.3172187805
1182.88842773	23.6490535736
1183.34094238	18.9933071136
1183.79333496	30.2608165741
1184.24572754	24.123128891
1184.69995117	27.9127140045
1185.15234375	33.5368309021
1185.60461426	21.7787189484
1186.05700684	25.3108291626
1186.50927734	11.9401950836
1186.96337891	25.2000007629
1187.41564941	22.7664928436
1187.86779785	18.3719749451
1188.32006836	23.1665496826
1188.7722168	22.3183460236
1189.22436523	18.2919216156
1189.67651367	21.5472049713
1190.13049316	21.4480628967
1190.58251953	27.4552459717
1191.0345459	15.9600343704
1191.48657227	20.6866359711
1191.93859863	30.2879695892
1192.390625	8.0704574585
1192.8425293	23.2128543854
1193.29443359	22.4436817169
1193.74829102	11.7995080948
1194.20019531	22.1064910889
1194.65197754	24.7948532104
1195.10388184	22.8693332672
1195.55566406	23.1344451904
1196.00744629	16.0582122803
1196.45922852	16.6957092285
1196.91101074	20.0006370544
1197.3626709	16.7145652771
1197.81445313	8.26305770874
1198.26611328	13.3701372147
1198.71777344	28.0632019043
1199.16943359	13.7271671295
1199.62097168	22.2151756287
1200.07263184	6.41134214401
1200.52416992	9.21535587311
1200.97570801	14.9401941299
1201.42724609	5.83307409286
1201.87866211	3.62068200111
1202.3302002	20.114730835
1202.78161621	8.65278816223
1203.23303223	-6.84719467163
1203.68444824	12.8984975815
1204.13586426	7.77434968948
1204.5871582	15.2465543747
1205.03845215	19.1529827118
1205.48986816	10.2152891159
1205.94116211	17.5848369598
1206.39233398	23.9194850922
1206.84362793	13.8676624298
1207.2947998	21.1464672089
1207.74597168	12.6519937515
1208.1953125	8.71189403534
1208.64648438	7.84232854843
1209.09753418	15.3969926834
1209.54870605	15.8952713013
1209.99975586	11.6527862549
1210.45080566	1.95289337635
1210.90185547	14.1216020584
1211.3527832	21.0905723572
1211.80383301	23.2778625488
1212.25292969	24.5330905914
1212.70385742	22.308216095
1213.15478516	11.7581443787
1213.60559082	19.0237693787
1214.05651855	26.665473938
1214.50732422	24.8825016022
1214.95629883	16.1290416718
1215.40710449	7.23476600647
1215.85791016	22.3824901581
1216.30859375	8.66599178314
1216.75927734	14.9181718826
1217.21008301	11.1730413437
1217.65881348	4.84991025925
1218.10949707	15.9678602219
1218.56018066	13.385383606
1219.01074219	17.3520851135
1219.45947266	16.9036197662
1219.91003418	18.7856254578
1220.3605957	21.6374530792
1220.81103516	13.3683185577
1221.25964355	9.48358345032
1221.71020508	9.54304981232
1222.16064453	9.24492168427
1222.61108398	11.7116413116
1223.05957031	20.7881221771
1223.51000977	10.8399066925
1223.96032715	13.0823373795
1224.41064453	14.504368782
1224.85913086	19.8103752136
1225.30944824	23.7208309174
1225.75964355	18.1328659058
1226.20800781	15.7179698944
1226.65820313	3.63002324104
1227.10839844	17.3474063873
1227.5567627	13.524687767
1228.00683594	22.6072807312
1228.45703125	15.4215650558
1228.90527344	17.9252929688
1229.35534668	10.2994852066
1229.80541992	3.5533413887
1230.25354004	11.5426273346
1230.70349121	11.575135231
1231.15161133	11.8431615829
1231.60168457	6.89090919495
1232.05163574	27.7644901276
1232.49963379	21.344165802
1232.94946289	19.4440994263
1233.39746094	18.0937786102
1233.84741211	23.6016521454
1234.29724121	16.5038146973
1234.74511719	14.6931428909
1235.19494629	23.0458087921
1235.64282227	15.6123304367
1236.0925293	8.77742290497
1236.54040527	5.87202596664
1236.98999023	13.0314435959
1237.43969727	17.3572406769
1237.88745117	8.41326236725
1238.3371582	13.8549127579
1238.78479004	16.0254154205
1239.234375	15.2563076019
1239.68212891	7.96852731705
1240.1315918	20.128320694
1240.57922363	10.4703598022
1241.02868652	19.6502094269
1241.47631836	24.8780765533
1241.92578125	16.0776844025
1242.37329102	20.6593856812
1242.82263184	19.2329292297
1243.2701416	13.026766777
1243.71948242	4.89718103409
1244.16699219	20.0889511108
1244.61621094	27.1209125519
1245.0637207	22.6141242981
1245.51098633	16.8502197266
1245.96032715	10.3818397522
1246.40759277	13.9652528763
1246.85681152	16.4191455841
1247.30407715	7.63174009323
1247.75317383	18.4202022552
1248.20043945	18.3669643402
1248.64770508	17.2676868439
1249.09680176	7.69688129425
1249.54394531	14.5778875351
1249.99108887	14.2793588638
1250.44006348	15.5418634415
1250.88720703	16.4878826141
1251.33618164	5.55904054642
1251.78320313	6.482817173
1252.23022461	17.2367191315
1252.67907715	9.84930896759
1253.12609863	9.2567281723
1253.57312012	12.4927310944
1254.02185059	14.2624912262
1254.46875	18.2717876434
1254.91564941	12.4953927994
1255.36450195	15.2572507858
1255.8112793	12.1558504105
1256.25817871	13.6766471863
1256.70678711	14.1306123734
1257.15356445	19.1536426544
1257.6003418	2.4041929245
1258.04711914	11.3067798615
1258.49572754	23.7473125458
1258.94238281	5.58352422714
1259.38903809	8.87906551361
1259.83569336	12.3574018478
1260.28417969	16.5722064972
1260.73083496	9.79306030273
1261.17736816	22.9006080627
1261.62390137	22.3569602966
1262.0723877	10.6519908905
1262.51879883	19.1808681488
1262.96533203	14.7786846161
1263.41186523	21.7660102844
1263.86010742	24.9918346405
1264.30651855	14.8736352921
1264.75292969	22.495634079
1265.19934082	22.1102848053
1265.64562988	18.9945201874
1266.09387207	20.623336792
1266.54016113	16.3084907532
1266.9864502	21.4148788452
1267.43273926	10.7916345596
1267.87890625	3.90349650383
1268.32519531	8.15793991089
1268.7713623	22.2221622467
1269.21936035	17.1568260193
1269.66552734	10.5756168365
1270.11169434	9.76021385193
1270.55773926	0.843752980232
1271.00390625	18.7559833527
1271.44995117	8.21226406097
1271.89587402	19.2655830383
1272.34191895	7.76390361786
1272.78979492	-2.42677307129
1273.23571777	18.1812667847
1273.6817627	13.6861886978
1274.12768555	13.7385892868
1274.57348633	7.91923379898
1275.01940918	10.0078411102
1275.46520996	11.9425497055
1275.91113281	13.5321931839
1276.35693359	19.8785457611
1276.8026123	8.16924190521
1277.24841309	2.2458281517
1277.69421387	8.26878643036
1278.13989258	14.3627710342
1278.58557129	20.717420578
1279.03125	19.185836792
1279.47692871	10.5137548447
1279.92248535	12.7956209183
1280.36816406	10.904715538
1280.8137207	13.320441246
1281.25927734	13.1478395462
1281.70483398	9.01747608185
1282.15026855	6.17418527603
1282.5958252	7.25528526306
1283.04125977	7.54657506943
1283.48669434	13.7029008865
1283.93212891	7.59347581863
1284.37744141	10.9336538315
1284.82287598	11.9463825226
1285.26818848	8.33036804199
1285.71350098	41.5663795471
1286.15881348	98.7425079346
1286.60412598	48.2263069153
1287.04748535	17.1767501831
1287.49279785	11.4099702835
1287.93798828	8.92539787292
1288.38317871	23.5623855591
1288.82836914	15.8475551605
1289.27355957	2.72891449928
1289.71862793	7.29974842072
1290.16369629	16.1467857361
1290.60693359	19.1498165131
1291.05200195	12.3799781799
1291.49707031	21.6122016907
1291.9420166	15.8993663788
1292.38708496	5.16925191879
1292.83203125	21.8761177063
1293.27697754	-5.98736524582
1293.7199707	12.5563983917
1294.16491699	10.544924736
1294.60974121	13.4643058777
1295.0546875	9.95502376556
1295.49951172	9.3263835907
1295.94238281	14.2082519531
1296.38720703	21.1733512878
1296.83190918	11.18019104
1297.2767334	14.5292882919
1297.71948242	7.35672330856
1298.16418457	10.3119153976
1298.60888672	14.3061218262
1299.05358887	11.9054527283
1299.49816895	9.56360721588
1299.94091797	20.9539012909
1300.38549805	22.5080184937
1300.83007813	17.6314048767
1301.27270508	8.10385990143
1301.71728516	4.82101392746
1302.16174316	9.00280475616
1302.60620117	12.908744812
1303.04882813	9.37996006012
1303.49316406	16.7207546234
1303.93762207	8.46606636047
1304.38012695	16.2218227386
1304.82446289	9.08898830414
1305.26879883	6.461602211
1305.71130371	9.90393543243
1306.15551758	9.37543964386
1306.59985352	1.52299380302
1307.04223633	15.6436281204
1307.4864502	18.194196701
1307.93066406	11.4427042007
1308.3729248	-0.0496118962765
1308.81713867	5.821788311
1309.25939941	7.80424785614
1309.70349121	0.346987128258
1310.14758301	7.01708602905
1310.58972168	10.2722043991
1311.03381348	0.8327870965
1311.47595215	15.0835666656
1311.91992188	17.0345554352
1312.3638916	7.58034753799
1312.80603027	10.9182701111
1313.25	13.7410306931
1313.6920166	8.09819984436
1314.13586426	10.1993751526
1314.57788086	16.3942832947
1315.02172852	18.287437439
1315.46557617	7.59819459915
1315.9074707	1.99795985222
1316.35119629	1.86326289177
1316.79309082	9.68573379517
1317.23681641	10.8481464386
1317.67871094	16.6001853943
1318.12231445	7.48247814178
1318.56420898	9.41978645325
1319.0078125	3.44897127151
1319.44958496	12.4183311462
1319.89318848	29.1482048035
1320.33483887	16.187664032
1320.77844238	12.1859388351
1321.22009277	2.2925786972
1321.66174316	14.2859659195
1322.10522461	22.5020580292
1322.54675293	12.8951349258
1322.99023438	4.47264480591
1323.4317627	17.9803218842
1323.87512207	10.6977300644
1324.31665039	10.4918460846
1324.75817871	13.5623989105
1325.20141602	23.4802894592
1325.64294434	15.5588102341
1326.08618164	17.1973896027
1326.52758789	13.6066684723
1326.96887207	9.32501888275
1327.41210938	17.1272201538
1327.85351563	9.14282417297
1328.29663086	16.2421379089
1328.73791504	17.5735378265
1329.17919922	12.3752756119
1329.62231445	33.0228729248
1330.06347656	14.7828922272
1330.50463867	11.5679521561
1330.94775391	16.0207748413
1331.38879395	3.30778574944
1331.82995605	6.86434459686
1332.27294922	7.52607536316
1332.71398926	20.7002162933
1333.1550293	21.5107517242
1333.59802246	13.0380973816
1334.03894043	9.90526771545
1334.47998047	7.29408788681
1334.92089844	16.7369384766
1335.36376953	15.0609292984
1335.8046875	21.9412956238
1336.24560547	17.987203598
1336.68640137	12.5067138672
1337.12915039	22.960609436
1337.57006836	4.41783952713
1338.01086426	23.9153957367
1338.45166016	24.0283432007
1338.89428711	15.9563875198
1339.33496094	16.5170021057
1339.77575684	15.2684440613
1340.21643066	15.0294713974
1340.65893555	10.0976200104
1341.09960938	18.9721031189
1341.5402832	28.0202922821
1341.98083496	9.8296661377
1342.42138672	23.672372818
1342.86206055	19.1306190491
1343.30444336	7.06656312943
1343.74499512	10.2552022934
1344.1854248	18.4016990662
1344.62597656	16.4375534058
1345.06640625	12.0392436981
1345.50683594	12.8614234924
1345.94909668	18.3320960999
1346.38952637	24.3610782623
1346.82983398	5.98758411407
1347.2701416	5.96276807785
1347.71044922	15.6239118576
1348.15075684	24.3579826355
1348.59106445	26.9696712494
1349.03137207	3.55706167221
1349.47155762	9.58714962006
1349.91174316	13.9887590408
1350.35388184	-0.375470250845
1350.79394531	4.75089263916
1351.23413086	13.2310152054
1351.67431641	9.41903495789
1352.11437988	7.32173967361
1352.55444336	7.05612611771
1352.99450684	9.82294273376
1353.43457031	8.28320121765
1353.87451172	22.7095565796
1354.3145752	16.1193904877
1354.7545166	13.2924470901
1355.19445801	14.0398750305
1355.63439941	18.9093456268
1356.07434082	11.8016796112
1356.51416016	20.333524704
1356.95397949	6.3260436058
1357.39379883	15.1751718521
1357.83361816	20.4359645844
1358.2734375	14.2784700394
1358.71325684	22.4140529633
1359.1529541	16.0519504547
1359.59265137	13.2735204697
1360.03234863	19.8165531158
1360.4720459	8.13125038147
1360.91174316	4.51533937454
1361.35131836	20.1800727844
1361.7890625	14.8088912964
1362.22875977	6.44584608078
1362.66833496	9.9317483902
1363.10778809	-2.57904338837
1363.54736328	14.7150964737
1363.98681641	16.6542682648
1364.42626953	17.1325111389
1364.86584473	27.7506523132
1365.30517578	9.62430763245
1365.74279785	19.5074462891
1366.18212891	14.3805160522
1366.62158203	-0.4577704072
1367.06091309	24.7858734131
1367.50024414	13.4744195938
1367.9395752	21.7373867035
1368.37878418	11.4969577789
1368.81616211	6.78664159775
1369.25549316	0.387251675129
1369.69470215	16.0114479065
1370.13378906	0.823657214642
1370.57299805	18.9998397827
1371.01025391	22.2967071533
1371.44946289	5.31741952896
1371.8885498	7.93215465546
1372.32763672	16.0422172546
1372.76672363	12.2923192978
1373.20385742	10.7016134262
1373.64282227	20.6021022797
1374.08190918	18.8115768433
1374.52087402	23.8833866119
1374.95788574	12.274230957
1375.39685059	15.085111618
1375.83581543	20.1882591248
1376.2746582	16.2838687897
1376.71166992	13.9780454636
1377.1505127	17.9773406982
1377.58935547	11.2020683289
1378.02624512	17.7340965271
1378.46508789	14.2518539429
1378.90380859	19.2885627747
1379.3425293	18.7616443634
1379.77941895	9.35317230225
1380.21801758	10.5410957336
1380.65673828	11.9413290024
1381.09350586	15.6485414505
1381.53210449	13.3424129486
1381.97070313	7.42083597183
1382.4074707	9.50245857239
1382.84594727	11.2081356049
1383.28271484	10.8192901611
1383.72119141	9.27032279968
1384.15966797	13.2235193253
1384.59631348	9.44772529602
1385.03466797	52.3041725159
1385.47314453	-3.04748272896
1385.90966797	17.4692134857
1386.34802246	8.77007102966
1386.7845459	18.1897029877
1387.22290039	22.6153640747
1387.65930176	7.97101020813
1388.09765625	16.4821643829
1388.53588867	86.5696334839
1388.97229004	106.342140198
1389.41052246	41.265953064
1389.84680176	11.7650566101
1390.28503418	16.983335495
1390.72131348	12.4853973389
1391.15942383	7.98068189621
1391.59570313	20.5418510437
1392.03381348	21.3888454437
1392.47009277	12.251121521
1392.90808105	21.9438400269
1393.34423828	-5.02181529999
1393.78222656	17.7819423676
1394.21838379	-1.13585019112
1394.65637207	8.4640007019
1395.09240723	12.3877010345
1395.53039551	11.4354963303
1395.96643066	19.2374916077
1396.40429688	-1.60113012791
1396.84020996	1.93901360035
1397.27807617	24.0085887909
1397.71398926	2.18647694588
1398.15002441	14.6998701096
1398.58776855	9.21686935425
1399.02355957	12.1929979324
1399.46130371	7.71284389496
1399.8972168	15.2532806396
1400.33300781	10.5361862183
1400.77062988	19.6162204742
1401.2064209	18.9734268188
1401.64404297	12.6164112091
1402.07983398	0.883543372154
1402.51550293	7.21521663666
1402.95300293	1.32790648937
1403.38867188	9.89078235626
1403.82434082	14.6795778275
1404.26184082	16.6389751434
1404.6973877	12.2140684128
1405.1348877	20.730096817
1405.57043457	7.34374380112
1406.00598145	14.6156721115
1406.44152832	11.3528862
1406.87878418	5.08118915558
1407.31433105	10.7313899994
1407.74975586	16.4306640625
1408.18701172	8.24352931976
1408.62243652	21.0651874542
1409.05786133	8.15362930298
1409.49499512	21.2239398956
1409.93041992	29.1448364258
1410.36572266	29.2469882965
1410.80102539	15.8173332214
1411.23815918	16.2939281464
1411.67333984	22.1490879059
1412.10864258	10.0053377151
1412.54382324	14.5535135269
1412.98083496	0.640442609787
1413.41601563	2.76193356514
1413.85119629	13.8537321091
1414.28625488	16.5317935944
1414.72143555	19.4618434906
1415.1583252	17.9686565399
1415.59338379	6.84991312027
1416.02844238	8.28770542145
1416.46337891	6.70023393631
1416.8984375	17.2452907562
1417.33337402	6.55670261383
1417.7701416	4.61705970764
1418.20507813	2.08021378517
1418.64001465	2.80404782295
1419.07495117	9.05204677582
1419.50976563	4.39982032776
1419.94458008	7.26729679108
1420.37939453	14.8708429337
1420.81604004	15.7231998444
1421.25085449	8.86742019653
1421.68566895	16.3544502258
1422.12036133	13.6657209396
1422.55505371	1.3876042366
1422.98974609	10.075334549
1423.42443848	12.6084861755
1423.85900879	10.5966615677
1424.29370117	12.6761131287
1424.72827148	6.93610620499
1425.1628418	12.8925189972
1425.59924316	8.81323432922
1426.03381348	12.823182106
1426.46826172	11.6393289566
1426.90283203	2.10935139656
1427.33728027	11.6667537689
1427.77172852	3.830098629
1428.20617676	4.02217388153
1428.640625	11.564447403
1429.07495117	7.30583953857
1429.50927734	10.1537094116
1429.94360352	8.53395462036
1430.37792969	5.86527442932
1430.81225586	14.5659370422
1431.24658203	19.9580841064
1431.68078613	11.110786438
1432.11499023	7.51410722733
1432.54919434	9.28211688995
1432.98339844	3.43721008301
1433.41577148	15.8397722244
1433.84985352	19.6281986237
1434.28405762	19.7858886719
1434.71813965	9.97119522095
1435.15222168	12.5225696564
1435.58630371	12.4910926819
1436.02026367	5.46005868912
1436.4543457	10.3299446106
1436.88830566	15.1338586807
1437.32226563	18.7508392334
1437.75622559	21.9451026917
1438.18835449	11.9312105179
1438.62219238	14.8885326385
1439.05615234	18.2312431335
1439.48999023	21.0118618011
1439.92382813	1.34587681293
1440.35766602	7.1983704567
1440.79150391	10.5611591339
1441.22338867	-5.90742778778
1441.65710449	21.3511676788
1442.09094238	11.1073627472
1442.5246582	11.2613334656
1442.95825195	14.5377426147
1443.39196777	3.12423944473
1443.82373047	17.9802799225
1444.25744629	10.4313497543
1444.69104004	10.0093574524
1445.12463379	9.82539653778
1445.55810547	23.9173488617
1445.98986816	10.1971817017
1446.42333984	21.7130451202
1446.85681152	10.0122089386
1447.2902832	13.7577514648
1447.72192383	8.26047515869
1448.15539551	13.8323554993
1448.58874512	8.29766845703
1449.0222168	19.6668128967
1449.45373535	9.14014911652
1449.88708496	13.8142127991
1450.3203125	-0.407312899828
1450.75183105	18.0363998413
1451.18505859	4.87972545624
1451.6184082	7.58187007904
1452.04980469	16.3748035431
1452.48303223	12.748503685
1452.9161377	6.39845514297
1453.34753418	20.2662258148
1453.78063965	14.9686965942
1454.21374512	13.6575021744
1454.64501953	9.98523712158
1455.078125	13.1416912079
1455.51123047	11.9451675415
1455.94238281	0.409331977367
1456.37548828	12.4077186584
1456.80847168	9.3168296814
1457.23962402	12.4942312241
1457.67248535	13.2436494827
1458.1036377	3.9220688343
1458.53649902	4.70258331299
1458.96948242	8.18911170959
1459.4005127	13.8169975281
1459.83337402	20.1221694946
1460.26428223	-0.537085533142
1460.69714355	12.7101974487
1461.12805176	7.31622219086
1461.56079102	7.36702728271
1461.99353027	6.77582979202
1462.42443848	9.78739070892
1462.85717773	16.9638061523
1463.28796387	16.7808570862
1463.72070313	6.03223562241
1464.15148926	3.20548796654
1464.58410645	18.6339015961
1465.01477051	12.8489236832
1465.4473877	10.5178394318
1465.87805176	11.2233543396
1466.31066895	23.6931114197
1466.74133301	12.4633741379
1467.17370605	14.5790739059
1467.60437012	23.4020347595
1468.03686523	5.06915235519
1468.46740723	17.3660984039
1468.89978027	11.3365936279
1469.33032227	17.9507770538
1469.76086426	3.62579083443
1470.1932373	22.219877243
1470.62365723	13.6911411285
1471.0559082	0.468364089727
1471.4864502	23.8033847809
1471.91687012	14.8976793289
1472.34899902	18.7310009003
1472.77941895	10.8390855789
1473.21154785	17.384853363
1473.64196777	7.90208816528
1474.07226563	20.128698349
1474.50427246	20.5358276367
1474.93457031	9.74082279205
1475.36669922	22.7161808014
1475.796875	18.9090461731
1476.22705078	10.3789548874
1476.65905762	8.73822021484
1477.0892334	21.5515022278
1477.51940918	31.893699646
1477.95129395	15.5119342804
1478.38146973	12.7335357666
1478.81152344	6.9646115303
1479.24157715	5.69772052765
1479.67333984	16.1128425598
1480.10339355	17.9591884613
1480.5333252	13.9626264572
1480.96520996	19.3898983002
1481.3951416	12.2604999542
1481.82507324	1.14102935791
1482.25488281	6.08963441849
1482.68664551	4.11834955215
1483.11645508	4.05241155624
1483.54638672	16.9275989532
1483.97619629	15.7559652328
1484.40771484	7.47023105621
1484.83752441	16.2963275909
1485.26733398	11.510471344
1485.69702148	10.4756193161
1486.12854004	19.4318656921
1486.55822754	13.1990089417
1486.98791504	9.81846427917
1487.41760254	10.4826078415
1487.84716797	21.4663257599
1488.2767334	11.2626609802
1488.70812988	7.54759931564
1489.13769531	22.1571979523
1489.56726074	0.980821311474
1489.99682617	14.2210388184
1490.42626953	1.58278894424
1490.85571289	12.6827745438
1491.2869873	11.8043260574
1491.71643066	18.0417671204
1492.14587402	14.3704481125
1492.57519531	24.7225437164
1493.00463867	7.8467206955
1493.43395996	25.6020851135
1493.86328125	12.8460617065
1494.29260254	15.1809968948
1494.72180176	6.59228849411
1495.15112305	1.98741650581
1495.58215332	16.2476329803
1496.01135254	8.66403484344
1496.44055176	24.9866046906
1496.86975098	-6.61193323135
1497.2989502	11.7440834045
1497.72802734	11.2087545395
1498.15710449	11.1277828217
1498.58630371	17.0641536713
1499.01525879	15.4018163681
1499.44433594	3.8985915184
1499.87341309	0.422630250454
1500.30236816	7.09299898148
1500.73132324	16.9140300751
1501.16027832	15.3680753708
1501.5892334	17.1555671692
1502.01818848	2.39771413803
1502.44714355	19.1604862213
1502.87597656	18.5681419373
1503.30480957	13.3289260864
1503.73364258	13.4145736694
1504.16247559	29.4003944397
1504.59130859	31.3418617249
1505.02001953	9.84937572479
1505.44873047	13.4023647308
1505.87561035	26.0556526184
1506.30432129	20.4443817139
1506.73303223	21.9853134155
1507.16174316	24.9522399902
1507.59033203	14.6882953644
1508.01904297	12.6649694443
1508.44763184	19.6838264465
1508.8762207	12.67882061
1509.3046875	23.737039566
1509.73144531	16.5353507996
1510.15991211	24.8371887207
1510.58837891	19.4301338196
1511.01696777	8.45889282227
1511.4453125	21.4107017517
1511.8737793	24.376127243
1512.30224609	14.7681255341
1512.72875977	16.8668022156
1513.15710449	15.0975856781
1513.58544922	3.88840126991
1514.01379395	25.7427215576
1514.44213867	15.8388195038
1514.86853027	15.3047866821
1515.29675293	9.16817951202
1515.72509766	11.7790613174
1516.15332031	12.9783124924
1516.5814209	5.52764320374
1517.0078125	11.1997451782
1517.43591309	12.6973161697
1517.86413574	13.9185914993
1518.29223633	18.612657547
1518.71850586	14.2758560181
1519.14660645	11.8380174637
1519.57458496	9.38985157013
1520.00268555	6.8490023613
1520.42883301	1.28527379036
1520.85681152	3.22873258591
1521.28479004	-1.95298171043
1521.7109375	4.41381883621
1522.13879395	7.55962610245
1522.56665039	8.8179063797
1522.99279785	14.9031858444
1523.4206543	11.0659561157
