# Supplementary material for: Deep CO2 in the end-Triassic Central Atlantic Magmatic Province
Source: Nat Commun. 2020 Apr 7;11:1670. doi: 10.1038/s41467-020-15325-6 (PMC7138847; doi:10.1038/s41467-020-15325-6)
Supplement: Supplementary file 3 — Source Data 1 [file 41467_2020_15325_MOESM3_ESM.zip › CO2/NS9I_3Px_Incl2_Bubble1_CO2.txt]

1069.11206055	9.51286125183
1069.57421875	13.7220964432
1070.03442383	15.1956949234
1070.49658203	1.16741033825e-020
1070.95861816	7.93935823441
1071.41870117	2.86490154266
1071.8807373	16.6296272278
1072.34082031	10.108874321
1072.80285645	2.04490756989
1073.26281738	13.4276313782
1073.72473145	4.01628494263
1074.18481445	10.8855800629
1074.64660645	15.8622741699
1075.10852051	8.08154582977
1075.56848145	4.18686151505
1076.03027344	9.11607551575
1076.4901123	14.3356971741
1076.9519043	9.85015296936
1077.41174316	15.6000823975
1077.87341309	9.37368392944
1078.33312988	18.2978610992
1078.7947998	19.6927661896
1079.2545166	18.9231796265
1079.7142334	14.0376901627
1080.17590332	10.08867836
1080.63549805	12.5381355286
1081.0970459	16.7109355927
1081.55664063	13.6346311569
1082.01818848	25.0707874298
1082.47766113	15.058549881
1082.93920898	24.905752182
1083.39868164	15.7432756424
1083.8581543	26.2580833435
1084.31958008	22.1472835541
1084.77893066	36.8133621216
1085.24023438	25.5572605133
1085.69970703	29.8777236938
1086.15905762	35.1624603271
1086.62036133	24.3355007172
1087.07958984	30.9617881775
1087.54089355	30.5475082397
1088.00012207	24.390171051
1088.45935059	38.1363296509
1088.92053223	37.1808280945
1089.37963867	40.092540741
1089.83886719	39.5412788391
1090.29992676	35.1745262146
1090.7590332	25.7197628021
1091.21813965	47.4449462891
1091.67919922	40.9471092224
1092.13818359	27.8702659607
1092.59729004	36.9505729675
1093.05810547	25.3862037659
1093.51708984	46.8828964233
1093.97607422	31.8175563812
1094.43701172	48.3258209229
1094.89587402	43.9281196594
1095.35473633	35.0380630493
1095.81359863	41.1996536255
1096.27441406	49.9106292725
1096.7331543	53.709903717
1097.1920166	47.1474876404
1097.65270996	42.6353607178
1098.1114502	53.2928619385
1098.57019043	49.1516838074
1099.02880859	48.6159858704
1099.48754883	48.9155578613
1099.94812012	53.7849197388
1100.40673828	62.0187606812
1100.86535645	51.3997955322
1101.32385254	53.3198242188
1101.78430176	41.28748703
1102.24291992	57.9649848938
1102.70141602	56.4533615112
1103.15991211	56.6062850952
1103.61828613	53.5158729553
1104.07873535	57.9089889526
1104.53710938	43.3713302612
1104.9954834	54.1108436584
1105.45385742	60.9282417297
1105.91223145	58.9167747498
1106.3704834	64.4321975708
1106.82885742	56.0360374451
1107.28894043	53.6638565063
1107.74719238	60.3559989929
1108.20544434	56.30991745
1108.66369629	61.4419822693
1109.12182617	61.5878868103
1109.57995605	70.5734176636
1110.03808594	67.7285842896
1110.49621582	54.8389511108
1110.95617676	73.1117782593
1111.41430664	68.5736846924
1111.87231445	56.1621704102
1112.33032227	63.5349731445
1112.78833008	70.5751953125
1113.24621582	63.2796897888
1113.70422363	79.3163375854
1114.16210938	67.111289978
1114.61999512	69.0720825195
1115.07788086	71.8461074829
1115.5357666	58.9450683594
1115.99353027	70.2564544678
1116.45129395	69.8304290771
1116.90905762	65.034538269
1117.36682129	67.3314743042
1117.82458496	68.4847106934
1118.28222656	64.8983764648
1118.73999023	72.224067688
1119.19763184	77.6865692139
1119.65527344	71.1751174927
1120.11291504	83.5146408081
1120.57043457	67.4968032837
1121.0279541	56.9807624817
1121.48547363	69.4335174561
1121.94299316	70.5547332764
1122.4005127	66.6252670288
1122.85803223	61.5670433044
1123.31542969	68.2140045166
1123.77282715	59.0713157654
1124.23022461	59.420955658
1124.68762207	69.6916732788
1125.14501953	73.6002426147
1125.60229492	71.5862121582
1126.05957031	72.8620147705
1126.5168457	70.9689025879
1126.97412109	65.7949676514
1127.42944336	61.5785942078
1127.88659668	57.2015304565
1128.34387207	66.3691329956
1128.80102539	62.0144805908
1129.25805664	61.4566001892
1129.71520996	62.0812072754
1130.17236328	59.1946525574
1130.62939453	60.6869087219
1131.08447266	63.6830635071
1131.54150391	52.1850547791
1131.99853516	65.3274841309
1132.45544434	48.0062866211
1132.91247559	52.3693313599
1133.36938477	47.656867981
1133.82629395	51.8050460815
1134.28125	45.8788757324
1134.73803711	47.8399353027
1135.19482422	43.918598175
1135.6517334	40.3977470398
1136.10852051	47.5290718079
1136.56335449	42.9497756958
1137.02001953	49.4396972656
1137.47680664	35.2880554199
1137.93347168	41.8911819458
1138.38818359	44.224571228
1138.84484863	44.4968299866
1139.3013916	42.7795410156
1139.75805664	41.7845954895
1140.21264648	35.3374633789
1140.66918945	30.1693134308
1141.12573242	33.8367156982
1141.58227539	34.2157173157
1142.03686523	32.377571106
1142.49328613	35.6370124817
1142.94970703	30.8809432983
1143.40612793	34.6477584839
1143.8605957	30.7752914429
1144.31689453	25.3085594177
1144.77331543	34.9158782959
1145.22766113	31.7734222412
1145.68395996	24.631565094
1146.14025879	24.9445610046
1146.59460449	27.9208240509
1147.05078125	23.1045475006
1147.50695801	26.1339912415
1147.96118164	30.4241695404
1148.4173584	28.736415863
1148.87341309	31.1198101044
1149.32763672	22.4532299042
1149.78369141	16.3472595215
1150.23974609	14.1588344574
1150.69396973	15.9278335571
1151.14990234	18.8953266144
1151.60400391	22.2202796936
1152.05993652	21.1330852509
1152.51586914	17.271364212
1152.96984863	24.8351516724
1153.42578125	11.9820137024
1153.87976074	16.5179519653
1154.33557129	17.0627250671
1154.78942871	17.0191993713
1155.24523926	22.0079727173
1155.7010498	13.5278692245
1156.15490723	11.0554208755
1156.6105957	8.82641887665
1157.06433105	19.3609371185
1157.52001953	15.5185937881
1157.97375488	4.46229553223
1158.42944336	15.4906988144
1158.88317871	12.603764534
1159.33874512	10.2953329086
1159.7923584	11.9904823303
1160.2479248	5.9121556282
1160.70153809	18.3157730103
1161.15698242	10.7264041901
1161.6105957	10.0184087753
1162.06604004	16.6914405823
1162.51953125	12.9090385437
1162.97485352	5.84701442719
1163.42834473	11.8391742706
1163.88366699	14.2219295502
1164.3371582	11.7404956818
1164.79248047	7.48778295517
1165.24584961	19.0647201538
1165.69909668	11.0721082687
1166.15441895	10.9111261368
1166.60766602	14.3722362518
1167.06286621	14.1407051086
1167.51611328	19.1188144684
1167.97119141	11.1320295334
1168.42443848	14.1413993835
1168.87768555	21.7063293457
1169.33276367	10.8465614319
1169.78588867	17.6163330078
1170.24084473	10.7796993256
1170.69396973	6.5284204483
1171.14709473	1.30891120434
1171.60192871	11.6514148712
1172.05505371	19.4569778442
1172.50805664	13.6649742126
1172.96289063	6.82058858871
1173.41589355	11.7483711243
1173.86877441	15.9590587616
1174.3236084	19.3206825256
1174.77648926	13.5213384628
1175.22937012	9.12218761444
1175.68408203	11.1355705261
1176.13684082	8.29747200012
1176.58972168	10.631020546
1177.04431152	9.51111412048
1177.49707031	9.72655391693
1177.9498291	12.668759346
1178.40246582	8.56698894501
1178.85705566	8.897356987
1179.30969238	7.27446317673
1179.7623291	8.38947582245
1180.21679688	13.3460960388
1180.66943359	10.7599306107
1181.12194824	11.1529283524
1181.57446289	12.6765937805
1182.02893066	8.17712020874
1182.48144531	8.04809761047
1182.93383789	9.18782329559
1183.38635254	13.6940927505
1183.83874512	11.9874820709
1184.29309082	16.1218605042
1184.74536133	6.88742876053
1185.19775391	6.28033542633
1185.65002441	13.0800218582
1186.10241699	10.9839086533
1186.55651855	11.9338560104
1187.00878906	18.3890743256
1187.46105957	9.92444038391
1187.91320801	13.1801509857
1188.36547852	9.77451515198
1188.81762695	14.1659736633
1189.27160645	19.3224697113
1189.72375488	8.77671432495
1190.17590332	13.2690391541
1190.62792969	10.4254579544
1191.07995605	10.6131792068
1191.53198242	5.67066907883
1191.98400879	12.7878360748
1192.43603516	11.5292520523
1192.88977051	4.32655906677
1193.34179688	14.3654289246
1193.79370117	8.6529750824
1194.24560547	7.15878248215
1194.6973877	12.0033502579
1195.14929199	16.1240158081
1195.60107422	8.56295871735
1196.05285645	9.82940292358
1196.50463867	10.696811676
1196.9564209	14.3585109711
1197.40808105	0.155034393072
1197.85974121	6.91731929779
1198.31152344	11.0742893219
1198.76306152	15.6761903763
1199.21472168	13.7932806015
1199.66638184	14.4462738037
1200.11791992	12.553650856
1200.56945801	16.766166687
1201.02099609	18.8330230713
1201.47253418	14.9568519592
1201.92407227	11.6775941849
1202.37548828	14.7156457901
1202.8269043	16.2943286896
1203.27832031	4.43771457672
1203.72973633	3.5180208683
1204.18115234	13.1283197403
1204.63244629	15.2225027084
1205.0838623	16.729839325
1205.53515625	11.0888757706
1205.9864502	9.07074928284
1206.43762207	10.6534910202
1206.88891602	15.6913814545
1207.34008789	15.2279863358
1207.79125977	15.0317525864
1208.24243164	13.2400922775
1208.69360352	9.58868694305
1209.14282227	-1.15391281861e-019
1209.59399414	10.5136480331
1210.04504395	7.8700003624
1210.49609375	18.5402259827
1210.94714355	11.6145906448
1211.39807129	15.3637332916
1211.84912109	14.4481630325
1212.30004883	17.4858627319
1212.74914551	3.42028236389
1213.20007324	12.5852336884
1213.65087891	19.1146297455
1214.10180664	16.7578964233
1214.5526123	17.1824016571
1215.00341797	20.2654342651
1215.45239258	9.74242687225
1215.90307617	14.3238315582
1216.35388184	11.6415615082
1216.80456543	7.06581163406
1217.25524902	8.32674026489
1217.70410156	20.3170871735
1218.15478516	17.5505218506
1218.60534668	12.6133155823
1219.05603027	9.40456867218
1219.5065918	14.3731870651
1219.95532227	12.6938791275
1220.40576172	17.1528930664
1220.85632324	15.0177898407
1221.30688477	14.7749500275
1221.75537109	9.05408287048
1222.20581055	14.2243890762
1222.65625	14.3164720535
1223.10668945	14.0470294952
1223.55517578	11.6501092911
1224.00549316	9.28751373291
1224.45593262	10.7717580795
1224.90429688	11.6754989624
1225.35461426	10.9203233719
1225.80480957	18.3022899628
1226.25317383	15.125582695
1226.70349121	7.56605482101
1227.15368652	20.6527042389
1227.60192871	15.5715513229
1228.05212402	19.7885227203
1228.50219727	8.27743434906
1228.95043945	8.05210781097
1229.4005127	12.69672966
1229.85058594	17.7405071259
1230.29870605	12.6631889343
1230.7487793	12.4096679688
1231.19873047	12.7827014923
1231.64685059	11.0941848755
1232.09680176	15.2152338028
1232.5447998	15.1364364624
1232.99475098	9.45748138428
1233.44458008	16.5786724091
1233.89257813	14.9579000473
1234.34240723	17.4077396393
1234.7902832	14.2980928421
1235.2401123	12.4591960907
1235.68981934	18.4471511841
1236.13769531	13.3984699249
1236.58740234	10.8358669281
1237.03515625	18.7732887268
1237.48486328	9.8763256073
1237.93261719	11.745092392
1238.38220215	5.25769901276
1238.82995605	9.59868335724
1239.27954102	10.4531602859
1239.72717285	17.2387466431
1240.17675781	7.99397277832
1240.62438965	14.877620697
1241.07385254	12.6213054657
1241.52148438	9.13918685913
1241.9708252	12.462893486
1242.41845703	12.2221317291
1242.86779785	19.1893501282
1243.31530762	16.5089492798
1243.76464844	8.57830429077
1244.21203613	14.1353960037
1244.66137695	12.6698389053
1245.10876465	16.3840503693
1245.5579834	14.195567131
1246.00537109	17.363319397
1246.45275879	9.96962928772
1246.90185547	11.7379150391
1247.34912109	15.1627321243
1247.79833984	12.5511846542
1248.24560547	17.5723743439
1248.69274902	10.0599756241
1249.1418457	16.6461029053
1249.58898926	10.3946323395
1250.03808594	16.7569389343
1250.48510742	15.0178041458
1250.93225098	6.91410112381
1251.38122559	18.8124866486
1251.82824707	9.10283470154
1252.27526855	9.6707239151
1252.72424316	11.9932947159
1253.17114258	11.6652574539
1253.61816406	16.2368431091
1254.0670166	15.3797969818
1254.51391602	13.7536668777
1254.96081543	4.36924743652
1255.4095459	2.00773906708
1255.85632324	11.1851854324
1256.30322266	15.9101686478
1256.75183105	8.451587677
1257.1986084	14.6177663803
1257.64538574	17.5978851318
1258.09399414	14.622833252
1258.54077148	12.4842014313
1258.98742676	6.40165472031
1259.43408203	11.3146543503
1259.88256836	12.9857845306
1260.32922363	5.21322059631
1260.77587891	10.3200340271
1261.22241211	7.15457248688
1261.67089844	15.9066400528
1262.11743164	18.4951477051
1262.56384277	20.7107124329
1263.01037598	18.2301235199
1263.45678711	15.3222389221
1263.90515137	10.9805259705
1264.3515625	14.0230302811
1264.79797363	18.0549278259
1265.2442627	17.7570533752
1265.69067383	10.6873283386
1266.13891602	16.1233196259
1266.58520508	18.8089942932
1267.03149414	20.9478378296
1267.47766113	8.82551765442
1267.9239502	17.143201828
1268.37011719	17.3504104614
1268.8182373	23.4343338013
1269.2644043	14.9619665146
1269.71057129	18.3681354523
1270.15661621	12.3979511261
1270.6027832	14.1292257309
1271.04882813	20.2576389313
1271.49487305	10.9636411667
1271.94091797	11.1906375885
1272.38879395	18.4866695404
1272.8347168	15.159075737
1273.28076172	17.0880336761
1273.72668457	14.2119922638
1274.17260742	14.4637517929
1274.61853027	16.6624469757
1275.06433105	17.3083724976
1275.51025391	10.5849294662
1275.95605469	16.0403385162
1276.40185547	13.3422632217
1276.84765625	20.4242782593
1277.29333496	17.4482097626
1277.73913574	10.231549263
1278.18481445	17.4666862488
1278.63049316	5.86922216415
1279.07617188	8.75365447998
1279.52185059	10.549741745
1279.96740723	11.6156291962
1280.41308594	11.9683637619
1280.85864258	7.36737823486
1281.30419922	13.8758125305
1281.74975586	13.8550653458
1282.19519043	9.38899040222
1282.64074707	18.1908626556
1283.08618164	11.0202350616
1283.53161621	14.0914020538
1283.97705078	11.2375030518
1284.42236328	17.6013507843
1284.86779785	2.24143481255
1285.31311035	3.3676867485
1285.75842285	11.4409198761
1286.20373535	17.0288639069
1286.64904785	58.0936851501
1287.09436035	28.2990570068
1287.53771973	10.0676364899
1287.98291016	13.0092010498
1288.42810059	9.08823299408
1288.87329102	9.34676361084
1289.31835938	13.407617569
1289.7635498	20.2132835388
1290.20861816	2.36444615015e-019
1290.65368652	14.3337135315
1291.09692383	2.83359766006
1291.54187012	19.1256904602
1291.98693848	2.10133123398
1292.43188477	10.9936122894
1292.87683105	9.0315656662
1293.32177734	4.09135913849
1293.76489258	10.3954658508
1294.2097168	7.91657829285
1294.65466309	10.8599042892
1295.0994873	2.21854734421
1295.54431152	9.5597038269
1295.98730469	9.00678253174
1296.43200684	10.5615663528
1296.87683105	9.15163993835
1297.3215332	11.6712903976
1297.76623535	12.5183429718
1298.20910645	14.5146875381
1298.65380859	7.0209274292
1299.09838867	15.0926084518
1299.54296875	14.5290136337
1299.98571777	19.3165493011
1300.43029785	16.2509765625
1300.87487793	0.315347373486
1301.31945801	1.453576684
1301.76208496	5.4306435585
1302.20654297	19.9010391235
1302.65100098	9.64923286438
1303.09362793	7.76962661743
1303.53808594	2.73688840866
1303.98242188	16.8148040771
1304.42492676	7.77479362488
1304.8692627	3.72391724586
1305.31359863	12.1485719681
1305.75610352	0.556818068027
1306.20031738	5.74320220947
1306.64465332	7.92682504654
1307.08703613	12.5648584366
1307.53125	10.8634281158
1307.97546387	5.42107534409
1308.41772461	9.13502025604
1308.86193848	6.09584951401
1309.30603027	9.52830791473
1309.74829102	13.2461261749
1310.19238281	6.05363416672
1310.63452148	1.37939918041
1311.07861328	11.5671367645
1311.52258301	6.93615674973
1311.96472168	13.1845216751
1312.40869141	11.6515483856
1312.85083008	12.0485858917
1313.29467773	12.3290719986
1313.73669434	8.38173961639
1314.18066406	7.87586784363
1314.62451172	6.13468980789
1315.06640625	7.10882616043
1315.51025391	10.7353506088
1315.95214844	3.40251374245
1316.39599609	13.36236763
1316.83789063	3.57789325714
1317.28161621	5.56009960175
1317.72338867	9.05457401276
1318.16711426	7.2522277832
1318.60888672	8.21474933624
1319.05249023	13.8016443253
1319.4942627	6.12618255615
1319.93786621	7.91104459763
1320.3795166	11.6752300262
1320.82312012	9.22054672241
1321.26477051	14.6337404251
1321.70825195	9.03581809998
1322.14990234	13.3931417465
1322.59143066	11.5051956177
1323.03491211	4.33310508728
1323.47644043	10.3142404556
1323.9197998	14.8118152618
1324.36132813	10.7875967026
1324.8046875	10.4302511215
1325.24609375	11.5345783234
1325.68762207	15.9706172943
1326.13085938	6.56341981888
1326.57226563	14.4708309174
1327.01550293	10.5893640518
1327.45678711	13.9562578201
1327.89819336	13.6208229065
1328.34130859	11.4315290451
1328.78259277	13.9514408112
1329.22387695	12.3860731125
1329.66699219	16.6279296875
1330.1081543	21.9115791321
1330.54931641	15.0528583527
1330.99243164	17.0653114319
1331.43347168	16.8957424164
1331.87463379	11.8418989182
1332.31762695	17.2719478607
1332.75866699	20.3151702881
1333.19970703	13.736366272
1333.64257813	16.8861293793
1334.08361816	12.4943094254
1334.5246582	10.6351928711
1334.96557617	11.8581314087
1335.40844727	25.6606407166
1335.84936523	16.2580528259
1336.2902832	15.8159122467
1336.73291016	11.5703620911
1337.17382813	17.7951908112
1337.61462402	10.3053321838
1338.05541992	14.2222499847
1338.49816895	11.2661027908
1338.93884277	15.6609477997
1339.37963867	19.3123054504
1339.8203125	19.4129562378
1340.26098633	12.865858078
1340.70361328	21.837808609
1341.14428711	10.9154748917
1341.58483887	14.1788911819
1342.0255127	13.2019748688
1342.46606445	10.5897359848
1342.90844727	15.9615306854
1343.34899902	15.8738212585
1343.78955078	19.8208389282
1344.23010254	19.0708332062
1344.67053223	15.8618412018
1345.11096191	17.5951099396
1345.5513916	9.02464103699
1345.99365234	19.1647949219
1346.43408203	14.314031601
1346.87438965	15.5481395721
1347.31481934	10.0882873535
1347.75512695	14.2220659256
1348.19543457	15.4012022018
1348.63562012	17.1069221497
1349.07592773	16.4981117249
1349.51611328	19.2935714722
1349.95825195	15.4226179123
1350.3984375	14.1383590698
1350.83862305	12.8998584747
1351.27868652	15.1131458282
1351.71887207	13.6970252991
1352.15893555	15.1358003616
1352.59899902	16.6721839905
1353.0390625	14.5736303329
1353.47912598	7.5957865715
1353.91906738	16.0152587891
1354.35913086	13.9862928391
1354.79907227	7.64584159851
1355.23901367	20.3413829803
1355.67895508	16.1567497253
1356.11877441	18.1575756073
1356.55871582	21.8838863373
1356.99853516	14.6613178253
1357.43835449	10.6348676682
1357.87817383	10.1448659897
1358.31799316	12.0810842514
1358.7578125	12.6957187653
1359.19750977	10.9657201767
1359.63720703	4.40437078476
1360.0769043	12.8303346634
1360.51660156	13.964345932
1360.95629883	12.3827266693
1361.39587402	9.5323972702
1361.83544922	15.8507442474
1362.27319336	7.6291217804
1362.71276855	15.4400596619
1363.15234375	16.405632019
1363.59179688	16.7663078308
1364.03137207	13.0443849564
1364.4708252	17.0061664581
1364.91027832	16.6936244965
1365.34973145	13.4834365845
1365.78918457	8.50450611115
1366.22668457	12.6704063416
1366.66601563	15.1363964081
1367.10534668	13.6945123672
1367.54467773	18.4446659088
1367.98400879	12.732008934
1368.42333984	11.2727279663
1368.86071777	18.8014831543
1369.29992676	10.2053766251
1369.73913574	14.9167194366
1370.17834473	0.118642903864
1370.61743164	10.3929204941
1371.05664063	8.10661125183
1371.49389648	18.1183395386
1371.9329834	12.3702011108
1372.37207031	12.4275169373
1372.81115723	6.69766235352
1373.24829102	7.16130256653
1373.68737793	12.0923891068
1374.12634277	17.8829536438
1374.56530762	13.7151641846
1375.00244141	1.5521761179
1375.44128418	15.1108789444
1375.88024902	14.7930555344
1376.3190918	15.2691450119
1376.75610352	9.48246765137
1377.19494629	10.3434305191
1377.63378906	6.79653167725
1378.07067871	12.335436821
1378.50939941	10.1382846832
1378.94824219	8.58619689941
1379.38696289	19.8768005371
1379.82373047	13.4286317825
1380.26245117	17.1661453247
1380.70117188	11.6324644089
1381.13793945	6.48493719101
1381.57653809	19.8602600098
1382.01513672	7.20919418335
1382.45178223	16.8136177063
1382.89038086	10.8943691254
1383.32702637	12.5480117798
1383.765625	9.75525188446
1384.20410156	1.01379752159
1384.640625	8.82764053345
1385.07910156	43.1966323853
1385.51757813	11.0606050491
1385.95410156	10.0720500946
1386.39245605	16.2666149139
1386.82897949	15.0195808411
1387.26721191	11.0487222672
1387.70373535	8.00968647003
1388.14196777	17.4862327576
1388.58032227	15.2186489105
1389.01672363	50.8198127747
1389.45483398	80.9234619141
1389.89123535	19.7537937164
1390.3293457	7.89029169083
1390.76574707	8.3541097641
1391.20385742	11.9603910446
1391.64013672	9.30463695526
1392.078125	8.65434741974
1392.5144043	6.53741073608
1392.95239258	9.76059055328
1393.38867188	8.71556758881
1393.82666016	5.38764095306
1394.26269531	12.5714244843
1394.70068359	20.8679409027
1395.13684082	-2.48974746934e-019
1395.57470703	16.5220584869
1396.01074219	14.5721187592
1396.4486084	10.2347002029
1396.88464355	9.29352760315
1397.3223877	8.48614883423
1397.75842285	14.2772665024
1398.19433594	8.5243434906
1398.63208008	9.5906829834
1399.06799316	12.4313201904
1399.50561523	9.93603992462
1399.94152832	3.89130711555
1400.37915039	2.93835473061
1400.81494141	9.74282932281
1401.25073242	2.04146003723
1401.68835449	2.73715257645
1402.12402344	6.5502448082
1402.55981445	4.64320850372
1402.99731445	2.01076364517
1403.4329834	0.624415338039
1403.8704834	10.9151105881
1404.30615234	4.56687927246
1404.74169922	11.7945585251
1405.17919922	2.20289611816
1405.61474609	11.2468605042
1406.05029297	8.42991638184
1406.48754883	11.4246120453
1406.9230957	2.01776242256
1407.35852051	12.1244754791
1407.79406738	3.29920768738
1408.23132324	9.91602611542
1408.66674805	3.51418375969
1409.10205078	15.8208885193
1409.53930664	8.26322937012
1409.97460938	14.9668321609
1410.40991211	24.1956710815
1410.84521484	11.7328538895
1411.28234863	10.4792070389
1411.71765137	17.4070167542
1412.15283203	8.22375488281
1412.5880127	15.7112703323
1413.02514648	2.90482020378
1413.46032715	12.0481758118
1413.89538574	10.28536129
1414.33056641	9.02703762054
1414.765625	10.5759716034
1415.20251465	9.7906370163
1415.63757324	1.58415865898
1416.07263184	8.87723731995
1416.50769043	13.3695449829
1416.94262695	9.5872926712
1417.3795166	10.818520546
1417.81445313	2.79602313042
1418.24938965	9.89652729034
1418.6842041	8.35944080353
1419.11914063	14.4390220642
1419.55395508	7.10426616669
1419.9888916	10.4428977966
1420.42553711	13.5235242844
1420.86035156	14.1773080826
1421.29504395	5.98554611206
1421.7298584	16.5583324432
1422.16455078	12.4617090225
1422.59924316	5.88270711899
1423.03393555	5.93975830078
1423.46862793	2.04542326927
1423.90319824	17.426322937
1424.33789063	14.6566934586
1424.77246094	9.64257049561
1425.2088623	4.8179101944
1425.64343262	8.15022277832
1426.07800293	13.2389650345
1426.51245117	14.5527601242
1426.94702148	6.63816595078
1427.38146973	14.6804533005
1427.81591797	11.8898477554
1428.25036621	19.0840301514
1428.68469238	10.0777873993
1429.11914063	17.9388217926
1429.5534668	4.40117311478
1429.98779297	10.7935972214
1430.42211914	4.27215433121
1430.85644531	13.9229879379
1431.29077148	6.50472640991
1431.72497559	17.177614212
1432.15917969	12.6726303101
1432.59338379	13.3587532043
1433.02758789	8.07014369965
1433.46179199	11.9077157974
1433.89404297	9.73043823242
1434.328125	16.7736339569
1434.7623291	15.4925451279
1435.19641113	9.38845539093
1435.63037109	11.7686071396
1436.06445313	8.32283592224
1436.49841309	9.8427362442
1436.93249512	13.7049722672
1437.36645508	12.5535860062
1437.80041504	15.5086240768
1438.23425293	11.676068306
1438.66638184	8.95263195038
1439.10021973	12.333067894
1439.53405762	15.3075971603
1439.96801758	17.4084358215
1440.4017334	8.39242172241
1440.83557129	13.594619751
1441.26928711	11.5947113037
1441.70129395	21.4959888458
1442.13500977	10.2809829712
1442.56872559	1.64188957214
1443.00244141	9.02709388733
1443.43603516	10.0079727173
1443.86791992	10.8612241745
1444.30151367	10.1303453445
1444.73510742	11.8818016052
1445.16870117	4.25163078308
1445.60217285	14.8419427872
1446.03393555	21.0050621033
1446.46740723	13.3838396072
1446.90100098	7.67276191711
1447.33447266	9.66010093689
1447.76599121	12.6587362289
1448.19946289	14.2323560715
1448.6328125	4.17514467239
1449.06628418	8.66029834747
1449.49780273	19.9629364014
1449.93115234	8.59809207916
1450.36437988	14.2013521194
1450.79589844	10.2031164169
1451.22912598	14.0042963028
1451.66247559	12.76014328
1452.09387207	17.3441753387
1452.52709961	9.45188903809
1452.96020508	12.4387264252
1453.39160156	7.95888566971
1453.82470703	10.4364175797
1454.2578125	24.3415336609
1454.68908691	14.964922905
1455.12219238	8.83254337311
1455.55529785	12.8905687332
1455.9864502	12.5625171661
1456.41943359	11.0232181549
1456.85241699	5.55973577499
1457.28356934	7.89810609818
1457.71655273	13.8585090637
1458.14770508	12.4409408569
1458.58056641	18.8945999146
1459.01342773	12.2641468048
1459.44445801	2.21578812599
1459.87731934	14.9449539185
1460.30834961	15.6582069397
1460.74108887	9.82392883301
1461.17211914	8.58138084412
1461.6048584	17.1629829407
1462.03759766	15.692363739
1462.46850586	19.2383003235
1462.90112305	16.7910289764
1463.33203125	11.6331501007
1463.76464844	19.9995880127
1464.19543457	24.117357254
1464.62805176	9.04828834534
1465.05883789	21.0824680328
1465.49133301	18.3911933899
1465.92211914	12.4976291656
1466.35461426	10.8720550537
1466.78527832	12.5016202927
1467.21777344	17.0299377441
1467.64831543	13.5043401718
1468.08081055	11.0128946304
1468.51135254	15.5209598541
1468.94372559	14.7414779663
1469.37426758	22.8929691315
1469.80480957	10.4258232117
1470.23718262	13.6248559952
1470.66760254	20.3654842377
1471.09997559	14.1575975418
1471.53039551	15.9582443237
1471.96264648	19.4815349579
1472.39294434	16.4682445526
1472.82336426	18.6556301117
1473.25549316	15.5938644409
1473.68591309	12.7104635239
1474.11621094	16.2457904816
1474.54821777	18.699131012
1474.97851563	21.17603302
1475.41064453	18.407699585
1475.84082031	15.5483856201
1476.27099609	14.3718929291
1476.70300293	3.93098855019
1477.13317871	10.8326320648
1477.56335449	19.8764781952
1477.99523926	12.9541702271
1478.42529297	16.1689758301
1478.85534668	14.4383420944
1479.28540039	19.857624054
1479.71728516	9.34637928009
1480.14733887	16.5268535614
1480.57727051	10.7484083176
1481.0090332	22.5344200134
1481.43896484	17.1801643372
1481.86889648	17.2882938385
1482.29882813	12.2848854065
1482.73059082	15.1754961014
1483.16040039	12.2311048508
1483.59020996	14.9890804291
1484.02001953	10.516336441
1484.45166016	14.9178686142
1484.88146973	10.2041120529
1485.31115723	14.5750894547
1485.74084473	16.8009090424
1486.17248535	7.46500635147
1486.60217285	14.5035934448
1487.03173828	8.60215568542
1487.46142578	14.1260213852
1487.89099121	15.8342618942
1488.32067871	19.4900608063
1488.7520752	21.5952320099
1489.18164063	10.8968610764
1489.61108398	11.9998893738
1490.04064941	15.3020515442
1490.47009277	13.8466949463
1490.8996582	14.4031324387
1491.33093262	17.3794002533
1491.76025391	15.1978750229
1492.18969727	18.8367347717
1492.61914063	13.9965610504
1493.04846191	13.2591285706
1493.4777832	7.67127180099
1493.90710449	17.8021335602
1494.33642578	14.1387033463
1494.76574707	2.99532025973e-019
1495.19494629	15.1777009964
1495.62597656	14.2915525436
1496.05517578	16.6293983459
1496.484375	13.1831827164
1496.91357422	12.2792186737
1497.34277344	20.6125946045
1497.77185059	9.30754089355
1498.20092773	20.3580303192
1498.63012695	18.4405937195
1499.05908203	20.9214725494
1499.48815918	7.62071371078
1499.91723633	12.9858484268
1500.34619141	14.203578949
1500.77514648	10.6618299484
1501.20410156	17.8307418823
1501.63305664	8.98749637604
1502.06201172	10.2002286911
1502.49084473	18.1626586914
1502.9197998	17.6940383911
1503.34863281	21.4431419373
1503.77746582	17.7898979187
1504.20629883	12.5902509689
1504.63500977	19.3876266479
1505.06384277	18.4682769775
1505.49072266	14.2269506454
1505.91943359	12.2204732895
1506.34814453	10.4013938904
1506.77685547	10.6812314987
1507.20544434	18.24477005
1507.63415527	12.2611017227
1508.06274414	5.60869169235
1508.49133301	12.9911270142
1508.91992188	18.0254631042
1509.34851074	8.56581306458
1509.77514648	18.0619239807
1510.20373535	14.8173713684
1510.63220215	11.7732448578
1511.06066895	8.90043258667
1511.48913574	15.8151655197
1511.91748047	11.0326776505
1512.34594727	3.07657337189
1512.77246094	24.7441749573
1513.20092773	6.46056127548
1513.62927246	15.6163711548
1514.05749512	10.7162046432
1514.48583984	12.3968467712
1514.91223145	15.5800590515
1515.34057617	18.7543983459
1515.76879883	18.0637569427
1516.19702148	16.7771129608
1516.62524414	11.1308431625
1517.05151367	9.37693023682
1517.47973633	9.49301338196
1517.90783691	14.3890190125
1518.3359375	2.40429639816
1518.76220703	4.78082704544
1519.19030762	10.5636148453
1519.61828613	-1.82641479252e-019
1520.04455566	10.0456781387
1520.47253418	10.6046991348
1520.9005127	4.96303844452
1521.32849121	9.54350471497
1521.75463867	6.22958898544
1522.18249512	10.9004335403
1522.61035156	8.65195274353
1523.03649902	16.4139881134
1523.46435547	7.57216024399
