# Supplementary material for: Deep CO2 in the end-Triassic Central Atlantic Magmatic Province
Source: Nat Commun. 2020 Apr 7;11:1670. doi: 10.1038/s41467-020-15325-6 (PMC7138847; doi:10.1038/s41467-020-15325-6)
Supplement: Supplementary file 4 — Source Data 2 [file 41467_2020_15325_MOESM4_ESM.zip]

Archive with 30 entries (29 files):
- Elemental C/
- Elemental C/AN39I_1Px_Incl3_C.txt
- Elemental C/AN39I_1Px_Incl4_C.txt
- Elemental C/AN39I_3Px_Incl3_C.txt
- Elemental C/AN39II_2Px_Incl1_Bubble_C.txt
- Elemental C/NEW31_S1_InclA_Bubble1_C+host.txt
- Elemental C/NEW31_S1_InclA_Bubble2_C.txt
- Elemental C/NEW31_S1_InclA_Bubble3_C.txt
- Elemental C/NEW31_S1_InclB_Bubble2_C.txt
- Elemental C/NEW31_S2_5Px_Incl1_Bubble2_C.txt
- Elemental C/NEW31_S2_5Px_Incl1_Bubble3_C.txt
- Elemental C/NEW31_S2_5Px_Incl1_Bubble4_C.txt
- Elemental C/NEW31_S2_5Px_Incl1_Bubble6_C.txt
- Elemental C/NEW31_S2_5Px_Incl1_Bubble7_C.txt
- Elemental C/NEW31_S2_InclA_a_Bubble1_C.txt
- Elemental C/NEW31_S2_InclA_a_Bubble2_C.txt
- Elemental C/NEW31_S2_InclA_b_Bubble1_C.txt
- Elemental C/NEW31_S2_InclA_b_Bubble2_C.txt
- Elemental C/NEW31_S2_InclA_b_Bubble4_C+host.txt
- Elemental C/NEW31_S2_InclA_c_Bubble1_C.txt
- Elemental C/NEW31_S2_InclA_c_Bubble3_C.txt
- Elemental C/NEW31_S2_InclB_a_Bubble1_C.txt
- Elemental C/NEW31_S2_InclB_b_Bubble3_C.txt
- Elemental C/NEW31_S2_InclB_c_Bubble1_C.txt
- Elemental C/NEW31_S2_InclB_d_Bubble1_C.txt
- Elemental C/NEW31_S2_InclB_e_Bubble_C.txt
- Elemental C/NEW31I_3Px_Incl1_Bubble1_C.txt
- Elemental C/NEW31I_3Px_Incl1_Bubble2_C+host.txt
- Elemental C/NEW31I_3Px_Incl2_Bubble1_C.txt
- Elemental C/NEW31I_3Px_Incl2_Bubble2_C.txt
