# Supplementary material for: Deep CO2 in the end-Triassic Central Atlantic Magmatic Province
Source: Nat Commun. 2020 Apr 7;11:1670. doi: 10.1038/s41467-020-15325-6 (PMC7138847; doi:10.1038/s41467-020-15325-6)
Supplement: Supplementary file 4 — Source Data 2 [file 41467_2020_15325_MOESM4_ESM.zip › Elemental C/AN39I_1Px_Incl3_C.txt]

1203.33129883	4.75341129303
1203.78271484	12.462600708
1204.23596191	2.99438261986
1204.68920898	18.3256187439
1205.14233398	3.37415981293
1205.59558105	14.1865367889
1206.046875	24.3122882843
1206.5	11.4416437149
1206.953125	9.64499759674
1207.40625	10.3753633499
1207.85742188	20.3528194427
1208.3104248	23.4845123291
1208.76342773	24.4509983063
1209.21643066	19.0683765411
1209.66760254	0.00183120416477
1210.1204834	12.4592075348
1210.57348633	34.4312057495
1211.02453613	25.2952709198
1211.47741699	24.4565505981
1211.93017578	9.97213077545
1212.38305664	27.5967960358
1212.83398438	22.2477054596
1213.28674316	33.7078666687
1213.73962402	30.6139831543
1214.19042969	33.8747711182
1214.64318848	34.6272850037
1215.0958252	36.9499359131
1215.54663086	24.2624092102
1215.99926758	30.2910690308
1216.4519043	25.471950531
1216.90270996	29.1939945221
1217.35522461	28.0408115387
1217.8059082	25.2524967194
1218.25842285	23.9689235687
1218.7109375	24.381690979
1219.16162109	31.3971233368
1219.61401367	17.9985752106
1220.06652832	36.0781898499
1220.51696777	28.3306064606
1220.96948242	17.2450695038
1221.41992188	9.40793991089
1221.87231445	38.2310638428
1222.32458496	25.1979408264
1222.77502441	25.5220184326
1223.22729492	32.1021690369
1223.67773438	33.2122764587
1224.12988281	38.4166221619
1224.5802002	30.7993297577
1225.0324707	15.2988519669
1225.48266602	35.1961593628
1225.93481445	32.9372444153
1226.38513184	29.9017753601
1226.8371582	35.3273887634
1227.28735352	34.3077163696
1227.73937988	59.7564620972
1228.1895752	23.2978992462
1228.64160156	17.553560257
1229.0916748	40.5135917664
1229.5435791	30.4859085083
1229.99365234	33.5848884583
1230.44555664	26.1567420959
1230.89562988	37.4527511597
1231.34741211	28.468421936
1231.79748535	26.1635627747
1232.24926758	32.883190155
1232.69909668	28.7904529572
1233.15087891	10.7314882278
1233.60083008	24.9880886078
1234.05249023	38.1472473145
1234.50231934	22.4111881256
1234.95214844	30.024433136
1235.40380859	27.4875984192
1235.85351563	19.8042354584
1236.30517578	28.5216178894
1236.75488281	28.2678756714
1237.20458984	26.5013103485
1237.65612793	25.0659790039
1238.10571289	35.1597595215
1238.55725098	39.4630203247
1239.00683594	27.2846031189
1239.4564209	24.3315124512
1239.90783691	17.706993103
1240.3572998	31.3658676147
1240.8067627	24.03358078
1241.25817871	28.7451286316
1241.7076416	29.9108638763
1242.15698242	29.2001552582
1242.60827637	15.2701759338
1243.05773926	27.2684993744
1243.50708008	27.5109500885
1243.95825195	31.2219409943
1244.40759277	19.9712944031
1244.85693359	17.4710636139
1245.3079834	33.4913253784
1245.75732422	21.3890914917
1246.20654297	35.5122413635
1246.65563965	-0.0350063554943
1247.10668945	13.3284664154
1247.5559082	29.3425254822
1248.00500488	26.4408454895
1248.45605469	12.7062644958
1248.90515137	17.053478241
1249.35412598	33.3670310974
1249.80322266	19.577917099
1250.25219727	0.0337323509157
1250.703125	27.6673259735
1251.15209961	10.5843219757
1251.60095215	14.2962665558
1252.04992676	26.0137825012
1252.50073242	15.5070619583
1252.94958496	19.5829162598
1253.3984375	17.2806434631
1253.84729004	17.0680732727
1254.29602051	10.5656003952
1254.7467041	15.4157056808
1255.19543457	21.106672287
1255.64416504	22.5392742157
1256.09289551	34.8375167847
1256.54162598	27.7067623138
1256.99023438	30.7946224213
1257.4407959	17.3460292816
1257.8894043	17.3994464874
1258.3380127	22.5808410645
1258.78662109	34.6612968445
1259.23510742	21.0472736359
1259.68371582	14.447432518
1260.13220215	30.3147220612
1260.58068848	11.6405086517
1261.0291748	15.5011072159
1261.47949219	24.3449840546
1261.92785645	22.5687122345
1262.3762207	5.08914470673
1262.82458496	9.64219760895
1263.27294922	26.0076675415
1263.72131348	26.5434741974
1264.16967773	27.6606349945
1264.61791992	34.8042144775
1265.06616211	30.1597099304
1265.5144043	18.0203361511
1265.96264648	27.8334827423
1266.4107666	25.0096569061
1266.85888672	26.5406246185
1267.30712891	18.4320716858
1267.75524902	16.1351928711
1268.20324707	24.4740772247
1268.65136719	19.4308586121
1269.09936523	17.0973472595
1269.54748535	25.7635402679
1269.9954834	11.419254303
1270.44348145	4.16165494919
1270.89135742	13.0314722061
1271.33935547	35.5788917542
1271.78723145	45.5718574524
1272.23510742	21.7565727234
1272.6829834	30.3570137024
1273.13085938	29.8479385376
1273.57861328	30.3069877625
1274.02648926	20.1740589142
1274.47424316	28.3733196259
1274.92199707	27.0561256409
1275.36975098	33.5937728882
1275.81738281	31.3105316162
1276.26513672	39.2402992249
1276.71276855	46.220664978
1277.16040039	25.7684669495
1277.6060791	30.2916431427
1278.05371094	43.2633895874
1278.50134277	38.9017219543
1278.94885254	17.8326454163
1279.3963623	26.4347457886
1279.84387207	30.9184169769
1280.29138184	30.0058898926
1280.73876953	24.2094421387
1281.18432617	32.1928634644
1281.63171387	49.4874038696
1282.07910156	50.2541427612
1282.52648926	38.8277931213
1282.97387695	41.8544082642
1283.42114258	33.3953666687
1283.86657715	39.5733985901
1284.31384277	45.6855964661
1284.7611084	39.2762145996
1285.20837402	47.1828269958
1285.65551758	38.5964431763
1286.10083008	49.2548522949
1286.54797363	43.7441062927
1286.99511719	50.0595207214
1287.44226074	51.6279525757
1287.8894043	58.9016532898
1288.33459473	69.2185440063
1288.78161621	39.7823181152
1289.2286377	52.2999305725
1289.67565918	68.8580703735
1290.12072754	66.4799346924
1290.56762695	54.2699050903
1291.01464844	52.5029220581
1291.45959473	59.6224479675
1291.90649414	57.6191596985
1292.35339355	53.1962165833
1292.8001709	71.5196609497
1293.24511719	65.8692703247
1293.6920166	70.7497940063
1294.13867188	66.4104385376
1294.58361816	76.7700805664
1295.03027344	63.1233901978
1295.47705078	67.2764892578
1295.921875	62.8261871338
1296.36853027	75.7919921875
1296.81518555	70.2455368042
1297.2598877	81.6029434204
1297.7064209	69.1362838745
1298.15307617	79.0483856201
1298.59765625	92.9649581909
1299.04418945	93.3931884766
1299.49072266	94.4834671021
1299.93530273	84.0317764282
1300.38171387	99.5617294312
1300.82629395	89.3553009033
1301.27270508	101.612892151
1301.71911621	101.296958923
1302.16357422	104.439743042
1302.60998535	94.4206466675
1303.05444336	98.6522674561
1303.50073242	106.138458252
1303.94506836	113.25553894
1304.39135742	113.201461792
1304.83752441	107.44984436
1305.28186035	120.956291199
1305.72802734	110.40297699
1306.17236328	122.562614441
1306.61853027	129.612716675
1307.06274414	121.326980591
1307.50878906	127.22568512
1307.95300293	130.106887817
1308.39904785	138.194717407
1308.84326172	140.716125488
1309.28918457	153.507034302
1309.73327637	149.520050049
1310.17932129	149.142196655
1310.62329102	151.609909058
1311.06921387	145.619888306
1311.51330566	150.293457031
1311.95910645	158.403564453
1312.40307617	154.832595825
1312.84887695	148.649276733
1313.29284668	173.048736572
1313.73864746	164.745025635
1314.18249512	181.400375366
1314.62634277	161.245071411
1315.07202148	181.157821655
1315.51586914	183.292907715
1315.96154785	169.494628906
1316.40527344	177.706192017
1316.85095215	176.255203247
1317.29467773	186.803848267
1317.73828125	186.233139038
1318.18383789	209.291000366
1318.62756348	200.373779297
1319.07116699	204.770736694
1319.51660156	215.662780762
1319.96020508	207.64251709
1320.40563965	222.584777832
1320.84924316	221.520874023
1321.29272461	235.158950806
1321.73803711	232.386764526
1322.18151855	209.947601318
1322.625	218.27394104
1323.0703125	222.5703125
1323.51367188	224.487518311
1323.95715332	221.34413147
1324.40234375	247.832275391
1324.84570313	250.186050415
1325.28894043	227.926589966
1325.7322998	245.027328491
1326.17736816	237.913818359
1326.62072754	255.910568237
1327.06384277	256.058105469
1327.50891113	235.505249023
1327.95214844	235.66368103
1328.39526367	263.807281494
1328.83850098	242.666915894
1329.28344727	268.31652832
1329.7265625	256.451751709
1330.16955566	268.711273193
1330.6126709	252.35357666
1331.05749512	263.656066895
1331.50048828	252.359649658
1331.94348145	264.141021729
1332.38647461	260.678375244
1332.8293457	263.391357422
1333.27416992	273.700836182
1333.71704102	257.583496094
1334.15991211	271.322357178
1334.6027832	265.535369873
1335.0456543	264.548217773
1335.48840332	254.222335815
1335.93310547	247.766113281
1336.37585449	252.109436035
1336.81848145	254.211486816
1337.26123047	266.770111084
1337.70397949	261.885314941
1338.14660645	265.669952393
1338.5892334	263.154174805
1339.03369141	248.502426147
1339.47631836	255.593475342
1339.91894531	255.147842407
1340.3614502	245.993225098
1340.80395508	256.273010254
1341.24645996	250.947662354
1341.68896484	244.142272949
1342.13146973	260.033843994
1342.57385254	244.453872681
1343.01635742	251.361907959
1343.46057129	248.711212158
1343.9029541	247.25553894
1344.34533691	247.914932251
1344.78759766	247.156326294
1345.2298584	244.714141846
1345.67224121	254.58380127
1346.11450195	237.392044067
1346.5567627	228.028091431
1346.99890137	238.903594971
1347.44116211	212.372756958
1347.88330078	229.389968872
1348.32543945	226.93548584
1348.76757813	229.043395996
1349.2097168	199.810623169
1349.6517334	206.937759399
1350.09387207	219.733505249
1350.53588867	211.747024536
1350.97790527	204.075927734
1351.4197998	199.112533569
1351.86181641	209.555099487
1352.30383301	183.056625366
1352.74572754	190.98588562
1353.18762207	197.901947021
1353.6295166	161.279693604
1354.06945801	179.869781494
1354.51135254	168.429412842
1354.953125	169.052886963
1355.39489746	158.766677856
1355.83666992	175.522735596
1356.27844238	187.764175415
1356.72021484	176.082092285
1357.16186523	163.907989502
1357.60351563	172.843612671
1358.04516602	162.287582397
1358.48498535	153.992950439
1358.92663574	151.251968384
1359.36816406	156.166030884
1359.80981445	144.591995239
1360.25134277	141.682388306
1360.69287109	141.992126465
1361.13427734	132.959365845
1361.57397461	147.581619263
1362.01538086	111.555435181
1362.45678711	130.572692871
1362.89831543	125.323753357
1363.33959961	120.092453003
1363.7791748	116.237884521
1364.22045898	120.566841125
1364.66186523	113.307037354
1365.10314941	119.059494019
1365.54443359	114.387023926
1365.98376465	109.99836731
1366.42504883	94.4299316406
1366.86621094	103.798965454
1367.30737305	93.6546783447
1367.7467041	94.7211685181
1368.18786621	91.1217346191
1368.62902832	95.1145019531
1369.07006836	92.9474716187
1369.50927734	84.256362915
1369.95043945	82.5716781616
1370.39135742	85.5559463501
1370.83239746	81.0298690796
1371.27160645	87.5616760254
1371.71252441	76.838432312
1372.15344238	68.5466308594
1372.5925293	80.6405105591
1373.03344727	69.209487915
1373.47436523	64.7540817261
1373.91333008	75.9092788696
1374.35412598	71.0631713867
1374.79492188	72.5749969482
1375.23388672	57.1431312561
1375.67468262	72.9601364136
1376.11535645	66.4725189209
1376.55432129	62.5310668945
1376.99499512	75.0969467163
1377.43566895	61.3457946777
1377.87438965	64.6341400146
1378.31506348	62.3909034729
1378.75378418	71.9590530396
1379.19445801	57.5831298828
1379.63500977	36.6850738525
1380.07373047	56.0585899353
1380.51416016	50.7290229797
1380.95288086	43.849105835
1381.39331055	48.1223945618
1381.83374023	45.4922447205
1382.27233887	53.7702865601
1382.71276855	45.1977767944
1383.15124512	45.9344215393
1383.5916748	41.2689208984
1384.03015137	28.9412937164
1384.47045898	35.9551239014
1384.90893555	25.7542076111
1385.34924316	30.4075279236
1385.78759766	31.8610744476
1386.2277832	43.3426475525
1386.6661377	22.4126472473
1387.10632324	24.2610588074
1387.54467773	29.0559101105
1387.98486328	38.1219863892
1388.4230957	36.8450317383
1388.86315918	34.6205711365
1389.3013916	29.1006221771
1389.74145508	21.2460956573
1390.1796875	30.5142173767
1390.61962891	32.8037643433
1391.05773926	36.568359375
1391.49780273	16.9896945953
1391.93591309	14.8004627228
1392.37390137	23.8345584869
1392.81384277	20.4462718964
1393.25183105	16.9482822418
1393.69165039	5.21429157257
1394.12963867	6.8287396431
1394.56945801	29.2845821381
1395.00744629	27.1517791748
1395.4453125	5.25000810623
1395.88513184	21.6533756256
1396.32299805	13.2968826294
1396.76086426	19.738368988
1397.20043945	14.7696332932
1397.63830566	19.6290626526
1398.07788086	17.160238266
1398.51574707	15.3093681335
1398.95349121	20.4031963348
1399.39294434	13.9287424088
1399.83068848	11.2861347198
1400.26831055	10.3178653717
1400.70788574	16.1237945557
1401.14550781	5.64752912521
1401.58312988	1.91242742538
1402.02258301	13.6921739578
1402.46008301	10.1231098175
1402.89758301	9.79492855072
1403.33520508	9.25205898285
1403.77453613	12.3203620911
1404.21203613	16.6001930237
1404.64941406	20.7003421783
1405.08691406	2.31388568878
1405.52612305	5.47894287109
1405.96350098	-0.00114491931163
1406.40087891	16.3453941345
1406.83825684	11.6372423172
1407.27734375	14.4777050018
1407.71472168	5.85239076614
1408.15197754	12.8669109344
1408.5892334	24.3840503693
1409.02832031	26.6491909027
1409.4654541	17.9709453583
1409.90270996	7.70033693314
1410.33984375	12.977189064
1410.77697754	11.4514541626
1411.21594238	8.27391719818
1411.65307617	6.89992570877
1412.09020996	9.90770435333
1412.52722168	14.8941345215
1412.9642334	0.631541192532
1413.40124512	14.4035243988
1413.84008789	22.4447803497
1414.27709961	7.28111743927
1414.71398926	13.3629341125
1415.15100098	11.7203722
1415.58789063	9.16356754303
1416.02478027	11.8640708923
1416.46154785	14.6241559982
1416.8984375	13.1312456131
1417.33703613	13.78170681
1417.77392578	3.70457053185
1418.21069336	4.25020456314
1418.64733887	17.3450393677
1419.08410645	16.2967243195
1419.52087402	24.6154899597
1419.95751953	15.8188896179
1420.39416504	18.2959365845
1420.83081055	15.059056282
1421.26745605	21.4294509888
1421.70397949	20.3150024414
1422.140625	26.3976173401
1422.57714844	20.2684764862
1423.01367188	21.0509605408
1423.45019531	27.4833869934
1423.88671875	11.9194335938
1424.32312012	13.1462640762
1424.75964355	12.3102445602
1425.19604492	20.1306304932
1425.63244629	21.504108429
1426.06872559	28.0785713196
1426.50512695	19.782661438
1426.94152832	16.1977386475
1427.37780762	17.9263534546
1427.81408691	23.4305553436
1428.25036621	28.5658550262
1428.68652344	42.6719894409
1429.12280273	23.8245563507
1429.55895996	13.5186023712
1429.99523926	33.5084915161
1430.43139648	33.5890197754
1430.86743164	29.2791004181
1431.30358887	33.7696685791
1431.73962402	13.7481145859
1432.17578125	21.1761226654
1432.60998535	25.1320514679
1433.04602051	40.7489814758
1433.48193359	17.8357944489
1433.91796875	25.2923316956
1434.35388184	27.7053623199
1434.78991699	27.645067215
1435.22583008	36.2584686279
1435.66174316	21.0130195618
1436.09570313	29.6350059509
1436.53161621	44.3011322021
1436.96740723	36.0201301575
1437.40319824	20.7158088684
1437.83898926	38.5033950806
1438.27478027	33.2806434631
1438.70861816	36.2738037109
1439.14440918	27.6533737183
1439.58007813	26.259847641
1440.01574707	30.5982666016
1440.45141602	41.7449760437
1440.88525391	38.0353279114
1441.32080078	37.7387962341
1441.75634766	32.3640670776
1442.1920166	41.0754699707
1442.62756348	40.413105011
1443.06115723	24.8620529175
1443.4967041	31.9792823792
1443.93212891	33.8184547424
1444.36767578	44.9715766907
1444.80126953	26.364692688
1445.23669434	34.6640853882
1445.67199707	40.3590736389
1446.10559082	32.6237182617
1446.54089355	33.5835876465
1446.97619629	44.6537284851
1447.41149902	38.3637428284
1447.8449707	36.4779205322
1448.28027344	38.833026886
1448.7154541	36.6625022888
1449.14892578	37.0985908508
1449.58410645	29.9053440094
1450.01928711	19.1622428894
1450.45251465	37.2172203064
1450.88769531	28.1267337799
1451.32275391	29.742181778
1451.75610352	34.5209121704
1452.19116211	28.9560222626
1452.6262207	33.2901229858
1453.05932617	39.2949333191
1453.49438477	36.8243141174
1453.92749023	37.2811660767
1454.36242676	26.0593261719
1454.79736328	41.4414367676
1455.23046875	45.6382904053
1455.66540527	34.7445640564
1456.09838867	29.5281867981
1456.53320313	34.1239471436
1456.96618652	41.6053123474
1457.40100098	40.4938583374
1457.83581543	35.8036117554
1458.26867676	44.6875267029
1458.70349121	39.3562812805
1459.13635254	44.158531189
1459.57104492	43.9082565308
1460.00390625	32.7546043396
1460.43859863	56.6543426514
1460.87133789	32.618522644
1461.3059082	50.2410964966
1461.73864746	45.4814529419
1462.17321777	38.7292823792
1462.60595703	55.5593910217
1463.04052734	49.7996482849
1463.47314453	48.3641395569
1463.90759277	45.1299552917
1464.34020996	47.6188545227
1464.7746582	50.9586410522
1465.20727539	41.2852134705
1465.64160156	46.1219520569
1466.07421875	57.704120636
1466.50854492	41.1555671692
1466.94104004	45.8671340942
1467.37353516	43.8861236572
1467.80773926	29.6406440735
1468.24023438	31.8692054749
1468.67443848	53.5170059204
1469.10681152	50.5957641602
1469.54101563	33.405254364
1469.97338867	36.58984375
1470.40563965	45.5636787415
1470.83984375	30.2055683136
1471.27209473	33.8434829712
1471.7043457	40.8612556458
1472.13842773	34.0474205017
1472.57067871	38.4831428528
1473.00463867	28.2077388763
1473.43676758	33.0511054993
1473.86901855	32.3631362915
1474.30297852	34.1917724609
1474.73498535	38.2436065674
1475.16711426	25.1582355499
1475.60095215	28.6443710327
1476.03308105	41.5137138367
1476.46508789	39.1795692444
1476.89709473	37.1403312683
1477.33081055	28.7871494293
1477.76281738	38.1060371399
1478.19470215	37.6596717834
1478.62841797	44.619468689
1479.0604248	40.5336875916
1479.4921875	35.5706443787
1479.92407227	34.4147949219
1480.35778809	35.2181968689
1480.78955078	32.8546104431
1481.22131348	28.9637966156
1481.65307617	45.7447357178
1482.08666992	44.5373764038
1482.51831055	47.1762619019
1482.95007324	47.0124320984
1483.38171387	33.6856193542
1483.81335449	51.1034240723
1484.24682617	43.8390159607
1484.6784668	36.5763587952
1485.10998535	24.7268924713
1485.54162598	32.6117591858
1485.97314453	35.1785926819
1486.40649414	30.0428562164
1486.8380127	33.3164749146
1487.26940918	46.5117530823
1487.70092773	33.1994400024
1488.13232422	32.9193649292
1488.5637207	27.8184242249
1488.99511719	49.4726905823
1489.42834473	38.7426376343
1489.85974121	24.7205200195
1490.29101563	26.1106071472
1490.72229004	32.9230651855
1491.15356445	35.6746406555
1491.58483887	29.7387866974
1492.01611328	24.5577850342
1492.4473877	35.9495429993
1492.87854004	38.7943611145
1493.30969238	28.1615333557
1493.74267578	35.6501579285
1494.17382813	39.7316589355
1494.60498047	28.427482605
1495.03601074	25.0829772949
1495.46716309	20.6220054626
1495.89819336	37.4775428772
1496.32922363	15.939204216
1496.76013184	15.8697547913
1497.19116211	29.8462982178
1497.62219238	20.6854496002
1498.05310059	23.0951957703
1498.48400879	7.88620424271
1498.91491699	16.4825382233
1499.3458252	27.9634075165
1499.77661133	14.957654953
1500.20751953	31.088432312
1500.63830566	11.9301490784
1501.0690918	31.3651180267
1501.49987793	16.3321151733
1501.93054199	21.9903335571
1502.36132813	16.1305141449
1502.79199219	26.8973426819
1503.22265625	20.0951862335
1503.65148926	29.0334377289
1504.08215332	30.8598365784
1504.51281738	16.7681980133
1504.94335938	23.5287055969
1505.37402344	18.1220684052
1505.80456543	33.7811584473
1506.23510742	28.3422546387
1506.66552734	21.3512477875
1507.09606934	23.8474292755
1507.52648926	18.1128864288
1507.95703125	29.2241973877
1508.38562012	30.8906459808
1508.81591797	25.5320968628
1509.24633789	6.05319881439
1509.67675781	24.6025276184
1510.10705566	20.0050582886
1510.53735352	32.6464958191
1510.96582031	14.3951797485
1511.39611816	23.9956150055
1511.82641602	33.42993927
1512.2565918	22.3101348877
1512.68688965	34.160369873
1513.11706543	35.8502159119
1513.54541016	44.5372695923
1513.97546387	23.9091472626
1514.40563965	0.00106415583286
1514.83569336	8.5158700943
1515.26403809	23.5916557312
1515.6940918	20.8377037048
1516.12414551	15.3912496567
1516.55407715	24.6124191284
1516.9822998	16.3723220825
1517.41223145	16.7994937897
1517.84228516	10.7567081451
1518.2722168	7.93001079559
1518.70031738	15.8430633545
1519.13012695	16.6044406891
1519.56005859	14.7880210876
1519.98986816	33.2943458557
1520.41784668	20.7496547699
1520.84765625	23.6839637756
1521.27746582	21.4931373596
1521.70544434	38.0201530457
1522.13513184	21.358789444
1522.56481934	4.29078960419
1522.99279785	21.680021286
1523.42248535	23.8686027527
1523.85205078	20.068655014
1524.27990723	29.2889995575
1524.70947266	18.7835044861
1525.13916016	13.2153329849
1525.56689453	5.56763744354
1525.99645996	10.2199478149
1526.42407227	18.4014434814
1526.8536377	39.0937995911
1527.28308105	22.6855392456
1527.71069336	24.1946716309
1528.14013672	25.9313564301
1528.56774902	13.3809137344
1528.99719238	30.8079109192
1529.42663574	24.5117607117
1529.85412598	18.440700531
1530.28344727	21.6610183716
1530.7109375	26.5623569489
1531.14025879	16.1392002106
1531.56774902	25.2548713684
1531.99694824	27.0136413574
1532.42431641	29.777879715
1532.85351563	24.0689716339
1533.28088379	39.1228866577
1533.71008301	40.5558815002
1534.13745117	37.037437439
1534.56652832	42.7856254578
1534.99377441	38.2532424927
1535.42297363	41.743434906
1535.85009766	31.4362430573
1536.2791748	45.0592460632
1536.7064209	45.3048324585
1537.13537598	44.9554977417
1537.5625	42.0126647949
1537.99145508	38.9098625183
1538.4185791	46.5512619019
1538.84753418	56.1707420349
1539.27453613	48.2478179932
1539.70349121	31.1174659729
1540.13049316	44.4823036194
1540.55749512	58.6707992554
1540.98632813	30.9382286072
1541.41333008	52.5023918152
1541.84204102	45.7835426331
1542.2689209	53.7535743713
1542.69580078	55.192199707
1543.12451172	67.095703125
1543.5513916	58.4186935425
1543.98010254	72.3986282349
1544.40686035	67.4312057495
1544.83374023	60.5916557312
1545.2623291	73.174369812
1545.68908691	77.489654541
1546.11572266	71.6085739136
1546.54431152	70.463684082
1546.97094727	69.2218704224
1547.39770508	86.7691574097
1547.82617188	74.4068603516
1548.25268555	84.7594451904
1548.67932129	63.9637298584
1549.10778809	68.7864151001
1549.53430176	90.2568740845
1549.96081543	82.9269943237
1550.3873291	77.5226974487
1550.81567383	83.5988769531
1551.2421875	92.6792755127
1551.6685791	96.7853012085
1552.09509277	97.1096420288
1552.52331543	114.621101379
1552.94970703	96.3253326416
1553.37609863	95.8030166626
1553.80236816	93.9468307495
1554.23059082	100.826766968
1554.65686035	119.055015564
1555.08312988	102.488571167
1555.50939941	110.060539246
1555.93566895	123.463554382
1556.36376953	118.998924255
1556.78991699	122.016876221
1557.21606445	131.113616943
1557.64233398	122.729690552
1558.06848145	101.366264343
1558.49633789	125.194732666
1558.92248535	114.695137024
1559.34851074	119.943237305
1559.77453613	118.016487122
1560.20068359	132.288619995
1560.62658691	129.247512817
1561.0526123	126.249160767
1561.48046875	122.05582428
1561.90637207	144.04473877
1562.33227539	132.445617676
1562.75817871	119.36706543
1563.18408203	134.062408447
1563.60998535	147.334854126
1564.0357666	137.6875
1564.46166992	141.008956909
1564.88745117	142.145065308
1565.31323242	147.152542114
1565.73901367	137.258850098
1566.16479492	143.305099487
1566.59228516	143.642288208
1567.01794434	150.006668091
1567.44360352	144.755966187
1567.8692627	145.302764893
1568.29492188	148.536071777
1568.72058105	154.834518433
1569.14611816	141.403320313
1569.57177734	159.325775146
1569.99731445	150.346450806
1570.42285156	149.218139648
1570.8482666	164.411254883
1571.27380371	143.875900269
1571.69934082	155.005661011
1572.12475586	144.10736084
1572.5501709	161.084030151
1572.97558594	149.07258606
1573.39916992	160.798355103
1573.82446289	152.146606445
1574.24987793	155.257675171
1574.6751709	170.18119812
1575.10046387	165.985900879
1575.52575684	159.091369629
1575.9510498	147.75163269
1576.3762207	162.94430542
1576.8013916	172.190917969
1577.22668457	152.893554688
1577.65185547	163.735366821
1578.07702637	175.660400391
1578.50024414	169.04083252
1578.92541504	174.716949463
1579.35046387	171.07585144
1579.7755127	154.4012146
1580.20056152	161.194549561
1580.62561035	165.753433228
1581.05065918	162.717819214
1581.47387695	163.871078491
1581.89880371	164.194412231
1582.32373047	153.028503418
1582.74865723	177.048843384
1583.17358398	163.894622803
1583.59838867	152.439666748
1584.02148438	155.400344849
1584.44628906	153.681503296
1584.87109375	146.47203064
1585.29589844	140.84475708
1585.71887207	157.393447876
1586.14367676	138.96484375
1586.56835938	144.001052856
1586.99316406	141.295227051
1587.41784668	145.925582886
1587.84069824	138.615264893
1588.26538086	136.232299805
1588.68994141	123.031364441
1589.11279297	128.361679077
1589.53735352	119.286956787
1589.96191406	122.241508484
1590.38647461	128.339797974
1590.8092041	113.733406067
1591.23364258	116.135215759
1591.65820313	116.68977356
1592.08081055	102.403633118
1592.50524902	114.437278748
1592.9296875	105.405197144
1593.35229492	117.381607056
1593.77661133	100.950973511
1594.2010498	97.4866790771
1594.62353516	101.710823059
1595.04785156	110.730171204
1595.47216797	86.7523422241
1595.89465332	90.7453918457
1596.31884766	87.1074676514
1596.74304199	59.4345207214
1597.16552734	75.49269104
1597.58972168	70.2015914917
1598.01208496	82.9072341919
1598.43615723	87.3461685181
1598.86035156	81.66065979
1599.28259277	76.5096359253
1599.70666504	75.2440414429
1600.12902832	67.9071731567
1600.55297852	72.9082260132
1600.97521973	59.1018218994
1601.39929199	66.6415100098
1601.82141113	76.4157485962
1602.24536133	55.2790107727
1602.66931152	61.5515060425
1603.09143066	56.9141998291
1603.51538086	61.7876701355
1603.93737793	58.2142753601
1604.36120605	49.5512504578
1604.7833252	58.6680526733
1605.20715332	52.4842605591
1605.62915039	45.1121177673
1606.05285645	44.4594535828
1606.47485352	39.6602668762
1606.89855957	49.0729179382
1607.32043457	38.6889762878
1607.74230957	33.5307350159
1608.16601563	39.4487228394
1608.58789063	41.684009552
1609.01147461	21.6646022797
1609.43322754	21.0259170532
1609.85681152	33.1097984314
1610.27868652	39.585269928
1610.70214844	35.4007644653
1611.12390137	24.2626800537
1611.5456543	27.8045864105
1611.96911621	24.6157550812
1612.39074707	29.6234226227
1612.81420898	28.0691318512
1613.23583984	16.4265880585
1613.65734863	15.0646781921
1614.08081055	21.4327297211
1614.50231934	11.1454324722
1614.92382813	12.9103708267
1615.34716797	5.29394292831
1615.76867676	-0.00281609781086
1616.19018555	12.4055013657
1616.61340332	12.7669811249
1617.03479004	1.0450783968
1617.45617676	15.9579305649
1617.87939453	14.3933162689
1618.30078125	3.43825006485
1618.72216797	5.78821611404
1619.14526367	11.3140630722
1619.56652832	26.8487110138
1619.98779297	6.846139431
1620.40905762	9.69868659973
1620.83215332	9.02288246155
1621.25341797	10.1364784241
1621.67456055	13.2413644791
1622.0958252	8.20351696014
1622.51867676	14.8183240891
1622.93981934	18.4842834473
1623.36096191	17.6804924011
1623.78210449	16.4889469147
1624.20495605	0.00233966158703
1624.62597656	15.7168264389
1625.04711914	20.7028751373
1625.46801758	25.6411800385
1625.88903809	16.3281097412
1626.31188965	24.0150051117
1626.73278809	16.1045188904
1627.15368652	29.5285987854
1627.57470703	31.8849830627
1627.9954834	30.5498428345
1628.41638184	23.8482208252
1628.83911133	40.508605957
1629.2598877	31.5027503967
1629.68066406	46.2489776611
1630.10144043	39.3353004456
1630.5222168	65.0222854614
1630.94299316	44.6829833984
1631.36376953	55.8769721985
1631.78442383	55.6072311401
1632.20690918	71.9726486206
1632.62756348	45.4594688416
1633.04821777	75.4186248779
1633.46887207	70.1319274902
1633.8894043	70.4243927002
1634.31005859	93.999382019
1634.73059082	96.5058288574
1635.15112305	89.6592483521
1635.57165527	100.573448181
1635.9921875	106.830673218
1636.41259766	102.125236511
1636.83312988	113.182800293
1637.25354004	106.860870361
1637.6739502	115.200248718
1638.09436035	122.531936646
1638.51477051	134.322036743
1638.93505859	128.813308716
1639.35546875	148.709945679
1639.77575684	150.922744751
1640.19604492	153.46182251
1640.61633301	153.149047852
1641.03662109	161.961212158
1641.45678711	181.195800781
1641.8770752	180.822067261
1642.29724121	196.07069397
1642.71740723	198.34236145
1643.13757324	207.866027832
1643.55761719	200.917251587
1643.9777832	219.789810181
1644.39782715	231.950088501
1644.81787109	235.484909058
1645.23791504	256.951690674
1645.65795898	248.417144775
1646.07617188	251.050018311
1646.49621582	251.390090942
1646.9161377	279.203826904
1647.33605957	270.235107422
1647.75598145	292.75881958
1648.17590332	287.120758057
1648.5958252	303.141845703
1649.015625	304.995269775
1649.43371582	317.408996582
