# Supplementary material for: Deep CO2 in the end-Triassic Central Atlantic Magmatic Province
Source: Nat Commun. 2020 Apr 7;11:1670. doi: 10.1038/s41467-020-15325-6 (PMC7138847; doi:10.1038/s41467-020-15325-6)
Supplement: Supplementary file 4 — Source Data 2 [file 41467_2020_15325_MOESM4_ESM.zip › Elemental C/AN39I_1Px_Incl4_C.txt]

1203.33129883	-7.37870955791e-023
1203.78271484	10.0096740723
1204.23596191	17.8097915649
1204.68920898	6.23469781876
1205.14233398	3.99850869179
1205.59558105	5.26794862747
1206.046875	-0.0929390490055
1206.5	-2.86496019363
1206.953125	4.7617726326
1207.40625	-10.2831773758
1207.85742188	4.43038892746
1208.3104248	-4.06500387192
1208.76342773	-17.0115718842
1209.21643066	-9.79860115051
1209.66760254	0.183957397938
1210.1204834	-14.7488031387
1210.57348633	-35.4679832458
1211.02453613	-11.6600914001
1211.47741699	-19.0319213867
1211.93017578	-1.59113407135
1212.38305664	-15.8292798996
1212.83398438	-18.181886673
1213.28674316	-16.7025356293
1213.73962402	-14.5473117828
1214.19042969	-2.17047572136
1214.64318848	-10.4333286285
1215.0958252	-21.7123336792
1215.54663086	-14.5537633896
1215.99926758	-18.7939491272
1216.4519043	-23.4500598907
1216.90270996	-22.6007556915
1217.35522461	-7.04253292084
1217.8059082	-24.2959537506
1218.25842285	-27.1781024933
1218.7109375	-12.0228710175
1219.16162109	-28.4476165771
1219.61401367	-32.1777381897
1220.06652832	-28.8090343475
1220.51696777	-34.8792495728
1220.96948242	-24.064245224
1221.41992188	-25.2012042999
1221.87231445	-39.6454544067
1222.32458496	-20.9344596863
1222.77502441	-14.9345598221
1223.22729492	-24.5852413177
1223.67773438	-33.2554588318
1224.12988281	-28.3550376892
1224.5802002	-32.3281860352
1225.0324707	-34.9176483154
1225.48266602	-38.8992958069
1225.93481445	-43.6490097046
1226.38513184	-44.2750892639
1226.8371582	-23.9689903259
1227.28735352	-50.5384254456
1227.73937988	-41.0807151794
1228.1895752	-32.1814193726
1228.64160156	-33.0074424744
1229.0916748	-40.734413147
1229.5435791	-32.2145004272
1229.99365234	-33.4055137634
1230.44555664	-49.0488815308
1230.89562988	-31.5594444275
1231.34741211	-43.5703659058
1231.79748535	-35.2572059631
1232.24926758	-36.4212417603
1232.69909668	-32.334651947
1233.15087891	-29.3639507294
1233.60083008	-37.6236991882
1234.05249023	-31.2264976501
1234.50231934	-26.1532688141
1234.95214844	-23.9504833221
1235.40380859	-17.5111236572
1235.85351563	-28.8626041412
1236.30517578	-28.1820392609
1236.75488281	-53.1320495605
1237.20458984	-24.0674610138
1237.65612793	-36.8924102783
1238.10571289	-38.7412910461
1238.55725098	-25.2791976929
1239.00683594	-17.298078537
1239.4564209	-30.5503730774
1239.90783691	-32.4149971008
1240.3572998	-28.7146778107
1240.8067627	-43.6477775574
1241.25817871	-37.0660591125
1241.7076416	-24.1799945831
1242.15698242	-31.8947925568
1242.60827637	-32.7299423218
1243.05773926	-16.3154659271
1243.50708008	-13.1117563248
1243.95825195	-17.5730648041
1244.40759277	-29.1185112
1244.85693359	-23.310300827
1245.3079834	-22.4260845184
1245.75732422	-29.4145202637
1246.20654297	-13.1751480103
1246.65563965	-17.2469654083
1247.10668945	-24.7194805145
1247.5559082	-32.3695831299
1248.00500488	-8.42569923401
1248.45605469	-11.7201385498
1248.90515137	-8.85054111481
1249.35412598	-5.05698013306
1249.80322266	-27.5313796997
1250.25219727	-21.1371536255
1250.703125	-5.46710348129
1251.15209961	-24.6121501923
1251.60095215	-10.5695800781
1252.04992676	-4.7874584198
1252.50073242	-23.0533542633
1252.94958496	-10.7377166748
1253.3984375	10.8347873688
1253.84729004	-0.445143669844
1254.29602051	0.636182785034
1254.7467041	0.721838116646
1255.19543457	4.72845029831
1255.64416504	3.19847083092
1256.09289551	13.468583107
1256.54162598	7.24876070023
1256.99023438	-8.33465766907
1257.4407959	16.4787387848
1257.8894043	-3.72257757187
1258.3380127	5.35025930405
1258.78662109	23.9506816864
1259.23510742	8.00818252563
1259.68371582	0.800963461399
1260.13220215	15.2387733459
1260.58068848	8.05590820313
1261.0291748	1.22771697479e-022
1261.47949219	12.6970529556
1261.92785645	17.2141265869
1262.3762207	35.5849456787
1262.82458496	29.5233879089
1263.27294922	21.4490299225
1263.72131348	27.7587375641
1264.16967773	20.5362014771
1264.61791992	39.4247016907
1265.06616211	32.1669120789
1265.5144043	37.2544288635
1265.96264648	38.0752639771
1266.4107666	32.4550056458
1266.85888672	45.2373466492
1267.30712891	32.9004516602
1267.75524902	41.5438346863
1268.20324707	53.5040435791
1268.65136719	39.0518035889
1269.09936523	43.8008804321
1269.54748535	51.8153381348
1269.9954834	46.0424423218
1270.44348145	49.5810317993
1270.89135742	67.5880279541
1271.33935547	55.2159500122
1271.78723145	37.4278526306
1272.23510742	56.2515411377
1272.6829834	58.2306098938
1273.13085938	65.6928405762
1273.57861328	56.9304618835
1274.02648926	55.3775558472
1274.47424316	59.7215995789
1274.92199707	75.0350723267
1275.36975098	75.485244751
1275.81738281	63.7896842957
1276.26513672	74.5765838623
1276.71276855	84.5719146729
1277.16040039	82.9589004517
1277.6060791	82.7054519653
1278.05371094	91.813079834
1278.50134277	99.7511367798
1278.94885254	91.9758987427
1279.3963623	92.4019775391
1279.84387207	93.5475158691
1280.29138184	102.233276367
1280.73876953	88.0740356445
1281.18432617	92.6839370728
1281.63171387	85.3611450195
1282.07910156	105.687599182
1282.52648926	87.8452072144
1282.97387695	108.182746887
1283.42114258	109.27709198
1283.86657715	124.397346497
1284.31384277	125.675483704
1284.7611084	112.286529541
1285.20837402	111.958717346
1285.65551758	131.166366577
1286.10083008	130.214401245
1286.54797363	143.321090698
1286.99511719	132.43119812
1287.44226074	125.781639099
1287.8894043	135.53527832
1288.33459473	146.083084106
1288.78161621	137.905334473
1289.2286377	156.663925171
1289.67565918	150.117965698
1290.12072754	153.244995117
1290.56762695	153.725296021
1291.01464844	152.845474243
1291.45959473	151.495986938
1291.90649414	161.784042358
1292.35339355	169.954330444
1292.8001709	176.736114502
1293.24511719	172.141235352
1293.6920166	169.930725098
1294.13867188	179.675674438
1294.58361816	180.052871704
1295.03027344	179.516937256
1295.47705078	191.235031128
1295.921875	196.897781372
1296.36853027	203.011444092
1296.81518555	184.004852295
1297.2598877	186.527099609
1297.7064209	196.272369385
1298.15307617	196.460464478
1298.59765625	207.701080322
1299.04418945	214.251174927
1299.49072266	227.24407959
1299.93530273	200.798599243
1300.38171387	218.380523682
1300.82629395	213.023452759
1301.27270508	217.505081177
1301.71911621	233.617462158
1302.16357422	231.804199219
1302.60998535	215.034698486
1303.05444336	249.644287109
1303.50073242	239.559677124
1303.94506836	257.362915039
1304.39135742	262.401489258
1304.83752441	248.739990234
1305.28186035	244.079711914
1305.72802734	266.9402771
1306.17236328	257.883239746
1306.61853027	267.305053711
1307.06274414	271.602416992
1307.50878906	267.304229736
1307.95300293	264.282775879
1308.39904785	265.961700439
1308.84326172	259.166748047
1309.28918457	283.773773193
1309.73327637	287.150054932
1310.17932129	296.482025146
1310.62329102	301.573303223
1311.06921387	296.921966553
1311.51330566	287.596984863
1311.95910645	303.212371826
1312.40307617	294.81161499
1312.84887695	325.327484131
1313.29284668	316.825378418
1313.73864746	307.952056885
1314.18249512	329.871612549
1314.62634277	320.406402588
1315.07202148	329.433441162
1315.51586914	318.272979736
1315.96154785	323.982635498
1316.40527344	342.176391602
1316.85095215	331.958343506
1317.29467773	349.24710083
1317.73828125	337.343780518
1318.18383789	352.974273682
1318.62756348	347.012115479
1319.07116699	352.32409668
1319.51660156	357.502471924
1319.96020508	333.838195801
1320.40563965	353.805541992
1320.84924316	365.700439453
1321.29272461	369.551300049
1321.73803711	364.62701416
1322.18151855	357.143310547
1322.625	362.171661377
1323.0703125	368.734710693
1323.51367188	350.0184021
1323.95715332	380.499511719
1324.40234375	378.961791992
1324.84570313	374.124328613
1325.28894043	365.059356689
1325.7322998	367.811218262
1326.17736816	386.961730957
1326.62072754	387.94619751
1327.06384277	394.634674072
1327.50891113	375.47253418
1327.95214844	380.780700684
1328.39526367	368.639953613
1328.83850098	383.173400879
1329.28344727	389.508178711
1329.7265625	391.624786377
1330.16955566	385.674377441
1330.6126709	376.987121582
1331.05749512	398.867980957
1331.50048828	380.899780273
1331.94348145	389.961181641
1332.38647461	373.897766113
1332.8293457	387.536712646
1333.27416992	386.079284668
1333.71704102	394.826934814
1334.15991211	378.239776611
1334.6027832	375.928833008
1335.0456543	382.490661621
1335.48840332	388.098907471
1335.93310547	363.235656738
1336.37585449	374.698944092
1336.81848145	385.338165283
1337.26123047	379.781097412
1337.70397949	372.80770874
1338.14660645	374.953216553
1338.5892334	381.693695068
1339.03369141	366.082275391
1339.47631836	377.159393311
1339.91894531	384.067962646
1340.3614502	380.699584961
1340.80395508	365.116699219
1341.24645996	358.208892822
1341.68896484	367.67956543
1342.13146973	358.316314697
1342.57385254	356.48739624
1343.01635742	372.15524292
1343.46057129	355.623901367
1343.9029541	355.581329346
1344.34533691	370.897369385
1344.78759766	334.018615723
1345.2298584	346.840332031
1345.67224121	350.558807373
1346.11450195	344.368408203
1346.5567627	345.194091797
1346.99890137	338.692810059
1347.44116211	336.45489502
1347.88330078	346.278717041
1348.32543945	330.786895752
1348.76757813	346.397705078
1349.2097168	325.421569824
1349.6517334	310.242431641
1350.09387207	320.524200439
1350.53588867	333.420593262
1350.97790527	317.221496582
1351.4197998	308.560821533
1351.86181641	301.1043396
1352.30383301	300.33215332
1352.74572754	294.31350708
1353.18762207	302.093444824
1353.6295166	297.385986328
1354.06945801	288.03225708
1354.51135254	277.510955811
1354.953125	298.606323242
1355.39489746	291.268249512
1355.83666992	276.490936279
1356.27844238	263.883636475
1356.72021484	279.486999512
1357.16186523	266.431610107
1357.60351563	278.341827393
1358.04516602	260.166015625
1358.48498535	265.599884033
1358.92663574	253.003051758
1359.36816406	254.976577759
1359.80981445	264.421844482
1360.25134277	259.906860352
1360.69287109	253.91317749
1361.13427734	245.701675415
1361.57397461	254.174682617
1362.01538086	234.809188843
1362.45678711	222.780914307
1362.89831543	233.317474365
1363.33959961	231.289245605
1363.7791748	237.476745605
1364.22045898	220.389068604
1364.66186523	220.997756958
1365.10314941	231.203048706
1365.54443359	225.279876709
1365.98376465	210.200698853
1366.42504883	209.631439209
1366.86621094	225.947647095
1367.30737305	205.722915649
1367.7467041	196.974243164
1368.18786621	199.835464478
1368.62902832	190.66973877
1369.07006836	196.43548584
1369.50927734	199.68145752
1369.95043945	196.937866211
1370.39135742	197.625076294
1370.83239746	182.028381348
1371.27160645	195.919921875
1371.71252441	189.18321228
1372.15344238	186.394393921
1372.5925293	174.785293579
1373.03344727	174.915908813
1373.47436523	168.840332031
1373.91333008	165.394287109
1374.35412598	167.676193237
1374.79492188	153.689056396
1375.23388672	164.069000244
1375.67468262	139.468475342
1376.11535645	161.209869385
1376.55432129	152.085357666
1376.99499512	143.024002075
1377.43566895	155.236373901
1377.87438965	150.025192261
1378.31506348	156.867797852
1378.75378418	130.187286377
1379.19445801	151.053192139
1379.63500977	134.978866577
1380.07373047	130.577285767
1380.51416016	126.209564209
1380.95288086	113.23500824
1381.39331055	111.810577393
1381.83374023	109.250816345
1382.27233887	118.878341675
1382.71276855	134.589797974
1383.15124512	136.857162476
1383.5916748	101.186653137
1384.03015137	109.247329712
1384.47045898	108.40486908
1384.90893555	103.976898193
1385.34924316	98.5743484497
1385.78759766	105.014228821
1386.2277832	118.365791321
1386.6661377	110.105323792
1387.10632324	110.486190796
1387.54467773	107.887947083
1387.98486328	106.30973053
1388.4230957	101.095024109
1388.86315918	102.532821655
1389.3013916	99.0441589355
1389.74145508	88.4830703735
1390.1796875	88.8089141846
1390.61962891	75.3952865601
1391.05773926	78.1187133789
1391.49780273	96.7857971191
1391.93591309	88.6486663818
1392.37390137	87.3576278687
1392.81384277	82.638381958
1393.25183105	89.2832489014
1393.69165039	85.0932998657
1394.12963867	62.3064804077
1394.56945801	72.7473831177
1395.00744629	67.2511367798
1395.4453125	86.1957702637
1395.88513184	80.784614563
1396.32299805	72.4811935425
1396.76086426	76.1237182617
1397.20043945	47.9742202759
1397.63830566	70.3929367065
1398.07788086	65.1992340088
1398.51574707	47.6335029602
1398.95349121	66.3430023193
1399.39294434	61.1464614868
1399.83068848	51.7554969788
1400.26831055	45.8785705566
1400.70788574	48.7264099121
1401.14550781	53.8316268921
1401.58312988	52.9644317627
1402.02258301	32.2607879639
1402.46008301	47.7922401428
1402.89758301	38.9439163208
1403.33520508	34.672000885
1403.77453613	30.21616745
1404.21203613	51.9196968079
1404.64941406	47.6167602539
1405.08691406	54.9883575439
1405.52612305	50.7460594177
1405.96350098	29.7376480103
1406.40087891	33.7261238098
1406.83825684	22.2578678131
1407.27734375	37.3380355835
1407.71472168	16.7806358337
1408.15197754	33.0471839905
1408.5892334	28.3199291229
1409.02832031	41.5100898743
1409.4654541	27.6377410889
1409.90270996	26.5193309784
1410.33984375	35.3491706848
1410.77697754	5.78108024597
1411.21594238	15.0516204834
1411.65307617	2.85921287537
1412.09020996	-9.74522159164e-023
1412.52722168	17.9192829132
1412.9642334	24.6135883331
1413.40124512	19.809961319
1413.84008789	15.0345487595
1414.27709961	4.64629793167
1414.71398926	2.37008619308
1415.15100098	16.6646614075
1415.58789063	-0.873249232769
1416.02478027	17.8283786774
1416.46154785	-1.26110088825
1416.8984375	11.0345869064
1417.33703613	-10.8679599762
1417.77392578	-3.91670560837
1418.21069336	-6.02786827087
1418.64733887	-17.177400589
1419.08410645	3.18474674225
1419.52087402	-5.99501848221
1419.95751953	-9.78231143951
1420.39416504	8.7435836792
1420.83081055	2.53743648529
1421.26745605	-25.0000572205
1421.70397949	10.591794014
1422.140625	-4.30444192886
1422.57714844	-11.0627288818
1423.01367188	-6.57131099701
1423.45019531	4.99378347397
1423.88671875	-1.39735257626
1424.32312012	-18.5795555115
1424.75964355	-0.550879359245
1425.19604492	-6.38480329514
1425.63244629	-16.9569416046
1426.06872559	-3.9592461586
1426.50512695	1.68945193291
1426.94152832	-5.81962013245
1427.37780762	4.44609928131
1427.81408691	-9.55477619171
1428.25036621	-25.2189750671
1428.68652344	-9.89085006714
1429.12280273	-16.8665561676
1429.55895996	-9.06441497803
1429.99523926	12.4418296814
1430.43139648	6.87424135208
1430.86743164	0.0137655455619
1431.30358887	-9.81917858124
1431.73962402	-13.5765981674
1432.17578125	-4.84609603882
1432.60998535	-6.33654546738
1433.04602051	-15.0165138245
1433.48193359	-21.6240615845
1433.91796875	-18.3994445801
1434.35388184	-11.6493387222
1434.78991699	-11.5063343048
1435.22583008	-40.7479324341
1435.66174316	-20.2543907166
1436.09570313	-27.6869373322
1436.53161621	-5.01057910919
1436.96740723	-15.8195199966
1437.40319824	-18.1310424805
1437.83898926	-12.555434227
1438.27478027	-33.3104667664
1438.70861816	-18.2299365997
1439.14440918	-35.9309043884
1439.58007813	-17.1488227844
1440.01574707	-18.2047557831
1440.45141602	-20.5089740753
1440.88525391	-42.3303871155
1441.32080078	-16.8885307312
1441.75634766	-26.9152259827
1442.1920166	-21.3191146851
1442.62756348	-26.748966217
1443.06115723	-29.6153755188
1443.4967041	-32.0199508667
1443.93212891	-32.0415382385
1444.36767578	-24.4568386078
1444.80126953	-43.0575027466
1445.23669434	-29.3822879791
1445.67199707	-23.3816184998
1446.10559082	-31.2557754517
1446.54089355	-49.738067627
1446.97619629	-47.2594108582
1447.41149902	-30.6918106079
1447.8449707	-32.4007072449
1448.28027344	-37.2086639404
1448.7154541	-43.0379905701
1449.14892578	-41.1126785278
1449.58410645	-40.8338241577
1450.01928711	-40.880355835
1450.45251465	-39.3705368042
1450.88769531	-35.7768096924
1451.32275391	-31.9285373688
1451.75610352	-51.4177818298
1452.19116211	-38.6566886902
1452.6262207	-31.9819316864
1453.05932617	-29.6970977783
1453.49438477	-51.8751678467
1453.92749023	-41.3673934937
1454.36242676	-34.9617080688
1454.79736328	-41.3437423706
1455.23046875	-37.526802063
1455.66540527	-45.6158409119
1456.09838867	-47.7023239136
1456.53320313	-42.1565704346
1456.96618652	-44.51121521
1457.40100098	-53.7139701843
1457.83581543	-45.5391044617
1458.26867676	-39.2985076904
1458.70349121	-44.7253112793
1459.13635254	-49.2918663025
1459.57104492	-42.7507553101
1460.00390625	-49.3421974182
1460.43859863	-42.5102348328
1460.87133789	-37.5026016235
1461.3059082	-50.0905303955
1461.73864746	-37.0991096497
1462.17321777	-32.8932495117
1462.60595703	-46.2134780884
1463.04052734	-47.113319397
1463.47314453	-44.7571525574
1463.90759277	-36.928527832
1464.34020996	-40.6626815796
1464.7746582	-60.9501838684
1465.20727539	-46.6924095154
1465.64160156	-65.4335479736
1466.07421875	-52.8651428223
1466.50854492	-48.4232635498
1466.94104004	-63.1075592041
1467.37353516	-31.619594574
1467.80773926	-45.987449646
1468.24023438	-34.727809906
1468.67443848	-49.1004676819
1469.10681152	-51.2551116943
1469.54101563	-47.2414131165
1469.97338867	-54.8548278809
1470.40563965	-44.3630714417
1470.83984375	-55.6540336609
1471.27209473	-53.0883865356
1471.7043457	-63.5422058105
1472.13842773	-41.1113815308
1472.57067871	-61.1676368713
1473.00463867	-50.559589386
1473.43676758	-55.9189376831
1473.86901855	-53.5975990295
1474.30297852	-50.6737594604
1474.73498535	-47.0684280396
1475.16711426	-45.6146430969
1475.60095215	-48.9588470459
1476.03308105	-45.3225212097
1476.46508789	-36.9242362976
1476.89709473	-47.0899467468
1477.33081055	-44.3878974915
1477.76281738	-33.9611129761
1478.19470215	-49.6655693054
1478.62841797	-64.260017395
1479.0604248	-48.4227828979
1479.4921875	-47.0867652893
1479.92407227	-62.8582725525
1480.35778809	-45.8145294189
1480.78955078	-39.4441833496
1481.22131348	-40.5577430725
1481.65307617	-40.7685470581
1482.08666992	-43.8013801575
1482.51831055	-41.6543312073
1482.95007324	-33.1258277893
1483.38171387	-39.9299964905
1483.81335449	-53.3335342407
1484.24682617	-42.3202705383
1484.6784668	-48.9693145752
1485.10998535	-44.8760223389
1485.54162598	-42.6925086975
1485.97314453	-50.9155578613
1486.40649414	-43.8141479492
1486.8380127	-32.3891868591
1487.26940918	-48.1197624207
1487.70092773	-41.7157325745
1488.13232422	-37.14220047
1488.5637207	-40.3973617554
1488.99511719	-32.0299720764
1489.42834473	-37.6635818481
1489.85974121	-28.8190460205
1490.29101563	-42.9124755859
1490.72229004	-39.0129852295
1491.15356445	-49.6353988647
1491.58483887	-47.9754333496
1492.01611328	-39.2246055603
1492.4473877	-40.7839546204
1492.87854004	-37.5412445068
1493.30969238	-34.4105033875
1493.74267578	-26.1543216705
1494.17382813	-36.3506736755
1494.60498047	-23.3466262817
1495.03601074	-32.8193016052
1495.46716309	-23.7501564026
1495.89819336	-29.5748786926
1496.32922363	-36.5450172424
1496.76013184	-18.9980392456
1497.19116211	-40.4244880676
1497.62219238	-24.4271526337
1498.05310059	-40.4911956787
1498.48400879	-37.2804679871
1498.91491699	-33.7056503296
1499.3458252	-32.2129554749
1499.77661133	-49.4430122375
1500.20751953	-23.2634372711
1500.63830566	-23.3506412506
1501.0690918	-26.6836528778
1501.49987793	-20.3804950714
1501.93054199	-33.2034378052
1502.36132813	-26.5443305969
1502.79199219	-25.4371891022
1503.22265625	-24.1809272766
1503.65148926	-21.9810714722
1504.08215332	-23.0800132751
1504.51281738	-10.0493059158
1504.94335938	-11.6969957352
1505.37402344	-20.1191558838
1505.80456543	-9.89862823486
1506.23510742	-6.17331409454
1506.66552734	-0.298988431692
1507.09606934	-20.5960865021
1507.52648926	-25.2374801636
1507.95703125	-5.68422889709
1508.38562012	-3.9423429966
1508.81591797	-15.3697013855
1509.24633789	-21.7802715302
1509.67675781	-20.8473339081
1510.10705566	-0.833827495575
1510.53735352	-14.3133811951
1510.96582031	-16.1635608673
1511.39611816	-13.0281000137
1511.82641602	-12.2270059586
1512.2565918	10.4974107742
1512.68688965	0.310620844364
1513.11706543	6.10774183273
1513.54541016	29.233499527
1513.97546387	-11.2196149826
1514.40563965	3.84351801872
1514.83569336	3.53816890717
1515.26403809	9.5290184021
1515.6940918	17.2138633728
1516.12414551	8.1504945755
1516.55407715	1.00559318066
1516.9822998	13.669169426
1517.41223145	10.2413225174
1517.84228516	21.4547176361
1518.2722168	6.2865726554e-023
1518.70031738	13.9238119125
1519.13012695	18.8068447113
1519.56005859	16.4139137268
1519.98986816	23.6304244995
1520.41784668	33.1993522644
1520.84765625	27.1805782318
1521.27746582	16.9617118835
1521.70544434	24.9819126129
1522.13513184	31.1484165192
1522.56481934	30.1922893524
1522.99279785	42.9900817871
1523.42248535	34.619140625
1523.85205078	35.7608604431
1524.27990723	38.1997070313
1524.70947266	37.2705688477
1525.13916016	46.9367446899
1525.56689453	32.4179801941
1525.99645996	37.5161514282
1526.42407227	50.9815406799
1526.8536377	45.6324462891
1527.28308105	56.3186035156
1527.71069336	50.275806427
1528.14013672	60.692150116
1528.56774902	46.211605072
1528.99719238	57.1021881104
1529.42663574	60.9444389343
1529.85412598	66.1850509644
1530.28344727	50.8677482605
1530.7109375	77.7603378296
1531.14025879	73.4289932251
1531.56774902	59.3460998535
1531.99694824	69.1163864136
1532.42431641	66.6234359741
1532.85351563	66.7012405396
1533.28088379	77.998085022
1533.71008301	73.7057800293
1534.13745117	69.3946914673
1534.56652832	96.8423843384
1534.99377441	89.2506332397
1535.42297363	73.7917861938
1535.85009766	94.4036102295
1536.2791748	87.515045166
1536.7064209	100.767097473
1537.13537598	98.5685501099
1537.5625	92.427154541
1537.99145508	99.6284255981
1538.4185791	99.6817550659
1538.84753418	97.8928222656
1539.27453613	106.977355957
1539.70349121	112.255638123
1540.13049316	138.119400024
1540.55749512	125.395019531
1540.98632813	119.409988403
1541.41333008	106.61428833
1541.84204102	114.449142456
1542.2689209	135.007293701
1542.69580078	132.365509033
1543.12451172	112.767829895
1543.5513916	131.49079895
1543.98010254	133.256530762
1544.40686035	137.355041504
1544.83374023	145.651779175
1545.2623291	151.31036377
1545.68908691	142.514785767
1546.11572266	168.25088501
1546.54431152	168.621246338
1546.97094727	152.501098633
1547.39770508	153.096878052
1547.82617188	153.807189941
1548.25268555	156.010025024
1548.67932129	176.27583313
1549.10778809	178.485183716
1549.53430176	167.389190674
1549.96081543	178.32409668
1550.3873291	184.13067627
1550.81567383	186.44291687
1551.2421875	180.296630859
1551.6685791	189.00201416
1552.09509277	188.289001465
1552.52331543	165.195755005
1552.94970703	195.751159668
1553.37609863	205.506393433
1553.80236816	201.677307129
1554.23059082	206.12840271
1554.65686035	197.985046387
1555.08312988	218.106643677
1555.50939941	209.695617676
1555.93566895	237.452072144
1556.36376953	227.753234863
1556.78991699	223.532501221
1557.21606445	239.218292236
1557.64233398	229.838821411
1558.06848145	236.581359863
1558.49633789	241.889373779
1558.92248535	239.294937134
1559.34851074	251.454406738
1559.77453613	233.373245239
1560.20068359	247.625152588
1560.62658691	253.924453735
1561.0526123	258.201873779
1561.48046875	260.519622803
1561.90637207	259.512573242
1562.33227539	259.37512207
1562.75817871	265.859344482
1563.18408203	271.812072754
1563.60998535	281.428253174
1564.0357666	275.496551514
1564.46166992	258.745239258
1564.88745117	281.398406982
1565.31323242	267.106536865
1565.73901367	286.20211792
1566.16479492	295.238464355
1566.59228516	292.017181396
1567.01794434	291.916351318
1567.44360352	281.601409912
1567.8692627	289.994812012
1568.29492188	302.098846436
1568.72058105	279.345916748
1569.14611816	288.455535889
1569.57177734	304.203338623
1569.99731445	309.156585693
1570.42285156	292.942871094
1570.8482666	323.830200195
1571.27380371	316.61831665
1571.69934082	311.500396729
1572.12475586	308.801513672
1572.5501709	313.888702393
1572.97558594	304.851074219
1573.39916992	300.487457275
1573.82446289	309.537567139
1574.24987793	310.68862915
1574.6751709	322.534545898
1575.10046387	323.927612305
1575.52575684	313.414489746
1575.9510498	325.488830566
1576.3762207	326.245849609
1576.8013916	309.029754639
1577.22668457	330.561859131
1577.65185547	330.430053711
1578.07702637	313.953643799
1578.50024414	324.717987061
1578.92541504	327.851104736
1579.35046387	321.712371826
1579.7755127	318.18637085
1580.20056152	319.422058105
1580.62561035	335.004516602
1581.05065918	305.638916016
1581.47387695	322.20022583
1581.89880371	318.664581299
1582.32373047	336.553527832
1582.74865723	323.460235596
1583.17358398	325.976501465
1583.59838867	320.990234375
1584.02148438	314.172912598
1584.44628906	308.946624756
1584.87109375	315.258422852
1585.29589844	309.99331665
1585.71887207	310.843994141
1586.14367676	314.523742676
1586.56835938	301.488433838
1586.99316406	311.679473877
1587.41784668	303.581329346
1587.84069824	296.45690918
1588.26538086	318.312988281
1588.68994141	300.474334717
1589.11279297	316.196258545
1589.53735352	305.976257324
1589.96191406	309.299041748
1590.38647461	285.560180664
1590.8092041	295.470153809
1591.23364258	287.051116943
1591.65820313	295.399780273
1592.08081055	290.978302002
1592.50524902	286.816680908
1592.9296875	284.85723877
1593.35229492	290.373657227
1593.77661133	271.510375977
1594.2010498	276.950042725
1594.62353516	264.996765137
1595.04785156	280.344146729
1595.47216797	269.526000977
1595.89465332	266.008453369
1596.31884766	251.716461182
1596.74304199	242.166732788
1597.16552734	249.405426025
1597.58972168	262.067077637
1598.01208496	244.776062012
1598.43615723	249.134185791
1598.86035156	234.847137451
1599.28259277	238.272476196
1599.70666504	236.587661743
1600.12902832	225.16192627
1600.55297852	230.157058716
1600.97521973	221.146835327
1601.39929199	223.102905273
1601.82141113	198.465744019
1602.24536133	212.125396729
1602.66931152	209.498779297
1603.09143066	197.397735596
1603.51538086	199.041534424
1603.93737793	198.45274353
1604.36120605	187.510009766
1604.7833252	185.519287109
1605.20715332	182.035476685
1605.62915039	161.700698853
1606.05285645	187.417648315
1606.47485352	152.843856812
1606.89855957	148.68296814
1607.32043457	152.054138184
1607.74230957	140.733627319
1608.16601563	133.836959839
1608.58789063	136.092498779
1609.01147461	132.915039063
1609.43322754	130.444061279
1609.85681152	126.995048523
1610.27868652	129.093704224
1610.70214844	120.026176453
1611.12390137	96.4178848267
1611.5456543	109.997932434
1611.96911621	105.333808899
1612.39074707	103.200500488
1612.81420898	84.9629974365
1613.23583984	94.7352600098
1613.65734863	75.1371078491
1614.08081055	80.6546173096
1614.50231934	78.9942245483
1614.92382813	78.7637176514
1615.34716797	59.7724533081
1615.76867676	32.6827774048
1616.19018555	45.2259483337
1616.61340332	48.431186676
1617.03479004	35.7639198303
1617.45617676	34.6450920105
1617.87939453	-1.40620704134e-023
1618.30078125	21.4754657745
1618.72216797	18.0143318176
1619.14526367	4.47105550766
1619.56652832	6.2340798378
1619.98779297	5.00533533096
1620.40905762	1.59529173374
1620.83215332	-5.0905547142
1621.25341797	-1.61784434319
1621.67456055	-25.8409996033
1622.0958252	-14.7712860107
1622.51867676	-20.0595474243
1622.93981934	-25.3406715393
1623.36096191	-32.6216278076
1623.78210449	-23.7864723206
1624.20495605	-44.4584388733
1624.62597656	-33.1467437744
1625.04711914	-52.9610366821
1625.46801758	-53.3876419067
1625.88903809	-60.3333282471
1626.31188965	-61.2346725464
1626.73278809	-59.0696563721
1627.15368652	-72.3568344116
1627.57470703	-75.8588790894
1627.9954834	-82.8708953857
1628.41638184	-77.5400009155
1628.83911133	-63.9703865051
1629.2598877	-70.2708740234
1629.68066406	-81.0003967285
1630.10144043	-79.309715271
1630.5222168	-97.1362304688
1630.94299316	-80.1493835449
1631.36376953	-98.9549026489
1631.78442383	-94.6511917114
1632.20690918	-91.2623977661
1632.62756348	-93.4705200195
1633.04821777	-108.032958984
1633.46887207	-99.8828964233
1633.8894043	-97.5648498535
1634.31005859	-106.519538879
1634.73059082	-114.015579224
1635.15112305	-103.909034729
1635.57165527	-98.6819763184
1635.9921875	-119.84009552
1636.41259766	-114.907730103
1636.83312988	-142.728363037
1637.25354004	-119.834709167
1637.6739502	-129.826156616
1638.09436035	-138.345443726
1638.51477051	-132.247650146
1638.93505859	-130.003753662
1639.35546875	-128.719314575
1639.77575684	-135.870483398
1640.19604492	-136.193557739
1640.61633301	-144.715927124
1641.03662109	-142.178894043
1641.45678711	-122.928688049
1641.8770752	-144.024032593
1642.29724121	-135.912765503
1642.71740723	-135.571060181
1643.13757324	-141.824264526
1643.55761719	-166.22819519
1643.9777832	-143.820907593
1644.39782715	-165.726974487
1644.81787109	-165.426956177
1645.23791504	-157.50302124
1645.65795898	-151.189102173
1646.07617188	-150.287246704
1646.49621582	-141.156890869
1646.9161377	-158.987213135
1647.33605957	-144.580612183
1647.75598145	-142.332244873
1648.17590332	-165.676879883
1648.5958252	-150.485931396
1649.015625	-150.452056885
1649.43371582	-164.959884644
