# Supplementary material for: Deep CO2 in the end-Triassic Central Atlantic Magmatic Province
Source: Nat Commun. 2020 Apr 7;11:1670. doi: 10.1038/s41467-020-15325-6 (PMC7138847; doi:10.1038/s41467-020-15325-6)
Supplement: Supplementary file 4 — Source Data 2 [file 41467_2020_15325_MOESM4_ESM.zip › Elemental C/AN39I_3Px_Incl3_C.txt]

1203.33129883	-0.23547565937
1203.78271484	54.6378593445
1204.23596191	70.9642410278
1204.68920898	89.5962524414
1205.14233398	67.9875869751
1205.59558105	113.264434814
1206.046875	152.434280396
1206.5	133.961547852
1206.953125	95.031036377
1207.40625	134.546859741
1207.85742188	129.820404053
1208.3104248	166.038818359
1208.76342773	142.447631836
1209.21643066	150.266799927
1209.66760254	158.984375
1210.1204834	144.291091919
1210.57348633	198.707763672
1211.02453613	180.273986816
1211.47741699	200.953964233
1211.93017578	231.533676147
1212.38305664	216.293258667
1212.83398438	200.035385132
1213.28674316	212.096984863
1213.73962402	223.389007568
1214.19042969	241.03855896
1214.64318848	257.631988525
1215.0958252	295.212799072
1215.54663086	218.377944946
1215.99926758	253.114578247
1216.4519043	237.001342773
1216.90270996	248.898864746
1217.35522461	271.33972168
1217.8059082	241.699203491
1218.25842285	285.575317383
1218.7109375	286.424285889
1219.16162109	276.253967285
1219.61401367	300.722229004
1220.06652832	274.125823975
1220.51696777	312.380767822
1220.96948242	277.826446533
1221.41992188	269.295318604
1221.87231445	301.872161865
1222.32458496	301.426086426
1222.77502441	289.422241211
1223.22729492	356.121520996
1223.67773438	292.16104126
1224.12988281	313.537506104
1224.5802002	298.593933105
1225.0324707	330.145690918
1225.48266602	307.809753418
1225.93481445	267.789245605
1226.38513184	298.197021484
1226.8371582	296.669281006
1227.28735352	309.116271973
1227.73937988	337.125732422
1228.1895752	339.7527771
1228.64160156	344.640258789
1229.0916748	326.708465576
1229.5435791	340.857055664
1229.99365234	306.493103027
1230.44555664	333.763671875
1230.89562988	322.002410889
1231.34741211	332.411499023
1231.79748535	351.570983887
1232.24926758	344.975036621
1232.69909668	328.815429688
1233.15087891	382.672332764
1233.60083008	334.250701904
1234.05249023	328.628356934
1234.50231934	340.30859375
1234.95214844	323.325164795
1235.40380859	366.955963135
1235.85351563	328.471405029
1236.30517578	354.027557373
1236.75488281	349.491607666
1237.20458984	342.929473877
1237.65612793	360.863861084
1238.10571289	296.121917725
1238.55725098	329.220245361
1239.00683594	337.24887085
1239.4564209	337.678497314
1239.90783691	337.689971924
1240.3572998	332.555480957
1240.8067627	315.889770508
1241.25817871	340.959197998
1241.7076416	352.34677124
1242.15698242	330.846008301
1242.60827637	324.722320557
1243.05773926	335.617034912
1243.50708008	290.641693115
1243.95825195	352.403686523
1244.40759277	358.11907959
1244.85693359	299.828704834
1245.3079834	308.689178467
1245.75732422	325.785430908
1246.20654297	293.058685303
1246.65563965	317.693817139
1247.10668945	279.709899902
1247.5559082	305.913696289
1248.00500488	327.575469971
1248.45605469	311.160369873
1248.90515137	337.298400879
1249.35412598	282.759521484
1249.80322266	286.3515625
1250.25219727	285.673461914
1250.703125	236.31072998
1251.15209961	290.921783447
1251.60095215	271.217437744
1252.04992676	279.872558594
1252.50073242	248.548599243
1252.94958496	249.882965088
1253.3984375	300.229980469
1253.84729004	282.547821045
1254.29602051	261.095275879
1254.7467041	230.585266113
1255.19543457	253.729721069
1255.64416504	267.499816895
1256.09289551	252.233551025
1256.54162598	282.767944336
1256.99023438	249.187988281
1257.4407959	242.507019043
1257.8894043	262.749908447
1258.3380127	258.073059082
1258.78662109	241.520019531
1259.23510742	232.539031982
1259.68371582	241.998352051
1260.13220215	254.250991821
1260.58068848	243.007446289
1261.0291748	241.382965088
1261.47949219	230.849884033
1261.92785645	202.160736084
1262.3762207	226.124328613
1262.82458496	219.307052612
1263.27294922	231.408599854
1263.72131348	241.119842529
1264.16967773	194.166290283
1264.61791992	200.321868896
1265.06616211	172.177307129
1265.5144043	207.234970093
1265.96264648	200.990386963
1266.4107666	161.760864258
1266.85888672	155.328048706
1267.30712891	156.686904907
1267.75524902	178.051239014
1268.20324707	198.640182495
1268.65136719	119.115646362
1269.09936523	192.382827759
1269.54748535	145.000610352
1269.9954834	151.423965454
1270.44348145	165.701049805
1270.89135742	147.536315918
1271.33935547	126.174156189
1271.78723145	140.621765137
1272.23510742	154.631347656
1272.6829834	139.160232544
1273.13085938	142.713592529
1273.57861328	127.980186462
1274.02648926	107.043731689
1274.47424316	133.819076538
1274.92199707	104.816207886
1275.36975098	130.223861694
1275.81738281	132.275161743
1276.26513672	158.751586914
1276.71276855	103.646026611
1277.16040039	127.316604614
1277.6060791	135.798034668
1278.05371094	95.7382278442
1278.50134277	114.068916321
1278.94885254	97.9919128418
1279.3963623	117.29549408
1279.84387207	93.7693710327
1280.29138184	70.1285552979
1280.73876953	125.453712463
1281.18432617	96.495803833
1281.63171387	93.5941543579
1282.07910156	76.4362640381
1282.52648926	83.0295791626
1282.97387695	102.243362427
1283.42114258	51.1782264709
1283.86657715	108.791625977
1284.31384277	87.1885223389
1284.7611084	80.9855499268
1285.20837402	63.5026168823
1285.65551758	91.2763137817
1286.10083008	67.1044158936
1286.54797363	23.9941768646
1286.99511719	66.0631942749
1287.44226074	76.7372970581
1287.8894043	5.81340265274
1288.33459473	55.9742012024
1288.78161621	51.8990249634
1289.2286377	45.6316680908
1289.67565918	44.6462554932
1290.12072754	48.3798408508
1290.56762695	74.3012695313
1291.01464844	62.4462280273
1291.45959473	43.7387428284
1291.90649414	48.1478462219
1292.35339355	23.0775718689
1292.8001709	47.9910316467
1293.24511719	21.273443222
1293.6920166	25.9233341217
1294.13867188	16.1439247131
1294.58361816	9.43235874176
1295.03027344	71.4937286377
1295.47705078	50.1136627197
1295.921875	67.6474075317
1296.36853027	55.7123374939
1296.81518555	20.0076522827
1297.2598877	46.2238121033
1297.7064209	50.2315292358
1298.15307617	60.017490387
1298.59765625	71.5361022949
1299.04418945	46.5605812073
1299.49072266	69.1662902832
1299.93530273	26.7506752014
1300.38171387	10.6516532898
1300.82629395	15.7937488556
1301.27270508	21.4770641327
1301.71911621	28.9342002869
1302.16357422	6.80437278748
1302.60998535	-11.9483661652
1303.05444336	31.2439365387
1303.50073242	-5.70522880554
1303.94506836	70.3831481934
1304.39135742	42.5096855164
1304.83752441	17.5459079742
1305.28186035	40.4769248962
1305.72802734	35.1608200073
1306.17236328	46.9921379089
1306.61853027	36.8594436646
1307.06274414	1.51439034939
1307.50878906	45.8423919678
1307.95300293	3.26780080795
1308.39904785	39.7054862976
1308.84326172	52.5741844177
1309.28918457	29.232208252
1309.73327637	61.7187690735
1310.17932129	41.1856880188
1310.62329102	59.1278419495
1311.06921387	49.5652999878
1311.51330566	47.0110778809
1311.95910645	90.6737365723
1312.40307617	41.8363990784
1312.84887695	55.8536071777
1313.29284668	45.5236358643
1313.73864746	83.803817749
1314.18249512	75.0177612305
1314.62634277	58.2395248413
1315.07202148	67.0827331543
1315.51586914	63.5478439331
1315.96154785	66.3328475952
1316.40527344	111.852584839
1316.85095215	50.2674369812
1317.29467773	63.1204948425
1317.73828125	91.7798156738
1318.18383789	54.6213607788
1318.62756348	71.1571044922
1319.07116699	96.7660140991
1319.51660156	78.6519241333
1319.96020508	115.16973114
1320.40563965	90.2292861938
1320.84924316	97.7218017578
1321.29272461	86.0911026001
1321.73803711	63.0225372314
1322.18151855	92.7044219971
1322.625	54.45520401
1323.0703125	86.1527252197
1323.51367188	62.3697738647
1323.95715332	41.3634910583
1324.40234375	98.6786651611
1324.84570313	96.1277084351
1325.28894043	85.534034729
1325.7322998	105.897926331
1326.17736816	92.8497924805
1326.62072754	120.333946228
1327.06384277	119.168373108
1327.50891113	94.1381378174
1327.95214844	101.148773193
1328.39526367	98.8731231689
1328.83850098	103.335540771
1329.28344727	111.957687378
1329.7265625	129.848434448
1330.16955566	126.948417664
1330.6126709	114.334365845
1331.05749512	126.12146759
1331.50048828	108.518096924
1331.94348145	103.798484802
1332.38647461	109.587135315
1332.8293457	115.258666992
1333.27416992	136.814300537
1333.71704102	108.242599487
1334.15991211	123.932891846
1334.6027832	127.633682251
1335.0456543	105.124229431
1335.48840332	111.241928101
1335.93310547	91.3550796509
1336.37585449	97.4310760498
1336.81848145	146.037307739
1337.26123047	131.821121216
1337.70397949	146.408935547
1338.14660645	113.733291626
1338.5892334	147.165176392
1339.03369141	134.620788574
1339.47631836	151.036758423
1339.91894531	130.514602661
1340.3614502	111.097106934
1340.80395508	139.152404785
1341.24645996	127.233146667
1341.68896484	129.574066162
1342.13146973	122.573997498
1342.57385254	143.711669922
1343.01635742	147.930145264
1343.46057129	151.226791382
1343.9029541	139.054473877
1344.34533691	124.98097229
1344.78759766	154.627044678
1345.2298584	146.262283325
1345.67224121	154.883377075
1346.11450195	128.001449585
1346.5567627	154.94078064
1346.99890137	127.669715881
1347.44116211	147.173522949
1347.88330078	180.684860229
1348.32543945	136.028076172
1348.76757813	154.120010376
1349.2097168	152.430725098
1349.6517334	153.802459717
1350.09387207	126.265541077
1350.53588867	116.947486877
1350.97790527	131.217147827
1351.4197998	118.255073547
1351.86181641	130.023330688
1352.30383301	131.318695068
1352.74572754	149.950119019
1353.18762207	148.361175537
1353.6295166	106.774345398
1354.06945801	114.350753784
1354.51135254	114.314254761
1354.953125	137.716751099
1355.39489746	147.203567505
1355.83666992	130.363342285
1356.27844238	132.918045044
1356.72021484	149.498321533
1357.16186523	133.036514282
1357.60351563	125.815658569
1358.04516602	119.446365356
1358.48498535	133.777450562
1358.92663574	146.143661499
1359.36816406	164.338195801
1359.80981445	120.566604614
1360.25134277	147.033004761
1360.69287109	134.318344116
1361.13427734	101.52571106
1361.57397461	111.710624695
1362.01538086	130.499801636
1362.45678711	129.04246521
1362.89831543	129.348373413
1363.33959961	108.328239441
1363.7791748	112.70211792
1364.22045898	93.3057098389
1364.66186523	139.120285034
1365.10314941	152.442932129
1365.54443359	102.765830994
1365.98376465	117.074890137
1366.42504883	103.30065155
1366.86621094	99.0763397217
1367.30737305	105.372200012
1367.7467041	115.066390991
1368.18786621	122.468513489
1368.62902832	126.263511658
1369.07006836	110.609947205
1369.50927734	132.517074585
1369.95043945	113.275520325
1370.39135742	93.4850234985
1370.83239746	115.573661804
1371.27160645	117.616325378
1371.71252441	115.475738525
1372.15344238	100.068984985
1372.5925293	95.4245452881
1373.03344727	107.781341553
1373.47436523	115.000976563
1373.91333008	83.20677948
1374.35412598	127.389373779
1374.79492188	86.1248168945
1375.23388672	117.469108582
1375.67468262	100.892700195
1376.11535645	124.427307129
1376.55432129	138.205215454
1376.99499512	102.454429626
1377.43566895	79.5534667969
1377.87438965	84.4091110229
1378.31506348	92.7765426636
1378.75378418	112.935844421
1379.19445801	64.6153335571
1379.63500977	73.9076538086
1380.07373047	99.7869644165
1380.51416016	90.0778045654
1380.95288086	102.23903656
1381.39331055	91.3440704346
1381.83374023	75.7703094482
1382.27233887	84.0645828247
1382.71276855	58.402671814
1383.15124512	90.0287017822
1383.5916748	96.1943054199
1384.03015137	112.790534973
1384.47045898	87.3158798218
1384.90893555	43.9800949097
1385.34924316	89.0402526855
1385.78759766	83.232383728
1386.2277832	66.5020980835
1386.6661377	75.2478103638
1387.10632324	53.8567428589
1387.54467773	80.0291976929
1387.98486328	57.7430763245
1388.4230957	-6.62657356262
1388.86315918	74.9074783325
1389.3013916	57.4735450745
1389.74145508	60.6097831726
1390.1796875	82.7664489746
1390.61962891	39.7195739746
1391.05773926	73.1165771484
1391.49780273	57.6830177307
1391.93591309	62.876335144
1392.37390137	53.5434150696
1392.81384277	25.6872158051
1393.25183105	86.8853149414
1393.69165039	43.7102012634
1394.12963867	35.1600875854
1394.56945801	87.3963470459
1395.00744629	24.7914352417
1395.4453125	41.8081893921
1395.88513184	49.0950927734
1396.32299805	26.1940803528
1396.76086426	71.5648269653
1397.20043945	38.3390197754
1397.63830566	5.28107643127
1398.07788086	42.5048828125
1398.51574707	38.2419204712
1398.95349121	59.2222671509
1399.39294434	15.8672199249
1399.83068848	35.4616889954
1400.26831055	80.7427139282
1400.70788574	41.7969169617
1401.14550781	62.5590515137
1401.58312988	87.1329574585
1402.02258301	35.6486968994
1402.46008301	92.2314987183
1402.89758301	39.4760627747
1403.33520508	90.6675262451
1403.77453613	57.3045730591
1404.21203613	33.1285171509
1404.64941406	66.6954498291
1405.08691406	27.7327613831
1405.52612305	53.818321228
1405.96350098	61.1507377625
1406.40087891	35.0512237549
1406.83825684	46.8997879028
1407.27734375	29.164396286
1407.71472168	55.3436164856
1408.15197754	57.8137207031
1408.5892334	3.34960818291
1409.02832031	63.4816741943
1409.4654541	64.7443847656
1409.90270996	44.6502876282
1410.33984375	71.5796508789
1410.77697754	59.6662597656
1411.21594238	25.6339321136
1411.65307617	49.9309463501
1412.09020996	41.0066947937
1412.52722168	85.831161499
1412.9642334	77.8408737183
1413.40124512	60.6409416199
1413.84008789	116.006958008
1414.27709961	46.0605010986
1414.71398926	94.5362701416
1415.15100098	45.9361038208
1415.58789063	56.9845085144
1416.02478027	105.03012085
1416.46154785	37.330532074
1416.8984375	110.590698242
1417.33703613	83.0986175537
1417.77392578	70.2999420166
1418.21069336	85.1994781494
1418.64733887	80.0288162231
1419.08410645	101.014396667
1419.52087402	48.1696586609
1419.95751953	81.3449859619
1420.39416504	116.156600952
1420.83081055	60.9483833313
1421.26745605	105.781517029
1421.70397949	83.5967102051
1422.140625	95.4465637207
1422.57714844	89.4203720093
1423.01367188	90.9453887939
1423.45019531	113.177017212
1423.88671875	84.3327102661
1424.32312012	87.6554260254
1424.75964355	118.176269531
1425.19604492	75.6134719849
1425.63244629	97.5558853149
1426.06872559	105.13079834
1426.50512695	126.685668945
1426.94152832	113.306770325
1427.37780762	83.9729309082
1427.81408691	94.0420532227
1428.25036621	136.738418579
1428.68652344	77.9398117065
1429.12280273	126.495620728
1429.55895996	109.724258423
1429.99523926	131.906265259
1430.43139648	123.7526474
1430.86743164	82.9920806885
1431.30358887	128.738601685
1431.73962402	84.8794784546
1432.17578125	125.497009277
1432.60998535	114.556495667
1433.04602051	96.899017334
1433.48193359	153.817764282
1433.91796875	141.606903076
1434.35388184	90.253364563
1434.78991699	155.66166687
1435.22583008	101.124450684
1435.66174316	114.284233093
1436.09570313	99.175567627
1436.53161621	119.255844116
1436.96740723	146.472885132
1437.40319824	98.9247741699
1437.83898926	137.040405273
1438.27478027	178.081192017
1438.70861816	88.6505584717
1439.14440918	144.786453247
1439.58007813	86.6174240112
1440.01574707	58.7444381714
1440.45141602	143.155990601
1440.88525391	95.2217330933
1441.32080078	113.427452087
1441.75634766	132.439788818
1442.1920166	130.423660278
1442.62756348	143.059127808
1443.06115723	88.6933746338
1443.4967041	117.718505859
1443.93212891	118.181045532
1444.36767578	53.0282363892
1444.80126953	148.173324585
1445.23669434	94.6930160522
1445.67199707	132.347305298
1446.10559082	138.537002563
1446.54089355	84.6299133301
1446.97619629	125.632110596
1447.41149902	72.0951004028
1447.8449707	86.4150238037
1448.28027344	145.636810303
1448.7154541	69.6549758911
1449.14892578	103.002830505
1449.58410645	130.614212036
1450.01928711	85.5271530151
1450.45251465	120.150642395
1450.88769531	92.330619812
1451.32275391	58.325553894
1451.75610352	108.062919617
1452.19116211	58.4738502502
1452.6262207	116.329421997
1453.05932617	87.0286331177
1453.49438477	88.3280944824
1453.92749023	121.812782288
1454.36242676	125.575279236
1454.79736328	91.5820617676
1455.23046875	136.080383301
1455.66540527	53.6289253235
1456.09838867	134.32611084
1456.53320313	89.170501709
1456.96618652	72.6672058105
1457.40100098	143.229400635
1457.83581543	78.2448348999
1458.26867676	143.978378296
1458.70349121	102.032173157
1459.13635254	59.0798187256
1459.57104492	117.765045166
1460.00390625	86.9619522095
1460.43859863	101.03553009
1460.87133789	90.3747558594
1461.3059082	45.6198158264
1461.73864746	115.026260376
1462.17321777	67.6386947632
1462.60595703	61.9436645508
1463.04052734	124.715232849
1463.47314453	45.0320320129
1463.90759277	79.0609207153
1464.34020996	82.9375076294
1464.7746582	73.3346557617
1465.20727539	119.311393738
1465.64160156	71.3982162476
1466.07421875	106.639518738
1466.50854492	102.194915771
1466.94104004	34.9133682251
1467.37353516	103.868644714
1467.80773926	65.0146484375
1468.24023438	53.2887153625
1468.67443848	98.5220031738
1469.10681152	61.1175956726
1469.54101563	67.807762146
1469.97338867	77.1092910767
1470.40563965	38.766242981
1470.83984375	95.4638595581
1471.27209473	33.9481048584
1471.7043457	74.0565948486
1472.13842773	81.0881576538
1472.57067871	23.6175136566
1473.00463867	53.5224952698
1473.43676758	12.9727458954
1473.86901855	33.7230377197
1474.30297852	57.2828063965
1474.73498535	41.8235435486
1475.16711426	93.2201843262
1475.60095215	21.2688961029
1476.03308105	49.8900909424
1476.46508789	72.064704895
1476.89709473	34.705745697
1477.33081055	40.5082473755
1477.76281738	72.3288421631
1478.19470215	20.6958007813
1478.62841797	85.7440490723
1479.0604248	48.6382675171
1479.4921875	32.5553703308
1479.92407227	60.7718887329
1480.35778809	-4.62459182739
1480.78955078	75.0633392334
1481.22131348	24.3035888672
1481.65307617	48.1317749023
1482.08666992	57.232925415
1482.51831055	-2.77677154541
1482.95007324	73.5663528442
1483.38171387	5.96965408325
1483.81335449	31.6062908173
1484.24682617	67.4061431885
1484.6784668	33.0956726074
1485.10998535	20.9572181702
1485.54162598	38.1075019836
1485.97314453	16.3980731964
1486.40649414	62.0146598816
1486.8380127	25.7048358917
1487.26940918	47.2707328796
1487.70092773	33.0853385925
1488.13232422	54.6180038452
1488.5637207	83.254699707
1488.99511719	52.9197692871
1489.42834473	27.9880485535
1489.85974121	84.5203552246
1490.29101563	23.0751571655
1490.72229004	47.2332115173
1491.15356445	50.2172203064
1491.58483887	20.0135669708
1492.01611328	65.9797286987
1492.4473877	27.1147880554
1492.87854004	14.6023368835
1493.30969238	25.7242698669
1493.74267578	40.2450332642
1494.17382813	61.8237915039
1494.60498047	11.3071813583
1495.03601074	39.398399353
1495.46716309	38.6434745789
1495.89819336	18.0102539063
1496.32922363	28.2639865875
1496.76013184	59.02784729
1497.19116211	48.434223175
1497.62219238	46.1600074768
1498.05310059	2.6096572876
1498.48400879	23.9551372528
1498.91491699	14.1872930527
1499.3458252	41.8311576843
1499.77661133	45.1696662903
1500.20751953	13.6134319305
1500.63830566	33.4157180786
1501.0690918	20.035074234
1501.49987793	27.9140338898
1501.93054199	48.4523086548
1502.36132813	18.4793758392
1502.79199219	44.9707870483
1503.22265625	18.2131977081
1503.65148926	18.2455787659
1504.08215332	26.4466972351
1504.51281738	0.834891855717
1504.94335938	64.0658340454
1505.37402344	69.2691879272
1505.80456543	40.5422554016
1506.23510742	70.6697006226
1506.66552734	36.0313720703
1507.09606934	35.6909637451
1507.52648926	66.2815093994
1507.95703125	58.1772384644
1508.38562012	31.8361759186
1508.81591797	37.4662208557
1509.24633789	28.8445110321
1509.67675781	54.6053504944
1510.10705566	60.3611106873
1510.53735352	6.0560874939
1510.96582031	49.7242584229
1511.39611816	18.8732624054
1511.82641602	20.6453666687
1512.2565918	5.00017738342
1512.68688965	20.0783863068
1513.11706543	32.59973526
1513.54541016	56.9784851074
1513.97546387	21.7524909973
1514.40563965	61.061580658
1514.83569336	-25.4330234528
1515.26403809	37.7816123962
1515.6940918	3.25898933411
1516.12414551	6.15734434128
1516.55407715	26.3826999664
1516.9822998	-7.13755559921
1517.41223145	12.2918615341
1517.84228516	19.6074924469
1518.2722168	6.94484519958
1518.70031738	42.0505065918
1519.13012695	4.02627658844
1519.56005859	-20.9917030334
1519.98986816	-3.85124611855
1520.41784668	1.53103816509
1520.84765625	37.4691047668
1521.27746582	21.9104938507
1521.70544434	4.34316825867
1522.13513184	64.7495117188
1522.56481934	6.72481966019
1522.99279785	16.8407783508
1523.42248535	63.8835105896
1523.85205078	4.71814823151
1524.27990723	59.8672714233
1524.70947266	53.2415657043
1525.13916016	17.7961387634
1525.56689453	76.9529495239
1525.99645996	5.02052211761
1526.42407227	61.2123718262
1526.8536377	40.620349884
1527.28308105	13.2075634003
1527.71069336	67.8224029541
1528.14013672	21.8406734467
1528.56774902	23.4638061523
1528.99719238	78.6987075806
1529.42663574	51.1756820679
1529.85412598	69.1327819824
1530.28344727	90.2591094971
1530.7109375	62.1175422668
1531.14025879	58.5352668762
1531.56774902	50.0709686279
1531.99694824	54.6206359863
1532.42431641	124.09312439
1532.85351563	61.7244758606
1533.28088379	67.5229492188
1533.71008301	83.1902770996
1534.13745117	70.2182617188
1534.56652832	143.765670776
1534.99377441	75.5191726685
1535.42297363	114.959877014
1535.85009766	122.597869873
1536.2791748	91.7811126709
1536.7064209	108.219207764
1537.13537598	143.15171814
1537.5625	118.692344666
1537.99145508	180.602920532
1538.4185791	79.7278289795
1538.84753418	154.595962524
1539.27453613	145.655380249
1539.70349121	116.370758057
1540.13049316	184.886581421
1540.55749512	153.357391357
1540.98632813	148.18737793
1541.41333008	180.926513672
1541.84204102	126.064399719
1542.2689209	181.846115112
1542.69580078	164.575332642
1543.12451172	175.274047852
1543.5513916	211.49697876
1543.98010254	183.389053345
1544.40686035	194.154464722
1544.83374023	211.366744995
1545.2623291	198.160675049
1545.68908691	241.356170654
1546.11572266	240.641036987
1546.54431152	246.832824707
1546.97094727	219.127532959
1547.39770508	205.100006104
1547.82617188	246.693908691
1548.25268555	233.397674561
1548.67932129	215.257995605
1549.10778809	274.384674072
1549.53430176	234.558349609
1549.96081543	272.957397461
1550.3873291	288.661682129
1550.81567383	262.726531982
1551.2421875	285.943206787
1551.6685791	287.612579346
1552.09509277	271.192352295
1552.52331543	317.199798584
1552.94970703	298.26184082
1553.37609863	302.642059326
1553.80236816	341.626037598
1554.23059082	287.702911377
1554.65686035	350.049743652
1555.08312988	337.224487305
1555.50939941	382.22454834
1555.93566895	362.413146973
1556.36376953	371.439331055
1556.78991699	382.737213135
1557.21606445	373.409301758
1557.64233398	378.860412598
1558.06848145	452.962921143
1558.49633789	387.185913086
1558.92248535	432.394927979
1559.34851074	419.898651123
1559.77453613	401.199554443
1560.20068359	410.509124756
1560.62658691	460.070159912
1561.0526123	480.381011963
1561.48046875	472.656982422
1561.90637207	445.363677979
1562.33227539	512.012878418
1562.75817871	491.469360352
1563.18408203	466.421051025
1563.60998535	501.005249023
1564.0357666	474.534210205
1564.46166992	480.62411499
1564.88745117	520.66809082
1565.31323242	503.686950684
1565.73901367	534.921386719
1566.16479492	491.107421875
1566.59228516	533.729187012
1567.01794434	548.939880371
1567.44360352	538.299560547
1567.8692627	560.327392578
1568.29492188	554.639099121
1568.72058105	561.040039063
1569.14611816	616.036193848
1569.57177734	588.686584473
1569.99731445	568.467102051
1570.42285156	620.152709961
1570.8482666	603.58581543
1571.27380371	611.502319336
1571.69934082	579.153015137
1572.12475586	587.520263672
1572.5501709	618.789916992
1572.97558594	597.611083984
1573.39916992	612.835388184
1573.82446289	620.663391113
1574.24987793	600.836975098
1574.6751709	628.25592041
1575.10046387	663.763000488
1575.52575684	626.370483398
1575.9510498	657.257385254
1576.3762207	632.720092773
1576.8013916	671.255554199
1577.22668457	663.095336914
1577.65185547	620.671264648
1578.07702637	697.917480469
1578.50024414	702.077819824
1578.92541504	667.683044434
1579.35046387	731.939331055
1579.7755127	653.032531738
1580.20056152	712.750976563
1580.62561035	717.367919922
1581.05065918	657.678161621
1581.47387695	721.975524902
1581.89880371	701.112182617
1582.32373047	713.971435547
1582.74865723	707.030029297
1583.17358398	668.511657715
1583.59838867	747.272277832
1584.02148438	754.97052002
1584.44628906	709.702392578
1584.87109375	793.954345703
1585.29589844	722.958740234
1585.71887207	737.905578613
1586.14367676	770.801330566
1586.56835938	664.623657227
1586.99316406	749.491882324
1587.41784668	771.526367188
1587.84069824	718.197265625
1588.26538086	810.553955078
1588.68994141	745.906066895
1589.11279297	757.015258789
1589.53735352	804.70111084
1589.96191406	731.000610352
1590.38647461	755.55090332
1590.8092041	766.51171875
1591.23364258	756.520446777
1591.65820313	812.2109375
1592.08081055	740.372070313
1592.50524902	747.050231934
1592.9296875	755.407104492
1593.35229492	713.075195313
1593.77661133	751.989196777
1594.2010498	774.702697754
1594.62353516	709.119750977
1595.04785156	754.476196289
1595.47216797	714.216247559
1595.89465332	693.178466797
1596.31884766	739.094970703
1596.74304199	677.940917969
1597.16552734	727.979919434
1597.58972168	748.710205078
1598.01208496	688.96673584
1598.43615723	761.22076416
1598.86035156	659.198242188
1599.28259277	666.461120605
1599.70666504	721.992919922
1600.12902832	664.326843262
1600.55297852	709.116149902
1600.97521973	696.93170166
1601.39929199	667.56072998
1601.82141113	709.960083008
1602.24536133	648.442749023
1602.66931152	641.487670898
1603.09143066	649.161621094
1603.51538086	599.039428711
1603.93737793	684.870910645
1604.36120605	626.893127441
1604.7833252	587.837463379
1605.20715332	653.996398926
1605.62915039	578.293640137
1606.05285645	554.939758301
1606.47485352	606.907592773
1606.89855957	507.463745117
1607.32043457	546.925231934
1607.74230957	558.307128906
1608.16601563	487.380279541
1608.58789063	569.048278809
1609.01147461	512.147888184
1609.43322754	511.42288208
1609.85681152	507.331298828
1610.27868652	406.46295166
1610.70214844	512.972839355
1611.12390137	454.718200684
1611.5456543	431.801330566
1611.96911621	447.448944092
1612.39074707	387.080596924
1612.81420898	420.905456543
1613.23583984	421.45123291
1613.65734863	342.568817139
1614.08081055	382.343139648
1614.50231934	375.764190674
1614.92382813	317.375
1615.34716797	349.076049805
1615.76867676	306.869171143
1616.19018555	277.357452393
1616.61340332	316.435211182
1617.03479004	224.238739014
1617.45617676	261.695465088
1617.87939453	218.367630005
1618.30078125	195.695388794
1618.72216797	247.446060181
1619.14526367	187.57824707
1619.56652832	220.055480957
1619.98779297	196.710647583
1620.40905762	110.447181702
1620.83215332	146.000259399
1621.25341797	142.003036499
1621.67456055	131.150772095
1622.0958252	173.216064453
1622.51867676	106.504898071
1622.93981934	107.037216187
1623.36096191	114.586845398
1623.78210449	69.0070114136
1624.20495605	99.4181594849
1624.62597656	86.7648391724
1625.04711914	58.2167739868
1625.46801758	56.4708061218
1625.88903809	26.1064243317
1626.31188965	41.4793510437
1626.73278809	28.205280304
1627.15368652	28.0776615143
1627.57470703	23.6713447571
1627.9954834	40.2066955566
1628.41638184	20.4673290253
1628.83911133	41.999042511
1629.2598877	23.9424114227
1629.68066406	12.2911424637
1630.10144043	24.8985843658
1630.5222168	32.1351890564
1630.94299316	45.7288322449
1631.36376953	3.76849961281
1631.78442383	48.4964904785
1632.20690918	29.4988098145
1632.62756348	23.0450191498
1633.04821777	51.2434234619
1633.46887207	40.5194702148
1633.8894043	-3.66423463821
1634.31005859	81.3519897461
1634.73059082	46.9328041077
1635.15112305	54.0393104553
1635.57165527	66.2803497314
1635.9921875	48.03383255
1636.41259766	88.0706863403
1636.83312988	86.7439193726
1637.25354004	51.8778114319
1637.6739502	145.775878906
1638.09436035	122.451812744
1638.51477051	118.673225403
1638.93505859	147.351623535
1639.35546875	174.018508911
1639.77575684	176.062454224
1640.19604492	147.198760986
1640.61633301	204.350112915
1641.03662109	219.822265625
1641.45678711	243.347732544
1641.8770752	270.162109375
1642.29724121	292.578887939
1642.71740723	288.414123535
1643.13757324	332.075683594
1643.55761719	294.09387207
1643.9777832	351.228942871
1644.39782715	365.015930176
1644.81787109	366.536132813
1645.23791504	420.232147217
1645.65795898	440.382263184
1646.07617188	418.881652832
1646.49621582	479.622680664
1646.9161377	481.531799316
1647.33605957	522.292907715
1647.75598145	562.110778809
1648.17590332	553.471496582
1648.5958252	578.925720215
1649.015625	627.220153809
1649.43371582	617.564819336
