# Supplementary material for: Deep CO2 in the end-Triassic Central Atlantic Magmatic Province
Source: Nat Commun. 2020 Apr 7;11:1670. doi: 10.1038/s41467-020-15325-6 (PMC7138847; doi:10.1038/s41467-020-15325-6)
Supplement: Supplementary file 4 — Source Data 2 [file 41467_2020_15325_MOESM4_ESM.zip › Elemental C/AN39II_2Px_Incl1_Bubble_C.txt]

1100	-35.1154060364
1100.4342041	-28.9394512177
1100.86853027	-27.0915050507
1101.30273438	-34.803150177
1101.73693848	-16.8933925629
1102.17126465	-49.2204055786
1102.60546875	-39.1629066467
1103.03967285	-24.5640792847
1103.47399902	-21.1173152924
1103.90820313	-20.6743621826
1104.34240723	-13.0659971237
1104.7767334	-18.8003749847
1105.2109375	-5.58634662628
1105.6451416	-4.96542024612
1106.0793457	-19.6902313232
1106.51367188	-25.7263755798
1106.94787598	-15.9699954987
1107.38208008	-9.12417316437
1107.81640625	-12.7463445663
1108.25061035	-5.69289636612
1108.68481445	-3.22829246521
1109.11914063	-4.41125917435
1109.55334473	3.3061606884
1109.98754883	3.98887038231
1110.421875	-12.251241684
1110.8560791	8.05304908752
1111.2902832	12.3585443497
1111.72460938	1.5555036068
1112.15881348	2.68563294411
1112.59301758	8.12778091431
1113.02734375	15.2957601547
1113.46154785	6.29147148132
1113.89575195	-1.96397602558
1114.33007813	11.313457489
1114.76428223	13.2856292725
1115.19848633	2.10245895386
1115.6328125	2.34820890427
1116.0670166	-0.927031934261
1116.5012207	7.64594507217
1116.9354248	16.8119087219
1117.36975098	6.29335355759
1117.80395508	28.9786186218
1118.23815918	9.18214988708
1118.67248535	19.0755653381
1119.10668945	8.42935562134
1119.54089355	26.0510368347
1119.97521973	18.1131896973
1120.40942383	14.1953449249
1120.84362793	13.4604454041
1121.2779541	14.5914115906
1121.7121582	19.2774391174
1122.1463623	21.523015976
1122.58068848	21.0197792053
1123.01489258	20.3597126007
1123.44909668	15.2155094147
1123.88342285	15.2563076019
1124.31762695	26.6186313629
1124.75183105	24.3005409241
1125.18615723	18.4961013794
1125.62036133	11.5911188126
1126.05456543	17.033323288
1126.4888916	29.7700080872
1126.9230957	27.2795200348
1127.3572998	32.7397155762
1127.79150391	27.0022315979
1128.22583008	19.4646663666
1128.66003418	27.2891387939
1129.09423828	28.8526763916
1129.52856445	29.731584549
1129.96276855	18.8029594421
1130.39697266	27.4521865845
1130.83129883	37.0544471741
1131.26550293	37.3444900513
1131.69970703	35.337059021
1132.1340332	33.8068962097
1132.5682373	29.8391304016
1133.00244141	17.0022087097
1133.43676758	21.974861145
1133.87097168	24.7287979126
1134.30517578	22.5047893524
1134.73950195	27.4983711243
1135.17370605	15.5907249451
1135.60791016	22.9398174286
1136.04223633	7.1363825798
1136.47644043	31.7018089294
1136.91064453	31.2942428589
1137.3449707	27.0560417175
1137.7791748	18.4211196899
1138.21337891	14.0745592117
1138.64758301	22.0668792725
1139.08190918	28.1002120972
1139.51611328	26.6404361725
1139.95031738	28.3887138367
1140.38464355	26.2827663422
1140.81884766	18.08893013
1141.25305176	22.4730796814
1141.68737793	25.6883621216
1142.12158203	6.99871349335
1142.55578613	8.01656723022
1142.9901123	25.6550636292
1143.42431641	16.165063858
1143.85852051	8.49016857147
1144.29284668	13.6199293137
1144.72705078	-3.79643678665
1145.16125488	8.62231731415
1145.59558105	10.6000823975
1146.02978516	17.1955413818
1146.46398926	11.2338428497
1146.89831543	15.0224895477
1147.33251953	17.4432964325
1147.76672363	17.4666099548
1148.2010498	20.6191310883
1148.63525391	22.1155757904
1149.06945801	24.2815952301
1149.50366211	27.0098400116
1149.93798828	19.5716629028
1150.37219238	7.85012674332
1150.80639648	8.42750167847
1151.24072266	16.0918598175
1151.67492676	19.8554229736
1152.10913086	1.24796652794
1152.54345703	26.438873291
1152.97766113	12.6403608322
1153.41186523	14.5226974487
1153.84619141	5.81174945831
1154.28039551	3.09367609024
1154.71459961	13.0865011215
1155.14892578	11.4761075974
1155.58312988	13.6411142349
1156.01733398	19.2495212555
1156.45166016	22.4499435425
1156.88586426	19.0210933685
1157.32006836	10.445971489
1157.75439453	13.0016040802
1158.18859863	15.8948755264
1158.62280273	14.7395477295
1159.05712891	17.1793403625
1159.49133301	19.1930599213
1159.92553711	22.3246994019
1160.35974121	19.6444549561
1160.79406738	22.9418201447
1161.22827148	12.0214214325
1161.66247559	27.1231365204
1162.09680176	24.5652961731
1162.53100586	17.3897476196
1162.96520996	8.41466999054
1163.39953613	21.9812774658
1163.83374023	17.6566944122
1164.26794434	15.2542762756
1164.70227051	19.0733890533
1165.13647461	10.9182004929
1165.57067871	20.4558162689
1166.00500488	18.0217628479
1166.43920898	17.7109870911
1166.87341309	15.6576309204
1167.30773926	21.4396800995
1167.74194336	24.2155666351
1168.17614746	13.2734479904
1168.61047363	14.0455541611
1169.04467773	26.6657276154
1169.47888184	27.832157135
1169.91320801	28.262588501
1170.34741211	31.1113796234
1170.78161621	13.3342247009
1171.21582031	0.132847040892
1171.65014648	8.52649879456
1172.08435059	22.4062137604
1172.51855469	26.4831409454
1172.95288086	21.1586399078
1173.38708496	22.4715461731
1173.82128906	12.0904369354
1174.25561523	18.3636245728
1174.68981934	28.335111618
1175.12402344	28.2388362885
1175.55834961	23.0677642822
1175.99255371	17.1068401337
1176.42675781	7.44451951981
1176.86108398	0.659578919411
1177.29528809	1.03254783154
1177.72949219	5.97621774673
1178.16381836	10.9486026764
1178.59802246	20.5199718475
1179.03222656	31.4658470154
1179.46655273	24.7514686584
1179.90075684	17.550661087
1180.33496094	17.5395755768
1180.76928711	17.398475647
1181.20349121	21.4869232178
1181.63769531	22.0464954376
1182.07189941	20.776102066
1182.50622559	29.5403938293
1182.94042969	23.6777896881
1183.37463379	41.0175704956
1183.80895996	31.8735332489
1184.24316406	22.4848365784
1184.67736816	40.8736839294
1185.11169434	27.0672531128
1185.54589844	32.5233345032
1185.98010254	26.8960857391
1186.41442871	27.4368019104
1186.84863281	32.2194595337
1187.28283691	29.9430160522
1187.71716309	16.1759586334
1188.15136719	5.62569332123
1188.58557129	12.3981876373
1189.01989746	22.5418148041
1189.45410156	26.2359733582
1189.88830566	26.1682567596
1190.32263184	25.3521595001
1190.75683594	17.137336731
1191.19104004	27.2048854828
1191.62536621	39.4579086304
1192.05957031	29.6036472321
1192.49377441	29.126291275
1192.92810059	21.3664112091
1193.36230469	29.1425819397
1193.79650879	16.8324222565
1194.23071289	-2.955275774
1194.66503906	22.2785625458
1195.09924316	12.2973136902
1195.53344727	16.7141265869
1195.96777344	13.0232200623
1196.40197754	13.4628286362
1196.83618164	21.4130382538
1197.27050781	23.9817714691
1197.70471191	25.2862949371
1198.13891602	24.6676006317
1198.57324219	22.9000816345
1199.00744629	19.2838401794
1199.44165039	15.2642335892
1199.87597656	21.6011867523
1200.31018066	26.3203353882
1200.74438477	19.4767417908
1201.17871094	16.1854629517
1201.61291504	27.3797893524
1202.04711914	16.1541519165
1202.48144531	14.4040584564
1202.91564941	22.3058185577
1203.34985352	21.6550598145
1203.78417969	22.1630878448
1204.21838379	20.674577713
1204.65258789	18.6177845001
1205.08679199	11.9293498993
1205.52111816	21.6630401611
1205.95532227	20.7293376923
1206.38952637	11.4063148499
1206.82385254	18.3735313416
1207.25805664	14.3309307098
1207.69226074	20.3090877533
1208.12658691	27.4988174438
1208.56079102	24.9906044006
1208.99499512	19.5258636475
1209.42932129	22.9155902863
1209.86352539	22.1764469147
1210.29772949	17.5119762421
1210.73205566	20.6388072968
1211.16625977	16.450044632
1211.60046387	18.2190494537
1212.03479004	21.1988296509
1212.46899414	15.8571062088
1212.90319824	13.6345968246
1213.33752441	29.7612056732
1213.77172852	17.9158382416
1214.20593262	34.1315574646
1214.64025879	21.2425098419
1215.07446289	12.7316255569
1215.50866699	35.5597572327
1215.94287109	24.0853900909
1216.37719727	29.2479228973
1216.81140137	17.4351005554
1217.24560547	21.4094142914
1217.67993164	20.6924762726
1218.11413574	10.6860742569
1218.54833984	16.0649261475
1218.98266602	15.3944683075
1219.41687012	5.96723508835
1219.85107422	8.96121120453
1220.28540039	21.2457828522
1220.71960449	18.0880088806
1221.15380859	11.6822872162
1221.58813477	13.3323001862
1222.02233887	16.4387454987
1222.45654297	15.6745042801
1222.89086914	6.42135000229
1223.32507324	13.1363201141
1223.75927734	18.1873321533
1224.19360352	16.9165458679
1224.62780762	18.4772605896
1225.06201172	21.3464603424
1225.49633789	19.8249816895
1225.93054199	12.2968397141
1226.36474609	24.623052597
1226.7989502	23.8325996399
1227.23327637	28.9107341766
1227.66748047	17.3825874329
1228.10168457	6.50782585144
1228.53601074	8.13778781891
1228.97021484	14.8756093979
1229.40441895	17.386505127
1229.83874512	12.4166154861
1230.27294922	6.79250144958
1230.70715332	16.5958156586
1231.14147949	19.9430007935
1231.57568359	17.7414569855
1232.0098877	21.4253463745
1232.44421387	23.2661705017
1232.87841797	15.9033565521
1233.31262207	12.3904485703
1233.74694824	11.0229949951
1234.18115234	3.43474888802
1234.61535645	9.13530826569
1235.04968262	23.6733322144
1235.48388672	15.1388759613
1235.91809082	8.71945285797
1236.35241699	24.0599727631
1236.78662109	10.9551115036
1237.2208252	5.53549814224
1237.6550293	7.06854581833
1238.08935547	17.53241539
1238.52355957	19.4385204315
1238.95776367	0.351202845573
1239.39208984	23.7553062439
1239.82629395	12.5858001709
1240.26049805	7.53443717957
1240.69482422	22.2670574188
1241.12902832	21.3148841858
1241.56323242	20.8646030426
1241.99755859	27.1160831451
1242.4317627	16.9235134125
1242.8659668	21.1283950806
1243.30029297	23.6577682495
1243.73449707	15.5395002365
1244.16870117	14.4846286774
1244.60302734	20.698846817
1245.03723145	18.595369339
1245.47143555	16.100566864
1245.90576172	17.8805179596
1246.33996582	19.9617214203
1246.77416992	25.0300636292
1247.20849609	22.4367160797
1247.6427002	10.4292793274
1248.0769043	10.3703336716
1248.5111084	20.5681552887
1248.94543457	23.3781509399
1249.37963867	5.83415126801
1249.81384277	1.08358585835
1250.24816895	3.38024091721
1250.68237305	14.0786533356
1251.11657715	12.8604640961
1251.55090332	23.9657554626
1251.98510742	17.4582023621
1252.41931152	8.64017486572
1252.8536377	18.5710582733
1253.2878418	15.8394594193
1253.7220459	23.9404659271
1254.15637207	18.7962284088
1254.59057617	24.6877346039
1255.02478027	22.5960044861
1255.45910645	10.8612756729
1255.89331055	18.9017467499
1256.32751465	19.8008232117
1256.76184082	17.0939617157
1257.19604492	21.916891098
1257.63024902	23.3404426575
1258.0645752	17.7399768829
1258.4987793	15.4475765228
1258.9329834	21.335062027
1259.3671875	18.0430736542
1259.80151367	6.95054531097
1260.23571777	12.6752920151
1260.66992188	17.1305503845
1261.10424805	7.51165628433
1261.53845215	7.49126911163
1261.97265625	12.8150806427
1262.40698242	15.9301996231
1262.84118652	18.1229915619
1263.27539063	26.5895881653
1263.7097168	13.3294658661
1264.1439209	14.5756759644
1264.578125	17.0533103943
1265.01245117	28.7330684662
1265.44665527	17.6808242798
1265.88085938	29.9213848114
1266.31518555	15.0181589127
1266.74938965	16.6254024506
1267.18359375	17.061378479
1267.61791992	7.61468219757
1268.05212402	27.5035972595
1268.48632813	23.2534179688
1268.9206543	22.7343425751
1269.3548584	23.1898937225
1269.7890625	13.9422988892
1270.2232666	14.3061151505
1270.65759277	24.962638855
1271.09179688	22.784450531
1271.52600098	28.8117332458
1271.96032715	27.0912952423
1272.39453125	19.6107025146
1272.82873535	19.383102417
1273.26306152	24.6551914215
1273.69726563	22.0484790802
1274.13146973	17.3339252472
1274.5657959	24.4053173065
1275	24.8693351746
1275.4342041	23.1067714691
1275.86853027	21.7578125
1276.30273438	14.8604431152
1276.73693848	15.8800172806
1277.17126465	13.2148427963
1277.60546875	19.7240695953
1278.03967285	25.7895832062
1278.47399902	17.3703346252
1278.90820313	13.8845500946
1279.34240723	21.3113498688
1279.7767334	10.7777099609
1280.2109375	26.4253082275
1280.6451416	27.2957954407
1281.0793457	26.1968574524
1281.51367188	15.1864099503
1281.94787598	10.7616014481
1282.38208008	11.0851736069
1282.81640625	28.9514293671
1283.25061035	20.6918067932
1283.68481445	20.4135341644
1284.11914063	24.5525169373
1284.55334473	23.6531772614
1284.98754883	22.9032459259
1285.421875	28.2079925537
1285.8560791	39.0967559814
1286.2902832	28.7513523102
1286.72460938	25.8849411011
1287.15881348	27.2859554291
1287.59301758	32.7500419617
1288.02734375	27.0666847229
1288.46154785	33.9225082397
1288.89575195	23.28033638
1289.33007813	18.6451358795
1289.76428223	26.864025116
1290.19848633	29.1545276642
1290.6328125	22.6481628418
1291.0670166	27.1495704651
1291.5012207	27.4013576508
1291.9354248	22.4579143524
1292.36975098	27.5980739594
1292.80395508	28.2171401978
1293.23815918	26.079662323
1293.67248535	24.1694602966
1294.10668945	27.3253154755
1294.54089355	28.3833446503
1294.97521973	21.6134967804
1295.40942383	29.0601520538
1295.84362793	24.5412693024
1296.2779541	36.7792510986
1296.7121582	26.3092651367
1297.1463623	42.2656059265
1297.58068848	24.7047290802
1298.01489258	36.0681648254
1298.44909668	36.9427947998
1298.88342285	48.7555847168
1299.31762695	35.5144386292
1299.75183105	34.6498641968
1300.18615723	34.8033943176
1300.62036133	31.0823383331
1301.05456543	44.1758918762
1301.4888916	49.4307327271
1301.9230957	36.3646240234
1302.3572998	42.0481491089
1302.79150391	33.606464386
1303.22583008	37.496383667
1303.66003418	42.0444450378
1304.09423828	34.9093971252
1304.52856445	32.6585884094
1304.96276855	43.0902061462
1305.39697266	38.997177124
1305.83129883	41.3658943176
1306.26550293	53.9086952209
1306.69970703	39.4186325073
1307.1340332	35.6248893738
1307.5682373	41.3663024902
1308.00244141	47.8365020752
1308.43676758	47.2239265442
1308.87097168	40.4626274109
1309.30517578	49.8939056396
1309.73950195	63.9656066895
1310.17370605	54.5811653137
1310.60791016	35.3451919556
1311.04223633	46.4112815857
1311.47644043	62.3136062622
1311.91064453	52.6437110901
1312.3449707	53.6059455872
1312.7791748	52.675151825
1313.21337891	58.9356193542
1313.64758301	61.2570381165
1314.08190918	58.9668045044
1314.51611328	63.6024703979
1314.95031738	64.7847366333
1315.38464355	39.6050605774
1315.81884766	51.1717376709
1316.25305176	45.616569519
1316.68737793	61.3109283447
1317.12158203	58.2848548889
1317.55578613	55.6275558472
1317.9901123	48.2647476196
1318.42431641	57.2091445923
1318.85852051	51.9507331848
1319.29284668	76.5327301025
1319.72705078	71.8468704224
1320.16125488	76.5774536133
1320.59558105	78.3585357666
1321.02978516	72.7662200928
1321.46398926	63.8736534119
1321.89831543	69.4153366089
1322.33251953	71.930519104
1322.76672363	69.5569610596
1323.2010498	70.0300827026
1323.63525391	81.8766479492
1324.06945801	81.1607589722
1324.50366211	80.5523529053
1324.93798828	72.1817321777
1325.37219238	84.7280044556
1325.80639648	90.9419631958
1326.24072266	84.7775878906
1326.67492676	93.9468917847
1327.10913086	92.4414367676
1327.54345703	75.159828186
1327.97766113	82.1124572754
1328.41186523	89.7807388306
1328.84619141	82.9108657837
1329.28039551	89.3015136719
1329.71459961	91.6045455933
1330.14892578	85.4146575928
1330.58312988	85.6398391724
1331.01733398	98.8364944458
1331.45166016	105.609100342
1331.88586426	95.801322937
1332.32006836	92.4711685181
1332.75439453	98.8871307373
1333.18859863	92.7876052856
1333.62280273	86.4229125977
1334.05712891	94.4923095703
1334.49133301	88.5465316772
1334.92553711	92.4647750854
1335.35974121	89.2348403931
1335.79406738	86.6739501953
1336.22827148	85.8859939575
1336.66247559	72.9797286987
1337.09680176	92.4351654053
1337.53100586	89.7257232666
1337.96520996	85.9135818481
1338.39953613	91.6012954712
1338.83374023	101.226837158
1339.26794434	91.0842514038
1339.70227051	97.643157959
1340.13647461	89.3032302856
1340.57067871	101.396629333
1341.00500488	98.393951416
1341.43920898	85.732673645
1341.87341309	81.5785827637
1342.30773926	91.1986312866
1342.74194336	82.8585739136
1343.17614746	72.3016815186
1343.61047363	78.5330963135
1344.04467773	91.1153182983
1344.47888184	82.0458679199
1344.91320801	78.7129440308
1345.34741211	90.9821777344
1345.78161621	83.3501739502
1346.21582031	108.824676514
1346.65014648	79.816444397
1347.08435059	75.284034729
1347.51855469	83.6834259033
1347.95288086	77.3120574951
1348.38708496	83.2588348389
1348.82128906	92.5179443359
1349.25561523	93.1784515381
1349.68981934	80.7998657227
1350.12402344	66.5113296509
1350.55834961	75.0327301025
1350.99255371	72.432182312
1351.42675781	67.1116638184
1351.86108398	68.5735549927
1352.29528809	77.5645141602
1352.72949219	76.8795547485
1353.16381836	72.9692382813
1353.59802246	71.0654067993
1354.03222656	63.5423622131
1354.46655273	65.0965499878
1354.90075684	74.0778961182
1355.33496094	71.8195877075
1355.76928711	67.0171432495
1356.20349121	68.1239547729
1356.63769531	72.9988555908
1357.07189941	69.7991485596
1357.50622559	67.8546524048
1357.94042969	74.3245620728
1358.37463379	75.4146575928
1358.80895996	76.327041626
1359.24316406	73.6593933105
1359.67736816	65.8636703491
1360.11169434	60.9220657349
1360.54589844	60.4982643127
1360.98010254	64.7832717896
1361.41442871	54.9415092468
1361.84863281	60.627407074
1362.28283691	73.734085083
1362.71716309	52.7012672424
1363.15136719	52.4670753479
1363.58557129	55.7624931335
1364.01989746	47.3822517395
1364.45410156	52.0451393127
1364.88830566	64.2294845581
1365.32263184	65.4578475952
1365.75683594	64.2135238647
1366.19104004	56.1784934998
1366.62536621	56.615146637
1367.05957031	47.078754425
1367.49377441	47.6557388306
1367.92810059	45.251701355
1368.36230469	45.7668647766
1368.79650879	53.7584037781
1369.23071289	47.1314163208
1369.66503906	47.4472999573
1370.09924316	40.6408081055
1370.53344727	47.0419311523
1370.96777344	35.4825668335
1371.40197754	37.3852424622
1371.83618164	33.1823806763
1372.27050781	33.3516845703
1372.70471191	49.7795524597
1373.13891602	34.9546394348
1373.57324219	39.9029808044
1374.00744629	39.6784248352
1374.44165039	30.4328994751
1374.87597656	31.9677009583
1375.31018066	43.1037788391
1375.74438477	33.292881012
1376.17871094	46.0098991394
1376.61291504	45.8711585999
1377.04711914	40.2099113464
1377.48144531	57.3678970337
1377.91564941	32.4779167175
1378.34985352	28.7880802155
1378.78417969	16.6147422791
1379.21838379	37.9643554688
1379.65258789	30.6911735535
1380.08679199	33.1716880798
1380.52111816	40.0140037537
1380.95532227	45.4244613647
1381.38952637	43.3290863037
1381.82385254	43.9221076965
1382.25805664	25.9639129639
1382.69226074	23.3239479065
1383.12658691	34.6842651367
1383.56079102	36.9076004028
1383.99499512	26.4663162231
1384.42932129	33.7205886841
1384.86352539	39.4983329773
1385.29772949	21.6999874115
1385.73205566	14.9213190079
1386.16625977	34.6103630066
1386.60046387	21.322309494
1387.03479004	14.0230426788
1387.46899414	28.9758758545
1387.90319824	40.9351844788
1388.33752441	28.0139522552
1388.77172852	26.180141449
1389.20593262	25.0287322998
1389.64025879	24.9609184265
1390.07446289	33.8655281067
1390.50866699	44.8424263
1390.94287109	28.1654109955
1391.37719727	15.3860416412
1391.81140137	26.0783214569
1392.24560547	29.7364330292
1392.67993164	25.3891086578
1393.11413574	23.9753093719
1393.54833984	21.0306606293
1393.98266602	18.3206501007
1394.41687012	17.942073822
1394.85107422	9.49928760529
1395.28540039	11.6621332169
1395.71960449	25.7260475159
1396.15380859	21.6666278839
1396.58813477	3.82092857361
1397.02233887	1.30524325371
1397.45654297	11.82289505
1397.89086914	14.2606487274
1398.32507324	17.6989688873
1398.75927734	23.193447113
1399.19360352	15.0268411636
1399.62780762	11.2054891586
1400.06201172	12.5978469849
1400.49633789	9.65373039246
1400.93054199	16.9554328918
1401.36474609	29.12433815
1401.7989502	16.5756664276
1402.23327637	7.91816902161
1402.66748047	20.5504837036
1403.10168457	15.6572294235
1403.53601074	18.8759365082
1403.97021484	24.9711761475
1404.40441895	18.3178119659
1404.83874512	18.6449642181
1405.27294922	25.8197364807
1405.70715332	17.3365345001
1406.14147949	20.6415157318
1406.57568359	18.3987827301
1407.0098877	7.02931594849
1407.44421387	11.4843997955
1407.87841797	10.9619493484
1408.31262207	8.660197258
1408.74694824	11.601565361
1409.18115234	12.7090950012
1409.61535645	12.893910408
1410.04968262	13.5241680145
1410.48388672	0.555500984192
1410.91809082	16.3947906494
1411.35241699	22.7175998688
1411.78662109	18.2359046936
1412.2208252	20.1658554077
1412.6550293	16.8373737335
1413.08935547	10.6463871002
1413.52355957	14.1851234436
1413.95776367	9.60066986084
1414.39208984	11.4644317627
1414.82629395	14.795879364
1415.26049805	27.1205501556
1415.69482422	17.2574100494
1416.12902832	14.5885667801
1416.56323242	14.638551712
1416.99755859	21.4482841492
1417.4317627	11.7235126495
1417.8659668	9.55233478546
1418.30029297	14.2717533112
1418.73449707	15.3295793533
1419.16870117	27.8324661255
1419.60302734	20.9986438751
1420.03723145	17.3256645203
1420.47143555	20.0040473938
1420.90576172	9.46768569946
1421.33996582	21.1309719086
1421.77416992	21.1796970367
1422.20849609	16.0606632233
1422.6427002	7.82965040207
1423.0769043	10.3613510132
1423.5111084	8.41082572937
1423.94543457	11.0432596207
1424.37963867	-1.62047719955
1424.81384277	3.08126521111
1425.24816895	12.9726438522
1425.68237305	22.0112895966
1426.11657715	7.78594636917
1426.55090332	4.40696525574
1426.98510742	9.9263048172
1427.41931152	19.7443561554
1427.8536377	17.9011287689
1428.2878418	0.531707942486
1428.7220459	6.79625177383
1429.15637207	10.7149333954
1429.59057617	20.6192798615
1430.02478027	15.1545562744
1430.45910645	22.3651981354
1430.89331055	17.2340965271
1431.32751465	16.1465110779
1431.76184082	7.24507951736
1432.19604492	15.219909668
1432.63024902	17.2507228851
1433.0645752	2.84514856339
1433.4987793	16.2790794373
1433.9329834	7.27675962448
1434.3671875	3.36555933952
1434.80151367	13.4635124207
1435.23571777	10.069070816
1435.66992188	6.5561709404
1436.10424805	18.4543571472
1436.53845215	14.8525972366
1436.97265625	10.3491926193
1437.40698242	11.3294305801
1437.84118652	5.76609754562
1438.27539063	1.61104142666
1438.7097168	10.8836765289
1439.1439209	10.5101861954
1439.578125	12.6635799408
1440.01245117	5.73714399338
1440.44665527	17.7755298615
1440.88085938	26.6687889099
1441.31518555	23.18242836
1441.74938965	14.2635965347
1442.18359375	11.7391729355
1442.61791992	17.0635719299
1443.05212402	3.0094704628
1443.48632813	24.9758300781
1443.9206543	19.8894786835
1444.3548584	3.60875272751
1444.7890625	19.6952457428
1445.2232666	23.5822715759
1445.65759277	21.2682189941
1446.09179688	18.2290401459
1446.52600098	23.0093631744
1446.96032715	14.5871572495
1447.39453125	5.08400726318
1447.82873535	11.1734743118
1448.26306152	16.0642738342
1448.69726563	15.6219482422
1449.13146973	16.9265499115
1449.5657959	13.3874206543
1450	16.3666496277
1450.4342041	13.23595047
1450.86853027	13.8863525391
1451.30273438	13.0049266815
1451.73693848	17.8895320892
1452.17126465	22.8849067688
1452.60546875	15.7174854279
1453.03967285	12.0401096344
1453.47399902	7.51633405685
1453.90820313	16.1137447357
1454.34240723	12.4286623001
1454.7767334	27.3111343384
1455.2109375	11.5005073547
1455.6451416	5.47203969955
1456.0793457	14.0844297409
1456.51367188	18.7991752625
1456.94787598	14.2657442093
1457.38208008	20.3881702423
1457.81640625	28.2940864563
1458.25061035	20.1644897461
1458.68481445	14.3500652313
1459.11914063	13.9496412277
1459.55334473	18.0178356171
1459.98754883	24.8421363831
1460.421875	18.3620681763
1460.8560791	9.32328796387
1461.2902832	0.796671688557
1461.72460938	22.0092487335
1462.15881348	25.112197876
1462.59301758	26.5041770935
1463.02734375	19.8699245453
1463.46154785	23.2202320099
1463.89575195	18.7169494629
1464.33007813	13.4346389771
1464.76428223	24.3415565491
1465.19848633	15.2253389359
1465.6328125	16.8398151398
1466.0670166	17.2207107544
1466.5012207	27.9807682037
1466.9354248	29.4626369476
1467.36975098	23.6413631439
1467.80395508	24.5458068848
1468.23815918	11.6185770035
1468.67248535	17.7131710052
1469.10668945	20.6082954407
1469.54089355	23.0527706146
1469.97521973	26.731092453
1470.40942383	28.3028507233
1470.84362793	30.2888450623
1471.2779541	20.2023925781
1471.7121582	16.6575565338
1472.1463623	27.9027328491
1472.58068848	27.6472530365
1473.01489258	18.8301029205
1473.44909668	18.9586772919
1473.88342285	19.8965187073
1474.31762695	19.9155540466
1474.75183105	19.5344734192
1475.18615723	29.8742637634
1475.62036133	37.9652137756
1476.05456543	26.109708786
1476.4888916	20.0541591644
1476.9230957	15.8853731155
1477.3572998	20.6534442902
1477.79150391	31.812166214
1478.22583008	25.2210140228
1478.66003418	27.7802181244
1479.09423828	28.3396701813
1479.52856445	28.1257991791
1479.96276855	26.3245639801
1480.39697266	31.2962379456
1480.83129883	23.1054706573
1481.26550293	17.8384304047
1481.69970703	30.1390514374
1482.1340332	32.3650169373
1482.5682373	17.9723930359
1483.00244141	21.1883411407
1483.43676758	22.0966720581
1483.87097168	19.0767097473
1484.30517578	22.9221038818
1484.73950195	25.1822490692
1485.17370605	25.490524292
1485.60791016	32.8693695068
1486.04223633	26.3803272247
1486.47644043	28.0340919495
1486.91064453	24.0961208344
1487.3449707	27.5462265015
1487.7791748	33.1566696167
1488.21337891	28.6919307709
1488.64758301	22.3724956512
1489.08190918	17.7437877655
1489.51611328	28.2898921967
1489.95031738	38.5225143433
1490.38464355	37.5232658386
1490.81884766	21.1036949158
1491.25305176	29.4744415283
1491.68737793	29.1749534607
1492.12158203	32.4473991394
1492.55578613	30.8817920685
1492.9901123	32.9252586365
1493.42431641	33.8615074158
1493.85852051	25.7560138702
1494.29284668	29.40508461
1494.72705078	37.2611923218
1495.16125488	29.9318599701
1495.59558105	29.871055603
1496.02978516	34.1835289001
1496.46398926	30.5012874603
1496.89831543	25.908536911
1497.33251953	30.7168216705
1497.76672363	36.082069397
1498.2010498	46.0985908508
1498.63525391	34.5097846985
1499.06945801	37.3722419739
1499.50366211	32.5601654053
1499.93798828	39.7670173645
1500.37219238	44.1345710754
1500.80639648	21.0234069824
1501.24072266	39.0391578674
1501.67492676	33.2669525146
1502.10913086	39.5718002319
1502.54345703	41.3649673462
1502.97766113	41.2412605286
1503.41186523	41.3163528442
1503.84619141	37.1873931885
1504.28039551	46.4370803833
1504.71459961	45.8051338196
1505.14892578	44.0268936157
1505.58312988	47.9211006165
1506.01733398	39.8799819946
1506.45166016	36.4563179016
1506.88586426	45.1404800415
1507.32006836	30.962179184
1507.75439453	43.5702896118
1508.18859863	43.55519104
1508.62280273	40.5359230042
1509.05712891	44.125164032
1509.49133301	43.0058250427
1509.92553711	48.9643287659
1510.35974121	37.3070335388
1510.79406738	33.3323249817
1511.22827148	39.6417541504
1511.66247559	45.6366691589
1512.09680176	55.3163223267
1512.53100586	45.3715286255
1512.96520996	45.3259239197
1513.39953613	45.290599823
1513.83374023	52.1830635071
1514.26794434	58.3272972107
1514.70227051	50.7425994873
1515.13647461	56.0036430359
1515.57067871	42.9106063843
1516.00500488	41.6158790588
1516.43920898	49.8341712952
1516.87341309	49.9167251587
1517.30773926	43.6927146912
1517.74194336	50.0462837219
1518.17614746	54.4525756836
1518.61047363	51.5684585571
1519.04467773	52.4338493347
1519.47888184	49.4635467529
1519.91320801	48.7992286682
1520.34741211	56.8534889221
1520.78161621	52.5884590149
1521.21582031	56.1769294739
1521.65014648	58.0379180908
1522.08435059	54.2625999451
1522.51855469	53.3210868835
1522.95288086	63.5038223267
1523.38708496	61.7011184692
1523.82128906	63.2611618042
1524.25561523	59.5248184204
1524.68981934	55.084148407
1525.12402344	62.7580757141
1525.55834961	60.1616287231
1525.99255371	55.9284095764
1526.42675781	65.026725769
1526.86108398	67.6133499146
1527.29528809	68.5587310791
1527.72949219	74.2044677734
1528.16381836	69.6594848633
1528.59802246	64.83228302
1529.03222656	70.2655410767
1529.46655273	75.2910232544
1529.90075684	75.3887786865
1530.33496094	67.1687545776
1530.76928711	62.2797393799
1531.20349121	75.3324279785
1531.63769531	73.1674575806
1532.07189941	66.6713638306
1532.50622559	72.7756958008
1532.94042969	74.1991271973
1533.37463379	74.1506958008
1533.80895996	74.3763656616
1534.24316406	93.5923461914
1534.67736816	83.9085998535
1535.11169434	79.7478942871
1535.54589844	82.8438873291
1535.98010254	81.7451477051
1536.41442871	80.9795379639
1536.84863281	88.7904510498
1537.28283691	83.5027389526
1537.71716309	81.6741638184
1538.15136719	75.2453536987
1538.58557129	74.009552002
1539.01989746	80.0323486328
1539.45410156	90.9485168457
1539.88830566	98.0240859985
1540.32263184	94.6874389648
1540.75683594	102.671943665
1541.19104004	97.4014358521
1541.62536621	93.6755447388
1542.05957031	88.6053009033
1542.49377441	90.3403015137
1542.92810059	96.3371047974
1543.36230469	107.067604065
1543.79650879	94.7389907837
1544.23071289	81.517250061
1544.66503906	81.4907608032
1545.09924316	92.4493865967
1545.53344727	95.9062652588
1545.96777344	96.830078125
1546.40197754	100.00617981
1546.83618164	90.6098098755
1547.27050781	88.2493286133
1547.70471191	99.791557312
1548.13891602	106.209594727
1548.57324219	108.316146851
1549.00744629	105.253234863
1549.44165039	104.060150146
1549.87597656	102.932914734
1550.31018066	104.263923645
1550.74438477	117.185546875
1551.17871094	116.022727966
1551.61291504	118.934089661
1552.04711914	117.842025757
1552.48144531	113.236251831
1552.91564941	116.114013672
1553.34985352	123.426078796
1553.78417969	119.395324707
1554.21838379	126.486732483
1554.65258789	129.290618896
1555.08679199	135.854217529
1555.52111816	141.451217651
1555.95532227	141.493942261
1556.38952637	137.937423706
1556.82385254	129.381896973
1557.25805664	130.933547974
1557.69226074	128.942276001
1558.12658691	131.046783447
1558.56079102	143.329055786
1558.99499512	144.949890137
1559.42932129	144.502716064
1559.86352539	138.553268433
1560.29772949	139.198135376
1560.73205566	142.278274536
1561.16625977	139.065307617
1561.60046387	158.573455811
1562.03479004	131.443984985
1562.46899414	142.77835083
1562.90319824	151.884460449
1563.33752441	155.432342529
1563.77172852	157.955841064
1564.20593262	167.986602783
1564.64025879	156.912216187
1565.07446289	148.41835022
1565.50866699	149.798294067
1565.94287109	148.495162964
1566.37719727	158.976837158
1566.81140137	162.38848877
1567.24560547	159.491043091
1567.67993164	156.82723999
1568.11413574	165.758285522
1568.54833984	168.063369751
1568.98266602	151.258132935
1569.41687012	161.178665161
1569.85107422	154.626403809
1570.28540039	148.605178833
1570.71960449	161.372741699
1571.15380859	176.868743896
1571.58813477	155.679595947
1572.02233887	161.789733887
1572.45654297	157.195251465
1572.89086914	173.943313599
1573.32507324	157.698883057
1573.75927734	175.345703125
1574.19360352	166.621704102
1574.62780762	168.682403564
1575.06201172	170.341278076
1575.49633789	169.709350586
1575.93054199	161.440628052
1576.36474609	176.590866089
1576.7989502	167.570449829
1577.23327637	181.518859863
1577.66748047	183.013198853
1578.10168457	170.344039917
1578.53601074	183.715881348
1578.97021484	187.590866089
1579.40441895	187.019195557
1579.83874512	176.78956604
1580.27294922	176.16973877
1580.70715332	184.414398193
1581.14147949	177.660598755
1581.57568359	175.938690186
1582.0098877	195.044555664
1582.44421387	188.494476318
1582.87841797	179.552474976
1583.31262207	177.368164063
1583.74694824	179.678985596
1584.18115234	184.975280762
1584.61535645	181.024490356
1585.04968262	180.627975464
1585.48388672	182.842559814
1585.91809082	188.123916626
1586.35241699	192.659713745
1586.78662109	177.134262085
1587.2208252	173.507247925
1587.6550293	179.648193359
1588.08935547	183.621337891
1588.52355957	178.020614624
1588.95776367	175.143615723
1589.39208984	178.626586914
1589.82629395	186.206863403
1590.26049805	183.264953613
1590.69482422	178.263244629
1591.12902832	189.26965332
1591.56323242	185.777542114
1591.99755859	168.395553589
1592.4317627	182.316802979
1592.8659668	173.172027588
1593.30029297	166.306228638
1593.73449707	160.028335571
1594.16870117	178.847122192
1594.60302734	163.486358643
1595.03723145	160.890487671
1595.47143555	166.003097534
1595.90576172	158.487335205
1596.33996582	153.171173096
1596.77416992	155.762435913
1597.20849609	154.486968994
1597.6427002	162.645294189
1598.0769043	141.973876953
1598.5111084	144.363113403
1598.94543457	157.94708252
1599.37963867	141.147674561
1599.81384277	169.295593262
1600.24816895	150.660079956
1600.68237305	159.233169556
1601.11657715	148.441162109
1601.55090332	144.64730835
1601.98510742	162.006546021
1602.41931152	153.21723938
1602.8536377	136.452407837
1603.2878418	133.7525177
1603.7220459	155.095077515
1604.15637207	141.093017578
1604.59057617	142.072967529
1605.02478027	135.118164063
1605.45910645	131.304580688
1605.89331055	126.891685486
1606.32751465	123.887290955
1606.76184082	132.388580322
1607.19604492	133.32875061
1607.63024902	126.30556488
1608.0645752	123.184432983
1608.4987793	123.482780457
1608.9329834	133.695861816
1609.3671875	138.761108398
1609.80151367	133.163192749
1610.23571777	131.205718994
1610.66992188	129.425918579
1611.10424805	122.040138245
1611.53845215	127.640663147
1611.97265625	129.941757202
1612.40698242	120.29675293
1612.84118652	118.585876465
1613.27539063	112.269477844
1613.7097168	113.073181152
1614.1439209	114.582290649
1614.578125	118.963417053
1615.01245117	116.113243103
1615.44665527	119.764404297
1615.88085938	119.374725342
1616.31518555	116.198303223
1616.74938965	111.471328735
1617.18359375	111.206428528
1617.61791992	111.339263916
1618.05212402	122.837547302
1618.48632813	104.290336609
1618.9206543	97.4710693359
1619.3548584	104.931442261
1619.7890625	102.24723053
1620.2232666	113.746780396
1620.65759277	75.6134185791
1621.09179688	92.8946838379
1621.52600098	90.3850784302
1621.96032715	101.897285461
1622.39453125	89.7909240723
1622.82873535	107.213096619
1623.26306152	93.3699874878
1623.69726563	117.741569519
1624.13146973	89.0443115234
1624.5657959	84.8767471313
1625	90.1354751587
1625.4342041	85.8868637085
1625.86853027	84.0045394897
1626.30273438	82.6031646729
1626.73693848	82.9307022095
1627.17126465	87.9532394409
1627.60546875	78.1156692505
1628.03967285	74.0599365234
1628.47399902	80.302482605
1628.90820313	74.3278198242
1629.34240723	71.6062545776
1629.7767334	78.0947494507
1630.2109375	81.647026062
1630.6451416	78.8985137939
1631.0793457	73.2520217896
1631.51367188	69.4524154663
1631.94787598	73.3988571167
1632.38208008	67.8670272827
1632.81640625	64.9973220825
1633.25061035	68.171913147
1633.68481445	69.2912979126
1634.11914063	72.4524078369
1634.55334473	61.1229858398
1634.98754883	70.6468048096
1635.421875	74.390625
1635.8560791	75.1235733032
1636.2902832	61.5776634216
1636.72460938	73.7239608765
1637.15881348	68.8615646362
1637.59301758	50.4712104797
1638.02734375	53.9426956177
1638.46154785	63.1456108093
1638.89575195	64.0947799683
1639.33007813	49.2365570068
1639.76428223	58.7821998596
1640.19848633	61.8443145752
1640.6328125	57.4390144348
1641.0670166	63.8132362366
1641.5012207	67.6715393066
1641.9354248	60.0370559692
1642.36975098	55.742149353
1642.80395508	59.9882659912
1643.23815918	58.6186256409
1643.67248535	58.2149505615
1644.10668945	44.8072662354
1644.54089355	45.6565551758
1644.97521973	43.5275497437
1645.40942383	51.1576766968
1645.84362793	55.4842758179
1646.2779541	52.2295074463
1646.7121582	46.2205810547
1647.1463623	43.0815162659
1647.58068848	48.4826507568
1648.01489258	50.6490249634
1648.44909668	54.8494606018
1648.88342285	57.5650901794
1649.31762695	44.6385650635
1649.75183105	33.8151817322
1650.18615723	33.8316574097
1650.62036133	42.3847999573
1651.05456543	46.5075645447
1651.4888916	39.7385139465
1651.9230957	41.4545135498
1652.3572998	41.5214347839
1652.79150391	39.5780143738
1653.22583008	41.1927528381
1653.66003418	38.9727210999
1654.09423828	49.6090011597
1654.52856445	38.8170433044
1654.96276855	29.0455265045
1655.39697266	47.4567298889
1655.83129883	54.5847358704
1656.26550293	45.0371856689
1656.69970703	26.2121448517
1657.1340332	44.1094169617
1657.5682373	49.9617729187
1658.00244141	29.8222370148
1658.43676758	41.095500946
1658.87097168	39.2868499756
1659.30517578	49.5350074768
1659.73950195	38.3522338867
1660.17370605	40.8832817078
1660.60791016	37.9438514709
1661.04223633	46.064414978
1661.47644043	41.3466415405
1661.91064453	31.2542648315
1662.3449707	35.4387359619
1662.7791748	43.4286880493
1663.21337891	33.652797699
1663.64758301	32.0295257568
1664.08190918	33.8491477966
1664.51611328	37.0665435791
1664.95031738	38.1672325134
1665.38464355	36.2328414917
1665.81884766	36.3516426086
1666.25305176	35.8100662231
1666.68737793	35.8824195862
1667.12158203	42.1688804626
1667.55578613	35.6564979553
1667.9901123	42.4385223389
1668.42431641	36.3187103271
1668.85852051	36.3211326599
1669.29284668	40.0618400574
1669.72705078	36.5342521667
1670.16125488	26.6727466583
1670.59558105	27.9406032562
1671.02978516	35.4366226196
1671.46398926	18.4852237701
1671.89831543	31.8071689606
1672.33251953	42.31067276
1672.76672363	21.5164451599
1673.2010498	28.7575206757
1673.63525391	8.73740291595
1674.06945801	31.8842163086
1674.50366211	22.8527832031
1674.93798828	21.0168762207
1675.37219238	29.8604297638
1675.80639648	33.7725028992
1676.24072266	42.7191467285
1676.67492676	32.4912185669
1677.10913086	31.4800605774
1677.54345703	29.961271286
1677.97766113	25.714838028
1678.41186523	27.4651432037
1678.84619141	26.8446292877
1679.28039551	26.798866272
1679.71459961	27.8552856445
1680.14892578	27.1740913391
1680.58312988	24.6925601959
1681.01733398	27.4698581696
1681.45166016	22.8319015503
1681.88586426	25.3820743561
1682.32006836	18.7986812592
1682.75439453	16.8187141418
1683.18859863	23.8051681519
1683.62280273	16.2341690063
1684.05712891	14.9413433075
1684.49133301	21.7113761902
1684.92553711	25.0026035309
1685.35974121	23.1003170013
1685.79406738	30.570148468
1686.22827148	20.0229911804
1686.66247559	8.08771038055
1687.09680176	12.536822319
1687.53100586	15.261428833
1687.96520996	15.5553150177
1688.39953613	22.3894519806
1688.83374023	25.0524330139
1689.26794434	23.1106872559
1689.70227051	27.5917377472
1690.13647461	18.2417545319
1690.57067871	21.2169208527
1691.00500488	17.9883937836
1691.43920898	15.9332351685
1691.87341309	22.3853912354
1692.30773926	20.2014274597
1692.74194336	21.6823234558
1693.17614746	22.8567619324
1693.61047363	19.2927913666
1694.04467773	16.0722179413
1694.47888184	15.9905042648
1694.91320801	21.3438243866
1695.34741211	22.2881965637
1695.78161621	21.4749546051
1696.21582031	30.8669128418
1696.65014648	13.2741556168
1697.08435059	9.74943256378
1697.51855469	11.1399240494
1697.95288086	12.4196434021
1698.38708496	11.2821464539
1698.82128906	6.19679117203
1699.25561523	6.86459636688
1699.68981934	10.0279607773
1700.12402344	0.0479217842221
1700.55834961	13.5672550201
1700.99255371	11.8147325516
1701.42675781	22.2938480377
1701.86108398	10.8845624924
1702.29528809	15.7634458542
1702.72949219	15.8140573502
1703.16381836	12.2504653931
1703.59802246	8.93307781219
1704.03222656	8.74034404755
1704.46655273	4.08889102936
1704.90075684	2.33198595047
1705.33496094	10.3575086594
1705.76928711	4.22977781296
1706.20349121	11.0359754562
1706.63769531	19.9664440155
1707.07189941	17.04246521
1707.50622559	9.81406593323
1707.94042969	14.6026935577
1708.37463379	10.5951499939
1708.80895996	16.0328330994
1709.24316406	16.4458408356
1709.67736816	14.4022932053
1710.11169434	17.3279476166
1710.54589844	3.41688227654
1710.98010254	10.293129921
1711.41442871	8.64581298828
1711.84863281	9.919257164
1712.28283691	14.9704017639
1712.71716309	11.0815887451
1713.15136719	11.8591594696
1713.58557129	13.7276802063
1714.01989746	14.2837810516
1714.45410156	5.52859115601
1714.88830566	0.730887115002
1715.32263184	6.70720863342
1715.75683594	17.8328590393
1716.19104004	13.899017334
1716.62536621	13.4116458893
1717.05957031	9.86118984222
1717.49377441	12.5540266037
1717.92810059	19.5771751404
1718.36230469	16.0789470673
1718.79650879	18.9783287048
1719.23071289	13.4242944717
1719.66503906	17.8504543304
1720.09924316	12.2282657623
1720.53344727	9.16060352325
1720.96777344	8.94234466553
1721.40197754	13.1025314331
1721.83618164	12.9332952499
1722.27050781	24.0540523529
1722.70471191	14.3669548035
1723.13891602	25.4769058228
1723.57324219	5.75779771805
1724.00744629	15.0980129242
1724.44165039	8.38982772827
1724.87597656	4.74247026443
1725.31018066	4.28431224823
1725.74438477	7.31140947342
1726.17871094	1.98442924023
1726.61291504	9.47646427155
1727.04711914	1.52311587334
1727.48144531	-0.687144875526
1727.91564941	0.963016152382
1728.34985352	-1.34565234184
1728.78417969	10.7181892395
1729.21838379	19.1433029175
1729.65258789	9.48223304749
1730.08679199	17.9520721436
1730.52111816	24.9301376343
1730.95532227	11.1175413132
1731.38952637	11.7489023209
1731.82385254	9.7136220932
1732.25805664	3.92698454857
1732.69226074	9.82249164581
1733.12658691	13.2539653778
1733.56079102	9.50335407257
1733.99499512	12.0703248978
1734.42932129	21.9062042236
1734.86352539	7.34170389175
1735.29772949	15.9993572235
1735.73205566	30.0198535919
1736.16625977	14.2087593079
1736.60046387	10.7494268417
1737.03479004	9.64772224426
1737.46899414	8.90499305725
1737.90319824	4.30699586868
1738.33752441	5.29331588745
1738.77172852	14.7278604507
1739.20593262	14.4483909607
1739.64025879	12.8144311905
1740.07446289	7.66168642044
1740.50866699	11.5544834137
1740.94287109	4.61972093582
1741.37719727	22.2012996674
1741.81140137	25.9420948029
1742.24560547	9.26096153259
1742.67993164	5.66241359711
1743.11413574	18.6613330841
1743.54833984	2.17364692688
1743.98266602	14.5124206543
1744.41687012	21.0437755585
1744.85107422	10.4106407166
1745.28540039	20.2460956573
1745.71960449	11.3241405487
1746.15380859	10.1742572784
1746.58813477	11.2604293823
1747.02233887	5.12580108643
1747.45654297	16.8868350983
1747.89086914	17.5715255737
1748.32507324	5.42439889908
1748.75927734	6.62092638016
1749.19360352	7.88218975067
1749.62780762	12.6166963577
1750.06201172	14.3046541214
1750.49633789	19.8595600128
1750.93054199	13.9650640488
1751.36474609	3.4205288887
1751.7989502	21.0155735016
1752.23327637	15.7341680527
1752.66748047	11.8541002274
1753.10168457	19.9352645874
1753.53601074	17.3592758179
1753.97021484	27.7436103821
1754.40441895	25.2603321075
1754.83874512	7.42191791534
1755.27294922	21.3466014862
1755.70715332	24.7533130646
1756.14147949	4.96620321274
1756.57568359	15.2744941711
1757.0098877	18.984457016
1757.44421387	13.6572961807
1757.87841797	19.2094669342
1758.31262207	27.239938736
1758.74694824	34.5321960449
1759.18115234	23.2740154266
1759.61535645	13.9828176498
1760.04968262	16.5626888275
1760.48388672	18.2306900024
1760.91809082	14.8298301697
1761.35241699	25.928401947
1761.78662109	35.2074775696
1762.2208252	0.27858299017
1762.6550293	23.0121326447
1763.08935547	23.6810131073
1763.52355957	11.5405416489
1763.95776367	6.39065980911
1764.39208984	18.0108184814
1764.82629395	20.3129291534
1765.26049805	14.1737318039
1765.69482422	13.691195488
1766.12902832	19.5315742493
1766.56323242	13.8062314987
1766.99755859	23.0354251862
1767.4317627	24.3945579529
1767.8659668	21.0163288116
1768.30029297	9.23996925354
1768.73449707	21.3245105743
1769.16870117	30.2225399017
1769.60302734	17.3449611664
1770.03723145	22.9083518982
1770.47143555	25.1808052063
1770.90576172	18.8527297974
1771.33996582	40.8736915588
1771.77416992	18.4088573456
1772.20849609	32.345199585
1772.6427002	13.2622089386
1773.0769043	27.4807243347
1773.5111084	24.4443035126
1773.94543457	30.2819538116
1774.37963867	31.2588939667
1774.81384277	24.5420627594
1775.24816895	24.4090385437
1775.68237305	24.3183231354
1776.11657715	23.6740493774
1776.55090332	25.1538200378
1776.98510742	23.5472774506
1777.41931152	30.9948253632
1777.8536377	25.9968833923
1778.2878418	28.9955101013
1778.7220459	25.7401504517
1779.15637207	28.6508750916
1779.59057617	20.7941417694
1780.02478027	32.9379997253
1780.45910645	27.3978939056
1780.89331055	27.4619998932
1781.32751465	24.8807754517
1781.76184082	43.0012779236
1782.19604492	41.8492927551
1782.63024902	34.4411239624
1783.0645752	31.9539241791
1783.4987793	30.002204895
1783.9329834	40.9098777771
1784.3671875	39.3533592224
1784.80151367	26.49568367
1785.23571777	31.3926029205
1785.66992188	31.9037532806
1786.10424805	29.017988205
1786.53845215	27.1289596558
1786.97265625	21.4547843933
1787.40698242	29.8847560883
1787.84118652	36.4870643616
1788.27539063	41.2674560547
1788.7097168	20.9911766052
1789.1439209	35.4991569519
1789.578125	41.8795394897
1790.01245117	38.6847496033
1790.44665527	44.6386032104
1790.88085938	42.0076332092
1791.31518555	31.9242630005
1791.74938965	45.7777175903
1792.18359375	44.6106109619
1792.61791992	43.1702575684
1793.05212402	37.9095153809
1793.48632813	29.7710723877
1793.9206543	37.3644332886
1794.3548584	48.5237503052
1794.7890625	49.5681762695
1795.2232666	55.4411430359
1795.65759277	41.6342201233
1796.09179688	42.101600647
1796.52600098	54.1263694763
1796.96032715	35.8152885437
1797.39453125	43.6390151978
1797.82873535	45.9789657593
1798.26306152	40.1931724548
1798.69726563	54.3925170898
1799.13146973	52.2136993408
1799.5657959	47.6533508301
1800	53.8671531677
