# Supplementary material for: Deep CO2 in the end-Triassic Central Atlantic Magmatic Province
Source: Nat Commun. 2020 Apr 7;11:1670. doi: 10.1038/s41467-020-15325-6 (PMC7138847; doi:10.1038/s41467-020-15325-6)
Supplement: Supplementary file 4 — Source Data 2 [file 41467_2020_15325_MOESM4_ESM.zip › Elemental C/NEW31_S1_InclA_Bubble1_C+host.txt]

100	513.809753418
100.463722229	554.231140137
100.927444458	538.878662109
101.391159058	543.113647461
101.854881287	516.113037109
102.318603516	492.91973877
102.782325745	411.640167236
103.246047974	403.658203125
103.709762573	421.776550293
104.173484802	373.185699463
104.637207031	355.058563232
105.10092926	258.487854004
105.564651489	295.138702393
106.028366089	372.788391113
106.492088318	376.202636719
106.955810547	338.182281494
107.419532776	304.827850342
107.883255005	259.068115234
108.346969604	185.847396851
108.810691833	167.915786743
109.274414063	165.898269653
109.738136292	124.939399719
110.201858521	91.9845123291
110.66557312	109.068740845
111.129295349	101.256652832
111.593017578	97.6605377197
112.056739807	107.55872345
112.520462036	82.0205764771
112.984176636	100.520675659
113.447898865	116.125549316
113.911621094	132.907440186
114.375343323	97.6085510254
114.839057922	103.586280823
115.302780151	123.598556519
115.76650238	107.305519104
116.230224609	84.0206604004
116.693946838	122.295753479
117.157661438	124.992103577
117.621383667	43.2612037659
118.085105896	97.0834884644
118.548828125	1.08589996944e-028
119.012550354	31.8398571014
119.476264954	50.8393592834
119.939987183	39.2417984009
120.403709412	84.5764312744
120.867431641	95.4087219238
121.33115387	74.3060684204
121.794868469	90.6785888672
122.258590698	72.9824752808
122.722312927	68.3094940186
123.186035156	54.1450042725
123.649757385	76.7185287476
124.113471985	99.6628494263
124.577194214	60.7554321289
125.040916443	20.3800354004
125.504638672	14.1519136429
125.968360901	85.7595672607
126.4320755	97.0906600952
126.895797729	99.5789031982
127.359519958	80.6881408691
127.823242188	66.4379196167
128.286956787	99.3868103027
128.750686646	151.47052002
129.214401245	116.41153717
129.678115845	82.9082183838
130.141845703	78.8054046631
130.605560303	124.180076599
131.069290161	151.750213623
131.533004761	108.73147583
131.99671936	53.772403717
132.460449219	45.4063224792
132.924163818	90.677986145
133.387893677	166.822952271
133.851608276	132.923080444
134.315322876	160.761688232
134.779052734	144.774429321
135.242767334	150.079330444
135.706497192	146.023239136
136.170211792	140.384338379
136.633926392	145.062133789
137.09765625	159.525497437
137.56137085	178.960784912
138.025100708	92.2939910889
138.488815308	221.004425049
138.952529907	218.92326355
139.416259766	230.339691162
139.879974365	255.102157593
140.343704224	285.960876465
140.807418823	274.063140869
141.271133423	219.780136108
141.734863281	249.274108887
142.198577881	245.03414917
142.662307739	286.57510376
143.126022339	221.106781006
143.589736938	245.48374939
144.053466797	277.888763428
144.517181396	263.376342773
144.980911255	266.713287354
145.444625854	316.466827393
145.908340454	305.117523193
146.372070313	367.163543701
146.835784912	368.646697998
147.299514771	405.009613037
147.76322937	391.42980957
148.22694397	405.499206543
148.690673828	408.130065918
149.154388428	378.893463135
149.618118286	389.284698486
150.081832886	469.844696045
150.545547485	380.939727783
151.009277344	399.664611816
151.472991943	449.865905762
151.936721802	470.239105225
152.400436401	470.84753418
152.864151001	458.85043335
153.327880859	467.120056152
153.791595459	494.29486084
154.255325317	485.942443848
154.719039917	466.469848633
155.182754517	447.723876953
155.646484375	426.134338379
156.110198975	477.941314697
156.573928833	488.076599121
157.037643433	498.36328125
157.501358032	521.287841797
157.965087891	519.730224609
158.42880249	498.460754395
158.892532349	530.87322998
159.356246948	476.046600342
159.819961548	564.256347656
160.283691406	582.952758789
160.747406006	567.595581055
161.211135864	556.369689941
161.674850464	617.469238281
162.138565063	710.631530762
162.602294922	739.110717773
163.066009521	753.696594238
163.52973938	817.515380859
163.993453979	874.467224121
164.457168579	874.469299316
164.920898438	882.827392578
165.384613037	918.541259766
165.848342896	985.425598145
166.312057495	1044.89428711
166.775772095	1079.0871582
167.239501953	1137.4621582
167.703216553	1201.94799805
168.166946411	1173.40515137
168.630661011	1285.20263672
169.09437561	1355.35998535
169.558105469	1427.91943359
170.021820068	1458.83496094
170.485549927	1505.3203125
170.949264526	1582.24584961
171.412979126	1605.79699707
171.876708984	1650.92590332
172.340423584	1661.52526855
172.804153442	1746.93493652
173.267868042	1766.70654297
173.731582642	1804.4251709
174.1953125	1880.5802002
174.6590271	1910.69006348
175.122756958	1885.15710449
175.586471558	1882.15515137
176.050186157	1898.53295898
176.513916016	1824.39697266
176.977630615	1816.48046875
177.441360474	1877.57275391
177.905075073	1883.11987305
178.368789673	1865.33300781
178.832519531	1846.92590332
179.296234131	1829.67980957
179.75994873	1812.25598145
180.223678589	1785.77355957
180.687393188	1724.12512207
181.151123047	1753.76086426
181.614837646	1669.46191406
182.078552246	1668.7635498
182.542282104	1640.05273438
183.005996704	1623.4609375
183.469726563	1616.85656738
183.933441162	1596.83435059
184.397155762	1558.44006348
184.86088562	1508.69628906
185.32460022	1503.40283203
185.788330078	1513.35473633
186.252044678	1494.06555176
186.715759277	1441.71191406
187.179489136	1405.95239258
187.643203735	1411.3873291
188.106933594	1409.06665039
188.570648193	1356.53234863
189.034362793	1298.97570801
189.498092651	1311.78466797
189.961807251	1273.3145752
190.425537109	1255.54785156
190.889251709	1202.57824707
191.352966309	1228.84143066
191.816696167	1217.90869141
192.280410767	1187.75256348
192.744140625	1204.90063477
193.207855225	1232.14172363
193.671569824	1196.12634277
194.135299683	1246.66015625
194.599014282	1199.57434082
195.062744141	1166.80822754
195.52645874	1236.56994629
195.99017334	1207.03613281
196.453903198	1151.40515137
196.917617798	1160.06274414
197.381347656	1190.07141113
197.845062256	1172.99755859
198.308776855	1164.92114258
198.772506714	1122.63061523
199.236221313	1152.56225586
199.699951172	1154.51098633
200.163665771	1116.32263184
200.627380371	1108.60449219
201.091110229	1117.36853027
201.554824829	1135.53723145
202.018554688	1137.43725586
202.482269287	1107.86901855
202.945983887	1136.26037598
203.409713745	1116.00219727
203.873428345	1105.72106934
204.337158203	968.241455078
204.800872803	1003.57495117
205.264587402	1039.85742188
205.728317261	1026.27844238
206.19203186	1040.33862305
206.655761719	1057.4017334
207.119476318	982.360900879
207.583190918	986.443969727
208.046920776	978.942871094
208.510635376	987.303833008
208.974365234	901.731079102
209.438079834	914.053649902
209.901794434	922.262695313
210.365524292	896.333068848
210.829238892	881.544799805
211.29296875	887.405944824
211.75668335	872.950500488
212.220397949	864.156066895
212.684127808	848.678039551
213.147842407	824.035766602
213.611572266	774.912109375
214.075286865	815.143798828
214.539001465	788.968200684
215.002731323	779.408935547
215.466445923	791.909057617
215.930175781	781.626098633
216.393890381	801.517883301
216.85760498	666.539550781
217.321334839	653.363098145
217.785049438	655.028442383
218.248779297	652.526855469
218.712493896	660.84564209
219.176208496	629.545288086
219.639938354	619.882873535
220.103652954	560.990966797
220.567382813	463.243743896
221.031097412	525.831542969
221.494812012	462.649963379
221.95854187	494.18637085
222.42225647	501.815612793
222.885986328	412.022277832
223.349700928	422.060058594
223.813415527	438.750396729
224.277145386	390.156829834
224.740859985	353.640533447
225.204589844	369.811065674
225.668304443	347.953430176
226.132019043	349.020812988
226.595748901	336.469421387
227.059463501	275.230194092
227.523193359	331.513793945
227.986907959	303.475311279
228.450622559	290.531890869
228.914352417	284.306091309
229.378067017	258.856903076
229.841796875	252.73236084
230.305511475	288.082183838
230.769226074	276.584686279
231.232955933	207.772659302
231.696670532	260.264160156
232.160400391	220.878189087
232.62411499	219.447601318
233.08782959	210.315734863
233.551559448	209.898223877
234.015274048	213.002044678
234.478988647	198.292312622
234.942718506	184.113861084
235.406433105	195.937728882
235.870162964	184.238189697
236.333877563	180.87059021
236.797592163	207.82913208
237.261322021	290.866363525
237.725036621	310.167205811
238.188766479	298.831390381
238.652481079	273.850494385
239.116195679	277.630889893
239.579925537	320.754638672
240.043640137	276.241668701
240.507369995	278.035919189
240.971084595	336.109985352
241.434799194	327.093780518
241.898529053	299.426849365
242.362243652	348.58807373
242.825973511	359.065856934
243.28968811	363.757080078
243.75340271	374.707214355
244.217132568	335.903625488
244.680847168	292.137237549
245.144577026	332.142059326
245.608291626	292.645019531
246.072006226	342.42401123
246.535736084	328.232543945
246.999450684	324.047515869
247.463180542	350.618164063
247.926895142	385.60736084
248.390609741	433.488891602
248.8543396	462.679748535
249.318054199	441.199401855
249.781784058	476.721801758
250.245498657	420.325927734
250.709213257	454.894622803
251.172943115	410.549133301
251.636657715	448.694061279
252.100387573	490.900360107
252.564102173	495.347106934
253.027816772	459.148162842
253.491546631	442.828979492
253.95526123	474.334228516
254.418991089	476.046936035
254.882705688	502.79598999
255.346420288	540.796386719
255.810150146	504.165344238
256.273864746	518.203491211
256.737579346	526.967163086
257.201324463	555.254699707
257.665039063	551.263244629
258.128753662	542.397583008
258.592468262	539.301391602
259.056182861	496.59475708
259.519897461	528.742980957
259.983642578	637.491882324
260.447357178	616.27722168
260.911071777	603.309509277
261.374786377	600.55078125
261.838500977	648.392578125
262.302246094	684.675842285
262.765960693	689.714782715
263.229675293	676.761535645
263.693389893	653.295593262
264.157104492	638.238769531
264.620849609	669.318847656
265.084564209	692.868469238
265.548278809	673.00994873
266.011993408	666.379943848
266.475708008	702.473571777
266.939453125	672.579101563
267.403167725	651.515563965
267.866882324	660.691345215
268.330596924	648.194335938
268.794311523	636.46496582
269.258056641	698.206481934
269.72177124	674.553405762
270.18548584	774.423828125
270.649200439	662.136108398
271.112915039	672.21081543
271.576660156	730.696899414
272.040374756	743.609741211
272.504089355	683.63494873
272.967803955	678.470825195
273.431518555	742.479675293
273.895263672	736.353088379
274.358978271	740.647338867
274.822692871	761.551147461
275.286407471	785.85546875
275.75012207	693.098449707
276.213867188	675.811462402
276.677581787	697.450256348
277.141296387	735.491577148
277.605010986	747.952026367
278.068725586	714.387268066
278.532470703	704.495727539
278.996185303	771.629577637
279.459899902	774.508789063
279.923614502	765.180175781
280.387329102	744.621337891
280.851074219	762.201538086
281.314788818	739.552307129
281.778503418	765.483398438
282.242218018	715.345397949
282.705932617	706.846313477
283.169677734	760.79486084
283.633392334	791.293334961
284.097106934	814.29699707
284.560821533	757.39855957
285.024536133	710.912475586
285.48828125	691.593811035
285.95199585	734.819274902
286.415710449	734.933654785
286.879425049	677.743652344
287.343139648	659.650146484
287.806884766	686.827575684
288.270599365	719.920776367
288.734313965	710.968322754
289.198028564	644.651916504
289.661743164	621.089294434
290.125488281	564.666809082
290.589202881	653.205932617
291.05291748	582.954345703
291.51663208	600.222167969
291.98034668	596.060180664
292.444091797	552.146240234
292.907806396	552.144165039
293.371520996	578.526184082
293.835235596	571.64642334
294.298950195	548.80657959
294.762695313	512.842712402
295.226409912	551.952880859
295.690124512	445.449127197
296.153839111	541.016113281
296.617553711	509.208984375
297.081298828	444.439483643
297.545013428	506.884124756
298.008728027	512.76184082
298.472442627	438.406524658
298.936157227	422.414428711
299.399902344	451.217346191
299.863616943	422.811096191
300.327331543	401.074188232
300.791046143	392.269378662
301.254760742	448.986022949
301.718505859	393.797973633
302.182220459	414.24987793
302.645935059	398.27746582
303.109649658	386.857727051
303.573364258	384.659637451
304.037109375	400.453399658
304.500823975	436.230377197
304.964538574	401.589874268
305.428253174	413.15737915
305.891967773	435.961700439
306.355712891	452.677276611
306.81942749	397.781890869
307.28314209	355.857208252
307.746856689	376.305084229
308.210571289	401.471740723
308.674316406	395.185424805
309.138031006	389.83895874
309.601745605	409.855285645
310.065460205	416.28817749
310.529174805	378.74597168
310.992919922	325.428070068
311.456634521	433.374725342
311.920349121	452.526031494
312.384063721	435.609008789
312.84777832	431.262359619
313.311523438	422.720581055
313.775238037	403.663574219
314.238952637	422.380584717
314.702667236	446.19430542
315.166381836	419.320617676
315.630126953	439.99987793
316.093841553	451.159545898
316.557556152	496.906677246
317.021270752	528.067016602
317.484985352	485.442718506
317.948730469	500.779602051
318.412445068	522.529052734
318.876159668	497.743896484
319.339874268	483.517456055
319.803588867	501.887786865
320.267333984	518.842834473
320.731048584	532.30859375
321.194763184	532.888183594
321.658477783	535.312683105
322.122192383	438.660583496
322.5859375	468.618621826
323.0496521	507.50390625
323.513366699	495.764770508
323.977081299	516.994995117
324.440795898	561.381652832
324.904541016	581.523376465
325.368255615	539.017700195
325.831970215	507.271392822
326.295684814	596.540893555
326.759399414	559.812438965
327.223144531	542.945129395
327.686859131	584.047546387
328.15057373	543.835144043
328.61428833	513.034057617
329.07800293	541.114501953
329.541748047	568.853881836
330.005462646	532.132324219
330.469177246	517.654602051
330.932891846	520.850891113
331.396606445	481.963317871
331.860351563	540.088256836
332.324066162	471.138061523
332.787780762	411.809112549
333.251495361	499.370941162
333.715209961	508.318206787
334.178955078	466.612976074
334.642669678	438.088897705
335.106384277	456.822845459
335.570098877	443.125793457
336.033813477	415.767333984
336.497558594	407.520965576
336.961273193	370.159454346
337.424987793	367.222412109
337.888702393	473.299255371
338.352416992	340.648254395
338.816162109	390.742218018
339.279876709	355.963684082
339.743591309	403.189727783
340.207305908	335.016052246
340.671020508	347.926086426
341.134765625	344.255401611
341.598480225	303.502746582
342.062194824	316.971984863
342.525909424	326.958496094
342.989624023	301.016540527
343.453369141	281.737487793
343.91708374	152.59866333
344.38079834	286.40826416
344.844512939	213.502288818
345.308227539	269.549621582
345.771972656	206.213546753
346.235687256	212.409744263
346.699401855	249.028045654
347.163116455	250.726654053
347.626831055	243.392745972
348.090576172	208.337036133
348.554290771	162.561187744
349.018005371	257.030181885
349.481719971	191.450088501
349.94543457	218.795516968
350.409179688	171.768737793
350.872894287	239.047225952
351.336608887	220.340591431
351.800323486	165.15663147
352.264038086	157.815673828
352.727783203	155.760726929
353.191497803	137.377746582
353.655212402	157.811401367
354.118927002	196.651535034
354.582641602	176.007522583
355.046386719	113.822860718
355.510101318	213.138290405
355.973815918	228.246429443
356.437530518	184.41633606
356.901245117	159.263717651
357.364990234	127.92591095
357.828704834	121.492500305
358.292419434	125.540283203
358.756134033	120.080001831
359.219848633	119.605796814
359.68359375	136.979125977
360.14730835	160.044448853
360.611022949	85.9288482666
361.074737549	180.996109009
361.538452148	106.371696472
362.002197266	104.133407593
362.465911865	160.583694458
362.929626465	122.338417053
363.393341064	128.48789978
363.857055664	149.590255737
364.320800781	141.702270508
364.784515381	126.057052612
365.24822998	103.817840576
365.71194458	89.5290527344
366.17565918	84.1814117432
366.639373779	77.8227844238
367.103118896	91.9962615967
367.566833496	114.84513855
368.030548096	107.516998291
368.494262695	102.498168945
368.957977295	102.306243896
369.421722412	81.8129272461
369.885437012	54.9681434631
370.349151611	56.7075767517
370.812866211	91.8578872681
371.276580811	122.734512329
371.740325928	112.696456909
372.204040527	104.913871765
372.667755127	62.4108123779
373.131469727	59.8484115601
373.595184326	80.7125167847
374.058929443	81.9011993408
374.522644043	59.4532546997
374.986358643	35.3214607239
375.450073242	34.0810050964
375.913787842	44.7885322571
376.377532959	36.5901679993
376.841247559	4.72148609161
377.304962158	-3.13120771846e-028
377.768676758	69.9364547729
378.232391357	40.4702949524
378.696136475	46.3594741821
379.159851074	51.4987411499
379.623565674	72.2524871826
380.087280273	33.5474662781
380.550994873	28.6688346863
381.01473999	49.6054954529
381.47845459	44.2185096741
381.942169189	16.0778331757
382.405883789	6.74108028412
382.869598389	34.3435058594
383.333343506	60.9311408997
383.797058105	15.5261764526
384.260772705	10.4617538452
384.724487305	75.5572052002
385.188201904	46.985874176
385.651947021	83.6692810059
386.115661621	48.8376159668
386.579376221	51.1570358276
387.04309082	73.311126709
387.50680542	87.1446228027
387.970550537	86.9315719604
388.434265137	102.49495697
388.897979736	121.877876282
389.361694336	94.3708496094
389.825408936	144.611572266
390.289154053	136.08895874
390.752868652	101.832504272
391.216583252	82.4981155396
391.680297852	116.993995667
392.144012451	166.352859497
392.607757568	180.937606812
393.071472168	207.433563232
393.535186768	238.931137085
393.998901367	246.426956177
394.462615967	242.041107178
394.926361084	238.676086426
395.390075684	229.450256348
395.853790283	252.993652344
396.317504883	259.14755249
396.781219482	246.688354492
397.2449646	258.800750732
397.708679199	291.084533691
398.172393799	275.225921631
398.636108398	292.722442627
399.099822998	311.364654541
399.563568115	330.037902832
400.027282715	331.068084717
400.490997314	318.740539551
400.954711914	330.310577393
401.418426514	368.382263184
401.882171631	394.906341553
402.34588623	377.750274658
402.80960083	412.965454102
403.27331543	392.423431396
403.737030029	441.306335449
404.200775146	416.523529053
404.664489746	400.54586792
405.128204346	383.185058594
405.591918945	358.982055664
406.055633545	372.301177979
406.519378662	412.114227295
406.983093262	402.896484375
407.446807861	339.559692383
407.910522461	319.460845947
408.374237061	343.932403564
408.837982178	292.625915527
409.301696777	321.174835205
409.765411377	311.355224609
410.229125977	286.469818115
410.692840576	261.386230469
411.156585693	249.161300659
411.620300293	230.135543823
412.084014893	220.990737915
412.547729492	197.066238403
413.011444092	199.034896851
413.475189209	222.403182983
413.938903809	203.436462402
414.402618408	230.453216553
414.866333008	170.861160278
415.330047607	171.330703735
415.793792725	182.479156494
416.257507324	198.430282593
416.721221924	80.9102706909
417.184936523	129.248245239
417.648651123	175.837249756
418.11239624	168.098800659
418.57611084	167.616134644
419.039825439	179.456283569
419.503540039	170.987380981
419.967254639	154.221664429
420.430999756	152.448791504
420.894714355	159.225128174
421.358428955	218.847702026
421.822143555	173.84286499
422.285858154	225.575363159
422.749603271	193.02041626
423.213317871	90.7182846069
423.677032471	175.665206909
424.14074707	186.038894653
424.60446167	184.600585938
425.068206787	174.107727051
425.531921387	135.747558594
425.995635986	127.378601074
426.459350586	173.289916992
426.923065186	208.383346558
427.386810303	196.181991577
427.850524902	164.803237915
428.314239502	180.119308472
428.777954102	150.705856323
429.241668701	160.398834229
429.705413818	154.082138062
430.169128418	152.178390503
430.632843018	149.632019043
431.096557617	121.861488342
431.560272217	117.67881012
432.024017334	157.639770508
432.487731934	154.484832764
432.951446533	116.878189087
433.415161133	144.529785156
433.878875732	154.823913574
434.34262085	195.084899902
434.806335449	180.444320679
435.270050049	198.183563232
435.733764648	155.982772827
436.197479248	218.17010498
436.661224365	191.157775879
437.124938965	173.408416748
437.588653564	190.217559814
438.052368164	185.617431641
438.516082764	182.533325195
438.979827881	175.924819946
439.44354248	163.312194824
439.90725708	177.588119507
440.37097168	182.50553894
440.834686279	187.073226929
441.298431396	198.14239502
441.762145996	180.19519043
442.225860596	167.107223511
442.689575195	191.303314209
443.153289795	180.289306641
443.617034912	144.970611572
444.080749512	168.125259399
444.544464111	199.357391357
445.008178711	216.624542236
445.471893311	225.140060425
445.935638428	213.814727783
446.399353027	207.915847778
446.863067627	246.327362061
447.326782227	253.892990112
447.790496826	179.166442871
448.254241943	211.766983032
448.717956543	224.311065674
449.181671143	227.623016357
449.645385742	245.261428833
450.109100342	231.022689819
450.572845459	221.844924927
451.036560059	264.877258301
451.500274658	286.024597168
451.963989258	279.23324585
452.427703857	281.211700439
452.891448975	303.688110352
453.355163574	323.866760254
453.818878174	321.492462158
454.282592773	324.006591797
454.746307373	314.363250732
455.21005249	393.735412598
455.67376709	370.919189453
456.137481689	337.464050293
456.601196289	331.895843506
457.064910889	328.182342529
457.528656006	384.52633667
457.992370605	341.549102783
458.456085205	337.483215332
458.919799805	353.883331299
459.383514404	382.906188965
459.847259521	439.668640137
460.310974121	460.248046875
460.774688721	439.358886719
461.23840332	441.563140869
461.70211792	515.636230469
462.165863037	502.593902588
462.629577637	518.994934082
463.093292236	493.95135498
463.557006836	529.16229248
464.020721436	559.303527832
464.484466553	629.644226074
464.948181152	647.032836914
465.411895752	639.445983887
465.875610352	638.546264648
466.339324951	656.14666748
466.803070068	691.483642578
467.266784668	719.521240234
467.730499268	751.512084961
468.194213867	815.205200195
468.657928467	783.48236084
469.121673584	790.196777344
469.585388184	870.51373291
470.049102783	894.084106445
470.512817383	879.552062988
470.976531982	873.875549316
471.4402771	969.583496094
471.903991699	972.413391113
472.367706299	1031.48120117
472.831420898	1048.72290039
473.295135498	1029.94018555
473.758850098	1047.19702148
474.222595215	1111.98583984
474.686309814	1195.24755859
475.150024414	1239.4967041
475.613739014	1292.96508789
476.077453613	1304.38708496
476.54119873	1341.55786133
477.00491333	1341.03112793
477.46862793	1407.24414063
477.932342529	1363.30090332
478.396057129	1390.71264648
478.859802246	1442.96716309
479.323516846	1483.24951172
479.787231445	1451.64648438
480.250946045	1473.45007324
480.714660645	1494.72741699
481.178405762	1461.56286621
481.642120361	1446.03479004
482.105834961	1462.91491699
482.569549561	1511.98486328
483.03326416	1565.14465332
483.497009277	1581.97680664
483.960723877	1592.13781738
484.424438477	1564.40722656
484.888153076	1517.65698242
485.351867676	1522.47839355
485.815612793	1554.64550781
486.279327393	1523.30505371
486.743041992	1513.66271973
487.206756592	1535.4309082
487.670471191	1547.48413086
488.134216309	1570.76733398
488.597930908	1574.65856934
489.061645508	1557.36035156
489.525360107	1580.89978027
489.989074707	1578.63342285
490.452819824	1554.84692383
490.916534424	1595.83166504
491.380249023	1572.03735352
491.843963623	1618.0612793
492.307678223	1628.52453613
492.77142334	1666.29907227
493.235137939	1678.82824707
493.698852539	1668.89440918
494.162567139	1710.91040039
494.626281738	1749.81982422
495.090026855	1771.99768066
495.553741455	1785.06091309
496.017456055	1832.40026855
496.481170654	1892.69238281
496.944885254	1925.85058594
497.408630371	1994.00769043
497.872344971	2066.54711914
498.33605957	2137.19287109
498.79977417	2187.15161133
499.26348877	2266.59765625
499.727233887	2343.83520508
500.190948486	2324.08422852
500.654663086	2456.86621094
501.118377686	2507.82641602
501.582092285	2541.60571289
502.045837402	2532.06665039
502.509552002	2603.43505859
502.973266602	2664.57666016
503.436981201	2685.55981445
503.900695801	2709.51025391
504.364440918	2746.27490234
504.828155518	2810.03710938
505.291870117	2849.06958008
505.755584717	2853.68457031
506.219299316	2860.76904297
506.683044434	2874.89819336
507.146759033	2902.9309082
507.610473633	2883.02783203
508.074188232	2892.93188477
508.537902832	2838.82592773
509.001647949	2839.81713867
509.465362549	2787.10571289
509.929077148	2761.7043457
510.392791748	2716.80566406
510.856506348	2646.89257813
511.320251465	2628.11889648
511.783966064	2646.36425781
512.247680664	2608.10522461
512.711425781	2538.43383789
513.175109863	2537.06811523
513.63885498	2523.6574707
514.102539063	2457.23925781
514.56628418	2362.92993164
515.030029297	2298.36230469
515.493713379	2270.46118164
515.957458496	2237.56542969
516.421142578	2234.39453125
516.884887695	2145.55834961
517.348632813	2066.54199219
517.812316895	1975.49926758
518.276062012	1959.39770508
518.739746094	1932.12353516
519.203491211	1855.28259277
519.667236328	1799.25354004
520.13092041	1800.57336426
520.594665527	1800.36157227
521.058349609	1736.87939453
521.522094727	1691.22875977
521.985839844	1629.10595703
522.449523926	1609.5838623
522.913269043	1562.12731934
523.376953125	1565.06445313
523.840698242	1546.60119629
524.304443359	1499.36633301
524.768127441	1501.07348633
525.231872559	1474.60546875
525.695556641	1402.38061523
526.159301758	1325.56494141
526.623046875	1340.53039551
527.086730957	1346.87536621
527.550476074	1312.65673828
528.014160156	1270.15161133
528.477905273	1248.93261719
528.941650391	1274.78234863
529.405334473	1256.20910645
529.86907959	1249.73266602
530.332763672	1219.43579102
530.796508789	1170.65258789
531.260253906	1148.31738281
531.723937988	1107.51928711
532.187683105	1090.60253906
532.651367188	1065.78491211
533.115112305	1078.48083496
533.578857422	1082.8482666
534.042541504	1019.95111084
534.506286621	1000.28381348
534.969970703	927.755065918
535.43371582	903.138427734
535.897460938	945.578552246
536.36114502	962.984863281
536.824890137	941.782226563
537.288574219	919.51940918
537.752319336	955.275512695
538.216064453	943.0234375
538.679748535	887.889892578
539.143493652	941.308898926
539.607177734	928.711181641
540.070922852	960.909729004
540.534667969	912.291381836
540.998352051	887.09777832
541.462097168	947.361938477
541.92578125	891.281188965
542.389526367	870.687561035
542.853271484	856.63494873
543.316955566	881.893249512
543.780700684	850.715698242
544.244384766	859.240600586
544.708129883	844.97479248
545.171875	810.717712402
545.635559082	874.825683594
546.099304199	847.895751953
546.562988281	843.442138672
547.026733398	888.977539063
547.490478516	879.921081543
547.954162598	805.152404785
548.417907715	879.406921387
548.881591797	852.554199219
549.345336914	883.688964844
549.809082031	839.053649902
550.272766113	831.997619629
550.73651123	801.110656738
551.200195313	839.723388672
551.66394043	844.205383301
552.127685547	855.734619141
552.591369629	898.576049805
553.055114746	914.596740723
553.518798828	911.992614746
553.982543945	890.626831055
554.446289063	848.743286133
554.909973145	864.664123535
555.373718262	879.456054688
555.837402344	862.241821289
556.301147461	861.521240234
556.764892578	858.679321289
557.22857666	922.436218262
557.692321777	770.743347168
558.156005859	912.658996582
558.619750977	844.890991211
559.083496094	906.911865234
559.547180176	875.77166748
560.010925293	833.270080566
560.474609375	858.032714844
560.938354492	837.736206055
561.402099609	849.061523438
561.865783691	891.923461914
562.329528809	876.52557373
562.793212891	834.373291016
563.256958008	827.519287109
563.720703125	815.692749023
564.184387207	780.081054688
564.648132324	795.01763916
565.111816406	813.320800781
565.575561523	768.632202148
566.039306641	751.940795898
566.502990723	814.235168457
566.96673584	718.814086914
567.430419922	760.645812988
567.894165039	735.32989502
568.357910156	735.198242188
568.821594238	726.934570313
569.285339355	715.936889648
569.749023438	693.86730957
570.212768555	689.404418945
570.676513672	668.52947998
571.140197754	669.928833008
571.603942871	663.246459961
572.067626953	640.503295898
572.53137207	658.988952637
572.995117188	638.441894531
573.45880127	571.412719727
573.922546387	577.827148438
574.386230469	598.81262207
574.849975586	598.207519531
575.313720703	549.474487305
575.777404785	575.505859375
576.241149902	560.647277832
576.704833984	561.299682617
577.168579102	497.665100098
577.632324219	541.626708984
578.096008301	550.821411133
578.559753418	572.56072998
579.0234375	552.864685059
579.487182617	527.505249023
579.950927734	524.692016602
580.414611816	508.367797852
580.878356934	500.421600342
581.342041016	525.916442871
581.805786133	538.168762207
582.26953125	520.990722656
582.733215332	495.040374756
583.196960449	462.313751221
583.660644531	502.65411377
584.124389648	537.798217773
584.588134766	527.075012207
585.051818848	498.568664551
585.515563965	524.585266113
585.979248047	512.70501709
586.442993164	511.689025879
586.906738281	459.065887451
587.370422363	541.524841309
587.83416748	483.591186523
588.297851563	510.445648193
588.76159668	528.883117676
589.225341797	506.832000732
589.689025879	510.13394165
590.152770996	503.661437988
590.616455078	490.828063965
591.080200195	487.814941406
591.543945313	462.184814453
592.007629395	451.373046875
592.471374512	491.770599365
592.935058594	513.624206543
593.398803711	508.530914307
593.862548828	457.087158203
594.32623291	459.97442627
594.789978027	534.479675293
595.253662109	489.473175049
595.717407227	491.976745605
596.181152344	473.976989746
596.644836426	443.840423584
597.108581543	477.230041504
597.572265625	477.216217041
598.036010742	466.211456299
598.499755859	448.793182373
598.963439941	431.893341064
599.427185059	445.781829834
599.890869141	468.402587891
600.354614258	490.924468994
600.818359375	492.353088379
601.282043457	478.723449707
601.745788574	439.085693359
602.209472656	425.180664063
602.673217773	482.673278809
603.136962891	463.838256836
603.600646973	550.081115723
604.06439209	496.355895996
604.528076172	499.985412598
604.991821289	459.720550537
605.455566406	508.567932129
605.919250488	484.345245361
606.382995605	457.122650146
606.846679688	510.57901001
607.310424805	494.033508301
607.774169922	447.737884521
608.237854004	508.308197021
608.701599121	537.641296387
609.165283203	516.112731934
609.62902832	468.488006592
610.092773438	466.910064697
610.55645752	468.787322998
611.020202637	503.46685791
611.483886719	513.178283691
611.947631836	520.795471191
612.411376953	548.052124023
612.875061035	528.867492676
613.338806152	493.811706543
613.802490234	535.268737793
614.266235352	564.967956543
614.729980469	609.862731934
615.193664551	630.622314453
615.657409668	612.046875
616.12109375	615.625793457
616.584838867	596.077697754
617.048583984	587.772460938
617.512268066	602.505859375
617.976013184	568.61706543
618.439697266	694.061767578
618.903442383	609.731994629
619.3671875	656.867675781
619.830871582	684.119567871
620.294616699	666.170654297
620.758300781	656.571777344
621.222045898	681.042602539
621.685791016	687.293823242
622.149475098	636.47857666
622.613220215	647.15234375
623.076904297	721.696228027
623.540649414	711.79699707
624.004394531	692.081970215
624.468078613	752.79119873
624.93182373	743.815551758
625.395507813	775.217773438
625.85925293	741.200256348
626.322998047	715.940185547
626.786682129	751.231689453
627.250427246	778.434509277
627.714111328	762.029846191
628.177856445	747.137512207
628.641601563	786.789123535
629.105285645	801.349304199
629.569030762	816.176696777
630.032714844	791.638671875
630.496459961	779.214111328
630.960205078	811.333374023
631.42388916	846.307006836
631.887634277	852.889099121
632.351318359	840.949035645
632.815063477	863.982666016
633.278747559	901.315856934
633.742492676	798.277587891
634.206237793	865.474060059
634.669921875	887.24987793
635.133666992	898.386047363
635.597351074	922.799316406
636.061096191	924.60369873
636.524841309	963.436767578
636.988525391	932.856445313
637.452270508	969.297180176
637.91595459	977.233154297
638.379699707	987.670043945
638.843444824	990.449584961
639.307128906	987.733154297
639.770874023	979.834594727
640.234558105	957.428283691
640.698303223	945.450195313
641.16204834	967.266235352
641.625732422	998.842224121
642.089477539	1015.43273926
642.553161621	1003.14202881
643.016906738	971.977661133
643.480651855	993.856445313
643.944335938	1019.47460938
644.408081055	991.257141113
644.871765137	961.20916748
645.335510254	1042.65039063
645.799255371	1041.93591309
646.262939453	1040.27026367
646.72668457	1055.85302734
647.190368652	1061.01794434
647.65411377	1098.88024902
648.117858887	1097.7310791
648.581542969	1083.44067383
649.045288086	1104.69067383
649.508972168	1128.19445801
649.972717285	1139.73376465
650.436462402	1156.75891113
650.900146484	1164.37243652
651.363891602	1169.95092773
651.827575684	1195.37023926
652.291320801	1233.00952148
652.755065918	1212.93249512
653.21875	1190.50671387
653.682495117	1233.47668457
654.146179199	1210.63830566
654.609924316	1245.09411621
655.073669434	1271.36340332
655.537353516	1263.55444336
656.001098633	1280.29541016
656.464782715	1262.10266113
656.928527832	1229.79382324
657.392272949	1288.02636719
657.855957031	1314.49804688
658.319702148	1345.65734863
658.78338623	1404.02148438
659.247131348	1396.45153809
659.710876465	1353.84399414
660.174560547	1330.3939209
660.638305664	1315.34289551
661.101989746	1353.546875
661.565734863	1319.35888672
662.02947998	1380.53747559
662.493164063	1413.97302246
662.95690918	1372.8671875
663.420593262	1432.22680664
663.884338379	1411.33447266
664.348083496	1448.82189941
664.811767578	1354.91992188
665.275512695	1401.71166992
665.739196777	1392.85949707
666.202941895	1361.71533203
666.666687012	1314.89318848
667.130371094	1351.29675293
667.594116211	1398.33752441
668.057800293	1403.34277344
668.52154541	1421.87023926
668.985290527	1424.36633301
669.448974609	1386.55444336
669.912719727	1390.87219238
670.376403809	1443.61645508
670.840148926	1466.32629395
671.303894043	1417.81115723
671.767578125	1388.44506836
672.231323242	1349.71655273
672.695007324	1411.60180664
673.158752441	1358.22949219
673.622497559	1329.92529297
674.086181641	1413.66259766
674.549926758	1379.05444336
675.01361084	1314.84277344
675.477355957	1353.18017578
675.941101074	1393.74279785
676.404785156	1347.57739258
676.868530273	1357.44494629
677.332214355	1344.40673828
677.795959473	1361.74121094
678.25970459	1369.50598145
678.723388672	1353.75109863
679.187133789	1338.0760498
679.650817871	1299.37158203
680.114562988	1280.58129883
680.578308105	1267.32189941
681.041992188	1223.8026123
681.505737305	1235.1887207
681.969421387	1228.18212891
682.433166504	1243.85339355
682.896911621	1161.01342773
683.360595703	1172.79577637
683.82434082	1210.42700195
684.288024902	1170.62585449
684.75177002	1235.9473877
685.215515137	1175.65307617
685.679199219	1191.6965332
686.142944336	1137.87866211
686.606628418	1120.09240723
687.070373535	1094.15234375
687.534118652	1085.57250977
687.997802734	1090.02087402
688.461547852	1072.68151855
688.925231934	1049.64855957
689.388977051	1039.328125
689.852722168	1055.10461426
690.31640625	1055.05810547
690.780151367	1022.86505127
691.243835449	1028.4251709
691.707580566	954.168395996
692.171325684	943.706298828
692.635009766	933.352294922
693.098754883	953.259460449
693.562438965	949.495910645
694.026184082	895.941711426
694.489929199	934.381896973
694.953613281	969.313476563
695.417358398	956.438781738
695.88104248	965.431396484
696.344787598	913.647460938
696.808532715	911.448730469
697.272216797	939.348815918
697.735961914	911.325805664
698.199645996	834.827819824
698.663391113	845.790588379
699.12713623	871.853149414
699.590820313	888.898193359
700.05456543	890.575317383
700.518249512	864.753051758
700.981994629	844.92565918
701.445739746	846.056396484
701.909423828	871.960571289
702.373168945	848.00177002
702.836853027	859.772888184
703.300598145	818.919250488
703.764343262	838.126281738
704.228027344	815.764953613
704.691772461	792.030761719
705.155456543	830.520690918
705.61920166	757.413085938
706.082946777	764.909545898
706.546630859	784.104736328
707.010375977	770.390380859
707.474060059	760.314147949
707.937805176	789.231201172
708.401550293	797.268371582
708.865234375	750.848937988
709.328979492	729.173278809
709.792663574	733.869140625
710.256408691	719.438049316
710.720153809	677.125610352
711.183837891	698.044067383
711.647583008	735.839477539
712.11126709	685.560546875
712.575012207	679.786560059
713.038757324	726.007568359
713.502441406	670.0078125
713.966186523	694.661804199
714.429870605	672.754638672
714.893615723	678.378173828
715.35736084	678.699401855
715.821044922	635.969177246
716.284790039	691.532348633
716.748474121	628.153930664
717.212219238	709.54498291
717.675964355	644.161499023
718.139648438	564.516113281
718.603393555	646.125427246
719.067077637	650.500732422
719.530822754	681.513061523
719.994567871	683.999816895
720.458251953	666.094299316
720.92199707	682.865844727
721.385681152	611.578552246
721.84942627	583.590393066
722.313171387	622.317871094
722.776855469	589.686157227
723.240600586	566.216430664
723.704284668	629.571044922
724.168029785	661.335693359
724.631774902	633.702575684
725.095458984	624.205322266
725.559204102	654.485778809
726.022888184	648.694030762
726.486633301	576.825439453
726.950378418	630.765625
727.4140625	584.501403809
727.877807617	601.1484375
728.341491699	615.711669922
728.805236816	577.065185547
729.268981934	615.007629395
729.732666016	613.438537598
730.196411133	594.202575684
730.660095215	604.378356934
731.123840332	609.546020508
731.587585449	610.947631836
732.051269531	591.058349609
732.515014648	596.014831543
732.97869873	546.775634766
733.442443848	562.058044434
733.906188965	594.166625977
734.369873047	575.789489746
734.833618164	579.14239502
735.297302246	590.692077637
735.761047363	604.845825195
736.22479248	619.935668945
736.688476563	602.444946289
737.15222168	605.199401855
737.615905762	591.134521484
738.079650879	593.790344238
738.543395996	604.027282715
739.007080078	616.641540527
739.470825195	598.73828125
739.934509277	607.234863281
740.398254395	640.147460938
740.861999512	536.168395996
741.325683594	555.740112305
741.789428711	625.196960449
742.253112793	531.632324219
742.71685791	521.499206543
743.180603027	528.705383301
743.644287109	535.935913086
744.108032227	581.390991211
744.571716309	592.11151123
745.035461426	595.584411621
745.499206543	568.725646973
745.962890625	540.368225098
746.426635742	552.624450684
746.890319824	597.761413574
747.354064941	575.77130127
747.817810059	576.214599609
748.281494141	601.560546875
748.745239258	573.07824707
749.20892334	565.326660156
749.672668457	590.418212891
750.136413574	584.899719238
750.600097656	569.356140137
751.063842773	587.128234863
751.527526855	534.409912109
751.991271973	561.83392334
752.45501709	547.112731934
752.918701172	559.584655762
753.382446289	554.903503418
753.846130371	581.993591309
754.309875488	528.221130371
754.773620605	538.006958008
755.237304688	567.825317383
755.701049805	535.413330078
756.164733887	581.268188477
756.628479004	504.604248047
757.092224121	508.93069458
757.555908203	556.782714844
758.01965332	461.647613525
758.483337402	533.084472656
758.94708252	503.610809326
759.410827637	508.042114258
759.874511719	498.993103027
760.338256836	529.63659668
760.801940918	541.274414063
761.265686035	554.860046387
761.729431152	554.049865723
762.193115234	538.524414063
762.656860352	578.770568848
763.120544434	579.282958984
763.584289551	535.625061035
764.048034668	559.408569336
764.51171875	553.744018555
764.975463867	510.10824585
765.439147949	508.49017334
765.902893066	537.112365723
766.366638184	521.801513672
766.830322266	559.862304688
767.294067383	552.670715332
767.757751465	489.853118896
768.221496582	543.305603027
768.685241699	539.399169922
769.148925781	545.521118164
769.612670898	504.026367188
770.07635498	541.173706055
770.540100098	528.746276855
771.003845215	505.026397705
771.467529297	499.244476318
771.931274414	544.673950195
772.394958496	544.734741211
772.858703613	571.697814941
773.32244873	486.668609619
773.786132813	498.983642578
774.24987793	508.810302734
774.713562012	474.864959717
775.177307129	437.800842285
775.641052246	478.239562988
776.104736328	496.756347656
776.568481445	497.731994629
777.032165527	525.223205566
777.495910645	480.126861572
777.959655762	421.941009521
778.423339844	446.706787109
778.887084961	477.25994873
779.350769043	467.739776611
779.81451416	482.561737061
780.278259277	512.26385498
780.741943359	467.399536133
781.205688477	418.849395752
781.669372559	480.101898193
782.133117676	410.612457275
782.596862793	454.296661377
783.060546875	454.655059814
783.524291992	376.330108643
783.987976074	375.116790771
784.451721191	388.232330322
784.915466309	424.691894531
785.379150391	400.360290527
785.842895508	441.16607666
786.30657959	391.333007813
786.770324707	415.6456604
787.234069824	404.689483643
787.697753906	408.384979248
788.161499023	408.162689209
788.625183105	413.344970703
789.088928223	414.199279785
789.55267334	431.964904785
790.016357422	400.436889648
790.480102539	367.047668457
790.943786621	382.75390625
791.407531738	392.168762207
791.871276855	364.637023926
792.334960938	345.892608643
792.798706055	366.052124023
793.262390137	402.572723389
793.726135254	407.190063477
794.189880371	392.506774902
794.653564453	393.742645264
795.11730957	379.254455566
795.580993652	370.500854492
796.04473877	351.026580811
796.508483887	361.122741699
796.972167969	347.1355896
797.435913086	280.555725098
797.899597168	363.109802246
798.363342285	354.888977051
798.827087402	345.256652832
799.290771484	314.700622559
799.754516602	341.46786499
800.218200684	313.741577148
800.681945801	297.036773682
801.145690918	307.157196045
801.609375	294.906188965
802.073120117	321.98815918
802.536804199	363.434509277
803.000549316	335.401794434
803.464294434	313.081054688
803.927978516	297.452270508
804.391723633	324.754119873
804.855407715	330.033569336
805.319152832	317.664031982
805.782897949	309.957580566
806.246582031	222.906982422
806.710327148	243.348953247
807.17401123	299.562957764
807.637756348	313.303710938
808.101501465	323.481933594
808.565185547	307.366271973
809.028930664	288.930175781
809.492614746	284.085418701
809.956359863	302.279083252
810.42010498	312.917053223
810.883789063	304.420776367
811.34753418	306.216308594
811.811218262	272.248199463
812.274963379	246.850234985
812.738708496	264.783721924
813.202392578	256.140563965
813.666137695	256.429321289
814.129821777	285.927581787
814.593566895	232.806472778
815.057312012	222.144241333
815.520996094	242.178771973
815.984741211	273.784362793
816.448425293	245.539352417
816.91217041	278.84487915
817.375915527	248.429580688
817.839599609	283.535217285
818.303344727	250.412109375
818.767028809	279.952514648
819.230773926	257.681121826
819.694519043	249.826080322
820.158203125	212.120391846
820.621948242	177.657089233
821.085632324	200.418334961
821.549377441	226.798431396
822.013122559	256.97177124
822.476806641	208.256866455
822.940551758	221.993789673
823.40423584	229.548980713
823.867980957	213.055984497
824.331726074	243.084762573
824.795410156	227.170562744
825.259155273	220.474273682
825.722839355	217.043502808
826.186584473	208.866760254
826.65032959	203.329925537
827.114013672	205.819824219
827.577758789	208.260040283
828.041442871	206.797775269
828.505187988	205.277008057
828.968933105	191.94543457
829.432617188	191.974563599
829.896362305	232.564331055
830.360046387	239.755996704
830.823791504	216.125457764
831.287536621	202.431167603
831.751220703	200.407608032
832.21496582	253.646316528
832.678649902	246.171966553
833.14239502	221.305084229
833.606140137	208.112197876
834.069824219	189.620803833
834.533569336	149.615753174
834.997253418	195.414733887
835.460998535	164.5809021
835.924743652	170.770675659
836.388427734	201.626251221
836.852172852	182.893463135
837.315856934	201.110656738
837.779602051	195.457733154
838.243347168	168.884521484
838.70703125	188.271057129
839.170776367	216.974945068
839.634460449	116.448150635
840.098205566	190.918869019
840.561950684	149.112365723
841.025634766	135.135696411
841.489379883	170.220504761
841.953063965	158.052627563
842.416809082	150.186447144
842.880554199	120.525428772
843.344238281	173.592193604
843.807983398	170.976745605
844.27166748	186.036834717
844.735412598	170.991851807
845.19909668	148.192199707
845.662841797	142.506225586
846.126586914	160.908691406
846.590270996	185.210784912
847.054016113	125.793037415
847.517700195	129.538101196
847.981445313	185.627761841
848.44519043	178.628112793
848.908874512	153.714599609
849.372619629	140.493804932
849.836303711	108.182403564
850.300048828	131.901123047
850.763793945	133.863021851
851.227478027	152.512115479
851.691223145	192.07119751
852.154907227	178.093841553
852.618652344	171.151473999
853.082397461	166.274536133
853.546081543	147.670715332
854.00982666	155.274719238
854.473510742	174.630355835
854.937255859	176.786560059
855.401000977	164.444717407
855.864685059	168.004394531
856.328430176	177.832901001
856.792114258	146.247009277
857.255859375	124.293212891
857.719604492	144.706085205
858.183288574	133.055145264
858.647033691	131.168609619
859.110717773	112.366691589
859.574462891	112.562088013
860.038208008	143.952255249
860.50189209	172.156509399
860.965637207	132.713546753
861.429321289	123.785354614
861.893066406	90.540977478
862.356811523	159.815582275
862.820495605	161.356887817
863.284240723	103.200668335
863.747924805	127.169067383
864.211669922	119.597633362
864.675415039	172.649642944
865.139099121	147.427337646
865.602844238	150.675933838
866.06652832	145.171218872
866.530273438	116.182792664
866.994018555	141.314376831
867.457702637	162.553970337
867.921447754	134.564239502
868.385131836	126.113670349
868.848876953	142.328781128
869.31262207	107.117507935
869.776306152	101.565498352
870.24005127	133.398895264
870.703735352	127.662536621
871.167480469	152.653869629
871.631225586	157.413131714
872.094909668	178.42149353
872.558654785	142.419235229
873.022338867	136.256896973
873.486083984	112.561973572
873.949829102	115.407913208
874.413513184	140.697753906
874.877258301	145.225997925
875.340942383	127.137611389
875.8046875	146.556640625
876.268432617	171.498458862
876.732116699	167.365631104
877.195861816	145.481430054
877.659545898	144.899520874
878.123291016	162.659515381
878.587036133	185.397827148
879.050720215	181.958953857
879.514465332	156.833618164
879.978149414	139.482757568
880.441894531	134.508422852
880.905639648	141.915252686
881.36932373	134.551605225
881.833068848	143.780303955
882.29675293	167.664810181
882.760498047	151.081588745
883.224243164	127.360961914
883.687927246	136.913314819
884.151672363	156.792861938
884.615356445	156.397537231
885.079101563	183.117965698
885.54284668	132.155090332
886.006530762	132.023773193
886.470275879	147.297744751
886.933959961	151.85105896
887.397705078	146.903900146
887.861450195	145.383758545
888.325134277	119.445175171
888.788879395	116.170188904
889.252563477	114.946487427
889.716308594	112.225723267
890.180053711	126.769859314
890.643737793	101.428756714
891.10748291	105.719970703
891.571166992	117.585914612
892.034912109	66.7872924805
892.498657227	76.0870666504
892.962341309	62.2037353516
893.426086426	98.9478378296
893.889770508	91.0469284058
894.353515625	125.375
894.817260742	15.3048667908
895.280944824	117.397827148
895.744689941	144.562042236
896.208374023	138.408889771
896.672119141	81.8152694702
897.135864258	147.174514771
897.59954834	60.6944007874
898.063293457	46.8294830322
898.526977539	175.753143311
898.990722656	124.323722839
899.454467773	117.479492188
899.918151855	1.13457919693e-027
900.381896973	85.5922317505
900.845581055	126.916397095
901.309326172	50.4026184082
901.773071289	142.32850647
902.236755371	144.69090271
902.700500488	99.4565582275
903.16418457	102.963912964
903.627929688	53.4072341919
904.091674805	135.220870972
904.555358887	99.5403747559
905.019104004	119.782165527
905.482788086	94.5781402588
905.946533203	83.9555892944
906.41027832	150.323471069
906.873962402	136.082946777
907.33770752	92.9370574951
907.801391602	131.271636963
908.265136719	83.2731170654
908.728881836	110.309463501
909.192565918	63.1724662781
909.656311035	107.972869873
910.119995117	102.229324341
910.583740234	58.0755233765
911.047485352	67.763710022
911.511169434	111.312736511
911.974914551	129.794754028
912.438598633	114.6615448
912.90234375	69.6390609741
913.366088867	69.3716506958
913.829772949	60.9138069153
914.293518066	109.4348526
914.757202148	88.853843689
915.220947266	101.467063904
915.684692383	115.253799438
916.148376465	120.533699036
916.612121582	152.091308594
917.075805664	117.622070313
917.539550781	98.9305419922
918.003295898	126.851005554
918.46697998	118.306137085
918.930725098	123.17325592
919.39440918	123.582855225
919.858154297	106.432754517
920.321899414	113.610473633
920.785583496	122.087028503
921.249328613	133.67477417
921.713012695	128.591629028
922.176757813	109.801803589
922.64050293	83.8813018799
923.104187012	46.3362922668
923.567932129	64.0001296997
924.031616211	92.5135879517
924.495361328	94.727104187
924.959106445	111.01209259
925.422790527	114.599327087
925.886535645	91.0448303223
926.350219727	75.0176849365
926.813964844	98.6827850342
927.277709961	105.147377014
927.741394043	79.9571990967
928.20513916	106.153594971
928.668823242	123.099525452
929.132568359	93.3968734741
929.596313477	110.894104004
930.059997559	119.696533203
930.523742676	111.828895569
930.987426758	117.251815796
931.451171875	139.632583618
931.914916992	158.289428711
932.378601074	101.701660156
932.842346191	120.403785706
933.306030273	145.846664429
933.769775391	102.848968506
934.233520508	113.249397278
934.69720459	115.376434326
935.160949707	107.694725037
935.624633789	163.513534546
936.088378906	175.504562378
936.552124023	203.920593262
937.015808105	148.284896851
937.479553223	127.510864258
937.943237305	171.094314575
938.406982422	163.273788452
938.870727539	137.445159912
939.334411621	136.34022522
939.798156738	169.707305908
940.26184082	143.936737061
940.725585938	108.446296692
941.189331055	183.073242188
941.653015137	156.79107666
942.116760254	150.973587036
942.580444336	112.416915894
943.044189453	85.5666351318
943.50793457	111.056892395
943.971618652	118.130722046
944.43536377	112.515914917
944.899047852	139.431472778
945.362792969	170.751647949
945.826538086	165.344024658
946.290222168	116.138137817
946.753967285	130.672821045
947.217651367	113.572341919
947.681396484	161.415084839
948.145141602	174.948455811
948.608825684	156.187988281
949.072570801	149.359024048
949.536254883	160.978393555
950	183.718719482
950.463745117	175.035430908
950.927429199	174.452362061
951.391174316	128.287597656
951.854858398	165.847076416
952.318603516	173.998199463
952.782348633	194.603668213
953.246032715	197.602325439
953.709777832	242.855728149
954.173461914	209.308486938
954.637207031	178.336288452
955.100952148	163.824310303
955.56463623	173.141555786
956.028381348	197.810241699
956.49206543	215.82232666
956.955810547	191.449523926
957.419555664	193.167297363
957.883239746	184.74899292
958.346984863	277.466796875
958.810668945	253.828308105
959.274414063	198.702392578
959.73815918	197.712493896
960.201843262	237.165618896
960.665588379	196.125961304
961.129272461	194.38432312
961.593017578	195.628890991
962.056762695	215.574432373
962.520446777	224.301879883
962.984191895	173.140075684
963.447875977	213.805603027
963.911621094	239.071105957
964.375366211	250.514160156
964.839050293	240.341690063
965.30279541	179.798995972
965.766479492	261.756500244
966.230224609	210.635803223
966.693969727	169.911880493
967.157653809	218.363952637
967.621398926	261.003936768
968.085083008	231.43270874
968.548828125	269.187561035
969.012573242	276.664428711
969.476257324	302.058013916
969.940002441	263.57800293
970.403686523	181.566482544
970.867431641	266.191589355
971.331176758	288.870269775
971.79486084	218.350479126
972.258605957	260.643615723
972.722290039	277.662567139
973.186035156	272.550628662
973.649780273	296.476135254
974.113464355	315.200744629
974.577209473	310.622070313
975.040893555	299.173553467
975.504638672	275.925689697
975.968383789	268.240661621
976.432067871	295.359191895
976.895812988	286.430786133
977.35949707	278.225830078
977.823242188	288.950012207
978.286987305	292.767852783
978.750671387	268.72567749
979.214416504	235.021331787
979.678100586	278.106903076
980.141845703	261.348175049
980.60559082	239.588882446
981.069274902	242.667816162
981.53302002	323.239898682
981.996704102	351.920257568
982.460449219	378.919921875
982.924194336	311.360931396
983.387878418	295.359466553
983.851623535	316.144592285
984.315307617	263.885650635
984.779052734	298.356201172
985.242797852	280.077697754
985.706481934	331.822540283
986.170227051	347.291992188
986.633911133	364.743804932
987.09765625	303.542266846
987.561401367	231.64201355
988.025085449	340.429656982
988.488830566	354.864318848
988.952514648	379.909759521
989.416259766	388.16519165
989.880004883	357.82635498
990.343688965	403.399139404
990.807434082	395.898223877
991.271118164	408.179016113
991.734863281	450.554077148
992.198608398	443.482879639
992.66229248	461.883850098
993.126037598	442.451385498
993.58972168	406.337738037
994.053466797	429.419494629
994.517211914	413.123352051
994.980895996	440.913665771
995.444641113	481.731414795
995.908325195	459.783050537
996.372070313	437.416351318
996.83581543	461.741088867
997.299499512	496.322723389
997.763244629	518.86541748
998.226928711	485.278717041
998.690673828	453.297149658
999.154418945	450.479736328
999.618103027	527.819091797
1000.08184814	533.932067871
1000.54553223	468.225280762
1001.00927734	479.736419678
1001.47302246	547.257873535
1001.93670654	501.57244873
1002.40045166	496.721160889
1002.86413574	514.988647461
1003.32788086	511.440338135
1003.79162598	499.753509521
1004.25531006	493.677154541
1004.71905518	492.738220215
1005.18273926	518.148498535
1005.64648438	576.16986084
1006.11022949	576.06439209
1006.57391357	579.34387207
1007.03765869	560.347167969
1007.50134277	550.236450195
1007.96508789	549.690795898
1008.42883301	525.872436523
1008.89251709	534.714416504
1009.35626221	536.494140625
1009.81994629	533.381469727
1010.28369141	543.644042969
1010.74743652	544.135864258
1011.21112061	547.513183594
1011.67486572	537.307739258
1012.1385498	545.470214844
1012.60229492	537.308227539
1013.06604004	501.166503906
1013.52972412	496.333190918
1013.99346924	475.668609619
1014.45715332	477.968170166
1014.92089844	510.266052246
1015.38464355	502.285430908
1015.84832764	442.397888184
1016.31207275	442.560455322
1016.77575684	468.515319824
1017.23950195	447.871887207
1017.70324707	428.885009766
1018.16693115	408.958068848
1018.63067627	382.501159668
1019.09436035	370.209655762
1019.55810547	388.009338379
1020.02185059	456.470977783
1020.48553467	458.354888916
1020.94927979	397.845581055
1021.41296387	388.125274658
1021.87670898	407.053771973
1022.3404541	422.521240234
1022.80413818	330.778656006
1023.2678833	319.504760742
1023.73156738	327.666320801
1024.1953125	313.370788574
1024.65905762	330.8125
1025.12280273	324.817657471
1025.58642578	283.671417236
1026.0501709	283.628631592
1026.51391602	267.877807617
1026.97766113	241.315444946
[truncated: 1,667 more rows]
