# Supplementary material for: Deep CO2 in the end-Triassic Central Atlantic Magmatic Province
Source: Nat Commun. 2020 Apr 7;11:1670. doi: 10.1038/s41467-020-15325-6 (PMC7138847; doi:10.1038/s41467-020-15325-6)
Supplement: Supplementary file 4 — Source Data 2 [file 41467_2020_15325_MOESM4_ESM.zip › Elemental C/NEW31_S1_InclA_Bubble2_C.txt]

1100	1.19288933277
1100.4342041	18.2271728516
1100.86853027	32.5163497925
1101.30273438	44.7372779846
1101.73693848	25.8931522369
1102.17126465	7.64462137222
1102.60546875	24.640247345
1103.03967285	21.8758869171
1103.47399902	4.53342056274
1103.90820313	9.88496494293
1104.34240723	39.8963356018
1104.7767334	13.5370025635
1105.2109375	5.19776222063e-010
1105.6451416	13.4398565292
1106.0793457	25.3861579895
1106.51367188	24.7155818939
1106.94787598	16.719827652
1107.38208008	13.9096107483
1107.81640625	17.0490455627
1108.25061035	26.4169158936
1108.68481445	59.990234375
1109.11914063	53.6297836304
1109.55334473	42.2415657043
1109.98754883	43.6812477112
1110.421875	26.122341156
1110.8560791	44.0126228333
1111.2902832	49.3005142212
1111.72460938	42.362159729
1112.15881348	44.4532165527
1112.59301758	57.2928466797
1113.02734375	53.5762786865
1113.46154785	27.325056076
1113.89575195	34.1067237854
1114.33007813	43.6233291626
1114.76428223	31.8026885986
1115.19848633	40.0331382751
1115.6328125	47.5648117065
1116.0670166	32.5799407959
1116.5012207	53.9475631714
1116.9354248	39.5996017456
1117.36975098	39.7939987183
1117.80395508	31.6636943817
1118.23815918	38.9700393677
1118.67248535	42.6801948547
1119.10668945	2.71031785011
1119.54089355	28.4885063171
1119.97521973	17.4684753418
1120.40942383	23.7922382355
1120.84362793	51.3407592773
1121.2779541	23.6842041016
1121.7121582	-6.88032741891e-010
1122.1463623	5.19620513916
1122.58068848	12.1857442856
1123.01489258	20.8909416199
1123.44909668	29.3839054108
1123.88342285	19.6327266693
1124.31762695	4.41033697128
1124.75183105	17.1106109619
1125.18615723	52.4811706543
1125.62036133	42.161907196
1126.05456543	48.7488365173
1126.4888916	40.6990432739
1126.9230957	48.3035621643
1127.3572998	22.4789562225
1127.79150391	44.7936248779
1128.22583008	19.2798404694
1128.66003418	10.7735815048
1129.09423828	10.2253303528
1129.52856445	21.0120754242
1129.96276855	20.4468669891
1130.39697266	29.6237316132
1130.83129883	33.8083190918
1131.26550293	41.1579360962
1131.69970703	48.1420936584
1132.1340332	55.1790161133
1132.5682373	65.6118164063
1133.00244141	54.9414901733
1133.43676758	60.1824493408
1133.87097168	48.4346580505
1134.30517578	56.5985183716
1134.73950195	45.3134307861
1135.17370605	28.4572143555
1135.60791016	29.7608203888
1136.04223633	57.9561767578
1136.47644043	38.8866882324
1136.91064453	36.2603569031
1137.3449707	48.6655426025
1137.7791748	51.9476203918
1138.21337891	56.3866081238
1138.64758301	30.1885967255
1139.08190918	15.6826620102
1139.51611328	35.0061950684
1139.95031738	62.8832893372
1140.38464355	79.1454467773
1140.81884766	65.657371521
1141.25305176	51.0030136108
1141.68737793	55.2558097839
1142.12158203	22.6679363251
1142.55578613	63.3409042358
1142.9901123	62.6535682678
1143.42431641	66.0707626343
1143.85852051	49.3414535522
1144.29284668	78.2544021606
1144.72705078	99.6592178345
1145.16125488	68.5197143555
1145.59558105	54.0999679565
1146.02978516	78.8336029053
1146.46398926	84.4058532715
1146.89831543	77.0380783081
1147.33251953	89.7412872314
1147.76672363	94.755645752
1148.2010498	72.0673980713
1148.63525391	69.9507675171
1149.06945801	80.1151351929
1149.50366211	82.0080490112
1149.93798828	84.8342590332
1150.37219238	85.4016876221
1150.80639648	87.960975647
1151.24072266	76.7239379883
1151.67492676	102.96774292
1152.10913086	106.332695007
1152.54345703	111.587944031
1152.97766113	99.3883895874
1153.41186523	91.8725967407
1153.84619141	114.689117432
1154.28039551	110.147644043
1154.71459961	124.601081848
1155.14892578	117.565422058
1155.58312988	72.7534408569
1156.01733398	86.8859558105
1156.45166016	104.198921204
1156.88586426	98.6207046509
1157.32006836	95.4363174438
1157.75439453	108.036262512
1158.18859863	115.253944397
1158.62280273	120.383888245
1159.05712891	125.187438965
1159.49133301	121.823684692
1159.92553711	132.549819946
1160.35974121	135.447174072
1160.79406738	119.336891174
1161.22827148	117.113182068
1161.66247559	136.87991333
1162.09680176	162.261917114
1162.53100586	140.23815918
1162.96520996	132.930526733
1163.39953613	135.517333984
1163.83374023	137.738311768
1164.26794434	140.828598022
1164.70227051	147.762435913
1165.13647461	141.450408936
1165.57067871	119.338172913
1166.00500488	137.703842163
1166.43920898	140.626525879
1166.87341309	131.097991943
1167.30773926	143.71105957
1167.74194336	151.989654541
1168.17614746	141.359130859
1168.61047363	140.846160889
1169.04467773	153.551574707
1169.47888184	152.555770874
1169.91320801	119.155891418
1170.34741211	89.2794570923
1170.78161621	160.340332031
1171.21582031	135.895935059
1171.65014648	129.091323853
1172.08435059	168.247817993
1172.51855469	151.701156616
1172.95288086	126.999717712
1173.38708496	140.645248413
1173.82128906	135.938812256
1174.25561523	148.946853638
1174.68981934	119.218002319
1175.12402344	139.477874756
1175.55834961	130.455749512
1175.99255371	156.123123169
1176.42675781	153.627258301
1176.86108398	146.588256836
1177.29528809	157.603134155
1177.72949219	156.393844604
1178.16381836	133.087585449
1178.59802246	117.404655457
1179.03222656	140.848999023
1179.46655273	156.643981934
1179.90075684	142.948913574
1180.33496094	173.31211853
1180.76928711	180.564422607
1181.20349121	136.564315796
1181.63769531	131.500549316
1182.07189941	148.753997803
1182.50622559	164.672561646
1182.94042969	143.762954712
1183.37463379	157.240768433
1183.80895996	166.609375
1184.24316406	180.823532104
1184.67736816	157.469390869
1185.11169434	153.268630981
1185.54589844	149.800720215
1185.98010254	160.055892944
1186.41442871	152.135696411
1186.84863281	136.299057007
1187.28283691	149.155090332
1187.71716309	165.722824097
1188.15136719	163.726043701
1188.58557129	159.250427246
1189.01989746	156.480499268
1189.45410156	157.276062012
1189.88830566	154.525512695
1190.32263184	140.475387573
1190.75683594	160.933013916
1191.19104004	142.737457275
1191.62536621	103.092781067
1192.05957031	123.176673889
1192.49377441	153.988830566
1192.92810059	96.936706543
1193.36230469	162.368621826
1193.79650879	156.094116211
1194.23071289	148.324401855
1194.66503906	130.053573608
1195.09924316	152.099456787
1195.53344727	156.062606812
1195.96777344	144.909988403
1196.40197754	142.803710938
1196.83618164	135.725387573
1197.27050781	143.602935791
1197.70471191	151.93196106
1198.13891602	141.564208984
1198.57324219	137.37387085
1199.00744629	129.471054077
1199.44165039	110.056373596
1199.87597656	101.010879517
1200.31018066	94.2588729858
1200.74438477	110.181632996
1201.17871094	104.882125854
1201.61291504	110.319091797
1202.04711914	112.737091064
1202.48144531	135.615539551
1202.91564941	145.617294312
1203.34985352	105.15852356
1203.78417969	111.94670105
1204.21838379	139.487182617
1204.65258789	129.192520142
1205.08679199	117.122535706
1205.52111816	139.4243927
1205.95532227	95.8793334961
1206.38952637	133.340087891
1206.82385254	156.145172119
1207.25805664	150.571487427
1207.69226074	140.962936401
1208.12658691	118.548698425
1208.56079102	119.443527222
1208.99499512	141.456436157
1209.42932129	141.632736206
1209.86352539	118.727592468
1210.29772949	115.698448181
1210.73205566	129.33303833
1211.16625977	116.219802856
1211.60046387	105.297599792
1212.03479004	119.269950867
1212.46899414	127.207221985
1212.90319824	118.708930969
1213.33752441	125.47858429
1213.77172852	141.959350586
1214.20593262	127.420440674
1214.64025879	91.5089416504
1215.07446289	126.392662048
1215.50866699	137.136184692
1215.94287109	109.795448303
1216.37719727	120.654296875
1216.81140137	120.936431885
1217.24560547	111.334358215
1217.67993164	87.6846618652
1218.11413574	99.0762634277
1218.54833984	79.4726791382
1218.98266602	72.8064346313
1219.41687012	103.429641724
1219.85107422	129.956207275
1220.28540039	113.803993225
1220.71960449	90.0863494873
1221.15380859	97.7016220093
1221.58813477	103.055435181
1222.02233887	90.636177063
1222.45654297	91.3807296753
1222.89086914	95.7928924561
1223.32507324	94.8768920898
1223.75927734	97.9902954102
1224.19360352	87.3744277954
1224.62780762	108.482261658
1225.06201172	102.477745056
1225.49633789	94.9225311279
1225.93054199	97.6973190308
1226.36474609	74.2272872925
1226.7989502	93.5486068726
1227.23327637	84.8925857544
1227.66748047	91.3350296021
1228.10168457	101.487609863
1228.53601074	68.0596847534
1228.97021484	91.2515563965
1229.40441895	102.254745483
1229.83874512	74.2224502563
1230.27294922	71.509262085
1230.70715332	82.8577423096
1231.14147949	80.2142791748
1231.57568359	91.4872055054
1232.0098877	99.3721694946
1232.44421387	101.88835144
1232.87841797	88.0544128418
1233.31262207	58.7000465393
1233.74694824	62.4201011658
1234.18115234	82.0093688965
1234.61535645	75.9711380005
1235.04968262	66.2010192871
1235.48388672	63.4882011414
1235.91809082	75.9089660645
1236.35241699	48.4097099304
1236.78662109	66.0467071533
1237.2208252	49.951171875
1237.6550293	61.0889511108
1238.08935547	89.6356964111
1238.52355957	57.9665260315
1238.95776367	79.0556716919
1239.39208984	47.552898407
1239.82629395	70.4221954346
1240.26049805	98.1802749634
1240.69482422	68.7456970215
1241.12902832	72.4459838867
1241.56323242	70.4316329956
1241.99755859	76.5611419678
1242.4317627	56.8468475342
1242.8659668	76.8357315063
1243.30029297	74.6626586914
1243.73449707	76.8226394653
1244.16870117	67.6573257446
1244.60302734	73.5017852783
1245.03723145	76.2045288086
1245.47143555	61.1733818054
1245.90576172	65.8237304688
1246.33996582	57.1298179626
1246.77416992	47.0270614624
1247.20849609	47.6725387573
1247.6427002	34.4367446899
1248.0769043	51.5028839111
1248.5111084	59.3751411438
1248.94543457	52.1061096191
1249.37963867	35.9976730347
1249.81384277	62.9464187622
1250.24816895	73.5969848633
1250.68237305	86.1399230957
1251.11657715	65.4125061035
1251.55090332	73.3335266113
1251.98510742	77.0786514282
1252.41931152	66.4932098389
1252.8536377	37.5919380188
1253.2878418	56.6545143127
1253.7220459	49.4666824341
1254.15637207	48.7817192078
1254.59057617	69.1559066772
1255.02478027	78.0217208862
1255.45910645	59.8709526062
1255.89331055	61.84998703
1256.32751465	54.7159996033
1256.76184082	73.4117126465
1257.19604492	55.610118866
1257.63024902	55.1797180176
1258.0645752	63.1489334106
1258.4987793	83.5706329346
1258.9329834	66.4229431152
1259.3671875	51.5230293274
1259.80151367	49.8368148804
1260.23571777	42.7257537842
1260.66992188	39.9926872253
1261.10424805	44.5901069641
1261.53845215	51.7888908386
1261.97265625	40.9033508301
1262.40698242	35.0998458862
1262.84118652	44.9898338318
1263.27539063	65.7299118042
1263.7097168	66.940536499
1264.1439209	57.2480621338
1264.578125	79.7807617188
1265.01245117	62.3639259338
1265.44665527	14.195930481
1265.88085938	49.020526886
1266.31518555	37.879322052
1266.74938965	41.3527641296
1267.18359375	21.2986164093
1267.61791992	27.1207923889
1268.05212402	4.25764799118
1268.48632813	49.4089927673
1268.9206543	52.5939712524
1269.3548584	51.9606552124
1269.7890625	25.814081192
1270.2232666	33.4838638306
1270.65759277	40.4327545166
1271.09179688	57.0646781921
1271.52600098	46.0352630615
1271.96032715	36.5282020569
1272.39453125	52.4733009338
1272.82873535	48.7910728455
1273.26306152	47.9230308533
1273.69726563	48.1346740723
1274.13146973	34.1075019836
1274.5657959	35.2776565552
1275	47.5234184265
1275.4342041	38.7130699158
1275.86853027	25.7929935455
1276.30273438	32.9937782288
1276.73693848	41.9371109009
1277.17126465	42.2954597473
1277.60546875	39.8611755371
1278.03967285	31.0347518921
1278.47399902	39.9356803894
1278.90820313	64.214225769
1279.34240723	54.2454795837
1279.7767334	54.9848823547
1280.2109375	31.1637420654
1280.6451416	19.6212768555
1281.0793457	37.211517334
1281.51367188	35.2919921875
1281.94787598	47.5654449463
1282.38208008	3.61069396604e-010
1282.81640625	66.8867874146
1283.25061035	52.7639884949
1283.68481445	35.5440750122
1284.11914063	59.916847229
1284.55334473	47.3064804077
1284.98754883	49.1371612549
1285.421875	58.3001098633
1285.8560791	23.5053844452
1286.2902832	21.2667713165
1286.72460938	56.8483009338
1287.15881348	53.0855102539
1287.59301758	62.3112831116
1288.02734375	67.6460952759
1288.46154785	51.0563392639
1288.89575195	41.6080513
1289.33007813	65.8401641846
1289.76428223	67.6441345215
1290.19848633	60.4399795532
1290.6328125	61.1267585754
1291.0670166	74.849571228
1291.5012207	84.225227356
1291.9354248	67.9075698853
1292.36975098	65.8759613037
1292.80395508	74.9708175659
1293.23815918	67.8394699097
1293.67248535	73.2317962646
1294.10668945	72.8502578735
1294.54089355	69.5548553467
1294.97521973	86.9033203125
1295.40942383	67.5439071655
1295.84362793	72.1554641724
1296.2779541	80.2906112671
1296.7121582	55.8102340698
1297.1463623	66.3792648315
1297.58068848	70.4172668457
1298.01489258	80.5253677368
1298.44909668	56.0408630371
1298.88342285	71.9628982544
1299.31762695	89.1328430176
1299.75183105	64.8840713501
1300.18615723	95.7379684448
1300.62036133	71.9926605225
1301.05456543	69.0552825928
1301.4888916	88.2006225586
1301.9230957	65.8999099731
1302.3572998	103.77217865
1302.79150391	69.1113967896
1303.22583008	52.6808891296
1303.66003418	84.4399185181
1304.09423828	74.4376983643
1304.52856445	75.3887252808
1304.96276855	65.8911743164
1305.39697266	56.7191047668
1305.83129883	72.7110519409
1306.26550293	76.2098083496
1306.69970703	78.9411010742
1307.1340332	61.6689949036
1307.5682373	73.452835083
1308.00244141	70.5513153076
1308.43676758	61.8615531921
1308.87097168	89.3108139038
1309.30517578	105.063056946
1309.73950195	77.763458252
1310.17370605	63.2223320007
1310.60791016	77.2989501953
1311.04223633	87.2449417114
1311.47644043	93.5656814575
1311.91064453	95.4424667358
1312.3449707	92.658164978
1312.7791748	101.442771912
1313.21337891	116.257369995
1313.64758301	102.689865112
1314.08190918	107.91255188
1314.51611328	103.488883972
1314.95031738	92.2979278564
1315.38464355	108.163101196
1315.81884766	119.82875824
1316.25305176	130.815078735
1316.68737793	117.476982117
1317.12158203	108.870094299
1317.55578613	97.9284286499
1317.9901123	86.033493042
1318.42431641	109.444778442
1318.85852051	96.8560638428
1319.29284668	108.817565918
1319.72705078	105.963531494
1320.16125488	129.236755371
1320.59558105	104.07245636
1321.02978516	143.059967041
1321.46398926	128.842773438
1321.89831543	102.937637329
1322.33251953	104.523231506
1322.76672363	104.510871887
1323.2010498	100.652679443
1323.63525391	110.443473816
1324.06945801	121.401748657
1324.50366211	124.040718079
1324.93798828	119.009231567
1325.37219238	143.13218689
1325.80639648	170.587738037
1326.24072266	151.521820068
1326.67492676	145.791320801
1327.10913086	132.951095581
1327.54345703	109.01133728
1327.97766113	118.469306946
1328.41186523	135.411117554
1328.84619141	128.096481323
1329.28039551	130.45866394
1329.71459961	147.803771973
1330.14892578	147.425704956
1330.58312988	143.501861572
1331.01733398	141.741668701
1331.45166016	132.828414917
1331.88586426	124.967842102
1332.32006836	127.772186279
1332.75439453	141.803909302
1333.18859863	153.82951355
1333.62280273	146.972259521
1334.05712891	120.534332275
1334.49133301	119.377204895
1334.92553711	131.113876343
1335.35974121	121.621322632
1335.79406738	140.793045044
1336.22827148	139.923873901
1336.66247559	167.08454895
1337.09680176	170.647872925
1337.53100586	166.393218994
1337.96520996	161.432403564
1338.39953613	166.574478149
1338.83374023	124.192825317
1339.26794434	144.582595825
1339.70227051	145.098754883
1340.13647461	156.610534668
1340.57067871	120.819320679
1341.00500488	165.675292969
1341.43920898	143.261566162
1341.87341309	143.882064819
1342.30773926	150.160049438
1342.74194336	142.76335144
1343.17614746	135.693161011
1343.61047363	179.816665649
1344.04467773	143.948883057
1344.47888184	157.448913574
1344.91320801	134.75012207
1345.34741211	141.039825439
1345.78161621	140.524047852
1346.21582031	156.609085083
1346.65014648	137.579101563
1347.08435059	126.543777466
1347.51855469	138.003585815
1347.95288086	157.841842651
1348.38708496	161.657958984
1348.82128906	168.395294189
1349.25561523	149.549468994
1349.68981934	158.357543945
1350.12402344	154.691635132
1350.55834961	161.572738647
1350.99255371	181.815826416
1351.42675781	167.70703125
1351.86108398	152.713165283
1352.29528809	155.188995361
1352.72949219	178.511474609
1353.16381836	166.757049561
1353.59802246	154.45161438
1354.03222656	141.889358521
1354.46655273	123.228767395
1354.90075684	120.96031189
1355.33496094	131.553253174
1355.76928711	150.875061035
1356.20349121	158.593673706
1356.63769531	161.828292847
1357.07189941	143.948776245
1357.50622559	147.43637085
1357.94042969	150.366989136
1358.37463379	144.054382324
1358.80895996	135.507369995
1359.24316406	135.817718506
1359.67736816	162.690063477
1360.11169434	159.02482605
1360.54589844	150.671585083
1360.98010254	148.796401978
1361.41442871	142.508926392
1361.84863281	127.039604187
1362.28283691	149.833282471
1362.71716309	137.185668945
1363.15136719	142.568649292
1363.58557129	146.989318848
1364.01989746	136.113296509
1364.45410156	122.23639679
1364.88830566	149.008331299
1365.32263184	143.803421021
1365.75683594	165.759063721
1366.19104004	146.834274292
1366.62536621	152.123382568
1367.05957031	171.070373535
1367.49377441	146.222427368
1367.92810059	125.323287964
1368.36230469	127.236854553
1368.79650879	121.687561035
1369.23071289	111.653945923
1369.66503906	134.519866943
1370.09924316	134.648986816
1370.53344727	166.400741577
1370.96777344	162.564544678
1371.40197754	119.901489258
1371.83618164	111.062538147
1372.27050781	122.520179749
1372.70471191	106.44519043
1373.13891602	91.642829895
1373.57324219	124.612205505
1374.00744629	78.2489395142
1374.44165039	125.816299438
1374.87597656	122.896888733
1375.31018066	127.552833557
1375.74438477	102.398948669
1376.17871094	97.9148483276
1376.61291504	106.712661743
1377.04711914	135.094009399
1377.48144531	115.479644775
1377.91564941	81.6342926025
1378.34985352	110.636177063
1378.78417969	106.804016113
1379.21838379	102.594902039
1379.65258789	129.957427979
1380.08679199	143.439208984
1380.52111816	123.18611145
1380.95532227	81.2975616455
1381.38952637	130.479476929
1381.82385254	114.734909058
1382.25805664	84.0497360229
1382.69226074	115.636482239
1383.12658691	109.317771912
1383.56079102	89.9586334229
1383.99499512	92.6404876709
1384.42932129	103.473083496
1384.86352539	99.8578109741
1385.29772949	105.900260925
1385.73205566	83.7333755493
1386.16625977	102.222412109
1386.60046387	90.616027832
1387.03479004	95.2432327271
1387.46899414	79.4592285156
1387.90319824	64.8379058838
1388.33752441	103.85546875
1388.77172852	76.9242630005
1389.20593262	87.5434494019
1389.64025879	104.642631531
1390.07446289	58.7815971375
1390.50866699	76.0835418701
1390.94287109	90.2999343872
1391.37719727	90.4958724976
1391.81140137	94.8378372192
1392.24560547	104.517372131
1392.67993164	67.7087173462
1393.11413574	60.7633857727
1393.54833984	70.6356430054
1393.98266602	69.8036804199
1394.41687012	60.8958587646
1394.85107422	89.2265472412
1395.28540039	94.0803527832
1395.71960449	81.2206115723
1396.15380859	89.8355026245
1396.58813477	79.2501449585
1397.02233887	48.5726165771
1397.45654297	58.1380462646
1397.89086914	74.8748474121
1398.32507324	54.8229598999
1398.75927734	54.0982894897
1399.19360352	83.6846618652
1399.62780762	95.8896026611
1400.06201172	85.4034729004
1400.49633789	80.7579574585
1400.93054199	90.7715606689
1401.36474609	86.0819015503
1401.7989502	79.8821258545
1402.23327637	92.234916687
1402.66748047	80.8923568726
1403.10168457	64.4737701416
1403.53601074	86.9210205078
1403.97021484	104.848953247
1404.40441895	82.2765808105
1404.83874512	68.8986816406
1405.27294922	59.8576812744
1405.70715332	71.6953048706
1406.14147949	91.6944656372
1406.57568359	102.164344788
1407.0098877	75.6747283936
1407.44421387	61.4196777344
1407.87841797	83.2811050415
1408.31262207	94.7501983643
1408.74694824	112.983192444
1409.18115234	105.532867432
1409.61535645	79.0671844482
1410.04968262	71.9064407349
1410.48388672	64.2191314697
1410.91809082	50.7061843872
1411.35241699	50.5856018066
1411.78662109	77.9428710938
1412.2208252	78.0008850098
1412.6550293	99.0570068359
1413.08935547	106.815826416
1413.52355957	78.019317627
1413.95776367	51.3522834778
1414.39208984	80.4177627563
1414.82629395	82.6845092773
1415.26049805	86.2531204224
1415.69482422	101.807922363
1416.12902832	74.3665008545
1416.56323242	59.9908714294
1416.99755859	71.4107818604
1417.4317627	103.636238098
1417.8659668	93.9892730713
1418.30029297	87.7555541992
1418.73449707	64.6818695068
1419.16870117	48.8170852661
1419.60302734	94.0867538452
1420.03723145	96.4842529297
1420.47143555	51.5008125305
1420.90576172	70.5693359375
1421.33996582	73.3062133789
1421.77416992	80.0408401489
1422.20849609	87.1658172607
1422.6427002	74.0150756836
1423.0769043	106.234161377
1423.5111084	59.879234314
1423.94543457	59.7496414185
1424.37963867	66.8150482178
1424.81384277	85.9775924683
1425.24816895	80.4238433838
1425.68237305	79.7701797485
1426.11657715	80.4497451782
1426.55090332	104.695274353
1426.98510742	102.535217285
1427.41931152	93.3251113892
1427.8536377	96.1909866333
1428.2878418	86.9515838623
1428.7220459	107.085227966
1429.15637207	81.4374542236
1429.59057617	95.9041290283
1430.02478027	96.1718444824
1430.45910645	81.017288208
1430.89331055	68.8731842041
1431.32751465	97.7173843384
1431.76184082	119.397384644
1432.19604492	78.3280715942
1432.63024902	98.2841796875
1433.0645752	94.4896774292
1433.4987793	78.5523147583
1433.9329834	95.1882400513
1434.3671875	108.909408569
1434.80151367	81.7864761353
1435.23571777	96.3226928711
1435.66992188	111.194404602
1436.10424805	102.179794312
1436.53845215	108.169059753
1436.97265625	64.3478317261
1437.40698242	121.478424072
1437.84118652	96.5740737915
1438.27539063	75.0823822021
1438.7097168	86.8914108276
1439.1439209	95.6225128174
1439.578125	87.0743942261
1440.01245117	119.461029053
1440.44665527	100.123260498
1440.88085938	74.6554489136
1441.31518555	127.622390747
1441.74938965	74.7538528442
1442.18359375	89.5331039429
1442.61791992	90.2178268433
1443.05212402	87.6534881592
1443.48632813	89.6539306641
1443.9206543	70.6492080688
1444.3548584	84.4835662842
1444.7890625	79.7772293091
1445.2232666	116.671325684
1445.65759277	116.730682373
1446.09179688	98.8341827393
1446.52600098	87.2920227051
1446.96032715	81.215423584
1447.39453125	73.0950698853
1447.82873535	99.7081985474
1448.26306152	87.1091690063
1448.69726563	95.1043243408
1449.13146973	106.107620239
1449.5657959	64.6316680908
1450	106.431777954
1450.4342041	89.5317764282
1450.86853027	65.9269485474
1451.30273438	82.4922180176
1451.73693848	86.769493103
1452.17126465	106.670066833
1452.60546875	83.779296875
1453.03967285	90.0324172974
1453.47399902	97.3370666504
1453.90820313	95.2041244507
1454.34240723	96.8493499756
1454.7767334	93.616897583
1455.2109375	48.986164093
1455.6451416	82.6477508545
1456.0793457	81.2137069702
1456.51367188	65.7743148804
1456.94787598	65.1585388184
1457.38208008	80.8968505859
1457.81640625	62.9989509583
1458.25061035	81.1189956665
1458.68481445	52.2039604187
1459.11914063	62.0748329163
1459.55334473	86.7829818726
1459.98754883	69.4816665649
1460.421875	51.4682235718
1460.8560791	74.1958465576
1461.2902832	84.6701126099
1461.72460938	66.6136322021
1462.15881348	34.1165733337
1462.59301758	68.9196166992
1463.02734375	70.9912338257
1463.46154785	75.2706832886
1463.89575195	67.506729126
1464.33007813	60.5601730347
1464.76428223	57.5768165588
1465.19848633	40.4020881653
1465.6328125	59.1299629211
1466.0670166	59.8876686096
1466.5012207	45.0565376282
1466.9354248	63.5056991577
1467.36975098	56.6687431335
1467.80395508	45.0713119507
1468.23815918	51.8889350891
1468.67248535	34.6823921204
1469.10668945	43.2434425354
1469.54089355	52.1357917786
1469.97521973	33.2725257874
1470.40942383	55.0901603699
1470.84362793	49.2764396667
1471.2779541	29.0076370239
1471.7121582	26.8401279449
1472.1463623	38.3674201965
1472.58068848	43.414478302
1473.01489258	47.4334144592
1473.44909668	40.6383552551
1473.88342285	24.5913200378
1474.31762695	40.476108551
1474.75183105	43.2382926941
1475.18615723	25.4333076477
1475.62036133	21.9810237885
1476.05456543	20.9869308472
1476.4888916	4.8978304863
1476.9230957	11.202914238
1477.3572998	26.759141922
1477.79150391	37.6487808228
1478.22583008	28.4714756012
1478.66003418	22.9539527893
1479.09423828	22.1091823578
1479.52856445	19.5419387817
1479.96276855	23.4564743042
1480.39697266	40.9893035889
1480.83129883	32.2666893005
1481.26550293	29.6757335663
1481.69970703	20.1559352875
1482.1340332	8.59430217743
1482.5682373	-3.07409209199e-010
1483.00244141	4.62722492218
1483.43676758	26.1498603821
1483.87097168	30.966217041
1484.30517578	16.3004684448
1484.73950195	15.9539442062
1485.17370605	21.7531681061
1485.60791016	29.5180206299
1486.04223633	6.91238451004
1486.47644043	24.9099903107
1486.91064453	25.8819942474
1487.3449707	14.9891090393
1487.7791748	28.5458755493
1488.21337891	37.4219856262
1488.64758301	41.7641677856
1489.08190918	36.0388031006
1489.51611328	22.6971321106
1489.95031738	30.6657466888
1490.38464355	42.0201683044
1490.81884766	18.5131378174
1491.25305176	29.515832901
1491.68737793	28.0007514954
1492.12158203	40.7130584717
1492.55578613	28.8225135803
1492.9901123	12.4693536758
1493.42431641	19.5515575409
1493.85852051	20.8411922455
1494.29284668	29.2172603607
1494.72705078	45.5276870728
1495.16125488	28.75548172
1495.59558105	31.6121673584
1496.02978516	52.0565032959
1496.46398926	30.8412723541
1496.89831543	50.1863136292
1497.33251953	19.5630607605
1497.76672363	43.9498939514
1498.2010498	50.7028846741
1498.63525391	35.0114746094
1499.06945801	37.679977417
1499.50366211	37.8079948425
1499.93798828	47.0968132019
1500.37219238	49.5017356873
1500.80639648	46.394947052
1501.24072266	23.4125671387
1501.67492676	48.2484016418
1502.10913086	21.2873420715
1502.54345703	63.409160614
1502.97766113	35.5810928345
1503.41186523	29.5930614471
1503.84619141	52.3448677063
1504.28039551	81.4135971069
1504.71459961	65.5779495239
1505.14892578	76.8768844604
1505.58312988	66.0791397095
1506.01733398	76.9094467163
1506.45166016	74.918510437
1506.88586426	61.3799171448
1507.32006836	64.6739425659
1507.75439453	65.9054794312
1508.18859863	56.6034889221
1508.62280273	57.7646980286
1509.05712891	53.7325248718
1509.49133301	56.0622940063
1509.92553711	72.8872146606
1510.35974121	91.8630371094
1510.79406738	67.4235153198
1511.22827148	45.7499313354
1511.66247559	78.1031951904
1512.09680176	80.5264358521
1512.53100586	100.792472839
1512.96520996	88.2823486328
1513.39953613	83.4898757935
1513.83374023	58.9095458984
1514.26794434	79.8840637207
1514.70227051	86.3681945801
1515.13647461	86.5793304443
1515.57067871	83.1929244995
1516.00500488	98.5092163086
1516.43920898	110.494117737
1516.87341309	89.9512634277
1517.30773926	102.757072449
1517.74194336	89.5847167969
1518.17614746	95.8303756714
1518.61047363	75.3660583496
1519.04467773	73.7372589111
1519.47888184	83.8870239258
1519.91320801	85.9119949341
1520.34741211	84.3879089355
1520.78161621	109.148704529
1521.21582031	97.9428939819
1521.65014648	113.858818054
1522.08435059	112.676063538
1522.51855469	113.971740723
1522.95288086	126.219924927
1523.38708496	119.126945496
1523.82128906	125.05581665
1524.25561523	120.932273865
1524.68981934	133.878662109
1525.12402344	139.179367065
1525.55834961	138.801879883
1525.99255371	132.586090088
1526.42675781	138.493606567
1526.86108398	161.632568359
1527.29528809	143.809127808
1527.72949219	139.562591553
1528.16381836	164.208343506
1528.59802246	187.11088562
1529.03222656	171.024108887
1529.46655273	156.704086304
1529.90075684	171.118118286
1530.33496094	181.744674683
1530.76928711	171.22756958
1531.20349121	177.845565796
1531.63769531	183.89553833
1532.07189941	184.447036743
1532.50622559	184.65071106
1532.94042969	187.82194519
1533.37463379	198.782989502
1533.80895996	191.823898315
1534.24316406	191.072067261
1534.67736816	212.174942017
1535.11169434	209.154983521
1535.54589844	210.790481567
1535.98010254	199.197128296
1536.41442871	223.414749146
1536.84863281	226.902999878
1537.28283691	235.817138672
1537.71716309	220.172836304
1538.15136719	219.404541016
1538.58557129	233.278182983
1539.01989746	241.887252808
1539.45410156	235.304428101
1539.88830566	240.17767334
1540.32263184	252.675460815
1540.75683594	260.489379883
1541.19104004	249.854507446
1541.62536621	262.952301025
1542.05957031	268.434509277
1542.49377441	240.534286499
1542.92810059	243.137664795
1543.36230469	272.029693604
1543.79650879	263.693328857
1544.23071289	274.180999756
1544.66503906	283.24520874
1545.09924316	269.083587646
1545.53344727	285.223022461
1545.96777344	292.049255371
1546.40197754	286.175262451
1546.83618164	298.171112061
1547.27050781	323.412078857
1547.70471191	321.50668335
1548.13891602	308.497924805
1548.57324219	320.083099365
1549.00744629	336.333648682
1549.44165039	350.904602051
1549.87597656	357.53918457
1550.31018066	343.586334229
1550.74438477	358.619873047
1551.17871094	363.63104248
1551.61291504	362.34552002
1552.04711914	349.660308838
1552.48144531	357.664337158
1552.91564941	368.391387939
1553.34985352	363.313690186
1553.78417969	378.864135742
1554.21838379	389.15020752
1554.65258789	390.117797852
1555.08679199	395.917999268
1555.52111816	407.729553223
1555.95532227	440.686828613
1556.38952637	419.167327881
1556.82385254	418.473114014
1557.25805664	442.485321045
1557.69226074	448.038269043
1558.12658691	437.586364746
1558.56079102	453.484893799
1558.99499512	472.009277344
1559.42932129	486.848083496
1559.86352539	503.406860352
1560.29772949	490.234985352
1560.73205566	492.539123535
1561.16625977	504.30581665
1561.60046387	477.728546143
1562.03479004	516.111083984
1562.46899414	530.889221191
1562.90319824	538.06451416
1563.33752441	539.508178711
1563.77172852	540.552429199
1564.20593262	500.661254883
1564.64025879	540.690246582
1565.07446289	546.310974121
1565.50866699	591.036254883
1565.94287109	570.636108398
1566.37719727	582.681335449
1566.81140137	622.292358398
1567.24560547	579.469299316
1567.67993164	624.394348145
1568.11413574	620.824523926
1568.54833984	625.170166016
1568.98266602	635.724731445
1569.41687012	606.405029297
1569.85107422	647.304870605
1570.28540039	658.789611816
1570.71960449	678.97857666
1571.15380859	643.408508301
1571.58813477	696.852905273
1572.02233887	659.764221191
1572.45654297	682.728393555
1572.89086914	677.696228027
1573.32507324	697.735900879
1573.75927734	690.524169922
1574.19360352	689.885375977
1574.62780762	744.713806152
1575.06201172	729.308837891
1575.49633789	694.566589355
1575.93054199	731.806640625
1576.36474609	695.006103516
1576.7989502	721.725952148
1577.23327637	726.014221191
1577.66748047	748.240661621
1578.10168457	757.555847168
1578.53601074	756.899291992
1578.97021484	752.930419922
1579.40441895	779.516418457
1579.83874512	781.49786377
1580.27294922	779.876342773
1580.70715332	781.614807129
1581.14147949	785.594360352
1581.57568359	800.448852539
1582.0098877	800.964111328
1582.44421387	814.860900879
1582.87841797	804.242004395
1583.31262207	809.430236816
1583.74694824	826.52142334
1584.18115234	838.786315918
1584.61535645	822.17364502
1585.04968262	820.867248535
1585.48388672	836.852050781
1585.91809082	840.747802734
1586.35241699	831.780822754
1586.78662109	841.202148438
1587.2208252	843.287780762
1587.6550293	833.416625977
1588.08935547	866.683044434
1588.52355957	867.129150391
1588.95776367	882.634033203
1589.39208984	893.946350098
1589.82629395	853.397766113
1590.26049805	913.678771973
1590.69482422	934.127075195
1591.12902832	924.574157715
1591.56323242	935.74786377
1591.99755859	943.484680176
1592.4317627	948.648925781
1592.8659668	947.093383789
1593.30029297	924.82598877
1593.73449707	938.84979248
1594.16870117	951.94317627
1594.60302734	925.029724121
1595.03723145	940.615783691
1595.47143555	939.053222656
1595.90576172	932.008056641
1596.33996582	941.187988281
1596.77416992	950.69909668
1597.20849609	990.059143066
1597.6427002	936.737915039
1598.0769043	943.16619873
1598.5111084	952.813293457
1598.94543457	958.830627441
1599.37963867	974.502990723
1599.81384277	972.792480469
1600.24816895	985.980957031
1600.68237305	941.729675293
1601.11657715	945.654968262
1601.55090332	940.985046387
1601.98510742	977.275146484
1602.41931152	960.871643066
1602.8536377	966.486022949
1603.2878418	952.41394043
1603.7220459	974.260375977
1604.15637207	953.230224609
1604.59057617	966.508972168
1605.02478027	966.765808105
1605.45910645	942.08581543
1605.89331055	946.559448242
1606.32751465	940.690246582
1606.76184082	928.99005127
1607.19604492	924.214416504
1607.63024902	941.18951416
1608.0645752	933.19152832
1608.4987793	924.295227051
1608.9329834	915.543151855
1609.3671875	906.423156738
1609.80151367	912.690673828
1610.23571777	914.261901855
1610.66992188	931.924560547
1611.10424805	901.932678223
1611.53845215	897.339111328
1611.97265625	902.989685059
1612.40698242	872.406555176
1612.84118652	862.821228027
1613.27539063	866.616149902
1613.7097168	833.966308594
1614.1439209	847.890869141
1614.578125	829.843566895
1615.01245117	839.893920898
1615.44665527	831.343200684
1615.88085938	805.434265137
1616.31518555	804.192687988
1616.74938965	783.795349121
1617.18359375	770.90612793
1617.61791992	756.419494629
1618.05212402	742.933898926
1618.48632813	769.723266602
1618.9206543	740.782531738
1619.3548584	706.081054688
1619.7890625	726.436584473
1620.2232666	686.318054199
1620.65759277	720.054321289
1621.09179688	695.024291992
1621.52600098	682.143493652
1621.96032715	710.329223633
1622.39453125	638.583984375
1622.82873535	658.616760254
1623.26306152	658.088256836
1623.69726563	662.223510742
1624.13146973	654.396118164
1624.5657959	626.37286377
1625	607.246826172
1625.4342041	574.300415039
1625.86853027	582.26739502
1626.30273438	558.604431152
1626.73693848	543.616088867
1627.17126465	534.244628906
1627.60546875	529.887634277
1628.03967285	525.849914551
1628.47399902	511.181427002
1628.90820313	508.768005371
1629.34240723	527.018981934
1629.7767334	530.774108887
1630.2109375	504.548065186
1630.6451416	485.396728516
1631.0793457	481.593475342
1631.51367188	476.439453125
1631.94787598	453.544891357
1632.38208008	444.403106689
1632.81640625	442.634063721
1633.25061035	407.096282959
1633.68481445	413.141448975
1634.11914063	429.411590576
1634.55334473	419.112091064
1634.98754883	395.250427246
1635.421875	385.260559082
1635.8560791	360.219024658
1636.2902832	329.31829834
1636.72460938	353.853759766
1637.15881348	375.003631592
1637.59301758	386.922424316
1638.02734375	342.475036621
1638.46154785	342.221038818
1638.89575195	331.243896484
1639.33007813	299.353820801
1639.76428223	306.99810791
1640.19848633	288.964782715
1640.6328125	272.920715332
1641.0670166	330.662628174
1641.5012207	289.861083984
1641.9354248	276.499664307
1642.36975098	270.284820557
1642.80395508	255.24520874
1643.23815918	262.909759521
1643.67248535	281.597747803
1644.10668945	270.347076416
1644.54089355	231.061904907
1644.97521973	220.466796875
1645.40942383	230.812286377
1645.84362793	228.905166626
1646.2779541	216.167953491
1646.7121582	207.153945923
1647.1463623	214.586654663
1647.58068848	203.937683105
1648.01489258	184.778884888
1648.44909668	181.548873901
1648.88342285	168.898406982
1649.31762695	188.161102295
1649.75183105	193.441818237
1650.18615723	175.78364563
1650.62036133	163.916671753
1651.05456543	182.037078857
1651.4888916	165.189422607
1651.9230957	153.979263306
1652.3572998	156.091827393
1652.79150391	149.519714355
1653.22583008	164.541381836
1653.66003418	150.633499146
1654.09423828	138.522262573
1654.52856445	149.34916687
1654.96276855	118.375778198
1655.39697266	127.432319641
1655.83129883	128.682235718
1656.26550293	138.533355713
1656.69970703	133.437942505
1657.1340332	99.7923660278
1657.5682373	148.846740723
1658.00244141	124.098991394
1658.43676758	116.686683655
1658.87097168	73.5183944702
1659.30517578	98.7524337769
1659.73950195	120.415534973
1660.17370605	106.02003479
1660.60791016	87.4202880859
1661.04223633	80.9640579224
1661.47644043	90.0118484497
1661.91064453	88.3296203613
1662.3449707	103.280044556
1662.7791748	93.6852722168
1663.21337891	83.5812988281
1663.64758301	87.1262893677
1664.08190918	84.8547668457
1664.51611328	78.6597061157
1664.95031738	64.6085891724
1665.38464355	55.5755310059
1665.81884766	54.6993713379
1666.25305176	51.7861061096
1666.68737793	60.444480896
1667.12158203	55.0398864746
1667.55578613	74.259437561
1667.9901123	79.5111694336
1668.42431641	73.6556167603
1668.85852051	78.642074585
1669.29284668	64.1901321411
1669.72705078	48.9974555969
1670.16125488	41.4464645386
1670.59558105	70.2564849854
1671.02978516	64.077835083
1671.46398926	58.6379013062
1671.89831543	23.5847110748
1672.33251953	25.5695743561
1672.76672363	69.6008682251
1673.2010498	37.2179832458
1673.63525391	30.371301651
1674.06945801	40.2491378784
1674.50366211	43.5614051819
1674.93798828	37.2420043945
1675.37219238	64.5384597778
1675.80639648	48.1215019226
1676.24072266	47.002658844
1676.67492676	39.0459251404
1677.10913086	20.2591705322
1677.54345703	42.58411026
1677.97766113	56.0475769043
1678.41186523	39.7482643127
1678.84619141	34.8722610474
1679.28039551	38.5926551819
1679.71459961	41.3167228699
1680.14892578	43.6873397827
1680.58312988	41.0777931213
1681.01733398	30.7325191498
1681.45166016	22.5307121277
1681.88586426	28.5585594177
1682.32006836	36.4918899536
1682.75439453	62.4940719604
1683.18859863	20.1864585876
1683.62280273	1.77351466846e-010
1684.05712891	9.43179988861
1684.49133301	39.8209953308
1684.92553711	53.2413482666
1685.35974121	46.1830482483
1685.79406738	15.2159461975
1686.22827148	69.3146896362
1686.66247559	34.6675338745
1687.09680176	17.9854412079
1687.53100586	3.51504397392
1687.96520996	55.6181793213
1688.39953613	32.983341217
1688.83374023	51.1423225403
1689.26794434	45.2054977417
1689.70227051	37.3335189819
1690.13647461	47.801109314
1690.57067871	12.1246452332
1691.00500488	31.9183826447
1691.43920898	51.6360168457
1691.87341309	22.8322429657
1692.30773926	41.7792701721
1692.74194336	42.8700180054
1693.17614746	37.2233810425
1693.61047363	35.3635177612
1694.04467773	27.7990779877
1694.47888184	30.5827903748
1694.91320801	45.6775283813
1695.34741211	45.2213478088
1695.78161621	64.8841552734
1696.21582031	39.2276687622
1696.65014648	42.8009376526
1697.08435059	54.2320175171
1697.51855469	33.0875434875
1697.95288086	33.2886199951
1698.38708496	11.2067327499
1698.82128906	25.9138755798
1699.25561523	49.0362319946
1699.68981934	48.6901626587
1700.12402344	41.1976623535
1700.55834961	34.1016540527
1700.99255371	59.2201728821
1701.42675781	58.3627471924
1701.86108398	41.9956436157
1702.29528809	54.4149284363
1702.72949219	57.3737373352
1703.16381836	39.1193237305
1703.59802246	43.6416282654
1704.03222656	40.4593925476
1704.46655273	50.917766571
1704.90075684	50.8787727356
1705.33496094	52.7947425842
1705.76928711	46.5774726868
1706.20349121	38.010383606
1706.63769531	37.1720161438
1707.07189941	30.4060668945
1707.50622559	58.5754928589
1707.94042969	73.2772140503
1708.37463379	35.7560157776
1708.80895996	48.5010757446
1709.24316406	44.2536048889
1709.67736816	48.8545913696
1710.11169434	66.054901123
1710.54589844	32.1983222961
1710.98010254	53.1902656555
1711.41442871	40.2989425659
1711.84863281	19.3002681732
1712.28283691	39.8433113098
1712.71716309	52.0969009399
1713.15136719	61.208065033
1713.58557129	47.6476402283
1714.01989746	57.0326881409
1714.45410156	50.9387245178
1714.88830566	81.1134338379
1715.32263184	52.9138526917
1715.75683594	46.3014984131
1716.19104004	52.3753662109
1716.62536621	42.8667640686
1717.05957031	55.8363342285
1717.49377441	60.4253005981
1717.92810059	63.7021179199
1718.36230469	46.8468399048
1718.79650879	51.2201576233
1719.23071289	81.1088790894
1719.66503906	55.9088401794
1720.09924316	39.6450843811
1720.53344727	64.2473831177
1720.96777344	48.8425292969
1721.40197754	76.8586502075
1721.83618164	28.914478302
1722.27050781	12.0393800735
1722.70471191	67.6527175903
1723.13891602	38.0441093445
1723.57324219	68.3205490112
1724.00744629	71.4597702026
1724.44165039	52.4835510254
1724.87597656	65.965675354
1725.31018066	47.7967414856
1725.74438477	41.90574646
1726.17871094	57.9575271606
1726.61291504	48.0526504517
1727.04711914	56.4348106384
1727.48144531	57.1980285645
1727.91564941	57.3816184998
1728.34985352	69.326423645
1728.78417969	71.5356445313
1729.21838379	95.6736068726
1729.65258789	71.8218765259
1730.08679199	65.4303436279
1730.52111816	82.1427993774
1730.95532227	58.2583808899
1731.38952637	50.7643928528
1731.82385254	71.9076538086
1732.25805664	47.4677734375
1732.69226074	66.4786834717
1733.12658691	45.4350013733
1733.56079102	74.0658111572
1733.99499512	59.939956665
1734.42932129	48.5461730957
1734.86352539	38.6765594482
1735.29772949	71.1143035889
1735.73205566	54.2643852234
1736.16625977	66.2282562256
1736.60046387	65.6206359863
1737.03479004	68.547416687
1737.46899414	80.640838623
1737.90319824	73.1694107056
1738.33752441	77.7653961182
1738.77172852	60.5918045044
1739.20593262	69.196434021
1739.64025879	97.383895874
1740.07446289	59.949306488
1740.50866699	72.3042221069
1740.94287109	75.0286483765
1741.37719727	66.3593292236
1741.81140137	68.7801132202
1742.24560547	52.898349762
1742.67993164	60.4693069458
1743.11413574	86.1358108521
1743.54833984	84.6038131714
1743.98266602	64.0099258423
1744.41687012	91.3451385498
1744.85107422	75.9936294556
1745.28540039	58.9630737305
1745.71960449	65.6407394409
1746.15380859	57.9744911194
1746.58813477	82.4602966309
1747.02233887	69.1226348877
1747.45654297	86.706741333
1747.89086914	76.3396606445
1748.32507324	72.2058181763
1748.75927734	77.1944656372
1749.19360352	85.3674621582
1749.62780762	86.5232620239
1750.06201172	81.3162536621
1750.49633789	104.199378967
1750.93054199	88.8275756836
1751.36474609	65.0502853394
1751.7989502	92.5869140625
1752.23327637	97.0178451538
1752.66748047	75.7914886475
1753.10168457	55.8795928955
1753.53601074	54.933555603
1753.97021484	101.057830811
1754.40441895	93.7478256226
1754.83874512	71.5707015991
1755.27294922	79.1724395752
1755.70715332	85.7391052246
1756.14147949	90.0180282593
1756.57568359	85.4501342773
1757.0098877	81.5593643188
1757.44421387	91.2785797119
1757.87841797	79.4281387329
1758.31262207	78.5458679199
1758.74694824	96.9017868042
1759.18115234	114.473983765
1759.61535645	115.102287292
1760.04968262	84.6450653076
1760.48388672	86.1805419922
1760.91809082	87.2189331055
1761.35241699	69.7130966187
1761.78662109	68.7478485107
1762.2208252	84.626625061
1762.6550293	60.3122406006
1763.08935547	99.4232940674
1763.52355957	76.4154968262
1763.95776367	77.2079925537
1764.39208984	83.7074356079
1764.82629395	67.8300170898
1765.26049805	71.2475509644
1765.69482422	70.7995452881
1766.12902832	89.9705734253
1766.56323242	72.1091918945
1766.99755859	71.2638778687
1767.4317627	94.3679733276
1767.8659668	91.3713302612
1768.30029297	82.245010376
1768.73449707	68.2153701782
1769.16870117	70.5803756714
1769.60302734	90.3074264526
1770.03723145	58.2915916443
1770.47143555	72.6899642944
1770.90576172	57.087852478
1771.33996582	76.5043716431
1771.77416992	59.4232673645
1772.20849609	102.84412384
1772.6427002	84.410118103
1773.0769043	87.4343261719
1773.5111084	69.7877655029
1773.94543457	65.9036026001
1774.37963867	88.9670410156
1774.81384277	87.4071044922
1775.24816895	91.5819778442
1775.68237305	85.3609924316
1776.11657715	71.5576705933
1776.55090332	59.0438613892
1776.98510742	60.6776847839
1777.41931152	57.8151321411
1777.8536377	61.817779541
1778.2878418	71.2786483765
1778.7220459	81.5581054688
1779.15637207	77.0980300903
1779.59057617	55.8850364685
1780.02478027	110.38054657
1780.45910645	54.3044929504
1780.89331055	53.8754577637
1781.32751465	65.2191543579
1781.76184082	41.2478904724
1782.19604492	53.6551246643
1782.63024902	65.7293930054
1783.0645752	68.9979782104
1783.4987793	66.6048202515
1783.9329834	62.4102058411
1784.3671875	72.7548828125
1784.80151367	58.6094741821
1785.23571777	52.5178565979
1785.66992188	36.802947998
1786.10424805	36.8975105286
1786.53845215	63.6040077209
1786.97265625	47.4999732971
1787.40698242	40.6910018921
1787.84118652	38.7266616821
1788.27539063	49.5099105835
1788.7097168	40.0301132202
1789.1439209	54.5846786499
1789.578125	32.0277137756
1790.01245117	15.3431987762
1790.44665527	28.4018135071
1790.88085938	37.9018936157
1791.31518555	37.951171875
1791.74938965	45.6818389893
1792.18359375	50.3776664734
1792.61791992	20.6534500122
1793.05212402	12.5986881256
1793.48632813	29.0806293488
1793.9206543	25.6832866669
1794.3548584	17.7066497803
1794.7890625	20.0892333984
1795.2232666	24.5191917419
1795.65759277	22.5341262817
1796.09179688	19.5248985291
1796.52600098	44.413394928
1796.96032715	34.3416900635
1797.39453125	-5.54791768081e-011
1797.82873535	12.0772800446
1798.26306152	9.97339916229
1798.69726563	14.2597131729
1799.13146973	29.4982070923
1799.5657959	33.7515716553
1800	28.08826828
