# Supplementary material for: Deep CO2 in the end-Triassic Central Atlantic Magmatic Province
Source: Nat Commun. 2020 Apr 7;11:1670. doi: 10.1038/s41467-020-15325-6 (PMC7138847; doi:10.1038/s41467-020-15325-6)
Supplement: Supplementary file 4 — Source Data 2 [file 41467_2020_15325_MOESM4_ESM.zip › Elemental C/NEW31_S1_InclA_Bubble3_C.txt]

1100	-29.6419086456
1100.4342041	7.97168779373
1100.86853027	28.5846767426
1101.30273438	39.1239891052
1101.73693848	6.83511734009
1102.17126465	-0.36655497551
1102.60546875	12.8678302765
1103.03967285	17.0498542786
1103.47399902	23.737449646
1103.90820313	15.690659523
1104.34240723	46.9171333313
1104.7767334	17.4532852173
1105.2109375	32.8165473938
1105.6451416	34.6131629944
1106.0793457	17.930683136
1106.51367188	24.3543109894
1106.94787598	13.4225444794
1107.38208008	0.51014983654
1107.81640625	36.7628555298
1108.25061035	56.7563171387
1108.68481445	73.6973114014
1109.11914063	76.3736190796
1109.55334473	29.3087100983
1109.98754883	80.1146011353
1110.421875	51.7856025696
1110.8560791	73.0957107544
1111.2902832	101.120788574
1111.72460938	85.8800201416
1112.15881348	94.9145431519
1112.59301758	112.437400818
1113.02734375	92.9330825806
1113.46154785	73.8934631348
1113.89575195	58.3679847717
1114.33007813	54.8186454773
1114.76428223	55.478099823
1115.19848633	45.9470252991
1115.6328125	52.8485336304
1116.0670166	68.7883682251
1116.5012207	47.3613357544
1116.9354248	44.6559371948
1117.36975098	25.8294391632
1117.80395508	35.311378479
1118.23815918	57.2389984131
1118.67248535	46.9804725647
1119.10668945	58.1416511536
1119.54089355	30.6185474396
1119.97521973	75.4130935669
1120.40942383	58.3748474121
1120.84362793	20.2982330322
1121.2779541	8.49032974243
1121.7121582	11.1025018692
1122.1463623	12.7060022354
1122.58068848	11.7909975052
1123.01489258	12.4791088104
1123.44909668	24.7717418671
1123.88342285	23.3924388885
1124.31762695	-0.148464515805
1124.75183105	14.9233646393
1125.18615723	18.7523441315
1125.62036133	3.36789870262
1126.05456543	55.9754867554
1126.4888916	59.0603256226
1126.9230957	41.8193664551
1127.3572998	58.5981788635
1127.79150391	51.6947441101
1128.22583008	70.3139801025
1128.66003418	57.3003501892
1129.09423828	42.7830924988
1129.52856445	31.6877975464
1129.96276855	59.0884666443
1130.39697266	49.8032798767
1130.83129883	29.8920879364
1131.26550293	50.1056861877
1131.69970703	66.8203430176
1132.1340332	50.8903160095
1132.5682373	52.8603897095
1133.00244141	83.6893234253
1133.43676758	83.1742401123
1133.87097168	67.652923584
1134.30517578	60.2364616394
1134.73950195	43.5612983704
1135.17370605	70.4496459961
1135.60791016	61.6043624878
1136.04223633	87.763923645
1136.47644043	64.4307556152
1136.91064453	111.99861145
1137.3449707	82.2191390991
1137.7791748	90.0557327271
1138.21337891	111.319610596
1138.64758301	101.3644104
1139.08190918	93.0037689209
1139.51611328	113.561477661
1139.95031738	128.916595459
1140.38464355	109.299255371
1140.81884766	89.8633422852
1141.25305176	112.486946106
1141.68737793	144.108154297
1142.12158203	136.549377441
1142.55578613	129.023147583
1142.9901123	135.940185547
1143.42431641	108.457420349
1143.85852051	161.545654297
1144.29284668	134.589706421
1144.72705078	136.364227295
1145.16125488	125.682281494
1145.59558105	162.316879272
1146.02978516	178.200866699
1146.46398926	161.473968506
1146.89831543	150.778793335
1147.33251953	127.721107483
1147.76672363	153.652999878
1148.2010498	180.477310181
1148.63525391	185.725128174
1149.06945801	202.342773438
1149.50366211	198.267852783
1149.93798828	169.291381836
1150.37219238	180.829269409
1150.80639648	206.818008423
1151.24072266	198.557418823
1151.67492676	210.333496094
1152.10913086	254.662384033
1152.54345703	203.46736145
1152.97766113	212.61114502
1153.41186523	211.291488647
1153.84619141	251.039077759
1154.28039551	223.466690063
1154.71459961	268.260772705
1155.14892578	282.571685791
1155.58312988	282.437011719
1156.01733398	281.694549561
1156.45166016	263.065917969
1156.88586426	226.00038147
1157.32006836	243.227310181
1157.75439453	256.667053223
1158.18859863	276.078918457
1158.62280273	305.291412354
1159.05712891	304.233184814
1159.49133301	303.50289917
1159.92553711	306.381225586
1160.35974121	323.818481445
1160.79406738	333.963439941
1161.22827148	318.623382568
1161.66247559	318.948547363
1162.09680176	329.392883301
1162.53100586	244.864746094
1162.96520996	315.999267578
1163.39953613	276.071136475
1163.83374023	287.147979736
1164.26794434	303.54888916
1164.70227051	271.539886475
1165.13647461	322.361846924
1165.57067871	308.276794434
1166.00500488	267.011627197
1166.43920898	300.935699463
1166.87341309	306.998535156
1167.30773926	292.557800293
1167.74194336	290.554229736
1168.17614746	284.550567627
1168.61047363	301.662384033
1169.04467773	323.871337891
1169.47888184	329.762176514
1169.91320801	362.726318359
1170.34741211	326.604827881
1170.78161621	273.882873535
1171.21582031	319.112792969
1171.65014648	288.791900635
1172.08435059	393.210571289
1172.51855469	292.944732666
1172.95288086	350.276855469
1173.38708496	305.987518311
1173.82128906	297.497894287
1174.25561523	287.209106445
1174.68981934	313.098480225
1175.12402344	337.093597412
1175.55834961	313.598419189
1175.99255371	304.717803955
1176.42675781	330.418792725
1176.86108398	351.807098389
1177.29528809	350.303436279
1177.72949219	345.178588867
1178.16381836	333.332672119
1178.59802246	322.093170166
1179.03222656	327.912506104
1179.46655273	333.989074707
1179.90075684	358.104064941
1180.33496094	337.034515381
1180.76928711	344.057983398
1181.20349121	399.085021973
1181.63769531	377.250610352
1182.07189941	365.113952637
1182.50622559	299.002807617
1182.94042969	337.033874512
1183.37463379	368.127746582
1183.80895996	367.398803711
1184.24316406	375.879302979
1184.67736816	366.483459473
1185.11169434	341.884246826
1185.54589844	364.94644165
1185.98010254	352.136993408
1186.41442871	322.805175781
1186.84863281	334.223937988
1187.28283691	335.594116211
1187.71716309	302.884094238
1188.15136719	285.230651855
1188.58557129	288.869262695
1189.01989746	286.624298096
1189.45410156	280.52456665
1189.88830566	293.163482666
1190.32263184	324.934234619
1190.75683594	290.474121094
1191.19104004	319.349121094
1191.62536621	287.879180908
1192.05957031	294.202148438
1192.49377441	262.808746338
1192.92810059	253.983352661
1193.36230469	298.944274902
1193.79650879	275.689178467
1194.23071289	281.568756104
1194.66503906	291.925842285
1195.09924316	280.010131836
1195.53344727	271.363647461
1195.96777344	249.943527222
1196.40197754	295.326538086
1196.83618164	275.008911133
1197.27050781	262.601501465
1197.70471191	270.449676514
1198.13891602	227.081390381
1198.57324219	200.024978638
1199.00744629	224.057952881
1199.44165039	222.946029663
1199.87597656	212.936798096
1200.31018066	225.515319824
1200.74438477	206.310043335
1201.17871094	217.603759766
1201.61291504	228.487442017
1202.04711914	221.282470703
1202.48144531	253.835540771
1202.91564941	213.740127563
1203.34985352	235.572921753
1203.78417969	218.336425781
1204.21838379	271.276916504
1204.65258789	231.185943604
1205.08679199	215.635375977
1205.52111816	242.197036743
1205.95532227	183.847198486
1206.38952637	225.726531982
1206.82385254	215.431747437
1207.25805664	216.886383057
1207.69226074	211.371261597
1208.12658691	148.531906128
1208.56079102	166.696655273
1208.99499512	224.930480957
1209.42932129	215.245147705
1209.86352539	193.847396851
1210.29772949	210.21723938
1210.73205566	214.522674561
1211.16625977	207.050567627
1211.60046387	215.020629883
1212.03479004	188.267379761
1212.46899414	230.123077393
1212.90319824	176.53062439
1213.33752441	185.398696899
1213.77172852	188.295928955
1214.20593262	211.799957275
1214.64025879	209.964004517
1215.07446289	177.814208984
1215.50866699	189.904785156
1215.94287109	154.555648804
1216.37719727	172.656433105
1216.81140137	170.023803711
1217.24560547	161.89704895
1217.67993164	193.385528564
1218.11413574	184.674057007
1218.54833984	148.394515991
1218.98266602	169.426254272
1219.41687012	176.468780518
1219.85107422	173.501571655
1220.28540039	195.227279663
1220.71960449	194.198883057
1221.15380859	185.100967407
1221.58813477	173.629806519
1222.02233887	175.969284058
1222.45654297	199.913314819
1222.89086914	171.291976929
1223.32507324	170.800369263
1223.75927734	180.639648438
1224.19360352	145.161376953
1224.62780762	212.162719727
1225.06201172	185.275466919
1225.49633789	146.905883789
1225.93054199	133.891647339
1226.36474609	110.827941895
1226.7989502	161.343292236
1227.23327637	127.526535034
1227.66748047	116.027381897
1228.10168457	185.121673584
1228.53601074	153.118011475
1228.97021484	171.114318848
1229.40441895	132.836669922
1229.83874512	140.170272827
1230.27294922	144.173538208
1230.70715332	145.894790649
1231.14147949	152.865737915
1231.57568359	163.704345703
1232.0098877	112.351501465
1232.44421387	88.1773223877
1232.87841797	83.2450637817
1233.31262207	86.0273742676
1233.74694824	106.045219421
1234.18115234	96.0518188477
1234.61535645	100.133575439
1235.04968262	121.824157715
1235.48388672	96.9964141846
1235.91809082	102.089279175
1236.35241699	130.674026489
1236.78662109	62.8774032593
1237.2208252	100.006019592
1237.6550293	91.0511779785
1238.08935547	125.428382874
1238.52355957	132.339080811
1238.95776367	89.9043426514
1239.39208984	122.212036133
1239.82629395	117.056396484
1240.26049805	78.3358230591
1240.69482422	96.2983551025
1241.12902832	94.3749237061
1241.56323242	119.239341736
1241.99755859	101.691390991
1242.4317627	104.649803162
1242.8659668	128.199508667
1243.30029297	91.2545623779
1243.73449707	103.417762756
1244.16870117	110.630996704
1244.60302734	114.862007141
1245.03723145	96.8703384399
1245.47143555	97.1393737793
1245.90576172	126.464508057
1246.33996582	103.871871948
1246.77416992	83.260383606
1247.20849609	90.6334457397
1247.6427002	77.9747009277
1248.0769043	110.128379822
1248.5111084	119.97492218
1248.94543457	76.1378631592
1249.37963867	83.0119628906
1249.81384277	98.1777877808
1250.24816895	103.460037231
1250.68237305	120.651916504
1251.11657715	50.5053596497
1251.55090332	89.9827728271
1251.98510742	106.141021729
1252.41931152	74.0050048828
1252.8536377	91.8237457275
1253.2878418	79.9812545776
1253.7220459	73.8168792725
1254.15637207	69.2485961914
1254.59057617	103.440673828
1255.02478027	108.168998718
1255.45910645	90.1903991699
1255.89331055	82.2824401855
1256.32751465	115.123825073
1256.76184082	87.9289245605
1257.19604492	65.0548553467
1257.63024902	38.727230072
1258.0645752	28.9221153259
1258.4987793	74.1235961914
1258.9329834	97.9752349854
1259.3671875	61.9575691223
1259.80151367	57.2112426758
1260.23571777	60.7662124634
1260.66992188	49.8334350586
1261.10424805	67.654624939
1261.53845215	78.1298522949
1261.97265625	65.5125579834
1262.40698242	43.4316673279
1262.84118652	62.7310905457
1263.27539063	83.6335067749
1263.7097168	30.9265365601
1264.1439209	92.2905044556
1264.578125	68.3934173584
1265.01245117	66.1791381836
1265.44665527	79.3172454834
1265.88085938	89.8111877441
1266.31518555	58.0687103271
1266.74938965	0.00596817070618
1267.18359375	9.26068305969
1267.61791992	41.4896316528
1268.05212402	39.1426467896
1268.48632813	55.6640930176
1268.9206543	107.907051086
1269.3548584	88.2056045532
1269.7890625	94.6359786987
1270.2232666	54.7656059265
1270.65759277	70.4871292114
1271.09179688	79.2181167603
1271.52600098	58.8384933472
1271.96032715	88.3883666992
1272.39453125	94.7725906372
1272.82873535	97.4228668213
1273.26306152	77.5248031616
1273.69726563	66.2347183228
1274.13146973	64.7137985229
1274.5657959	71.9811553955
1275	81.5973968506
1275.4342041	85.9800643921
1275.86853027	80.2244491577
1276.30273438	91.5620346069
1276.73693848	106.424530029
1277.17126465	85.9047851563
1277.60546875	121.535064697
1278.03967285	135.573257446
1278.47399902	101.04775238
1278.90820313	83.4312438965
1279.34240723	103.675949097
1279.7767334	95.4967956543
1280.2109375	105.285400391
1280.6451416	66.588722229
1281.0793457	118.995689392
1281.51367188	58.2349014282
1281.94787598	93.4010925293
1282.38208008	145.610549927
1282.81640625	133.174911499
1283.25061035	105.298240662
1283.68481445	149.879089355
1284.11914063	103.610916138
1284.55334473	106.244659424
1284.98754883	105.750152588
1285.421875	148.197814941
1285.8560791	138.594436646
1286.2902832	176.433303833
1286.72460938	152.626617432
1287.15881348	117.941917419
1287.59301758	144.599029541
1288.02734375	187.43989563
1288.46154785	176.351135254
1288.89575195	167.347518921
1289.33007813	198.821777344
1289.76428223	196.02671814
1290.19848633	191.340423584
1290.6328125	194.388031006
1291.0670166	185.496566772
1291.5012207	171.166168213
1291.9354248	194.61857605
1292.36975098	229.563919067
1292.80395508	209.463928223
1293.23815918	186.02973938
1293.67248535	204.535903931
1294.10668945	237.628738403
1294.54089355	245.108230591
1294.97521973	249.681564331
1295.40942383	243.592712402
1295.84362793	248.161178589
1296.2779541	259.510162354
1296.7121582	272.5574646
1297.1463623	261.334533691
1297.58068848	244.418640137
1298.01489258	263.06842041
1298.44909668	275.987121582
1298.88342285	281.890808105
1299.31762695	307.861297607
1299.75183105	287.968048096
1300.18615723	297.482788086
1300.62036133	261.091796875
1301.05456543	266.248382568
1301.4888916	277.067993164
1301.9230957	281.910736084
1302.3572998	328.374450684
1302.79150391	303.167205811
1303.22583008	321.42980957
1303.66003418	328.163024902
1304.09423828	279.183410645
1304.52856445	300.958007813
1304.96276855	308.294128418
1305.39697266	270.927368164
1305.83129883	322.636260986
1306.26550293	299.044525146
1306.69970703	268.08303833
1307.1340332	324.810668945
1307.5682373	326.011199951
1308.00244141	312.557006836
1308.43676758	281.77935791
1308.87097168	294.550933838
1309.30517578	325.748962402
1309.73950195	302.690093994
1310.17370605	312.457946777
1310.60791016	358.006896973
1311.04223633	384.916259766
1311.47644043	404.259887695
1311.91064453	380.068359375
1312.3449707	354.08895874
1312.7791748	360.538116455
1313.21337891	335.273468018
1313.64758301	372.274627686
1314.08190918	370.531097412
1314.51611328	349.470153809
1314.95031738	373.776702881
1315.38464355	400.831878662
1315.81884766	349.470184326
1316.25305176	357.570800781
1316.68737793	372.404571533
1317.12158203	394.628234863
1317.55578613	431.658111572
1317.9901123	421.512084961
1318.42431641	410.92791748
1318.85852051	450.125701904
1319.29284668	439.441680908
1319.72705078	417.795227051
1320.16125488	441.6222229
1320.59558105	421.729675293
1321.02978516	399.523284912
1321.46398926	449.676208496
1321.89831543	424.703430176
1322.33251953	407.717712402
1322.76672363	418.804321289
1323.2010498	371.958770752
1323.63525391	399.175537109
1324.06945801	411.596618652
1324.50366211	434.838256836
1324.93798828	460.098083496
1325.37219238	440.657714844
1325.80639648	436.925689697
1326.24072266	470.86239624
1326.67492676	469.684936523
1327.10913086	474.778442383
1327.54345703	460.338684082
1327.97766113	397.340515137
1328.41186523	422.104644775
1328.84619141	471.940093994
1329.28039551	474.835449219
1329.71459961	470.808624268
1330.14892578	519.336669922
1330.58312988	504.326049805
1331.01733398	447.571166992
1331.45166016	463.114379883
1331.88586426	466.560455322
1332.32006836	447.160797119
1332.75439453	470.280090332
1333.18859863	516.950744629
1333.62280273	538.669372559
1334.05712891	500.684387207
1334.49133301	475.35736084
1334.92553711	486.371307373
1335.35974121	470.063232422
1335.79406738	462.496063232
1336.22827148	459.830108643
1336.66247559	481.551208496
1337.09680176	486.014312744
1337.53100586	498.428527832
1337.96520996	505.310974121
1338.39953613	507.637664795
1338.83374023	466.295471191
1339.26794434	486.709655762
1339.70227051	454.649291992
1340.13647461	446.063659668
1340.57067871	478.76675415
1341.00500488	454.946594238
1341.43920898	467.648132324
1341.87341309	465.914825439
1342.30773926	469.012878418
1342.74194336	510.21182251
1343.17614746	447.930145264
1343.61047363	449.996520996
1344.04467773	454.773254395
1344.47888184	470.805786133
1344.91320801	495.363220215
1345.34741211	495.530517578
1345.78161621	479.053314209
1346.21582031	400.366210938
1346.65014648	456.687591553
1347.08435059	499.929473877
1347.51855469	447.296508789
1347.95288086	437.995330811
1348.38708496	456.718261719
1348.82128906	499.652404785
1349.25561523	484.012176514
1349.68981934	473.733062744
1350.12402344	491.785339355
1350.55834961	435.051452637
1350.99255371	447.533203125
1351.42675781	432.366973877
1351.86108398	463.153930664
1352.29528809	470.338256836
1352.72949219	486.213531494
1353.16381836	444.76184082
1353.59802246	433.670471191
1354.03222656	460.112915039
1354.46655273	455.25680542
1354.90075684	405.502288818
1355.33496094	436.593200684
1355.76928711	420.321166992
1356.20349121	393.868621826
1356.63769531	412.0652771
1357.07189941	414.293945313
1357.50622559	436.062194824
1357.94042969	457.346252441
1358.37463379	441.630218506
1358.80895996	441.585662842
1359.24316406	439.615600586
1359.67736816	444.260742188
1360.11169434	448.225860596
1360.54589844	403.04095459
1360.98010254	405.193969727
1361.41442871	410.465911865
1361.84863281	386.33883667
1362.28283691	376.687469482
1362.71716309	402.21661377
1363.15136719	398.544067383
1363.58557129	382.462554932
1364.01989746	409.417114258
1364.45410156	399.74520874
1364.88830566	364.784545898
1365.32263184	366.371734619
1365.75683594	376.192901611
1366.19104004	332.976318359
1366.62536621	347.409240723
1367.05957031	358.25100708
1367.49377441	350.960357666
1367.92810059	326.867156982
1368.36230469	338.001220703
1368.79650879	324.961883545
1369.23071289	333.299041748
1369.66503906	336.645263672
1370.09924316	323.93460083
1370.53344727	334.204986572
1370.96777344	308.6300354
1371.40197754	312.874206543
1371.83618164	313.966674805
1372.27050781	279.543945313
1372.70471191	296.705078125
1373.13891602	340.322937012
1373.57324219	297.580932617
1374.00744629	301.114257813
1374.44165039	275.515472412
1374.87597656	276.140930176
1375.31018066	274.906951904
1375.74438477	279.15032959
1376.17871094	324.657073975
1376.61291504	304.303436279
1377.04711914	289.696746826
1377.48144531	282.054626465
1377.91564941	287.774871826
1378.34985352	240.972549438
1378.78417969	264.671051025
1379.21838379	271.036590576
1379.65258789	285.937255859
1380.08679199	238.992202759
1380.52111816	279.51385498
1380.95532227	263.403808594
1381.38952637	278.25958252
1381.82385254	298.080200195
1382.25805664	240.343322754
1382.69226074	250.782318115
1383.12658691	231.665679932
1383.56079102	203.6693573
1383.99499512	238.487594604
1384.42932129	206.447540283
1384.86352539	232.899871826
1385.29772949	185.857269287
1385.73205566	207.069702148
1386.16625977	205.179824829
1386.60046387	206.926895142
1387.03479004	196.945648193
1387.46899414	193.813308716
1387.90319824	195.028884888
1388.33752441	184.574783325
1388.77172852	200.768463135
1389.20593262	175.560073853
1389.64025879	165.749465942
1390.07446289	166.763412476
1390.50866699	187.454437256
1390.94287109	188.133117676
1391.37719727	168.496734619
1391.81140137	144.616577148
1392.24560547	116.547348022
1392.67993164	156.74319458
1393.11413574	201.332000732
1393.54833984	175.514968872
1393.98266602	170.180831909
1394.41687012	183.3802948
1394.85107422	171.658325195
1395.28540039	175.90562439
1395.71960449	147.006866455
1396.15380859	159.11932373
1396.58813477	186.817306519
1397.02233887	145.896575928
1397.45654297	133.615997314
1397.89086914	147.494247437
1398.32507324	162.979370117
1398.75927734	169.71307373
1399.19360352	170.833190918
1399.62780762	161.687133789
1400.06201172	98.1656799316
1400.49633789	91.4173812866
1400.93054199	132.102157593
1401.36474609	137.237716675
1401.7989502	136.005706787
1402.23327637	112.814476013
1402.66748047	113.627624512
1403.10168457	138.639633179
1403.53601074	150.09286499
1403.97021484	149.22038269
1404.40441895	138.939376831
1404.83874512	140.068359375
1405.27294922	116.899002075
1405.70715332	94.9734649658
1406.14147949	124.406196594
1406.57568359	105.375549316
1407.0098877	72.8807296753
1407.44421387	92.4199981689
1407.87841797	102.591598511
1408.31262207	69.0246200562
1408.74694824	103.508361816
1409.18115234	112.957435608
1409.61535645	132.775390625
1410.04968262	135.453643799
1410.48388672	129.154846191
1410.91809082	99.4798202515
1411.35241699	68.5303726196
1411.78662109	116.96421814
1412.2208252	138.558944702
1412.6550293	110.797966003
1413.08935547	150.556533813
1413.52355957	105.588043213
1413.95776367	83.194519043
1414.39208984	100.54712677
1414.82629395	74.7244262695
1415.26049805	117.3516922
1415.69482422	105.017112732
1416.12902832	136.091201782
1416.56323242	143.947296143
1416.99755859	115.456787109
1417.4317627	58.918888092
1417.8659668	72.1835021973
1418.30029297	100.688453674
1418.73449707	124.389167786
1419.16870117	96.4763793945
1419.60302734	88.2346115112
1420.03723145	116.721786499
1420.47143555	101.589607239
1420.90576172	118.104049683
1421.33996582	112.807380676
1421.77416992	144.313232422
1422.20849609	181.951065063
1422.6427002	118.458450317
1423.0769043	101.656036377
1423.5111084	93.1180496216
1423.94543457	71.6065979004
1424.37963867	70.801574707
1424.81384277	135.080322266
1425.24816895	98.9666519165
1425.68237305	85.8611526489
1426.11657715	98.563041687
1426.55090332	98.2758560181
1426.98510742	75.2321624756
1427.41931152	122.733161926
1427.8536377	94.5898132324
1428.2878418	96.4741210938
1428.7220459	133.087677002
1429.15637207	92.6926269531
1429.59057617	59.2617340088
1430.02478027	121.720237732
1430.45910645	71.0900650024
1430.89331055	131.623245239
1431.32751465	89.481338501
1431.76184082	86.9617080688
1432.19604492	136.854415894
1432.63024902	102.510513306
1433.0645752	134.500793457
1433.4987793	169.196350098
1433.9329834	120.863288879
1434.3671875	171.40687561
1434.80151367	107.47605896
1435.23571777	51.9487113953
1435.66992188	128.38394165
1436.10424805	99.3242340088
1436.53845215	99.8623199463
1436.97265625	126.992828369
1437.40698242	92.7446289063
1437.84118652	157.780700684
1438.27539063	123.339836121
1438.7097168	131.095443726
1439.1439209	95.5932998657
1439.578125	102.639602661
1440.01245117	168.899932861
1440.44665527	157.788223267
1440.88085938	95.8762969971
1441.31518555	142.589523315
1441.74938965	91.0117263794
1442.18359375	145.204971313
1442.61791992	135.080993652
1443.05212402	118.639556885
1443.48632813	150.540435791
1443.9206543	81.5273971558
1444.3548584	80.438079834
1444.7890625	135.036743164
1445.2232666	108.567527771
1445.65759277	163.512496948
1446.09179688	88.4045562744
1446.52600098	81.4777374268
1446.96032715	123.868392944
1447.39453125	51.8066940308
1447.82873535	80.8274383545
1448.26306152	100.275024414
1448.69726563	77.3571166992
1449.13146973	107.374160767
1449.5657959	76.749671936
1450	102.673690796
1450.4342041	58.0209159851
1450.86853027	80.2207183838
1451.30273438	37.4103927612
1451.73693848	40.3562355042
1452.17126465	49.1253395081
1452.60546875	84.9145431519
1453.03967285	65.4374084473
1453.47399902	118.096984863
1453.90820313	83.3000488281
1454.34240723	54.2523612976
1454.7767334	34.6929206848
1455.2109375	27.9894065857
1455.6451416	63.6337356567
1456.0793457	38.0663261414
1456.51367188	30.8132953644
1456.94787598	72.2999038696
1457.38208008	59.4048042297
1457.81640625	78.0887069702
1458.25061035	79.15574646
1458.68481445	52.9621238708
1459.11914063	79.0945358276
1459.55334473	54.9899101257
1459.98754883	58.2945022583
1460.421875	77.156539917
1460.8560791	43.3654594421
1461.2902832	88.0157775879
1461.72460938	60.441280365
1462.15881348	60.9841041565
1462.59301758	78.1186676025
1463.02734375	57.7676391602
1463.46154785	73.3073043823
1463.89575195	101.032409668
1464.33007813	71.1830215454
1464.76428223	72.2428131104
1465.19848633	62.1901321411
1465.6328125	44.885181427
1466.0670166	36.7510681152
1466.5012207	11.878455162
1466.9354248	41.2009162903
1467.36975098	26.4175338745
1467.80395508	8.957239151
1468.23815918	59.1265296936
1468.67248535	50.3696289063
1469.10668945	73.7873001099
1469.54089355	54.3218078613
1469.97521973	57.6771430969
1470.40942383	95.1308059692
1470.84362793	62.9004707336
1471.2779541	13.0993099213
1471.7121582	20.8241424561
1472.1463623	15.2027978897
1472.58068848	31.3680076599
1473.01489258	16.2788581848
1473.44909668	16.0046024323
1473.88342285	16.8283748627
1474.31762695	13.1799383163
1474.75183105	32.2213287354
1475.18615723	23.4710502625
1475.62036133	6.41156721115
1476.05456543	9.901222229
1476.4888916	-0.00143313419539
1476.9230957	23.2006912231
1477.3572998	44.5348930359
1477.79150391	35.7745895386
1478.22583008	38.0486564636
1478.66003418	46.3941917419
1479.09423828	53.0699577332
1479.52856445	37.6013259888
1479.96276855	41.8007621765
1480.39697266	48.0139427185
1480.83129883	33.9342384338
1481.26550293	64.4522018433
1481.69970703	35.6596183777
1482.1340332	14.8787746429
1482.5682373	40.5265655518
1483.00244141	33.8783874512
1483.43676758	76.1344680786
1483.87097168	97.1950683594
1484.30517578	50.2066955566
1484.73950195	76.1625518799
1485.17370605	78.2997970581
1485.60791016	64.3958053589
1486.04223633	78.2445755005
1486.47644043	60.1828384399
1486.91064453	76.593460083
1487.3449707	85.6229858398
1487.7791748	69.6618347168
1488.21337891	102.180778503
1488.64758301	105.930755615
1489.08190918	107.229232788
1489.51611328	85.7390670776
1489.95031738	93.917350769
1490.38464355	109.451683044
1490.81884766	98.5742263794
1491.25305176	74.5350570679
1491.68737793	105.223937988
1492.12158203	132.099563599
1492.55578613	123.771400452
1492.9901123	120.477851868
1493.42431641	101.725440979
1493.85852051	134.663696289
1494.29284668	84.3034667969
1494.72705078	128.370025635
1495.16125488	141.451370239
1495.59558105	118.229301453
1496.02978516	171.895812988
1496.46398926	179.420776367
1496.89831543	166.88734436
1497.33251953	171.293182373
1497.76672363	152.642349243
1498.2010498	195.109802246
1498.63525391	161.373840332
1499.06945801	164.878952026
1499.50366211	174.426879883
1499.93798828	144.474822998
1500.37219238	177.659042358
1500.80639648	211.715087891
1501.24072266	156.956604004
1501.67492676	207.776687622
1502.10913086	206.135482788
1502.54345703	206.066390991
1502.97766113	219.324768066
1503.41186523	220.113952637
1503.84619141	274.416564941
1504.28039551	248.644195557
1504.71459961	229.652526855
1505.14892578	278.661529541
1505.58312988	256.945007324
1506.01733398	281.945648193
1506.45166016	287.578674316
1506.88586426	288.735107422
1507.32006836	287.075378418
1507.75439453	268.728607178
1508.18859863	307.428588867
1508.62280273	312.602325439
1509.05712891	284.450286865
1509.49133301	346.291137695
1509.92553711	328.653503418
1510.35974121	321.697479248
1510.79406738	347.136230469
1511.22827148	312.530670166
1511.66247559	367.576324463
1512.09680176	403.09185791
1512.53100586	374.132263184
1512.96520996	401.762268066
1513.39953613	367.236083984
1513.83374023	419.126251221
1514.26794434	399.900848389
1514.70227051	374.944915771
1515.13647461	415.781188965
1515.57067871	408.390441895
1516.00500488	407.392150879
1516.43920898	438.271850586
1516.87341309	433.920501709
1517.30773926	383.780853271
1517.74194336	403.493682861
1518.17614746	440.314208984
1518.61047363	476.364868164
1519.04467773	453.234710693
1519.47888184	429.365447998
1519.91320801	476.317047119
1520.34741211	451.307373047
1520.78161621	464.577087402
1521.21582031	515.931762695
1521.65014648	501.402038574
1522.08435059	547.186279297
1522.51855469	515.256591797
1522.95288086	536.561523438
1523.38708496	588.225219727
1523.82128906	588.058654785
1524.25561523	596.745727539
1524.68981934	634.596130371
1525.12402344	604.976501465
1525.55834961	612.645935059
1525.99255371	616.079162598
1526.42675781	645.597839355
1526.86108398	647.862548828
1527.29528809	662.016845703
1527.72949219	685.332702637
1528.16381836	666.08581543
1528.59802246	664.233337402
1529.03222656	717.755126953
1529.46655273	732.378173828
1529.90075684	741.52142334
1530.33496094	731.359130859
1530.76928711	761.143737793
1531.20349121	799.598693848
1531.63769531	774.291015625
1532.07189941	776.251831055
1532.50622559	795.485473633
1532.94042969	795.410888672
1533.37463379	788.29510498
1533.80895996	843.833862305
1534.24316406	861.06817627
1534.67736816	887.540405273
1535.11169434	916.23840332
1535.54589844	902.057495117
1535.98010254	920.238525391
1536.41442871	961.416564941
1536.84863281	981.737121582
1537.28283691	965.356872559
1537.71716309	966.83203125
1538.15136719	963.807922363
1538.58557129	994.233215332
1539.01989746	1030.3848877
1539.45410156	1035.96484375
1539.88830566	1034.96984863
1540.32263184	1074.1159668
1540.75683594	1096.54760742
1541.19104004	1094.96081543
1541.62536621	1094.20837402
1542.05957031	1099.98754883
1542.49377441	1075.36120605
1542.92810059	1107.15917969
1543.36230469	1161.44445801
1543.79650879	1199.45007324
1544.23071289	1218.44372559
1544.66503906	1243.65234375
1545.09924316	1257.64892578
1545.53344727	1258.47619629
1545.96777344	1263.14025879
1546.40197754	1287.07067871
1546.83618164	1322.24755859
1547.27050781	1325.80334473
1547.70471191	1309.6652832
1548.13891602	1350.00195313
1548.57324219	1417.66162109
1549.00744629	1420.99560547
1549.44165039	1425.13134766
1549.87597656	1452.6895752
1550.31018066	1485.19042969
1550.74438477	1485.40698242
1551.17871094	1485.46569824
1551.61291504	1495.50793457
1552.04711914	1526.63684082
1552.48144531	1535.12744141
1552.91564941	1576.50170898
1553.34985352	1625.11474609
1553.78417969	1586.76220703
1554.21838379	1597.23449707
1554.65258789	1629.4387207
1555.08679199	1682.66479492
1555.52111816	1769.59094238
1555.95532227	1780.63378906
1556.38952637	1810.98352051
1556.82385254	1778.87011719
1557.25805664	1814.16345215
1557.69226074	1871.24475098
1558.12658691	1871.00830078
1558.56079102	1898.61486816
1558.99499512	1916.96936035
1559.42932129	1906.75598145
1559.86352539	1947.36096191
1560.29772949	1966.23413086
1560.73205566	1976.60180664
1561.16625977	2065.53857422
1561.60046387	2033.41345215
1562.03479004	2141.11083984
1562.46899414	2129.37402344
1562.90319824	2143.28344727
1563.33752441	2183.26782227
1563.77172852	2164.86889648
1564.20593262	2135.68994141
1564.64025879	2195.32324219
1565.07446289	2198.97631836
1565.50866699	2273.50366211
1565.94287109	2240.02392578
1566.37719727	2261.64526367
1566.81140137	2339.50512695
1567.24560547	2301.31201172
1567.67993164	2365.61157227
1568.11413574	2411.89819336
1568.54833984	2406.84082031
1568.98266602	2483.05029297
1569.41687012	2470.17260742
1569.85107422	2429.50512695
1570.28540039	2529.53808594
1570.71960449	2508.51489258
1571.15380859	2559.4831543
1571.58813477	2576.48046875
1572.02233887	2575.54760742
1572.45654297	2627.39208984
1572.89086914	2637.921875
1573.32507324	2582.02416992
1573.75927734	2662.83544922
1574.19360352	2689.83056641
1574.62780762	2732.9909668
1575.06201172	2722.17236328
1575.49633789	2736.90893555
1575.93054199	2820.45874023
1576.36474609	2788.36547852
1576.7989502	2812.60668945
1577.23327637	2845.92504883
1577.66748047	2836.15234375
1578.10168457	2929.7253418
1578.53601074	2881.7956543
1578.97021484	2882.14428711
1579.40441895	2971.45141602
1579.83874512	2961.7434082
1580.27294922	3029.09326172
1580.70715332	3004.55126953
1581.14147949	2927.54125977
1581.57568359	3001.33081055
1582.0098877	2992.80102539
1582.44421387	3010.06616211
1582.87841797	3026.32470703
1583.31262207	3015.64111328
1583.74694824	3044.90283203
1584.18115234	3059.23876953
1584.61535645	3067.93310547
1585.04968262	3078.62255859
1585.48388672	3067.94824219
1585.91809082	3119.13256836
1586.35241699	3114.28710938
1586.78662109	3079.69799805
1587.2208252	3113.00708008
1587.6550293	3066.23388672
1588.08935547	3128.30712891
1588.52355957	3150.96704102
1588.95776367	3161.68530273
1589.39208984	3265.35888672
1589.82629395	3237.04296875
1590.26049805	3234.48242188
1590.69482422	3294.52661133
1591.12902832	3200.34667969
1591.56323242	3274.63549805
1591.99755859	3247.60327148
1592.4317627	3233.15234375
1592.8659668	3301.04394531
1593.30029297	3202.55078125
1593.73449707	3261.41918945
1594.16870117	3258.89160156
1594.60302734	3226.22998047
1595.03723145	3196.96386719
1595.47143555	3179.33886719
1595.90576172	3158.30712891
1596.33996582	3213.05517578
1596.77416992	3142.03027344
1597.20849609	3178.00341797
1597.6427002	3161.93994141
1598.0769043	3161.34082031
1598.5111084	3199.77856445
1598.94543457	3146.62573242
1599.37963867	3144.12329102
1599.81384277	3120.91381836
1600.24816895	3150.76831055
1600.68237305	3168.41088867
1601.11657715	3089.24975586
1601.55090332	3063.60253906
1601.98510742	3086.84082031
1602.41931152	3031.12841797
1602.8536377	3060.98657227
1603.2878418	3025.54248047
1603.7220459	3037.17407227
1604.15637207	3040.65307617
1604.59057617	2974.36499023
1605.02478027	2980.28198242
1605.45910645	2990.31420898
1605.89331055	2922.1315918
1606.32751465	2896.30322266
1606.76184082	2875.63769531
1607.19604492	2872.77758789
1607.63024902	2854.86938477
1608.0645752	2843.27490234
1608.4987793	2824.40869141
1608.9329834	2796.79785156
1609.3671875	2775.98413086
1609.80151367	2736.68408203
1610.23571777	2685.4831543
1610.66992188	2661.48144531
1611.10424805	2636.74047852
1611.53845215	2596.20751953
1611.97265625	2591.80151367
1612.40698242	2534.11669922
1612.84118652	2513.98583984
1613.27539063	2505.19799805
1613.7097168	2472.74389648
1614.1439209	2422.46411133
1614.578125	2360.53637695
1615.01245117	2355.58154297
1615.44665527	2325.19824219
1615.88085938	2293.01464844
1616.31518555	2255.07592773
1616.74938965	2204.20092773
1617.18359375	2185.90405273
1617.61791992	2193.60498047
1618.05212402	2148.70629883
1618.48632813	2111.7253418
1618.9206543	2054.91088867
1619.3548584	2014.25842285
1619.7890625	2002.17089844
1620.2232666	1950.74084473
1620.65759277	1979.06213379
1621.09179688	1925.99414063
1621.52600098	1861.72814941
1621.96032715	1914.46887207
1622.39453125	1829.8104248
1622.82873535	1786.66760254
1623.26306152	1735.94934082
1623.69726563	1729.45605469
1624.13146973	1737.34436035
1624.5657959	1672.99157715
1625	1667.14477539
1625.4342041	1662.26477051
1625.86853027	1645.05883789
1626.30273438	1574.25231934
1626.73693848	1533.34594727
1627.17126465	1507.14855957
1627.60546875	1506.26342773
1628.03967285	1470.49450684
1628.47399902	1477.6229248
1628.90820313	1447.61010742
1629.34240723	1432.51757813
1629.7767334	1419.6784668
1630.2109375	1376.07885742
1630.6451416	1359.19555664
1631.0793457	1336.42492676
1631.51367188	1292.23669434
1631.94787598	1283.77185059
1632.38208008	1234.01391602
1632.81640625	1196.76953125
1633.25061035	1197.87683105
1633.68481445	1153.16967773
1634.11914063	1146.31237793
1634.55334473	1157.1126709
1634.98754883	1119.04602051
1635.421875	1121.83227539
1635.8560791	1123.27453613
1636.2902832	1115.4140625
1636.72460938	1076.66210938
1637.15881348	1039.83044434
1637.59301758	1038.78723145
1638.02734375	984.386901855
1638.46154785	937.690917969
1638.89575195	969.580322266
1639.33007813	887.805297852
1639.76428223	934.379882813
1640.19848633	854.613830566
1640.6328125	871.307189941
1641.0670166	864.794677734
1641.5012207	811.80456543
1641.9354248	809.558410645
1642.36975098	836.712280273
1642.80395508	804.513427734
1643.23815918	809.560302734
1643.67248535	772.795898438
1644.10668945	737.325134277
1644.54089355	723.673950195
1644.97521973	700.855895996
1645.40942383	706.066955566
1645.84362793	698.680419922
1646.2779541	657.06463623
1646.7121582	675.873779297
1647.1463623	649.990356445
1647.58068848	638.691894531
1648.01489258	615.634033203
1648.44909668	592.740234375
1648.88342285	566.991210938
1649.31762695	556.337463379
1649.75183105	560.366638184
1650.18615723	528.417724609
1650.62036133	517.822631836
1651.05456543	537.899963379
1651.4888916	501.922271729
1651.9230957	479.012023926
1652.3572998	472.722137451
1652.79150391	481.576416016
1653.22583008	518.919311523
1653.66003418	470.296142578
1654.09423828	450.900360107
1654.52856445	461.414794922
1654.96276855	435.505340576
1655.39697266	448.351867676
1655.83129883	397.767974854
1656.26550293	388.784393311
1656.69970703	408.781097412
1657.1340332	334.858856201
1657.5682373	366.974121094
1658.00244141	355.798919678
1658.43676758	361.319763184
1658.87097168	371.885620117
1659.30517578	341.735473633
1659.73950195	338.962249756
1660.17370605	343.440307617
1660.60791016	341.892059326
1661.04223633	324.761901855
1661.47644043	286.255889893
1661.91064453	281.149993896
1662.3449707	310.064453125
1662.7791748	275.194122314
1663.21337891	273.821289063
1663.64758301	292.213928223
1664.08190918	262.403930664
1664.51611328	262.712554932
1664.95031738	242.436798096
1665.38464355	228.890716553
1665.81884766	248.564544678
1666.25305176	218.269424438
1666.68737793	207.521575928
1667.12158203	201.529983521
1667.55578613	214.063323975
1667.9901123	234.659759521
1668.42431641	215.365203857
1668.85852051	234.229095459
1669.29284668	184.607940674
1669.72705078	159.467102051
1670.16125488	151.886779785
1670.59558105	165.614074707
1671.02978516	166.691070557
1671.46398926	201.647613525
1671.89831543	196.970108032
1672.33251953	170.203521729
1672.76672363	185.59552002
1673.2010498	140.073852539
1673.63525391	124.224090576
1674.06945801	160.12147522
1674.50366211	154.845504761
1674.93798828	162.776092529
1675.37219238	137.416290283
1675.80639648	140.130889893
1676.24072266	124.411636353
1676.67492676	119.098487854
1677.10913086	109.753013611
1677.54345703	82.2917327881
1677.97766113	99.5932235718
1678.41186523	130.379684448
1678.84619141	121.345436096
1679.28039551	122.878860474
1679.71459961	115.920394897
1680.14892578	117.470039368
1680.58312988	93.4073791504
1681.01733398	86.8837890625
1681.45166016	102.83480072
1681.88586426	72.7376785278
1682.32006836	81.772605896
1682.75439453	82.0957870483
1683.18859863	66.7768096924
1683.62280273	91.2258071899
1684.05712891	59.5496788025
1684.49133301	84.5645980835
1684.92553711	50.9629249573
1685.35974121	75.0497283936
1685.79406738	82.5305328369
1686.22827148	68.6912612915
1686.66247559	93.1436920166
1687.09680176	50.059627533
1687.53100586	90.3998413086
1687.96520996	88.5924835205
1688.39953613	56.484172821
1688.83374023	52.6558036804
1689.26794434	53.5423660278
1689.70227051	64.220916748
1690.13647461	39.5536308289
1690.57067871	35.7367210388
1691.00500488	55.2051353455
1691.43920898	56.5950126648
1691.87341309	64.8276290894
1692.30773926	40.7051239014
1692.74194336	45.2694129944
1693.17614746	57.7620811462
1693.61047363	44.9481315613
1694.04467773	49.8231277466
1694.47888184	75.4533538818
1694.91320801	72.7605209351
1695.34741211	40.2246131897
1695.78161621	50.5451812744
1696.21582031	24.8676376343
1696.65014648	21.4174003601
1697.08435059	59.8951721191
1697.51855469	5.51807641983
1697.95288086	70.2722625732
1698.38708496	28.74127388
1698.82128906	34.3814735413
1699.25561523	54.6443367004
1699.68981934	46.8668403625
1700.12402344	37.5185241699
1700.55834961	28.001531601
1700.99255371	73.9326553345
1701.42675781	78.8512420654
1701.86108398	17.4294300079
1702.29528809	77.2547607422
1702.72949219	76.1839370728
1703.16381836	62.8387985229
1703.59802246	66.9621734619
1704.03222656	47.0128211975
1704.46655273	39.3254394531
1704.90075684	60.0886993408
1705.33496094	44.0274467468
1705.76928711	38.6238327026
1706.20349121	36.0084457397
1706.63769531	54.99010849
1707.07189941	46.24741745
1707.50622559	41.4080200195
1707.94042969	35.419921875
1708.37463379	32.0264930725
1708.80895996	20.1146316528
1709.24316406	36.0469322205
1709.67736816	50.1268081665
1710.11169434	5.40715122223
1710.54589844	36.4297904968
1710.98010254	0.000560969812796
1711.41442871	88.4321060181
1711.84863281	63.0748825073
1712.28283691	32.7923202515
1712.71716309	112.533279419
1713.15136719	69.1257858276
1713.58557129	39.0484962463
1714.01989746	57.5661621094
1714.45410156	55.5385856628
1714.88830566	62.1045570374
1715.32263184	61.5517616272
1715.75683594	45.6672821045
1716.19104004	61.7461395264
1716.62536621	34.2718086243
1717.05957031	46.4732971191
1717.49377441	52.6060600281
1717.92810059	55.7111625671
1718.36230469	58.1563262939
1718.79650879	62.6227607727
1719.23071289	68.7768707275
1719.66503906	50.4751205444
1720.09924316	15.7791309357
1720.53344727	18.3945026398
1720.96777344	31.6313076019
1721.40197754	35.7284393311
1721.83618164	41.4993972778
1722.27050781	29.0618438721
1722.70471191	21.3998336792
1723.13891602	63.8536949158
1723.57324219	60.9483070374
1724.00744629	47.4201965332
1724.44165039	39.9768638611
1724.87597656	67.0708999634
1725.31018066	39.0155258179
1725.74438477	25.0851249695
1726.17871094	71.8958358765
1726.61291504	60.2765541077
1727.04711914	94.8951873779
1727.48144531	79.9513473511
1727.91564941	57.8926277161
1728.34985352	86.9303741455
1728.78417969	92.2060699463
1729.21838379	100.715202332
1729.65258789	77.579246521
1730.08679199	49.7604866028
1730.52111816	96.8432693481
1730.95532227	58.8167686462
1731.38952637	31.0099639893
1731.82385254	62.8118515015
1732.25805664	38.7072639465
1732.69226074	56.0939979553
1733.12658691	49.2252922058
1733.56079102	70.0904159546
1733.99499512	70.6301116943
1734.42932129	85.6517944336
1734.86352539	91.2336425781
1735.29772949	99.3520278931
1735.73205566	86.8592529297
1736.16625977	96.4795455933
1736.60046387	94.4744033813
1737.03479004	88.7464141846
1737.46899414	82.612121582
1737.90319824	57.6821212769
1738.33752441	91.0274429321
1738.77172852	109.725891113
1739.20593262	99.3704833984
1739.64025879	94.7460708618
1740.07446289	70.9622573853
1740.50866699	110.603729248
1740.94287109	71.255317688
1741.37719727	62.0148468018
1741.81140137	70.1164932251
1742.24560547	77.4168777466
1742.67993164	64.9669189453
1743.11413574	101.340194702
1743.54833984	118.682846069
1743.98266602	126.065795898
1744.41687012	85.9200897217
1744.85107422	95.3718261719
1745.28540039	106.734077454
1745.71960449	94.580039978
1746.15380859	87.4425201416
1746.58813477	109.749816895
1747.02233887	94.2343292236
1747.45654297	100.66469574
1747.89086914	101.12689209
1748.32507324	104.161491394
1748.75927734	109.283180237
1749.19360352	89.9626846313
1749.62780762	100.600479126
1750.06201172	96.1736526489
1750.49633789	97.6226119995
1750.93054199	98.6369476318
1751.36474609	78.1473312378
1751.7989502	134.556472778
1752.23327637	109.515686035
1752.66748047	108.221481323
1753.10168457	137.421859741
1753.53601074	103.761772156
1753.97021484	87.9626617432
1754.40441895	121.195869446
1754.83874512	95.274269104
1755.27294922	122.443786621
1755.70715332	109.268295288
1756.14147949	143.212997437
1756.57568359	134.95501709
1757.0098877	107.606552124
1757.44421387	124.462364197
1757.87841797	133.883209229
1758.31262207	154.066726685
1758.74694824	120.463882446
1759.18115234	120.766082764
1759.61535645	141.213378906
1760.04968262	106.619537354
1760.48388672	102.534385681
1760.91809082	148.859603882
1761.35241699	91.2970809937
1761.78662109	123.536369324
1762.2208252	176.516220093
1762.6550293	102.076828003
1763.08935547	131.658340454
1763.52355957	117.981651306
1763.95776367	97.8155288696
1764.39208984	105.938957214
1764.82629395	66.7178878784
1765.26049805	102.669120789
1765.69482422	124.330406189
1766.12902832	105.688354492
1766.56323242	110.764122009
1766.99755859	123.76486969
1767.4317627	156.129425049
1767.8659668	143.707015991
1768.30029297	132.000701904
1768.73449707	131.629013062
1769.16870117	108.240036011
1769.60302734	153.316223145
1770.03723145	123.864906311
1770.47143555	99.7210922241
1770.90576172	156.242736816
1771.33996582	140.470870972
1771.77416992	107.451461792
1772.20849609	170.206954956
1772.6427002	129.056793213
1773.0769043	130.19921875
1773.5111084	161.178543091
1773.94543457	136.205169678
1774.37963867	158.428207397
1774.81384277	147.882293701
1775.24816895	143.356414795
1775.68237305	134.418197632
1776.11657715	120.58808136
1776.55090332	143.036376953
1776.98510742	127.345909119
1777.41931152	126.12789917
1777.8536377	136.008682251
1778.2878418	111.478858948
1778.7220459	149.577850342
1779.15637207	110.100418091
1779.59057617	96.745223999
1780.02478027	127.641014099
1780.45910645	71.3505859375
1780.89331055	117.913970947
1781.32751465	112.967216492
1781.76184082	114.337234497
1782.19604492	103.656898499
1782.63024902	102.263893127
1783.0645752	96.0016784668
1783.4987793	121.796188354
1783.9329834	101.606620789
1784.3671875	81.6433105469
1784.80151367	61.289730072
1785.23571777	80.7755889893
1785.66992188	103.682128906
1786.10424805	87.931854248
1786.53845215	106.853675842
1786.97265625	114.016578674
1787.40698242	79.7702865601
1787.84118652	114.475028992
1788.27539063	57.2231903076
1788.7097168	81.0446395874
1789.1439209	85.2928314209
1789.578125	41.7017288208
1790.01245117	89.4867019653
1790.44665527	66.3767623901
1790.88085938	54.0794792175
1791.31518555	67.7379150391
1791.74938965	57.3628921509
1792.18359375	76.6082305908
1792.61791992	59.8093414307
1793.05212402	52.1670608521
1793.48632813	58.5895652771
1793.9206543	37.8746337891
1794.3548584	63.1040306091
1794.7890625	58.8992767334
1795.2232666	42.4335784912
1795.65759277	83.1682357788
1796.09179688	43.6065063477
1796.52600098	17.5104732513
1796.96032715	44.1539115906
1797.39453125	13.8443403244
1797.82873535	21.704656601
1798.26306152	28.7185535431
1798.69726563	-0.000226343385293
1799.13146973	3.51248955727
1799.5657959	25.0264873505
1800	31.5789241791
