# Supplementary material for: Deep CO2 in the end-Triassic Central Atlantic Magmatic Province
Source: Nat Commun. 2020 Apr 7;11:1670. doi: 10.1038/s41467-020-15325-6 (PMC7138847; doi:10.1038/s41467-020-15325-6)
Supplement: Supplementary file 4 — Source Data 2 [file 41467_2020_15325_MOESM4_ESM.zip › Elemental C/NEW31_S1_InclB_Bubble2_C.txt]

1100	144.733123779
1100.4342041	167.667892456
1100.86853027	216.236358643
1101.30273438	199.437316895
1101.73693848	221.482666016
1102.17126465	207.419723511
1102.60546875	216.914520264
1103.03967285	246.442626953
1103.47399902	200.302352905
1103.90820313	171.252960205
1104.34240723	174.081558228
1104.7767334	168.967819214
1105.2109375	180.039169312
1105.6451416	207.760910034
1106.0793457	211.457015991
1106.51367188	216.041046143
1106.94787598	207.049850464
1107.38208008	186.318130493
1107.81640625	205.967468262
1108.25061035	198.029312134
1108.68481445	159.921157837
1109.11914063	191.66885376
1109.55334473	194.520202637
1109.98754883	190.516433716
1110.421875	168.918060303
1110.8560791	219.95866394
1111.2902832	207.363372803
1111.72460938	225.23274231
1112.15881348	207.305770874
1112.59301758	224.00163269
1113.02734375	234.409683228
1113.46154785	211.076263428
1113.89575195	205.558761597
1114.33007813	201.932373047
1114.76428223	190.741485596
1115.19848633	196.209243774
1115.6328125	185.879837036
1116.0670166	150.032272339
1116.5012207	161.339401245
1116.9354248	189.11517334
1117.36975098	190.948486328
1117.80395508	178.832427979
1118.23815918	175.051452637
1118.67248535	175.078674316
1119.10668945	134.094741821
1119.54089355	157.103302002
1119.97521973	130.630493164
1120.40942383	165.022201538
1120.84362793	163.626342773
1121.2779541	165.952941895
1121.7121582	144.158905029
1122.1463623	112.365600586
1122.58068848	108.019569397
1123.01489258	123.359016418
1123.44909668	128.847351074
1123.88342285	119.097122192
1124.31762695	122.844596863
1124.75183105	141.755813599
1125.18615723	129.450653076
1125.62036133	160.304763794
1126.05456543	134.111404419
1126.4888916	100.052719116
1126.9230957	152.229446411
1127.3572998	104.37890625
1127.79150391	103.832649231
1128.22583008	128.155395508
1128.66003418	130.059204102
1129.09423828	124.492103577
1129.52856445	125.720726013
1129.96276855	124.157821655
1130.39697266	114.406929016
1130.83129883	104.466384888
1131.26550293	70.9054107666
1131.69970703	65.1017303467
1132.1340332	107.053909302
1132.5682373	109.992080688
1133.00244141	73.4367752075
1133.43676758	59.6673278809
1133.87097168	101.565956116
1134.30517578	144.371963501
1134.73950195	66.7714080811
1135.17370605	102.105491638
1135.60791016	84.3232421875
1136.04223633	92.6097412109
1136.47644043	68.1792297363
1136.91064453	82.8254623413
1137.3449707	66.1146392822
1137.7791748	100.279304504
1138.21337891	111.902992249
1138.64758301	52.4090423584
1139.08190918	59.178352356
1139.51611328	80.378036499
1139.95031738	60.2823104858
1140.38464355	48.8917121887
1140.81884766	58.6287193298
1141.25305176	67.6855163574
1141.68737793	70.6451644897
1142.12158203	68.8217468262
1142.55578613	73.5424423218
1142.9901123	56.7558097839
1143.42431641	65.2026672363
1143.85852051	93.3589096069
1144.29284668	89.9762802124
1144.72705078	49.4465065002
1145.16125488	42.6919937134
1145.59558105	48.4523048401
1146.02978516	50.9572715759
1146.46398926	39.4437713623
1146.89831543	53.0073204041
1147.33251953	37.8069496155
1147.76672363	30.8148899078
1148.2010498	30.0907649994
1148.63525391	42.725982666
1149.06945801	49.8275337219
1149.50366211	54.0003890991
1149.93798828	62.1071624756
1150.37219238	43.9123458862
1150.80639648	33.2053070068
1151.24072266	51.4883079529
1151.67492676	66.9069442749
1152.10913086	30.670753479
1152.54345703	73.3803863525
1152.97766113	33.5515480042
1153.41186523	68.9789886475
1153.84619141	27.2826442719
1154.28039551	40.6640129089
1154.71459961	33.3489875793
1155.14892578	-4.97038854519e-010
1155.58312988	38.9904098511
1156.01733398	36.247051239
1156.45166016	47.0238990784
1156.88586426	50.1127700806
1157.32006836	65.8943557739
1157.75439453	53.9954414368
1158.18859863	34.0618438721
1158.62280273	17.6727371216
1159.05712891	6.81648111343
1159.49133301	34.7909927368
1159.92553711	39.3219337463
1160.35974121	14.2466955185
1160.79406738	28.842212677
1161.22827148	57.3854026794
1161.66247559	36.6451416016
1162.09680176	64.1195526123
1162.53100586	48.2078742981
1162.96520996	56.5783882141
1163.39953613	42.739238739
1163.83374023	42.3721160889
1164.26794434	27.9343852997
1164.70227051	59.0101051331
1165.13647461	43.7341003418
1165.57067871	42.7890663147
1166.00500488	73.6487197876
1166.43920898	71.7242507935
1166.87341309	38.63438797
1167.30773926	32.4871330261
1167.74194336	39.729549408
1168.17614746	46.8421974182
1168.61047363	53.5966415405
1169.04467773	49.0661773682
1169.47888184	58.4027404785
1169.91320801	53.0815200806
1170.34741211	26.3908901215
1170.78161621	14.5628700256
1171.21582031	46.4973564148
1171.65014648	61.2708511353
1172.08435059	18.7588882446
1172.51855469	25.434211731
1172.95288086	37.4392433167
1173.38708496	35.6304740906
1173.82128906	56.3541793823
1174.25561523	19.5267124176
1174.68981934	39.6874198914
1175.12402344	58.9171981812
1175.55834961	74.7937850952
1175.99255371	40.9700431824
1176.42675781	1.57057571411
1176.86108398	4.11940526962
1177.29528809	41.28673172
1177.72949219	62.0953483582
1178.16381836	56.1715774536
1178.59802246	28.4798069
1179.03222656	22.6295013428
1179.46655273	73.1969299316
1179.90075684	44.2900352478
1180.33496094	76.8561782837
1180.76928711	77.9708938599
1181.20349121	79.2242965698
1181.63769531	45.9192237854
1182.07189941	6.24822860118e-010
1182.50622559	44.715259552
1182.94042969	82.8079452515
1183.37463379	110.609954834
1183.80895996	88.435333252
1184.24316406	104.514587402
1184.67736816	91.1398086548
1185.11169434	87.6357955933
1185.54589844	76.7579498291
1185.98010254	95.2492828369
1186.41442871	115.040328979
1186.84863281	78.8239746094
1187.28283691	40.8280982971
1187.71716309	46.4514884949
1188.15136719	55.4168243408
1188.58557129	21.046710968
1189.01989746	11.6688957214
1189.45410156	81.7919311523
1189.88830566	100.670570374
1190.32263184	82.9831390381
1190.75683594	72.0047912598
1191.19104004	74.0337295532
1191.62536621	35.9763183594
1192.05957031	48.5559463501
1192.49377441	58.573513031
1192.92810059	38.3064613342
1193.36230469	52.7858085632
1193.79650879	68.2238235474
1194.23071289	26.6507701874
1194.66503906	19.4561653137
1195.09924316	70.2742919922
1195.53344727	76.4050598145
1195.96777344	51.1139678955
1196.40197754	56.2210845947
1196.83618164	32.1767158508
1197.27050781	32.0683784485
1197.70471191	50.3181877136
1198.13891602	64.4042892456
1198.57324219	60.7833404541
1199.00744629	46.6152496338
1199.44165039	51.0275688171
1199.87597656	59.5411682129
1200.31018066	60.9800224304
1200.74438477	59.8618202209
1201.17871094	66.4432678223
1201.61291504	47.3698730469
1202.04711914	62.6493186951
1202.48144531	84.4621353149
1202.91564941	91.7856216431
1203.34985352	58.1604156494
1203.78417969	57.1347312927
1204.21838379	71.6226272583
1204.65258789	45.9621047974
1205.08679199	41.3977928162
1205.52111816	39.7745323181
1205.95532227	95.7595596313
1206.38952637	88.9376983643
1206.82385254	26.9775276184
1207.25805664	40.8175163269
1207.69226074	84.1965560913
1208.12658691	89.576675415
1208.56079102	70.2674331665
1208.99499512	49.7889785767
1209.42932129	61.6416625977
1209.86352539	100.117469788
1210.29772949	103.583473206
1210.73205566	78.8535003662
1211.16625977	84.0330123901
1211.60046387	87.6162796021
1212.03479004	57.4320220947
1212.46899414	57.6206169128
1212.90319824	79.3435592651
1213.33752441	73.0135726929
1213.77172852	92.4609527588
1214.20593262	92.566696167
1214.64025879	96.8743743896
1215.07446289	102.757263184
1215.50866699	77.7853164673
1215.94287109	95.1933822632
1216.37719727	69.366355896
1216.81140137	132.513687134
1217.24560547	116.674819946
1217.67993164	94.40284729
1218.11413574	112.012443542
1218.54833984	123.469802856
1218.98266602	112.068756104
1219.41687012	109.436958313
1219.85107422	114.486412048
1220.28540039	125.347854614
1220.71960449	115.022964478
1221.15380859	110.870277405
1221.58813477	122.076438904
1222.02233887	110.349441528
1222.45654297	102.147163391
1222.89086914	111.632095337
1223.32507324	120.719734192
1223.75927734	135.730529785
1224.19360352	117.188766479
1224.62780762	90.765083313
1225.06201172	117.62122345
1225.49633789	123.47681427
1225.93054199	127.525169373
1226.36474609	98.2454299927
1226.7989502	114.607070923
1227.23327637	121.298461914
1227.66748047	140.001937866
1228.10168457	145.159545898
1228.53601074	158.266265869
1228.97021484	130.688766479
1229.40441895	140.402542114
1229.83874512	134.145004272
1230.27294922	154.578735352
1230.70715332	143.444595337
1231.14147949	142.029571533
1231.57568359	153.349243164
1232.0098877	132.763641357
1232.44421387	146.140060425
1232.87841797	159.508743286
1233.31262207	127.71723938
1233.74694824	119.21685791
1234.18115234	126.978256226
1234.61535645	123.21472168
1235.04968262	150.123153687
1235.48388672	173.56678772
1235.91809082	169.126358032
1236.35241699	138.776809692
1236.78662109	127.681228638
1237.2208252	151.563369751
1237.6550293	148.083129883
1238.08935547	185.351760864
1238.52355957	186.813766479
1238.95776367	200.735168457
1239.39208984	163.126373291
1239.82629395	171.685562134
1240.26049805	158.367950439
1240.69482422	209.961288452
1241.12902832	172.857620239
1241.56323242	214.502868652
1241.99755859	185.471908569
1242.4317627	176.620880127
1242.8659668	183.548553467
1243.30029297	182.676940918
1243.73449707	191.565826416
1244.16870117	207.533935547
1244.60302734	192.029434204
1245.03723145	183.400878906
1245.47143555	208.535385132
1245.90576172	213.833496094
1246.33996582	202.426498413
1246.77416992	214.720779419
1247.20849609	216.433059692
1247.6427002	206.397003174
1248.0769043	213.215789795
1248.5111084	216.873306274
1248.94543457	255.382385254
1249.37963867	262.200500488
1249.81384277	213.650054932
1250.24816895	207.903564453
1250.68237305	252.001022339
1251.11657715	223.895675659
1251.55090332	210.650680542
1251.98510742	213.5965271
1252.41931152	192.301986694
1252.8536377	245.446380615
1253.2878418	214.699111938
1253.7220459	216.427505493
1254.15637207	228.212509155
1254.59057617	248.373901367
1255.02478027	221.702590942
1255.45910645	227.999771118
1255.89331055	200.324188232
1256.32751465	244.224853516
1256.76184082	198.084457397
1257.19604492	219.933959961
1257.63024902	251.663635254
1258.0645752	257.645965576
1258.4987793	262.580078125
1258.9329834	250.184188843
1259.3671875	244.85546875
1259.80151367	247.77986145
1260.23571777	234.01763916
1260.66992188	238.108718872
1261.10424805	243.272491455
1261.53845215	231.799667358
1261.97265625	237.932846069
1262.40698242	232.865524292
1262.84118652	238.888168335
1263.27539063	228.805114746
1263.7097168	252.180252075
1264.1439209	227.802337646
1264.578125	249.029663086
1265.01245117	230.722000122
1265.44665527	166.664932251
1265.88085938	197.403793335
1266.31518555	242.81590271
1266.74938965	232.958831787
1267.18359375	209.030731201
1267.61791992	226.952407837
1268.05212402	278.377593994
1268.48632813	246.668746948
1268.9206543	250.013046265
1269.3548584	270.535888672
1269.7890625	249.500656128
1270.2232666	219.187332153
1270.65759277	225.894424438
1271.09179688	204.524932861
1271.52600098	223.405929565
1271.96032715	221.817108154
1272.39453125	231.181015015
1272.82873535	251.864471436
1273.26306152	252.5859375
1273.69726563	250.006195068
1274.13146973	229.079269409
1274.5657959	228.796783447
1275	241.956985474
1275.4342041	240.286117554
1275.86853027	232.854156494
1276.30273438	222.807281494
1276.73693848	227.952529907
1277.17126465	233.981689453
1277.60546875	247.784835815
1278.03967285	266.405578613
1278.47399902	234.24156189
1278.90820313	200.585159302
1279.34240723	210.119903564
1279.7767334	220.974334717
1280.2109375	248.283676147
1280.6451416	241.434768677
1281.0793457	260.644927979
1281.51367188	251.966522217
1281.94787598	278.391693115
1282.38208008	228.268493652
1282.81640625	210.930328369
1283.25061035	243.837554932
1283.68481445	202.340713501
1284.11914063	253.091049194
1284.55334473	210.623413086
1284.98754883	199.255599976
1285.421875	256.645935059
1285.8560791	225.202850342
1286.2902832	207.629089355
1286.72460938	221.373321533
1287.15881348	254.693756104
1287.59301758	242.257324219
1288.02734375	225.945266724
1288.46154785	234.054626465
1288.89575195	228.232543945
1289.33007813	220.891784668
1289.76428223	225.865020752
1290.19848633	222.110168457
1290.6328125	238.839813232
1291.0670166	230.7315979
1291.5012207	219.160934448
1291.9354248	220.495239258
1292.36975098	223.507888794
1292.80395508	233.457077026
1293.23815918	223.94039917
1293.67248535	218.684082031
1294.10668945	197.094543457
1294.54089355	215.157287598
1294.97521973	246.695495605
1295.40942383	245.109695435
1295.84362793	216.348052979
1296.2779541	236.158050537
1296.7121582	239.299621582
1297.1463623	235.647674561
1297.58068848	219.023910522
1298.01489258	225.57131958
1298.44909668	234.826919556
1298.88342285	214.939804077
1299.31762695	230.181365967
1299.75183105	216.552993774
1300.18615723	211.631759644
1300.62036133	242.396347046
1301.05456543	209.110092163
1301.4888916	189.899124146
1301.9230957	205.742630005
1302.3572998	225.943008423
1302.79150391	218.194351196
1303.22583008	238.992919922
1303.66003418	222.366455078
1304.09423828	226.848098755
1304.52856445	216.281478882
1304.96276855	224.66192627
1305.39697266	228.302062988
1305.83129883	215.190109253
1306.26550293	218.788146973
1306.69970703	200.527709961
1307.1340332	190.364318848
1307.5682373	201.864257813
1308.00244141	206.531387329
1308.43676758	208.453018188
1308.87097168	212.57484436
1309.30517578	200.495452881
1309.73950195	203.875640869
1310.17370605	233.255355835
1310.60791016	245.440673828
1311.04223633	237.557983398
1311.47644043	223.594512939
1311.91064453	205.036727905
1312.3449707	198.876525879
1312.7791748	231.656036377
1313.21337891	254.471862793
1313.64758301	206.304718018
1314.08190918	219.225830078
1314.51611328	259.292449951
1314.95031738	238.245986938
1315.38464355	210.490905762
1315.81884766	246.643295288
1316.25305176	231.46043396
1316.68737793	203.695648193
1317.12158203	246.676742554
1317.55578613	281.571350098
1317.9901123	194.864273071
1318.42431641	244.374252319
1318.85852051	270.765045166
1319.29284668	213.29460144
1319.72705078	255.666976929
1320.16125488	264.496063232
1320.59558105	262.763763428
1321.02978516	269.823974609
1321.46398926	207.228363037
1321.89831543	231.985900879
1322.33251953	306.774719238
1322.76672363	265.094970703
1323.2010498	235.696350098
1323.63525391	225.439117432
1324.06945801	257.781463623
1324.50366211	255.640838623
1324.93798828	218.72567749
1325.37219238	235.786865234
1325.80639648	274.024749756
1326.24072266	294.618743896
1326.67492676	279.33996582
1327.10913086	278.150970459
1327.54345703	278.149597168
1327.97766113	289.5965271
1328.41186523	261.624450684
1328.84619141	272.678649902
1329.28039551	274.828338623
1329.71459961	269.31854248
1330.14892578	297.035949707
1330.58312988	301.065643311
1331.01733398	289.95980835
1331.45166016	277.727874756
1331.88586426	265.3956604
1332.32006836	276.703033447
1332.75439453	294.84967041
1333.18859863	290.660430908
1333.62280273	285.747253418
1334.05712891	308.810302734
1334.49133301	316.977661133
1334.92553711	312.254333496
1335.35974121	296.895751953
1335.79406738	287.844696045
1336.22827148	263.686248779
1336.66247559	288.231628418
1337.09680176	308.054260254
1337.53100586	301.932861328
1337.96520996	289.820220947
1338.39953613	319.70211792
1338.83374023	313.248626709
1339.26794434	253.975296021
1339.70227051	249.840301514
1340.13647461	273.282745361
1340.57067871	284.872406006
1341.00500488	307.125793457
1341.43920898	339.050384521
1341.87341309	292.566986084
1342.30773926	280.389190674
1342.74194336	311.881378174
1343.17614746	302.625274658
1343.61047363	309.428894043
1344.04467773	334.493804932
1344.47888184	283.98425293
1344.91320801	313.241210938
1345.34741211	286.106903076
1345.78161621	306.635192871
1346.21582031	304.342193604
1346.65014648	273.801300049
1347.08435059	303.552246094
1347.51855469	301.898651123
1347.95288086	299.711547852
1348.38708496	339.298706055
1348.82128906	325.618499756
1349.25561523	315.658233643
1349.68981934	306.553741455
1350.12402344	309.561828613
1350.55834961	313.418243408
1350.99255371	306.87677002
1351.42675781	314.891967773
1351.86108398	323.484283447
1352.29528809	332.374511719
1352.72949219	299.033569336
1353.16381836	326.914733887
1353.59802246	326.713470459
1354.03222656	305.669219971
1354.46655273	317.685974121
1354.90075684	324.806793213
1355.33496094	299.530700684
1355.76928711	285.052154541
1356.20349121	307.443115234
1356.63769531	317.451507568
1357.07189941	312.513183594
1357.50622559	306.033325195
1357.94042969	324.764984131
1358.37463379	347.081390381
1358.80895996	316.757385254
1359.24316406	296.033111572
1359.67736816	306.51663208
1360.11169434	309.389068604
1360.54589844	308.281616211
1360.98010254	289.452758789
1361.41442871	282.743560791
1361.84863281	294.739013672
1362.28283691	293.512878418
1362.71716309	306.458587646
1363.15136719	322.228149414
1363.58557129	308.425506592
1364.01989746	291.844512939
1364.45410156	294.689697266
1364.88830566	276.433868408
1365.32263184	297.147491455
1365.75683594	290.269226074
1366.19104004	312.440093994
1366.62536621	316.19909668
1367.05957031	303.227508545
1367.49377441	291.326812744
1367.92810059	271.591644287
1368.36230469	262.9347229
1368.79650879	263.078186035
1369.23071289	281.550842285
1369.66503906	306.47442627
1370.09924316	273.07244873
1370.53344727	293.666900635
1370.96777344	312.698150635
1371.40197754	272.699768066
1371.83618164	282.576721191
1372.27050781	269.258850098
1372.70471191	253.448226929
1373.13891602	280.905517578
1373.57324219	251.094284058
1374.00744629	238.921875
1374.44165039	251.443664551
1374.87597656	218.52456665
1375.31018066	246.69670105
1375.74438477	220.830352783
1376.17871094	257.906921387
1376.61291504	243.190689087
1377.04711914	208.030487061
1377.48144531	217.173538208
1377.91564941	246.622680664
1378.34985352	206.341461182
1378.78417969	231.862289429
1379.21838379	187.978027344
1379.65258789	200.260635376
1380.08679199	216.902984619
1380.52111816	203.728485107
1380.95532227	227.429916382
1381.38952637	205.210571289
1381.82385254	188.298919678
1382.25805664	225.070541382
1382.69226074	211.12991333
1383.12658691	199.127578735
1383.56079102	122.637886047
1383.99499512	147.489639282
1384.42932129	194.886154175
1384.86352539	189.854888916
1385.29772949	183.905792236
1385.73205566	160.454833984
1386.16625977	164.216964722
1386.60046387	182.730957031
1387.03479004	158.451583862
1387.46899414	122.666313171
1387.90319824	149.686859131
1388.33752441	149.630599976
1388.77172852	157.809661865
1389.20593262	139.121444702
1389.64025879	140.751693726
1390.07446289	124.957855225
1390.50866699	128.930038452
1390.94287109	166.175827026
1391.37719727	172.330184937
1391.81140137	153.303848267
1392.24560547	135.182952881
1392.67993164	123.879081726
1393.11413574	141.691650391
1393.54833984	144.670410156
1393.98266602	137.938354492
1394.41687012	138.373779297
1394.85107422	121.164360046
1395.28540039	122.184082031
1395.71960449	132.018249512
1396.15380859	117.617500305
1396.58813477	109.211517334
1397.02233887	112.348022461
1397.45654297	107.945648193
1397.89086914	100.694793701
1398.32507324	105.726417542
1398.75927734	117.66204834
1399.19360352	111.327323914
1399.62780762	90.296081543
1400.06201172	96.4320297241
1400.49633789	107.674339294
1400.93054199	99.4574432373
1401.36474609	106.033233643
1401.7989502	86.0667572021
1402.23327637	85.1353683472
1402.66748047	109.640762329
1403.10168457	86.1019439697
1403.53601074	81.1350860596
1403.97021484	90.6015930176
1404.40441895	85.4145278931
1404.83874512	52.6346206665
1405.27294922	58.9550895691
1405.70715332	65.7296524048
1406.14147949	48.6088867188
1406.57568359	31.3631649017
1407.0098877	39.2172889709
1407.44421387	85.8064727783
1407.87841797	64.1027297974
1408.31262207	54.0103149414
1408.74694824	69.664932251
1409.18115234	77.98853302
1409.61535645	71.0079498291
1410.04968262	57.4557952881
1410.48388672	67.2303543091
1410.91809082	71.0056533813
1411.35241699	30.9254589081
1411.78662109	38.1470794678
1412.2208252	76.5042190552
1412.6550293	56.1555633545
1413.08935547	41.1091346741
1413.52355957	64.9299621582
1413.95776367	63.9707832336
1414.39208984	68.0259933472
1414.82629395	37.5893363953
1415.26049805	20.8240966797
1415.69482422	35.2219352722
1416.12902832	57.9572486877
1416.56323242	44.3769302368
1416.99755859	47.0920219421
1417.4317627	63.333316803
1417.8659668	54.5629348755
1418.30029297	24.0711269379
1418.73449707	52.1878013611
1419.16870117	69.0188827515
1419.60302734	63.4866981506
1420.03723145	26.8095817566
1420.47143555	23.683549881
1420.90576172	40.1974258423
1421.33996582	34.5734634399
1421.77416992	23.2967300415
1422.20849609	55.2026405334
1422.6427002	40.689704895
1423.0769043	42.2969589233
1423.5111084	50.1723442078
1423.94543457	47.2997207642
1424.37963867	27.7265224457
1424.81384277	52.5279121399
1425.24816895	73.7665939331
1425.68237305	76.4277572632
1426.11657715	41.9561920166
1426.55090332	11.3643121719
1426.98510742	69.9236755371
1427.41931152	56.8066139221
1427.8536377	44.8497581482
1428.2878418	68.2458114624
1428.7220459	33.31042099
1429.15637207	41.7388572693
1429.59057617	41.0963783264
1430.02478027	36.2181587219
1430.45910645	32.4191093445
1430.89331055	9.72151184082
1431.32751465	61.0499000549
1431.76184082	27.5487709045
1432.19604492	18.7806949615
1432.63024902	53.6015930176
1433.0645752	18.7340984344
1433.4987793	48.2808113098
1433.9329834	49.8984413147
1434.3671875	34.0347442627
1434.80151367	34.0029220581
1435.23571777	49.6294555664
1435.66992188	59.0783805847
1436.10424805	38.0947799683
1436.53845215	25.0612926483
1436.97265625	54.8021011353
1437.40698242	54.4741668701
1437.84118652	54.796295166
1438.27539063	82.7889709473
1438.7097168	40.0671539307
1439.1439209	69.5300750732
1439.578125	58.1303443909
1440.01245117	38.16847229
1440.44665527	43.9164924622
1440.88085938	53.1678276062
1441.31518555	55.9393081665
1441.74938965	18.8537845612
1442.18359375	45.7894096375
1442.61791992	76.7224807739
1443.05212402	51.7790184021
1443.48632813	43.5730209351
1443.9206543	66.0063171387
1444.3548584	36.3416557312
1444.7890625	86.4422988892
1445.2232666	35.1969070435
1445.65759277	-1.35378286359e-009
1446.09179688	33.4624671936
1446.52600098	36.4368209839
1446.96032715	62.9572219849
1447.39453125	65.6880264282
1447.82873535	49.8750610352
1448.26306152	65.3989181519
1448.69726563	69.9554519653
1449.13146973	55.0019111633
1449.5657959	63.5622024536
1450	61.47133255
1450.4342041	63.3252296448
1450.86853027	42.1248512268
1451.30273438	38.6436767578
1451.73693848	17.1360816956
1452.17126465	30.2065410614
1452.60546875	40.1456222534
1453.03967285	1.1244546175
1453.47399902	51.724067688
1453.90820313	32.697681427
1454.34240723	31.7913703918
1454.7767334	43.2399787903
1455.2109375	58.7171325684
1455.6451416	72.7967910767
1456.0793457	33.7121009827
1456.51367188	32.666179657
1456.94787598	68.1956863403
1457.38208008	63.6924476624
1457.81640625	16.585641861
1458.25061035	27.4131565094
1458.68481445	20.6149120331
1459.11914063	26.9484634399
1459.55334473	34.4438743591
1459.98754883	32.5686607361
1460.421875	31.3203620911
1460.8560791	20.7871513367
1461.2902832	21.4301929474
1461.72460938	23.6808719635
1462.15881348	39.1036720276
1462.59301758	13.6553688049
1463.02734375	49.8715896606
1463.46154785	55.6898727417
1463.89575195	28.0889549255
1464.33007813	46.1472015381
1464.76428223	45.4056510925
1465.19848633	51.7783584595
1465.6328125	40.4147224426
1466.0670166	41.1470489502
1466.5012207	13.0812854767
1466.9354248	33.4840278625
1467.36975098	47.1580085754
1467.80395508	29.606174469
1468.23815918	46.126373291
1468.67248535	40.2447128296
1469.10668945	40.2803153992
1469.54089355	62.8911247253
1469.97521973	26.1511058807
1470.40942383	38.3464164734
1470.84362793	42.2001953125
1471.2779541	20.2168235779
1471.7121582	23.2410488129
1472.1463623	30.5106582642
1472.58068848	25.9465427399
1473.01489258	10.4823122025
1473.44909668	12.3821220398
1473.88342285	15.3175954819
1474.31762695	29.8221969604
1474.75183105	34.7133026123
1475.18615723	32.735294342
1475.62036133	1.31876731757e-009
1476.05456543	9.03305053711
1476.4888916	27.1896648407
1476.9230957	32.0965652466
1477.3572998	23.5633201599
1477.79150391	31.5386581421
1478.22583008	35.1639328003
1478.66003418	28.2709445953
1479.09423828	35.7840042114
1479.52856445	32.950668335
1479.96276855	39.0646514893
1480.39697266	41.6906394958
1480.83129883	35.1118392944
1481.26550293	27.0286998749
1481.69970703	29.3169460297
1482.1340332	33.422870636
1482.5682373	19.2654190063
1483.00244141	13.5843420029
1483.43676758	30.7075176239
1483.87097168	39.2614135742
1484.30517578	6.76434326172
1484.73950195	13.4321241379
1485.17370605	31.2213039398
1485.60791016	44.5974578857
1486.04223633	28.2268486023
1486.47644043	13.0228061676
1486.91064453	26.4762973785
1487.3449707	36.8155975342
1487.7791748	26.7850894928
1488.21337891	35.9824333191
1488.64758301	20.9974689484
1489.08190918	25.0565223694
1489.51611328	22.6095409393
1489.95031738	28.9621906281
1490.38464355	33.6071510315
1490.81884766	22.8185901642
1491.25305176	17.2937736511
1491.68737793	36.079826355
1492.12158203	40.9706878662
1492.55578613	27.0015201569
1492.9901123	20.1171512604
1493.42431641	26.7995071411
1493.85852051	36.3964920044
1494.29284668	36.3380470276
1494.72705078	26.8075084686
1495.16125488	35.5470733643
1495.59558105	51.8502044678
1496.02978516	34.945892334
1496.46398926	17.2848262787
1496.89831543	44.7241973877
1497.33251953	41.7227287292
1497.76672363	30.2499141693
1498.2010498	58.1307106018
1498.63525391	38.2093391418
1499.06945801	13.227268219
1499.50366211	47.0345916748
1499.93798828	32.9303970337
1500.37219238	32.9129524231
1500.80639648	35.8787536621
1501.24072266	52.4352378845
1501.67492676	50.5272026062
1502.10913086	64.3223876953
1502.54345703	39.0305213928
1502.97766113	45.0639343262
1503.41186523	62.6650695801
1503.84619141	72.6999053955
1504.28039551	53.350063324
1504.71459961	57.6177520752
1505.14892578	43.3430709839
1505.58312988	40.7059249878
1506.01733398	45.962436676
1506.45166016	49.3833656311
1506.88586426	78.0985717773
1507.32006836	54.6415176392
1507.75439453	36.0905838013
1508.18859863	48.6080970764
1508.62280273	55.2355728149
1509.05712891	50.5169792175
1509.49133301	79.6971511841
1509.92553711	80.5519943237
1510.35974121	61.2270050049
1510.79406738	68.5830459595
1511.22827148	54.2192077637
1511.66247559	44.4965820313
1512.09680176	60.6908302307
1512.53100586	62.349281311
1512.96520996	44.5979232788
1513.39953613	42.9814529419
1513.83374023	48.5386581421
1514.26794434	67.2629623413
1514.70227051	50.6136131287
1515.13647461	39.2763671875
1515.57067871	61.2531890869
1516.00500488	44.2538223267
1516.43920898	76.9627990723
1516.87341309	70.0151443481
1517.30773926	53.1205940247
1517.74194336	62.7481040955
1518.17614746	27.767326355
1518.61047363	47.1448326111
1519.04467773	48.5851707458
1519.47888184	28.9047679901
1519.91320801	72.7992019653
1520.34741211	75.6944580078
1520.78161621	43.0605278015
1521.21582031	56.9640579224
1521.65014648	49.8887176514
1522.08435059	52.2387542725
1522.51855469	65.6050109863
1522.95288086	56.2738990784
1523.38708496	65.5624923706
1523.82128906	84.8802490234
1524.25561523	75.4349594116
1524.68981934	104.100105286
1525.12402344	81.0744400024
1525.55834961	79.6433944702
1525.99255371	58.8945541382
1526.42675781	59.6055412292
1526.86108398	73.87550354
1527.29528809	85.6218643188
1527.72949219	78.2098846436
1528.16381836	81.2946166992
1528.59802246	83.6870498657
1529.03222656	85.2316894531
1529.46655273	80.2991714478
1529.90075684	78.6760559082
1530.33496094	68.0950317383
1530.76928711	91.8644943237
1531.20349121	83.6535568237
1531.63769531	85.096534729
1532.07189941	80.1555786133
1532.50622559	83.407875061
1532.94042969	83.4705505371
1533.37463379	51.1019287109
1533.80895996	79.4236297607
1534.24316406	90.3252334595
1534.67736816	71.7452468872
1535.11169434	81.6102218628
1535.54589844	103.616127014
1535.98010254	107.248603821
1536.41442871	107.206161499
1536.84863281	96.2507019043
1537.28283691	97.8365936279
1537.71716309	107.743911743
1538.15136719	91.3324432373
1538.58557129	75.1280975342
1539.01989746	87.8257446289
1539.45410156	108.009773254
1539.88830566	95.2278289795
1540.32263184	66.9216079712
1540.75683594	76.7817001343
1541.19104004	102.364295959
1541.62536621	96.7985839844
1542.05957031	101.992683411
1542.49377441	95.7759857178
1542.92810059	96.9544372559
1543.36230469	99.1334228516
1543.79650879	107.103271484
1544.23071289	107.646934509
1544.66503906	98.3462371826
1545.09924316	117.551933289
1545.53344727	109.129043579
1545.96777344	94.9199066162
1546.40197754	99.2029953003
1546.83618164	99.3760528564
1547.27050781	100.799476624
1547.70471191	87.1943740845
1548.13891602	90.8430099487
1548.57324219	101.941467285
1549.00744629	121.329994202
1549.44165039	123.281097412
1549.87597656	130.515762329
1550.31018066	120.977020264
1550.74438477	108.305038452
1551.17871094	92.7403564453
1551.61291504	95.0577697754
1552.04711914	103.329353333
1552.48144531	98.4062194824
1552.91564941	135.01802063
1553.34985352	145.694580078
1553.78417969	124.678123474
1554.21838379	129.229309082
1554.65258789	125.110145569
1555.08679199	153.549636841
1555.52111816	155.687454224
1555.95532227	146.215179443
1556.38952637	160.866256714
1556.82385254	162.862640381
1557.25805664	160.738418579
1557.69226074	192.68699646
1558.12658691	188.4349823
1558.56079102	179.454696655
1558.99499512	140.439300537
1559.42932129	141.047515869
1559.86352539	185.519744873
1560.29772949	175.815246582
1560.73205566	178.808349609
1561.16625977	191.718917847
1561.60046387	183.583862305
1562.03479004	189.310470581
1562.46899414	177.688156128
1562.90319824	217.516571045
1563.33752441	193.009124756
1563.77172852	185.329269409
1564.20593262	177.896514893
1564.64025879	226.623748779
1565.07446289	204.169311523
1565.50866699	233.310821533
1565.94287109	241.85836792
1566.37719727	251.911575317
1566.81140137	219.615386963
1567.24560547	227.747421265
1567.67993164	235.466918945
1568.11413574	241.453460693
1568.54833984	260.341125488
1568.98266602	266.719573975
1569.41687012	266.762268066
1569.85107422	289.631347656
1570.28540039	237.478286743
1570.71960449	289.45916748
1571.15380859	287.607788086
1571.58813477	313.583343506
1572.02233887	318.671630859
1572.45654297	301.234985352
1572.89086914	322.329864502
1573.32507324	325.393188477
1573.75927734	330.023345947
1574.19360352	335.455566406
1574.62780762	332.234375
1575.06201172	365.104919434
1575.49633789	350.073913574
1575.93054199	403.186340332
1576.36474609	352.793365479
1576.7989502	369.102233887
1577.23327637	397.527587891
1577.66748047	398.665496826
1578.10168457	404.851898193
1578.53601074	429.668945313
1578.97021484	424.101593018
1579.40441895	441.338134766
1579.83874512	441.327880859
1580.27294922	430.787200928
1580.70715332	415.503509521
1581.14147949	446.781616211
1581.57568359	461.288085938
1582.0098877	449.970031738
1582.44421387	468.894622803
1582.87841797	486.414764404
1583.31262207	490.319122314
1583.74694824	506.099639893
1584.18115234	520.92010498
1584.61535645	502.264587402
1585.04968262	495.678863525
1585.48388672	518.196533203
1585.91809082	530.139587402
1586.35241699	541.326782227
1586.78662109	540.649780273
1587.2208252	530.034912109
1587.6550293	545.086181641
1588.08935547	575.570007324
1588.52355957	607.698730469
1588.95776367	576.765991211
1589.39208984	613.013366699
1589.82629395	645.731994629
1590.26049805	632.305236816
1590.69482422	662.098083496
1591.12902832	663.176391602
1591.56323242	680.214050293
1591.99755859	710.28314209
1592.4317627	677.675415039
1592.8659668	700.773681641
1593.30029297	707.569091797
1593.73449707	704.595703125
1594.16870117	757.123596191
1594.60302734	762.316467285
1595.03723145	766.226074219
1595.47143555	764.05255127
1595.90576172	765.264160156
1596.33996582	780.554138184
1596.77416992	807.36340332
1597.20849609	818.493896484
1597.6427002	847.47668457
1598.0769043	849.112548828
1598.5111084	853.301635742
1598.94543457	830.20135498
1599.37963867	856.933532715
1599.81384277	869.586364746
1600.24816895	877.90045166
1600.68237305	826.684448242
1601.11657715	867.415283203
1601.55090332	900.387390137
1601.98510742	891.168701172
1602.41931152	856.680786133
1602.8536377	860.236633301
1603.2878418	886.933532715
1603.7220459	885.842102051
1604.15637207	869.672546387
1604.59057617	825.20098877
1605.02478027	837.921508789
1605.45910645	830.509460449
1605.89331055	796.345397949
1606.32751465	781.014343262
1606.76184082	801.249938965
1607.19604492	815.336975098
1607.63024902	816.307250977
1608.0645752	816.988525391
1608.4987793	769.953613281
1608.9329834	743.402526855
1609.3671875	772.719726563
1609.80151367	755.79309082
1610.23571777	730.915344238
1610.66992188	698.104675293
1611.10424805	685.532775879
1611.53845215	689.424804688
1611.97265625	677.785766602
1612.40698242	651.319519043
1612.84118652	645.962036133
1613.27539063	635.310913086
1613.7097168	613.270446777
1614.1439209	595.945251465
1614.578125	600.060424805
1615.01245117	569.15435791
1615.44665527	579.675720215
1615.88085938	546.318115234
1616.31518555	568.104675293
1616.74938965	557.411804199
1617.18359375	525.098388672
1617.61791992	495.660675049
1618.05212402	482.118927002
1618.48632813	515.02722168
1618.9206543	478.829193115
1619.3548584	458.920471191
1619.7890625	436.778686523
1620.2232666	433.550506592
1620.65759277	395.239685059
1621.09179688	438.624145508
1621.52600098	402.071166992
1621.96032715	400.520233154
1622.39453125	396.868438721
1622.82873535	336.127044678
1623.26306152	346.264923096
1623.69726563	315.080688477
1624.13146973	340.844238281
1624.5657959	304.775085449
1625	309.031066895
1625.4342041	294.525299072
1625.86853027	279.302825928
1626.30273438	260.033843994
1626.73693848	265.59588623
1627.17126465	264.456787109
1627.60546875	252.678695679
1628.03967285	224.875869751
1628.47399902	219.808685303
1628.90820313	221.054107666
1629.34240723	230.822647095
1629.7767334	248.685211182
1630.2109375	207.286865234
1630.6451416	195.257583618
1631.0793457	210.875915527
1631.51367188	216.884140015
1631.94787598	211.040618896
1632.38208008	193.426239014
1632.81640625	190.679504395
1633.25061035	176.857376099
1633.68481445	172.301727295
1634.11914063	182.168640137
1634.55334473	179.195236206
1634.98754883	199.461929321
1635.421875	162.120651245
1635.8560791	164.98664856
1636.2902832	172.99798584
1636.72460938	160.805633545
1637.15881348	152.135238647
1637.59301758	167.46270752
1638.02734375	149.350387573
1638.46154785	211.113983154
1638.89575195	172.878372192
1639.33007813	126.217102051
1639.76428223	149.53062439
1640.19848633	120.760910034
1640.6328125	131.88168335
1641.0670166	145.208435059
1641.5012207	98.253692627
1641.9354248	148.983032227
1642.36975098	162.768112183
1642.80395508	117.094329834
1643.23815918	96.0174560547
1643.67248535	83.3095397949
1644.10668945	151.0677948
1644.54089355	137.056716919
1644.97521973	138.01612854
1645.40942383	81.734916687
1645.84362793	121.976829529
1646.2779541	142.145507813
1646.7121582	135.116760254
1647.1463623	113.024917603
1647.58068848	102.863250732
1648.01489258	105.868133545
1648.44909668	94.8355560303
1648.88342285	117.677940369
1649.31762695	134.8855896
1649.75183105	114.324790955
1650.18615723	119.677520752
1650.62036133	108.165008545
1651.05456543	100.902832031
1651.4888916	84.7877960205
1651.9230957	97.2325515747
1652.3572998	98.6029129028
1652.79150391	90.3471069336
1653.22583008	99.6864089966
1653.66003418	84.8906478882
1654.09423828	86.003364563
1654.52856445	104.994857788
1654.96276855	125.659614563
1655.39697266	112.199874878
1655.83129883	13.9333324432
1656.26550293	99.0102005005
1656.69970703	84.2872467041
1657.1340332	48.7474632263
1657.5682373	70.103553772
1658.00244141	78.3177566528
1658.43676758	106.487564087
1658.87097168	90.763671875
1659.30517578	104.469398499
1659.73950195	97.6407165527
1660.17370605	98.7610855103
1660.60791016	65.2236480713
1661.04223633	115.714759827
1661.47644043	88.4735031128
1661.91064453	81.2484817505
1662.3449707	97.21043396
1662.7791748	88.0994110107
1663.21337891	80.9816589355
1663.64758301	96.0136489868
1664.08190918	90.2474822998
1664.51611328	75.5862731934
1664.95031738	77.7371444702
1665.38464355	89.6252288818
1665.81884766	69.6263046265
1666.25305176	81.5636978149
1666.68737793	82.5642089844
1667.12158203	63.9359817505
1667.55578613	91.1942443848
1667.9901123	87.7983016968
1668.42431641	24.7750720978
1668.85852051	72.8817062378
1669.29284668	82.0977859497
1669.72705078	91.8217926025
1670.16125488	92.0997161865
1670.59558105	102.55443573
1671.02978516	44.2448501587
1671.46398926	73.5101394653
1671.89831543	83.7363815308
1672.33251953	87.8821182251
1672.76672363	81.1183319092
1673.2010498	86.8284072876
1673.63525391	84.1759719849
1674.06945801	70.4069519043
1674.50366211	85.2271499634
1674.93798828	107.897636414
1675.37219238	66.6579589844
1675.80639648	76.9840393066
1676.24072266	70.3708190918
1676.67492676	68.0722732544
1677.10913086	43.2149353027
1677.54345703	54.1851158142
1677.97766113	67.2804794312
1678.41186523	62.0313835144
1678.84619141	82.9823379517
1679.28039551	76.4046325684
1679.71459961	56.3750152588
1680.14892578	59.2309608459
1680.58312988	75.4598312378
1681.01733398	66.3410110474
1681.45166016	70.6084518433
1681.88586426	86.6677322388
1682.32006836	72.3636627197
1682.75439453	59.8276634216
1683.18859863	67.5471038818
1683.62280273	52.1414337158
1684.05712891	55.8421783447
1684.49133301	61.1140060425
1684.92553711	74.4416046143
1685.35974121	72.115737915
1685.79406738	87.4453201294
1686.22827148	72.5888519287
1686.66247559	55.074005127
1687.09680176	83.3588562012
1687.53100586	53.9207687378
1687.96520996	71.5994186401
1688.39953613	75.979095459
1688.83374023	71.8521118164
1689.26794434	53.2422142029
1689.70227051	81.7095413208
1690.13647461	66.7749099731
1690.57067871	39.556060791
1691.00500488	48.1612281799
1691.43920898	80.5064926147
1691.87341309	87.1492919922
1692.30773926	64.5880050659
1692.74194336	59.0651130676
1693.17614746	70.6561355591
1693.61047363	69.4277954102
1694.04467773	66.2214660645
1694.47888184	56.651473999
1694.91320801	63.8590049744
1695.34741211	70.3116607666
1695.78161621	75.5602874756
1696.21582031	70.600730896
1696.65014648	97.733833313
1697.08435059	98.9171829224
1697.51855469	81.3779067993
1697.95288086	48.9022026062
1698.38708496	43.597568512
1698.82128906	33.5126533508
1699.25561523	62.1726646423
1699.68981934	75.9717330933
1700.12402344	36.0969238281
1700.55834961	70.5033874512
1700.99255371	49.9014053345
1701.42675781	80.7021789551
1701.86108398	68.8032226563
1702.29528809	61.421913147
1702.72949219	42.6300888062
1703.16381836	35.9390335083
1703.59802246	72.8962020874
1704.03222656	75.3424758911
1704.46655273	67.1707382202
1704.90075684	72.0326843262
1705.33496094	49.5626449585
1705.76928711	38.0343742371
1706.20349121	45.1779327393
1706.63769531	47.6552467346
1707.07189941	44.9401779175
1707.50622559	45.8780021667
1707.94042969	51.0169029236
1708.37463379	48.9516677856
1708.80895996	57.4335708618
1709.24316406	71.0371704102
1709.67736816	47.8572463989
1710.11169434	77.1826705933
1710.54589844	99.378288269
1710.98010254	81.2285842896
1711.41442871	60.5377922058
1711.84863281	60.2716026306
1712.28283691	62.2916374207
1712.71716309	99.6531219482
1713.15136719	28.732131958
1713.58557129	59.1786231995
1714.01989746	90.5944595337
1714.45410156	48.4306602478
1714.88830566	30.5478744507
1715.32263184	75.6170578003
1715.75683594	59.6275596619
1716.19104004	61.4336891174
1716.62536621	53.6380310059
1717.05957031	53.6137313843
1717.49377441	60.5439529419
1717.92810059	52.8862571716
1718.36230469	82.2867507935
1718.79650879	55.2496299744
1719.23071289	75.7402114868
1719.66503906	85.4289550781
1720.09924316	24.1592292786
1720.53344727	18.5424118042
1720.96777344	38.1564216614
1721.40197754	45.2123146057
1721.83618164	99.3307418823
1722.27050781	8.82863521576
1722.70471191	48.026424408
1723.13891602	56.971031189
1723.57324219	51.4747467041
1724.00744629	38.9048805237
1724.44165039	-1.67801772477e-010
1724.87597656	9.30579566956
1725.31018066	82.0172119141
1725.74438477	66.4702377319
1726.17871094	41.0645484924
1726.61291504	70.7495040894
1727.04711914	72.6406173706
1727.48144531	57.6041297913
1727.91564941	26.1206436157
1728.34985352	38.8479042053
1728.78417969	46.6626586914
1729.21838379	18.4405269623
1729.65258789	66.9037094116
1730.08679199	65.378112793
1730.52111816	66.002456665
1730.95532227	61.8308105469
1731.38952637	65.9608764648
1731.82385254	66.3648529053
1732.25805664	66.3617172241
1732.69226074	56.1949081421
1733.12658691	36.6117782593
1733.56079102	66.618560791
1733.99499512	57.0981063843
1734.42932129	24.8790454865
1734.86352539	26.1163158417
1735.29772949	80.6138916016
1735.73205566	79.8613052368
1736.16625977	61.4983520508
1736.60046387	51.2884788513
1737.03479004	70.7212142944
1737.46899414	79.7449569702
1737.90319824	71.6089859009
1738.33752441	71.1033706665
1738.77172852	80.2097015381
1739.20593262	60.6492004395
1739.64025879	42.9226112366
1740.07446289	67.3902053833
1740.50866699	67.6874923706
1740.94287109	79.4055252075
1741.37719727	47.9405632019
1741.81140137	52.775428772
1742.24560547	50.9308929443
1742.67993164	72.5925140381
1743.11413574	64.0260925293
1743.54833984	23.4088764191
1743.98266602	43.3392715454
1744.41687012	55.5796546936
1744.85107422	33.910068512
1745.28540039	60.7509307861
1745.71960449	80.6741943359
1746.15380859	75.1395874023
1746.58813477	56.4159126282
1747.02233887	79.5553512573
1747.45654297	74.1309127808
1747.89086914	64.2302398682
1748.32507324	83.6023025513
1748.75927734	41.367225647
1749.19360352	18.4288082123
1749.62780762	26.0277233124
1750.06201172	64.6642227173
1750.49633789	53.7550392151
1750.93054199	71.4766464233
1751.36474609	76.4835891724
1751.7989502	77.3568954468
1752.23327637	53.5445556641
1752.66748047	41.5914573669
1753.10168457	80.2424697876
1753.53601074	59.068862915
1753.97021484	77.2905807495
1754.40441895	71.0826568604
1754.83874512	64.8354644775
1755.27294922	42.1656684875
1755.70715332	34.4236068726
1756.14147949	61.1124305725
1756.57568359	81.048034668
1757.0098877	58.3961791992
1757.44421387	56.96641922
1757.87841797	61.9281578064
1758.31262207	45.1121940613
1758.74694824	52.582233429
1759.18115234	61.2391281128
1759.61535645	44.848739624
1760.04968262	41.2276878357
1760.48388672	54.0449104309
1760.91809082	48.1878356934
1761.35241699	35.7582473755
1761.78662109	39.1474914551
1762.2208252	67.2517852783
1762.6550293	58.3941116333
1763.08935547	73.4987564087
1763.52355957	87.5615615845
1763.95776367	46.6965255737
1764.39208984	47.7473602295
1764.82629395	43.0514755249
1765.26049805	53.1916007996
1765.69482422	19.1369400024
1766.12902832	20.0042057037
1766.56323242	58.8006858826
1766.99755859	57.3776664734
1767.4317627	78.4985809326
1767.8659668	81.7139434814
1768.30029297	73.0520248413
1768.73449707	42.9713401794
1769.16870117	68.9432907104
1769.60302734	39.8391723633
1770.03723145	84.5371780396
1770.47143555	40.1085624695
1770.90576172	79.2598190308
1771.33996582	70.0854644775
1771.77416992	54.0964355469
1772.20849609	35.3610420227
1772.6427002	10.7174606323
1773.0769043	28.7589035034
1773.5111084	61.7338829041
1773.94543457	68.26612854
1774.37963867	14.5346364975
1774.81384277	54.7539558411
1775.24816895	67.1276473999
1775.68237305	68.4675216675
1776.11657715	59.7046813965
1776.55090332	55.9213409424
1776.98510742	54.5765380859
1777.41931152	28.0461959839
1777.8536377	46.0682868958
1778.2878418	49.4890632629
1778.7220459	40.3465499878
1779.15637207	45.223197937
1779.59057617	34.8615112305
1780.02478027	57.8175773621
1780.45910645	34.04347229
1780.89331055	32.5653953552
1781.32751465	25.6449985504
1781.76184082	16.7365512848
1782.19604492	38.7537117004
1782.63024902	35.3563156128
1783.0645752	22.1624565125
1783.4987793	60.0232925415
1783.9329834	50.1606750488
1784.3671875	29.155878067
1784.80151367	47.7324523926
1785.23571777	43.8941612244
1785.66992188	58.0947799683
1786.10424805	46.5378341675
1786.53845215	60.0005302429
1786.97265625	51.1907920837
1787.40698242	35.3223953247
1787.84118652	60.5578079224
1788.27539063	32.8757019043
1788.7097168	40.4900894165
1789.1439209	27.1254577637
1789.578125	68.4018325806
1790.01245117	21.6277160645
1790.44665527	21.6384315491
1790.88085938	62.8633308411
1791.31518555	45.7688598633
1791.74938965	34.1720542908
1792.18359375	45.2302818298
1792.61791992	50.4248809814
1793.05212402	38.9657096863
1793.48632813	24.4410476685
1793.9206543	25.9249973297
1794.3548584	41.0681037903
1794.7890625	58.5370063782
1795.2232666	25.3895435333
1795.65759277	39.5413665771
1796.09179688	5.30636310577
1796.52600098	42.0508728027
1796.96032715	25.9849758148
1797.39453125	12.2021074295
1797.82873535	7.63975549489e-011
1798.26306152	7.42369413376
1798.69726563	18.5258598328
1799.13146973	27.8056373596
1799.5657959	47.7177352905
1800	54.1200065613
