# Supplementary material for: Deep CO2 in the end-Triassic Central Atlantic Magmatic Province
Source: Nat Commun. 2020 Apr 7;11:1670. doi: 10.1038/s41467-020-15325-6 (PMC7138847; doi:10.1038/s41467-020-15325-6)
Supplement: Supplementary file 4 — Source Data 2 [file 41467_2020_15325_MOESM4_ESM.zip › Elemental C/NEW31_S2_5Px_Incl1_Bubble2_C.txt]

1100	-0.324661314487
1100.4342041	115.82119751
1100.86853027	100.824111938
1101.30273438	155.804229736
1101.73693848	153.220550537
1102.17126465	136.696990967
1102.60546875	124.996482849
1103.03967285	129.668731689
1103.47399902	130.074859619
1103.90820313	132.98677063
1104.34240723	141.282196045
1104.7767334	134.726455688
1105.2109375	136.134597778
1105.6451416	151.738769531
1106.0793457	153.928268433
1106.51367188	160.987838745
1106.94787598	177.92414856
1107.38208008	181.848129272
1107.81640625	222.124465942
1108.25061035	218.964126587
1108.68481445	200.273834229
1109.11914063	232.486557007
1109.55334473	176.811477661
1109.98754883	198.14251709
1110.421875	187.424285889
1110.8560791	224.264556885
1111.2902832	217.495651245
1111.72460938	247.207580566
1112.15881348	257.004394531
1112.59301758	316.255401611
1113.02734375	299.347442627
1113.46154785	310.987243652
1113.89575195	329.643676758
1114.33007813	298.951446533
1114.76428223	287.427093506
1115.19848633	274.075469971
1115.6328125	250.118179321
1116.0670166	274.321868896
1116.5012207	309.756744385
1116.9354248	276.222290039
1117.36975098	272.674316406
1117.80395508	283.419708252
1118.23815918	254.720977783
1118.67248535	201.408920288
1119.10668945	268.553192139
1119.54089355	300.648712158
1119.97521973	277.916748047
1120.40942383	290.254364014
1120.84362793	259.676757813
1121.2779541	250.961898804
1121.7121582	275.577178955
1122.1463623	265.367919922
1122.58068848	255.875579834
1123.01489258	269.382202148
1123.44909668	253.322875977
1123.88342285	241.835632324
1124.31762695	251.886276245
1124.75183105	278.855102539
1125.18615723	273.182830811
1125.62036133	243.43107605
1126.05456543	304.990814209
1126.4888916	366.262664795
1126.9230957	286.778076172
1127.3572998	316.155517578
1127.79150391	262.400390625
1128.22583008	275.663269043
1128.66003418	276.242340088
1129.09423828	278.23059082
1129.52856445	278.796051025
1129.96276855	278.813262939
1130.39697266	300.386779785
1130.83129883	299.463897705
1131.26550293	279.277679443
1131.69970703	264.746124268
1132.1340332	255.624038696
1132.5682373	307.169036865
1133.00244141	276.639801025
1133.43676758	295.7628479
1133.87097168	273.54196167
1134.30517578	180.499465942
1134.73950195	225.408615112
1135.17370605	254.338775635
1135.60791016	239.533889771
1136.04223633	267.913635254
1136.47644043	235.050415039
1136.91064453	158.136367798
1137.3449707	156.984634399
1137.7791748	184.608169556
1138.21337891	182.41192627
1138.64758301	176.310501099
1139.08190918	142.097457886
1139.51611328	125.830749512
1139.95031738	154.509033203
1140.38464355	137.654342651
1140.81884766	100.052284241
1141.25305176	114.226829529
1141.68737793	91.3454666138
1142.12158203	94.8403778076
1142.55578613	83.8917388916
1142.9901123	21.9531078339
1143.42431641	122.121810913
1143.85852051	28.0037498474
1144.29284668	83.7604293823
1144.72705078	113.718757629
1145.16125488	80.2707290649
1145.59558105	85.0377502441
1146.02978516	67.3272857666
1146.46398926	16.4609699249
1146.89831543	41.3531188965
1147.33251953	55.4021224976
1147.76672363	63.317237854
1148.2010498	50.6650848389
1148.63525391	39.9681663513
1149.06945801	25.8009185791
1149.50366211	13.0368728638
1149.93798828	47.835357666
1150.37219238	-51.9939079285
1150.80639648	20.4086055756
1151.24072266	55.443397522
1151.67492676	17.1966266632
1152.10913086	45.5404777527
1152.54345703	49.5931739807
1152.97766113	-12.2709589005
1153.41186523	17.0243186951
1153.84619141	-11.1869983673
1154.28039551	64.8366851807
1154.71459961	85.9352264404
1155.14892578	6.47285747528
1155.58312988	5.66389942169
1156.01733398	79.4214172363
1156.45166016	50.152557373
1156.88586426	32.8236732483
1157.32006836	40.3702430725
1157.75439453	67.2452774048
1158.18859863	89.8517074585
1158.62280273	42.6933441162
1159.05712891	58.6694412231
1159.49133301	93.9369049072
1159.92553711	70.5913009644
1160.35974121	69.4875564575
1160.79406738	65.7768325806
1161.22827148	56.7313690186
1161.66247559	49.8197021484
1162.09680176	50.0005836487
1162.53100586	55.7914161682
1162.96520996	122.734931946
1163.39953613	53.3826179504
1163.83374023	94.2841567993
1164.26794434	75.9793243408
1164.70227051	49.3545150757
1165.13647461	116.388198853
1165.57067871	136.356430054
1166.00500488	117.198318481
1166.43920898	72.7165985107
1166.87341309	60.9656066895
1167.30773926	90.6490707397
1167.74194336	117.068809509
1168.17614746	120.046691895
1168.61047363	97.4182662964
1169.04467773	121.160186768
1169.47888184	71.0435256958
1169.91320801	89.3100357056
1170.34741211	119.056549072
1170.78161621	113.644927979
1171.21582031	76.7953033447
1171.65014648	93.640007019
1172.08435059	113.303276062
1172.51855469	116.001426697
1172.95288086	128.206604004
1173.38708496	108.240364075
1173.82128906	106.023086548
1174.25561523	158.804244995
1174.68981934	114.213027954
1175.12402344	146.264541626
1175.55834961	147.151580811
1175.99255371	146.710403442
1176.42675781	181.154342651
1176.86108398	173.012084961
1177.29528809	170.176589966
1177.72949219	213.510559082
1178.16381836	225.401062012
1178.59802246	207.205947876
1179.03222656	194.778106689
1179.46655273	240.274154663
1179.90075684	269.27456665
1180.33496094	276.866668701
1180.76928711	268.667907715
1181.20349121	223.57232666
1181.63769531	218.120285034
1182.07189941	220.858078003
1182.50622559	225.187332153
1182.94042969	252.829284668
1183.37463379	358.954162598
1183.80895996	367.938140869
1184.24316406	358.594360352
1184.67736816	343.327331543
1185.11169434	333.489868164
1185.54589844	275.183105469
1185.98010254	308.522521973
1186.41442871	375.962493896
1186.84863281	399.705718994
1187.28283691	374.323760986
1187.71716309	350.715270996
1188.15136719	333.492126465
1188.58557129	283.592132568
1189.01989746	354.071105957
1189.45410156	348.208984375
1189.88830566	321.681732178
1190.32263184	408.280609131
1190.75683594	378.174163818
1191.19104004	474.986663818
1191.62536621	366.589324951
1192.05957031	367.107849121
1192.49377441	362.369567871
1192.92810059	322.957580566
1193.36230469	364.574798584
1193.79650879	342.021148682
1194.23071289	390.430755615
1194.66503906	444.530303955
1195.09924316	440.393768311
1195.53344727	417.121856689
1195.96777344	408.352386475
1196.40197754	432.261871338
1196.83618164	462.698059082
1197.27050781	435.706054688
1197.70471191	392.365600586
1198.13891602	429.186676025
1198.57324219	465.736694336
1199.00744629	421.461700439
1199.44165039	406.345275879
1199.87597656	400.765350342
1200.31018066	428.957122803
1200.74438477	475.507537842
1201.17871094	413.159881592
1201.61291504	475.432495117
1202.04711914	481.434783936
1202.48144531	507.031158447
1202.91564941	573.045532227
1203.34985352	547.842346191
1203.78417969	551.722351074
1204.21838379	536.93927002
1204.65258789	571.886779785
1205.08679199	639.483032227
1205.52111816	618.419616699
1205.95532227	686.890563965
1206.38952637	692.097167969
1206.82385254	691.834411621
1207.25805664	701.235778809
1207.69226074	701.189086914
1208.12658691	695.613342285
1208.56079102	680.324707031
1208.99499512	660.672851563
1209.42932129	663.664672852
1209.86352539	694.197387695
1210.29772949	740.892150879
1210.73205566	793.88861084
1211.16625977	784.694396973
1211.60046387	801.017578125
1212.03479004	893.020263672
1212.46899414	885.785217285
1212.90319824	853.29888916
1213.33752441	861.649108887
1213.77172852	941.117980957
1214.20593262	987.909484863
1214.64025879	1061.00036621
1215.07446289	1024.9654541
1215.50866699	1001.9387207
1215.94287109	1001.96228027
1216.37719727	1037.72180176
1216.81140137	996.52557373
1217.24560547	1042.35510254
1217.67993164	1057.08642578
1218.11413574	1029.66638184
1218.54833984	1103.81201172
1218.98266602	1122.08972168
1219.41687012	1213.34289551
1219.85107422	1295.50805664
1220.28540039	1280.04345703
1220.71960449	1292.70153809
1221.15380859	1337.5604248
1221.58813477	1373.75219727
1222.02233887	1395.60546875
1222.45654297	1478.47485352
1222.89086914	1465.02734375
1223.32507324	1500.63574219
1223.75927734	1469.19152832
1224.19360352	1551.28869629
1224.62780762	1621.77246094
1225.06201172	1676.76403809
1225.49633789	1748.18432617
1225.93054199	1644.3347168
1226.36474609	1638.09130859
1226.7989502	1698.02062988
1227.23327637	1717.37963867
1227.66748047	1834.23925781
1228.10168457	1889.91296387
1228.53601074	1918.91357422
1228.97021484	1986.8001709
1229.40441895	2004.66760254
1229.83874512	2026.6204834
1230.27294922	2127.29199219
1230.70715332	2122.01342773
1231.14147949	2112.40087891
1231.57568359	2151.83789063
1232.0098877	2238.4074707
1232.44421387	2285.97387695
1232.87841797	2282.26611328
1233.31262207	2320.04907227
1233.74694824	2330.73754883
1234.18115234	2385.95751953
1234.61535645	2534.3659668
1235.04968262	2569.14746094
1235.48388672	2596.2265625
1235.91809082	2639.93798828
1236.35241699	2704.7578125
1236.78662109	2711.6394043
1237.2208252	2854.94116211
1237.6550293	2919.69848633
1238.08935547	2911.39501953
1238.52355957	3056.26733398
1238.95776367	3130.40454102
1239.39208984	3182.33496094
1239.82629395	3213.91650391
1240.26049805	3384.74389648
1240.69482422	3410.90600586
1241.12902832	3514.53637695
1241.56323242	3491.25878906
1241.99755859	3587.22680664
1242.4317627	3717.42504883
1242.8659668	3786.19677734
1243.30029297	3822.55639648
1243.73449707	3882.75024414
1244.16870117	3948.04931641
1244.60302734	4054.59716797
1245.03723145	4115.04980469
1245.47143555	4124.33105469
1245.90576172	4229.13720703
1246.33996582	4329.47998047
1246.77416992	4351.55175781
1247.20849609	4420.85009766
1247.6427002	4475.82617188
1248.0769043	4560.63720703
1248.5111084	4654.32470703
1248.94543457	4670.76513672
1249.37963867	4702.55761719
1249.81384277	4714.53369141
1250.24816895	4815.60058594
1250.68237305	4907.84082031
1251.11657715	4841.79052734
1251.55090332	5088.19677734
1251.98510742	5061.51708984
1252.41931152	5029.22265625
1252.8536377	5095.65966797
1253.2878418	5196.38183594
1253.7220459	5203.52294922
1254.15637207	5230.84716797
1254.59057617	5199.34960938
1255.02478027	5251.14111328
1255.45910645	5252.90429688
1255.89331055	5243.37988281
1256.32751465	5322.20361328
1256.76184082	5339.28320313
1257.19604492	5365.65087891
1257.63024902	5331.57666016
1258.0645752	5378.37402344
1258.4987793	5484.66699219
1258.9329834	5495.36425781
1259.3671875	5512.72119141
1259.80151367	5557.46728516
1260.23571777	5555.08349609
1260.66992188	5563.44970703
1261.10424805	5597.13378906
1261.53845215	5623.87011719
1261.97265625	5628.21972656
1262.40698242	5661.28613281
1262.84118652	5768.82080078
1263.27539063	5751.31542969
1263.7097168	5756.25585938
1264.1439209	5796.71142578
1264.578125	5855.09033203
1265.01245117	5864.24951172
1265.44665527	5884.33496094
1265.88085938	5839.9765625
1266.31518555	5836.52978516
1266.74938965	5898.34130859
1267.18359375	5937.36376953
1267.61791992	5987.13232422
1268.05212402	5953.49951172
1268.48632813	5983.83007813
1268.9206543	6022.55517578
1269.3548584	6072.31298828
1269.7890625	6068.00976563
1270.2232666	6089.60351563
1270.65759277	6039.95800781
1271.09179688	6023.07763672
1271.52600098	6038.65820313
1271.96032715	6085.92675781
1272.39453125	6127.94970703
1272.82873535	6113.13085938
1273.26306152	6086.73730469
1273.69726563	6038.10400391
1274.13146973	5977.2890625
1274.5657959	5992.37451172
1275	6052.28125
1275.4342041	6070.20410156
1275.86853027	6041.90087891
1276.30273438	5985.55566406
1276.73693848	5934.81054688
1277.17126465	5964.73242188
1277.60546875	6036.63232422
1278.03967285	6009.85205078
1278.47399902	6016.36328125
1278.90820313	5938.43701172
1279.34240723	5931.30126953
1279.7767334	5966.31542969
1280.2109375	5940.77294922
1280.6451416	5905.96630859
1281.0793457	5941.88867188
1281.51367188	5873.78320313
1281.94787598	5860.74658203
1282.38208008	5860.19482422
1282.81640625	5975.2265625
1283.25061035	5911.94726563
1283.68481445	5945.96289063
1284.11914063	6039.14306641
1284.55334473	6051.42626953
1284.98754883	6069.55371094
1285.421875	6059.94921875
1285.8560791	6091.14306641
1286.2902832	6078.20703125
1286.72460938	6063.41113281
1287.15881348	6047.75488281
1287.59301758	6027.58056641
1288.02734375	6011.55224609
1288.46154785	5958.453125
1288.89575195	5937.80126953
1289.33007813	5910.23242188
1289.76428223	5862.13085938
1290.19848633	5823.01953125
1290.6328125	5772.60693359
1291.0670166	5709.40380859
1291.5012207	5638.38232422
1291.9354248	5599.96435547
1292.36975098	5545.30273438
1292.80395508	5454.67871094
1293.23815918	5407.07080078
1293.67248535	5276.05126953
1294.10668945	5232.93066406
1294.54089355	5204.47460938
1294.97521973	5141.88867188
1295.40942383	5068.47363281
1295.84362793	5044.03027344
1296.2779541	5003.52490234
1296.7121582	5012.05615234
1297.1463623	4858.60986328
1297.58068848	4803.83056641
1298.01489258	4834.87890625
1298.44909668	4714.74658203
1298.88342285	4782.29150391
1299.31762695	4727.15478516
1299.75183105	4649.69873047
1300.18615723	4551.07617188
1300.62036133	4466.37353516
1301.05456543	4499.60986328
1301.4888916	4460.14648438
1301.9230957	4473.45068359
1302.3572998	4460.82324219
1302.79150391	4440.37744141
1303.22583008	4523.79296875
1303.66003418	4508.56933594
1304.09423828	4438.98486328
1304.52856445	4489.70361328
1304.96276855	4462.30712891
1305.39697266	4429.35400391
1305.83129883	4440.15722656
1306.26550293	4418.43115234
1306.69970703	4395.07714844
1307.1340332	4373.29541016
1307.5682373	4386.23730469
1308.00244141	4406.45068359
1308.43676758	4358.60058594
1308.87097168	4336.45410156
1309.30517578	4353.74560547
1309.73950195	4353.57324219
1310.17370605	4408.17138672
1310.60791016	4450.04736328
1311.04223633	4437.49267578
1311.47644043	4460.20605469
1311.91064453	4465.10205078
1312.3449707	4477.20068359
1312.7791748	4543.49560547
1313.21337891	4576.8984375
1313.64758301	4593.98046875
1314.08190918	4557.85644531
1314.51611328	4607.57519531
1314.95031738	4643.87939453
1315.38464355	4588.36621094
1315.81884766	4618.14941406
1316.25305176	4657.01953125
1316.68737793	4713.94628906
1317.12158203	4728.10205078
1317.55578613	4847.23779297
1317.9901123	4829.19189453
1318.42431641	4826.53173828
1318.85852051	4819.41210938
1319.29284668	4837.22998047
1319.72705078	4836.41943359
1320.16125488	4867.99951172
1320.59558105	4847.69677734
1321.02978516	4830.30322266
1321.46398926	4885.44091797
1321.89831543	4877.06494141
1322.33251953	4904.93408203
1322.76672363	4844.16601563
1323.2010498	4857.27539063
1323.63525391	4867.12792969
1324.06945801	4891.16357422
1324.50366211	4886.92773438
1324.93798828	4911.52441406
1325.37219238	4947.89355469
1325.80639648	4930.99902344
1326.24072266	4897.06396484
1326.67492676	4857.38183594
1327.10913086	4876.92578125
1327.54345703	4908.86328125
1327.97766113	4932.79003906
1328.41186523	4938.55810547
1328.84619141	4918.86425781
1329.28039551	4925.83740234
1329.71459961	4971.26367188
1330.14892578	4989.64404297
1330.58312988	4947.90966797
1331.01733398	4884.67333984
1331.45166016	4877.77783203
1331.88586426	4915.17236328
1332.32006836	4924.11767578
1332.75439453	4987.44433594
1333.18859863	5036.84277344
1333.62280273	5041.33837891
1334.05712891	5005.62207031
1334.49133301	4995.77783203
1334.92553711	5021.125
1335.35974121	5029.40380859
1335.79406738	4995.97998047
1336.22827148	5027.27441406
1336.66247559	5112.515625
1337.09680176	5140.15039063
1337.53100586	5176.36425781
1337.96520996	5133.20263672
1338.39953613	5122.81787109
1338.83374023	5137.69726563
1339.26794434	5103.92822266
1339.70227051	5157.953125
1340.13647461	5187.22265625
1340.57067871	5248.01611328
1341.00500488	5187.38232422
1341.43920898	5252.31152344
1341.87341309	5237.81884766
1342.30773926	5192.20800781
1342.74194336	5410.03369141
1343.17614746	5254.45654297
1343.61047363	5438.04003906
1344.04467773	5459.27099609
1344.47888184	5476.42382813
1344.91320801	5467.60644531
1345.34741211	5434.78759766
1345.78161621	5440.8828125
1346.21582031	5416.45410156
1346.65014648	5479.06494141
1347.08435059	5501.73925781
1347.51855469	5562.28222656
1347.95288086	5574.63818359
1348.38708496	5551.57275391
1348.82128906	5539.20996094
1349.25561523	5572.88916016
1349.68981934	5625.33984375
1350.12402344	5572.71191406
1350.55834961	5583.32519531
1350.99255371	5631.22119141
1351.42675781	5659.23828125
1351.86108398	5664.11523438
1352.29528809	5674.5625
1352.72949219	5691.40771484
1353.16381836	5672.14208984
1353.59802246	5612.47949219
1354.03222656	5629.59423828
1354.46655273	5624.78320313
1354.90075684	5653.09912109
1355.33496094	5709.27148438
1355.76928711	5744.11035156
1356.20349121	5780.0859375
1356.63769531	5787.39990234
1357.07189941	5786.42822266
1357.50622559	5777.296875
1357.94042969	5787.66259766
1358.37463379	5787.12304688
1358.80895996	5834.88085938
1359.24316406	5803.57958984
1359.67736816	5747.58935547
1360.11169434	5744.60107422
1360.54589844	5711.79394531
1360.98010254	5687.71240234
1361.41442871	5667.69335938
1361.84863281	5619.11230469
1362.28283691	5592.46777344
1362.71716309	5619.22167969
1363.15136719	5605.87890625
1363.58557129	5547.84130859
1364.01989746	5565.95019531
1364.45410156	5528.33105469
1364.88830566	5500.30761719
1365.32263184	5519.06787109
1365.75683594	5583.96875
1366.19104004	5535.02441406
1366.62536621	5531.89453125
1367.05957031	5498.42089844
1367.49377441	5505
1367.92810059	5493.96386719
1368.36230469	5610.53320313
1368.79650879	5571.93261719
1369.23071289	5619.64404297
1369.66503906	5484.15966797
1370.09924316	5499.4140625
1370.53344727	5559.24560547
1370.96777344	5515.52636719
1371.40197754	5467.72265625
1371.83618164	5357.61181641
1372.27050781	5434.07226563
1372.70471191	5336.32177734
1373.13891602	5161.56103516
1373.57324219	5232.29101563
1374.00744629	5172.04833984
1374.44165039	5096.85302734
1374.87597656	5048.13964844
1375.31018066	4962.77099609
1375.74438477	4920.85644531
1376.17871094	4868.99365234
1376.61291504	4729.43457031
1377.04711914	4678.87841797
1377.48144531	4544.03320313
1377.91564941	4421.86132813
1378.34985352	4387.09033203
1378.78417969	4259.23339844
1379.21838379	4254.04345703
1379.65258789	4130.46337891
1380.08679199	4061.37011719
1380.52111816	4024.20654297
1380.95532227	3946.89501953
1381.38952637	3860.32006836
1381.82385254	3701.04003906
1382.25805664	3596.72680664
1382.69226074	3622.09545898
1383.12658691	3508.78808594
1383.56079102	3461.90063477
1383.99499512	3356.8605957
1384.42932129	3286.35742188
1384.86352539	3215.13134766
1385.29772949	3142.53369141
1385.73205566	3029.40649414
1386.16625977	3015.4699707
1386.60046387	2933.00561523
1387.03479004	2885.32006836
1387.46899414	2855.66870117
1387.90319824	2787.87011719
1388.33752441	2711.23291016
1388.77172852	2647.85058594
1389.20593262	2623.61743164
1389.64025879	2595.37768555
1390.07446289	2531.00366211
1390.50866699	2518.36499023
1390.94287109	2540.79321289
1391.37719727	2519.32373047
1391.81140137	2477.36254883
1392.24560547	2365.1809082
1392.67993164	2293.22265625
1393.11413574	2285.01831055
1393.54833984	2283.01342773
1393.98266602	2244.4777832
1394.41687012	2173.88330078
1394.85107422	2159.22045898
1395.28540039	2121.08691406
1395.71960449	2026.1973877
1396.15380859	1991.37963867
1396.58813477	1982.45068359
1397.02233887	1905.01513672
1397.45654297	1865.51855469
1397.89086914	1853.36352539
1398.32507324	1802.72521973
1398.75927734	1786.23449707
1399.19360352	1749.76098633
1399.62780762	1685.66320801
1400.06201172	1672.20117188
1400.49633789	1583.95324707
1400.93054199	1532.72729492
1401.36474609	1505.84399414
1401.7989502	1420.91638184
1402.23327637	1387.43310547
1402.66748047	1362.37768555
1403.10168457	1408.44372559
1403.53601074	1356.38171387
1403.97021484	1264.99133301
1404.40441895	1222.55432129
1404.83874512	1171.28381348
1405.27294922	1111.65734863
1405.70715332	1066.60302734
1406.14147949	1053.68969727
1406.57568359	993.502197266
1407.0098877	932.701049805
1407.44421387	863.929321289
1407.87841797	920.467041016
1408.31262207	916.890869141
1408.74694824	872.19934082
1409.18115234	862.381469727
1409.61535645	804.191650391
1410.04968262	732.636169434
1410.48388672	750.237243652
1410.91809082	704.210266113
1411.35241699	708.514648438
1411.78662109	629.117919922
1412.2208252	656.217834473
1412.6550293	697.28302002
1413.08935547	589.353088379
1413.52355957	625.608337402
1413.95776367	557.832458496
1414.39208984	547.434326172
1414.82629395	581.539428711
1415.26049805	548.673706055
1415.69482422	457.980316162
1416.12902832	496.989105225
1416.56323242	493.921325684
1416.99755859	537.113525391
1417.4317627	469.421630859
1417.8659668	448.100158691
1418.30029297	450.186828613
1418.73449707	430.754364014
1419.16870117	429.996734619
1419.60302734	382.250457764
1420.03723145	308.127319336
1420.47143555	382.651367188
1420.90576172	383.448272705
1421.33996582	301.282043457
1421.77416992	405.110351563
1422.20849609	344.826477051
1422.6427002	346.915100098
1423.0769043	320.273376465
1423.5111084	299.338684082
1423.94543457	240.560974121
1424.37963867	223.329162598
1424.81384277	247.493545532
1425.24816895	309.15838623
1425.68237305	226.855133057
1426.11657715	295.906768799
1426.55090332	165.556228638
1426.98510742	191.618133545
1427.41931152	217.149856567
1427.8536377	131.984207153
1428.2878418	125.48261261
1428.7220459	112.99937439
1429.15637207	152.078231812
1429.59057617	149.113815308
1430.02478027	127.768989563
1430.45910645	75.9723129272
1430.89331055	79.2238082886
1431.32751465	31.4168701172
1431.76184082	96.9878692627
1432.19604492	115.805931091
1432.63024902	41.1257858276
1433.0645752	100.213912964
1433.4987793	92.0741577148
1433.9329834	123.267929077
1434.3671875	93.1857223511
1434.80151367	-17.6285991669
1435.23571777	35.2643013
1435.66992188	10.5547513962
1436.10424805	8.71043586731
1436.53845215	69.2487945557
1436.97265625	39.5066452026
1437.40698242	85.3599014282
1437.84118652	66.7204971313
1438.27539063	9.60299873352
1438.7097168	75.1528701782
1439.1439209	35.4402084351
1439.578125	-63.5750808716
1440.01245117	2.26809763908
1440.44665527	14.731215477
1440.88085938	46.8308334351
1441.31518555	62.7925262451
1441.74938965	15.3913917542
1442.18359375	91.5697937012
1442.61791992	44.3677749634
1443.05212402	66.1639099121
1443.48632813	35.5998077393
1443.9206543	42.0788002014
1444.3548584	97.3583450317
1444.7890625	34.9784851074
1445.2232666	59.0250549316
1445.65759277	135.672897339
1446.09179688	81.497795105
1446.52600098	54.1237792969
1446.96032715	21.2784633636
1447.39453125	58.9438247681
1447.82873535	64.5134735107
1448.26306152	12.6564207077
1448.69726563	5.71399641037
1449.13146973	12.6950550079
1449.5657959	1.46394348145
1450	48.1939849854
1450.4342041	5.73779821396
1450.86853027	15.7409992218
1451.30273438	13.3397674561
1451.73693848	-15.2480258942
1452.17126465	76.5646514893
1452.60546875	42.9452056885
1453.03967285	46.6544876099
1453.47399902	77.3752441406
1453.90820313	26.4955558777
1454.34240723	51.5536308289
1454.7767334	65.8611450195
1455.2109375	-18.4653491974
1455.6451416	42.9248809814
1456.0793457	41.0551605225
1456.51367188	-13.6163358688
1456.94787598	55.6812057495
1457.38208008	79.8161087036
1457.81640625	101.732894897
1458.25061035	155.034378052
1458.68481445	158.483444214
1459.11914063	182.034362793
1459.55334473	169.71182251
1459.98754883	156.411499023
1460.421875	180.216629028
1460.8560791	149.364730835
1461.2902832	137.27494812
1461.72460938	205.104736328
1462.15881348	165.427520752
1462.59301758	156.783569336
1463.02734375	184.220977783
1463.46154785	168.377578735
1463.89575195	153.981170654
1464.33007813	224.329833984
1464.76428223	232.346572876
1465.19848633	188.380264282
1465.6328125	168.920410156
1466.0670166	190.305999756
1466.5012207	173.466003418
1466.9354248	186.503829956
1467.36975098	161.309387207
1467.80395508	109.916954041
1468.23815918	170.419555664
1468.67248535	160.449325562
1469.10668945	145.423324585
1469.54089355	167.081085205
1469.97521973	115.121131897
1470.40942383	168.083572388
1470.84362793	186.862228394
1471.2779541	157.220108032
1471.7121582	155.431655884
1472.1463623	123.472755432
1472.58068848	154.641571045
1473.01489258	168.122680664
1473.44909668	134.790390015
1473.88342285	130.687072754
1474.31762695	154.29019165
1474.75183105	168.073730469
1475.18615723	190.113235474
1475.62036133	174.729919434
1476.05456543	146.366500854
1476.4888916	144.668869019
1476.9230957	141.034393311
1477.3572998	186.845245361
1477.79150391	199.825958252
1478.22583008	204.003219604
1478.66003418	240.059570313
1479.09423828	188.189712524
1479.52856445	190.074661255
1479.96276855	202.445770264
1480.39697266	235.861022949
1480.83129883	232.51121521
1481.26550293	160.901107788
1481.69970703	194.116027832
1482.1340332	248.667129517
1482.5682373	204.148971558
1483.00244141	180.021911621
1483.43676758	225.881088257
1483.87097168	308.488983154
1484.30517578	338.071624756
1484.73950195	311.401885986
1485.17370605	312.574249268
1485.60791016	324.049133301
1486.04223633	311.605255127
1486.47644043	299.425048828
1486.91064453	307.62121582
1487.3449707	325.949066162
1487.7791748	340.434753418
1488.21337891	409.677307129
1488.64758301	441.453979492
1489.08190918	439.818939209
1489.51611328	419.192779541
1489.95031738	424.80355835
1490.38464355	398.814727783
1490.81884766	442.176269531
1491.25305176	416.524353027
1491.68737793	442.59866333
1492.12158203	507.886291504
1492.55578613	518.66986084
1492.9901123	534.597351074
1493.42431641	568.612731934
1493.85852051	540.651123047
1494.29284668	553.090820313
1494.72705078	578.588806152
1495.16125488	584.49810791
1495.59558105	655.04864502
1496.02978516	630.598510742
1496.46398926	619.442138672
1496.89831543	659.377807617
1497.33251953	653.529296875
1497.76672363	654.692993164
1498.2010498	596.790161133
1498.63525391	627.370361328
1499.06945801	631.251464844
1499.50366211	634.028991699
1499.93798828	652.847045898
1500.37219238	661.012878418
1500.80639648	685.012329102
1501.24072266	697.432800293
1501.67492676	690.954650879
1502.10913086	754.604675293
1502.54345703	801.302307129
1502.97766113	764.686950684
1503.41186523	803.74822998
1503.84619141	837.854919434
1504.28039551	794.132507324
1504.71459961	820.572814941
1505.14892578	836.489746094
1505.58312988	923.612487793
1506.01733398	967.491333008
1506.45166016	959.639404297
1506.88586426	977.053527832
1507.32006836	974.164794922
1507.75439453	967.31451416
1508.18859863	975.413513184
1508.62280273	981.615539551
1509.05712891	1005.52758789
1509.49133301	1061.0291748
1509.92553711	1064.45581055
1510.35974121	1104.9576416
1510.79406738	1068.12426758
1511.22827148	1117.59265137
1511.66247559	1113.63415527
1512.09680176	1153.9317627
1512.53100586	1176.98803711
1512.96520996	1184.77331543
1513.39953613	1176.19128418
1513.83374023	1230.88696289
1514.26794434	1233.90319824
1514.70227051	1254.37792969
1515.13647461	1251.9798584
1515.57067871	1270.79626465
1516.00500488	1278.28393555
1516.43920898	1314.75
1516.87341309	1334.81494141
1517.30773926	1328.35742188
1517.74194336	1310.59277344
1518.17614746	1364.57141113
1518.61047363	1349.02905273
1519.04467773	1306.93896484
1519.47888184	1332.66027832
1519.91320801	1368.88562012
1520.34741211	1396.10412598
1520.78161621	1399.3951416
1521.21582031	1438.18652344
1521.65014648	1493.14758301
1522.08435059	1460.94299316
1522.51855469	1482.8302002
1522.95288086	1536.03918457
1523.38708496	1555.26391602
1523.82128906	1557.0213623
1524.25561523	1590.54370117
1524.68981934	1584.38220215
1525.12402344	1611.25708008
1525.55834961	1574.56640625
1525.99255371	1646.17016602
1526.42675781	1639.73962402
1526.86108398	1653.87011719
1527.29528809	1693.67553711
1527.72949219	1685.1652832
1528.16381836	1727.18444824
1528.59802246	1730.99145508
1529.03222656	1722.58007813
1529.46655273	1802.0279541
1529.90075684	1832.66564941
1530.33496094	1775.47143555
1530.76928711	1776.65368652
1531.20349121	1802.01000977
1531.63769531	1820.1003418
1532.07189941	1854.75854492
1532.50622559	1824.046875
1532.94042969	1815.16894531
1533.37463379	1815.80981445
1533.80895996	1801.40270996
1534.24316406	1855.66491699
1534.67736816	1829.78747559
1535.11169434	1856.51208496
1535.54589844	1832.01904297
1535.98010254	1808.62817383
1536.41442871	1881.8449707
1536.84863281	1842.20129395
1537.28283691	1883.53833008
1537.71716309	1958.67419434
1538.15136719	1885.89245605
1538.58557129	1890.63037109
1539.01989746	1912.44799805
1539.45410156	1940.16821289
1539.88830566	1947.65966797
1540.32263184	1965.09570313
1540.75683594	2013.83239746
1541.19104004	1966.06469727
1541.62536621	1980.19641113
1542.05957031	2023.19702148
1542.49377441	1963.29431152
1542.92810059	1983.56420898
1543.36230469	2033.99755859
1543.79650879	2049.75
1544.23071289	2051.99169922
1544.66503906	2100.08496094
1545.09924316	2141.48022461
1545.53344727	2166.7878418
1545.96777344	2183.47460938
1546.40197754	2232.58959961
1546.83618164	2285.02709961
1547.27050781	2291.61279297
1547.70471191	2345.50537109
1548.13891602	2372.50146484
1548.57324219	2391.66503906
1549.00744629	2436.42651367
1549.44165039	2500.30078125
1549.87597656	2540.67016602
1550.31018066	2568.98291016
1550.74438477	2603.79125977
1551.17871094	2663.35986328
1551.61291504	2618.84838867
1552.04711914	2680.06030273
1552.48144531	2760.61279297
1552.91564941	2849.26806641
1553.34985352	2924.68408203
1553.78417969	2956.49267578
1554.21838379	2985.62670898
1554.65258789	3106.70263672
1555.08679199	3190.07788086
1555.52111816	3269.83203125
1555.95532227	3338.2253418
1556.38952637	3337.08398438
1556.82385254	3438.05151367
1557.25805664	3487.81054688
1557.69226074	3562.23144531
1558.12658691	3596.04663086
1558.56079102	3687.75439453
1558.99499512	3801.27246094
1559.42932129	3806.14306641
1559.86352539	3858.63867188
1560.29772949	3991.83496094
1560.73205566	4039.46191406
1561.16625977	4183.55712891
1561.60046387	4236.08740234
1562.03479004	4293.87207031
1562.46899414	4430.13427734
1562.90319824	4487.25927734
1563.33752441	4527.56201172
1563.77172852	4644.80371094
1564.20593262	4589.05615234
1564.64025879	4730.82568359
1565.07446289	4830.69628906
1565.50866699	4939.35595703
1565.94287109	5034.77197266
1566.37719727	5189.11767578
1566.81140137	5254.00488281
1567.24560547	5427.75390625
1567.67993164	5386.63525391
1568.11413574	5582.75097656
1568.54833984	5708.23632813
1568.98266602	5793.0390625
1569.41687012	5927.35351563
1569.85107422	6017.328125
1570.28540039	6151.36816406
1570.71960449	6288.71728516
1571.15380859	6290.06542969
1571.58813477	6481.87353516
1572.02233887	6640.32373047
1572.45654297	6685.98242188
1572.89086914	6860.04443359
1573.32507324	6930.65820313
1573.75927734	7087.0859375
1574.19360352	7354.37695313
1574.62780762	7382.57568359
1575.06201172	7602.12304688
1575.49633789	7727.72363281
1575.93054199	7888.78222656
1576.36474609	8110.88037109
1576.7989502	8177.74658203
1577.23327637	8389.92285156
1577.66748047	8600.96386719
1578.10168457	8759.02832031
1578.53601074	9039.71191406
1578.97021484	9166.61523438
1579.40441895	9398.03222656
1579.83874512	9617.96191406
1580.27294922	9734.74023438
1580.70715332	9859.91894531
1581.14147949	10055.3769531
1581.57568359	10248.4238281
1582.0098877	10443.2158203
1582.44421387	10595.9316406
1582.87841797	10750.546875
1583.31262207	10912.6201172
1583.74694824	11085.375
1584.18115234	11300.5078125
1584.61535645	11411.34375
1585.04968262	11551.9648438
1585.48388672	11752.9042969
1585.91809082	11883.9492188
1586.35241699	12006.7480469
1586.78662109	12116.0527344
1587.2208252	12319.8251953
1587.6550293	12577.7763672
1588.08935547	12766.7568359
1588.52355957	12975.6669922
1588.95776367	13189.7841797
1589.39208984	13388.7050781
1589.82629395	13578.7050781
1590.26049805	13739.6123047
1590.69482422	13894.2910156
1591.12902832	14020.984375
1591.56323242	14194.1191406
1591.99755859	14470.8330078
1592.4317627	14691.3339844
1592.8659668	14805.7285156
1593.30029297	15008.3388672
1593.73449707	15138.6132813
1594.16870117	15414.1113281
1594.60302734	15611.3574219
1595.03723145	15762.1708984
1595.47143555	16014.0449219
1595.90576172	16219.6884766
1596.33996582	16369.671875
1596.77416992	16748.9667969
1597.20849609	16843.1542969
1597.6427002	17197.5625
1598.0769043	17439.375
1598.5111084	17587.046875
1598.94543457	17845.6367188
1599.37963867	17991.0371094
1599.81384277	18128.0800781
1600.24816895	18399.6992188
1600.68237305	18444.1015625
1601.11657715	18486.1015625
1601.55090332	18566.4550781
1601.98510742	18525.4042969
1602.41931152	18563.6503906
1602.8536377	18565.1542969
1603.2878418	18444.6855469
1603.7220459	18451.1699219
1604.15637207	18241.1660156
1604.59057617	18024.7265625
1605.02478027	17887.0566406
1605.45910645	17634.4199219
1605.89331055	17451.9414063
1606.32751465	17178.71875
1606.76184082	16952.2753906
1607.19604492	16692.7109375
1607.63024902	16374.6337891
1608.0645752	16150.8789063
1608.4987793	15893.8359375
1608.9329834	15559.9179688
1609.3671875	15325.2802734
1609.80151367	15039.4257813
1610.23571777	14784.4970703
1610.66992188	14593.7412109
1611.10424805	14314.5478516
1611.53845215	14117.2441406
1611.97265625	13856.6308594
1612.40698242	13538.2675781
1612.84118652	13369.9472656
1613.27539063	13175.2929688
1613.7097168	12970.9960938
1614.1439209	12815.7109375
1614.578125	12625.9794922
1615.01245117	12421.4794922
1615.44665527	12249.6445313
1615.88085938	12037.5898438
1616.31518555	11816.5136719
1616.74938965	11578.1679688
1617.18359375	11433.4667969
1617.61791992	11211.7548828
1618.05212402	10915.1425781
1618.48632813	10789.1728516
1618.9206543	10551.9042969
1619.3548584	10339.4951172
1619.7890625	10148.8359375
1620.2232666	9846.32128906
1620.65759277	9631.2109375
1621.09179688	9531.953125
1621.52600098	9183.97949219
1621.96032715	9026.21777344
1622.39453125	8760.17578125
1622.82873535	8482.24414063
1623.26306152	8296.06835938
1623.69726563	7982.66601563
1624.13146973	7772.53466797
1624.5657959	7555.09179688
1625	7286.07177734
1625.4342041	7090.09570313
1625.86853027	6811.76513672
1626.30273438	6559.09033203
1626.73693848	6373.14404297
1627.17126465	6133.45556641
1627.60546875	5992.66455078
1628.03967285	5817.96191406
1628.47399902	5684.66894531
1628.90820313	5596.23046875
1629.34240723	5464.24169922
1629.7767334	5324.91845703
1630.2109375	5242.06542969
1630.6451416	5099.49023438
1631.0793457	4989.30371094
1631.51367188	4835.66162109
1631.94787598	4783.27490234
1632.38208008	4745.36132813
1632.81640625	4640.82226563
1633.25061035	4554.25146484
1633.68481445	4447.21386719
1634.11914063	4276.57470703
1634.55334473	4287.02880859
1634.98754883	4247.37548828
1635.421875	4194.56396484
1635.8560791	4075.95874023
1636.2902832	3912.84814453
1636.72460938	3926.38769531
1637.15881348	3816.03027344
1637.59301758	3775.74389648
1638.02734375	3643.89819336
1638.46154785	3541.25366211
1638.89575195	3460.73852539
1639.33007813	3425.64086914
1639.76428223	3267.31860352
1640.19848633	3275.10620117
1640.6328125	3006.98144531
1641.0670166	3047.6418457
1641.5012207	3011.55688477
1641.9354248	2918.87304688
1642.36975098	2867.09301758
1642.80395508	2783.57299805
1643.23815918	2712.5012207
1643.67248535	2646.84106445
1644.10668945	2630.73779297
1644.54089355	2524.95776367
1644.97521973	2479.51342773
1645.40942383	2421.20214844
1645.84362793	2380.01904297
1646.2779541	2362.11108398
1646.7121582	2310.61547852
1647.1463623	2308.49047852
1647.58068848	2216.09765625
1648.01489258	2168.07836914
1648.44909668	2080.05249023
1648.88342285	2091.93115234
1649.31762695	2109.36499023
1649.75183105	2016.23388672
1650.18615723	1988.06384277
1650.62036133	1973.62121582
1651.05456543	1926.58227539
1651.4888916	1923.88549805
1651.9230957	1824.50598145
1652.3572998	1816.87121582
1652.79150391	1799.68054199
1653.22583008	1777.6583252
1653.66003418	1789.93798828
1654.09423828	1714.85705566
1654.52856445	1731.79626465
1654.96276855	1659.34997559
1655.39697266	1590.01611328
1655.83129883	1585.73266602
1656.26550293	1524.33239746
1656.69970703	1471.39135742
1657.1340332	1515.48632813
1657.5682373	1544.0135498
1658.00244141	1516.6640625
1658.43676758	1557.82250977
1658.87097168	1556.9934082
1659.30517578	1459.76428223
1659.73950195	1401.50427246
1660.17370605	1359.63476563
1660.60791016	1411.4720459
1661.04223633	1434.69140625
1661.47644043	1413.78894043
1661.91064453	1421.67443848
1662.3449707	1365.70593262
1662.7791748	1336.91662598
1663.21337891	1307.16333008
1663.64758301	1304.25793457
1664.08190918	1311.40209961
1664.51611328	1281.68469238
1664.95031738	1267.57202148
1665.38464355	1202.19177246
1665.81884766	1187.83483887
1666.25305176	1193.33398438
1666.68737793	1170.18969727
1667.12158203	1184.13635254
1667.55578613	1149.1706543
1667.9901123	1110.71618652
1668.42431641	1090.08044434
1668.85852051	1062.51489258
1669.29284668	1003.99694824
1669.72705078	1044.70507813
1670.16125488	1036.40759277
1670.59558105	1023.68920898
1671.02978516	1017.1463623
1671.46398926	993.399902344
1671.89831543	998.457336426
1672.33251953	882.32824707
1672.76672363	886.898193359
1673.2010498	880.820068359
1673.63525391	879.475708008
1674.06945801	815.417419434
1674.50366211	794.895446777
1674.93798828	836.07824707
1675.37219238	843.762756348
1675.80639648	762.882202148
1676.24072266	730.264343262
1676.67492676	689.057617188
1677.10913086	663.90625
1677.54345703	611.093994141
1677.97766113	579.74395752
1678.41186523	594.467163086
1678.84619141	621.041503906
1679.28039551	627.667236328
1679.71459961	596.618347168
1680.14892578	611.109436035
1680.58312988	566.545776367
1681.01733398	547.211120605
1681.45166016	504.258514404
1681.88586426	513.417480469
1682.32006836	472.12713623
1682.75439453	488.765930176
1683.18859863	485.325256348
1683.62280273	493.172851563
1684.05712891	386.758544922
1684.49133301	474.015075684
1684.92553711	375.507507324
1685.35974121	439.858947754
1685.79406738	433.428405762
1686.22827148	411.259033203
1686.66247559	428.883575439
1687.09680176	460.229400635
1687.53100586	413.176574707
1687.96520996	345.699279785
1688.39953613	416.064727783
1688.83374023	356.975219727
1689.26794434	344.409851074
1689.70227051	356.771514893
1690.13647461	364.187438965
1690.57067871	350.486236572
1691.00500488	336.542541504
1691.43920898	369.116333008
1691.87341309	344.746276855
1692.30773926	362.822540283
1692.74194336	328.087585449
1693.17614746	242.149383545
1693.61047363	294.565155029
1694.04467773	259.338989258
1694.47888184	273.513519287
1694.91320801	294.701568604
1695.34741211	301.191497803
1695.78161621	309.894012451
1696.21582031	289.975250244
1696.65014648	235.523696899
1697.08435059	253.232955933
1697.51855469	283.312561035
1697.95288086	247.492614746
1698.38708496	271.452056885
1698.82128906	192.29498291
1699.25561523	319.614746094
1699.68981934	237.083465576
1700.12402344	157.499588013
1700.55834961	243.919311523
1700.99255371	277.378112793
1701.42675781	247.415634155
1701.86108398	282.365386963
1702.29528809	278.981628418
1702.72949219	267.575469971
1703.16381836	228.603485107
1703.59802246	200.217391968
1704.03222656	211.482192993
1704.46655273	177.46484375
1704.90075684	204.886398315
1705.33496094	215.37828064
1705.76928711	172.126556396
1706.20349121	203.242919922
1706.63769531	132.065826416
1707.07189941	140.360076904
1707.50622559	169.754165649
1707.94042969	105.002334595
1708.37463379	208.93132019
1708.80895996	175.363967896
1709.24316406	153.612136841
1709.67736816	172.38343811
1710.11169434	143.715515137
1710.54589844	161.494506836
1710.98010254	155.452392578
1711.41442871	123.394447327
1711.84863281	170.226303101
1712.28283691	153.062774658
1712.71716309	129.112457275
1713.15136719	170.007537842
1713.58557129	122.271057129
1714.01989746	142.671173096
1714.45410156	117.021720886
1714.88830566	114.51663208
1715.32263184	97.95337677
1715.75683594	46.2668800354
1716.19104004	70.5807800293
1716.62536621	110.141746521
1717.05957031	117.657173157
1717.49377441	163.083709717
1717.92810059	125.052818298
1718.36230469	122.088279724
1718.79650879	171.275665283
1719.23071289	113.48526001
1719.66503906	113.341712952
1720.09924316	32.9508476257
1720.53344727	49.3015365601
1720.96777344	96.8279876709
1721.40197754	56.5041923523
1721.83618164	40.8610305786
1722.27050781	120.695991516
1722.70471191	22.3014144897
1723.13891602	74.3771438599
1723.57324219	101.774375916
1724.00744629	34.792301178
1724.44165039	130.806533813
1724.87597656	40.1243362427
1725.31018066	61.1454811096
1725.74438477	117.77293396
1726.17871094	99.0288162231
1726.61291504	110.289451599
1727.04711914	111.253700256
1727.48144531	81.4554367065
1727.91564941	73.2289581299
1728.34985352	11.4626150131
1728.78417969	81.6541366577
1729.21838379	62.2872276306
1729.65258789	-2.49291086197
1730.08679199	51.7455787659
1730.52111816	2.89497852325
1730.95532227	29.8725738525
1731.38952637	41.7923202515
1731.82385254	50.0289344788
1732.25805664	50.4332809448
1732.69226074	83.4884719849
1733.12658691	-39.282333374
1733.56079102	21.4482879639
1733.99499512	30.6995849609
1734.42932129	26.5816497803
1734.86352539	78.9990310669
1735.29772949	61.3704109192
1735.73205566	80.6056976318
1736.16625977	8.99517250061
1736.60046387	57.0708045959
1737.03479004	111.957359314
1737.46899414	11.3396320343
1737.90319824	13.9849615097
1738.33752441	6.01617574692
1738.77172852	-40.6876182556
1739.20593262	9.38117408752
1739.64025879	7.84636640549
1740.07446289	50.4044342041
1740.50866699	56.9125900269
1740.94287109	11.111322403
1741.37719727	50.3461494446
1741.81140137	-8.68355464935
1742.24560547	-10.1039514542
1742.67993164	9.85041713715
1743.11413574	-6.4140663147
1743.54833984	11.80946064
1743.98266602	5.56674718857
1744.41687012	46.3149337769
1744.85107422	58.8038673401
1745.28540039	-13.9773206711
1745.71960449	-25.1848011017
1746.15380859	2.35317015648
1746.58813477	16.5534725189
1747.02233887	31.8927268982
1747.45654297	50.1481590271
1747.89086914	1.18491649628
1748.32507324	4.79990005493
1748.75927734	28.0193824768
1749.19360352	8.337433815
1749.62780762	10.0519046783
1750.06201172	8.69299507141
1750.49633789	8.47647285461
1750.93054199	95.8876571655
1751.36474609	16.8864631653
1751.7989502	68.9663314819
1752.23327637	72.0227508545
1752.66748047	36.735332489
1753.10168457	71.6831588745
1753.53601074	29.3652439117
1753.97021484	2.18579030037
1754.40441895	24.1740856171
1754.83874512	1.08308684826
1755.27294922	22.8980026245
1755.70715332	12.4147510529
1756.14147949	-31.7142715454
1756.57568359	4.41016578674
1757.0098877	12.997095108
1757.44421387	30.2780361176
1757.87841797	37.9060897827
1758.31262207	70.6489105225
1758.74694824	73.1950683594
1759.18115234	16.1800479889
1759.61535645	23.0453567505
1760.04968262	36.9756889343
1760.48388672	37.6045341492
1760.91809082	123.679084778
1761.35241699	49.9202079773
1761.78662109	38.7162208557
1762.2208252	112.683486938
1762.6550293	109.502998352
1763.08935547	44.2481689453
1763.52355957	58.0152931213
1763.95776367	22.0985012054
1764.39208984	31.1689090729
1764.82629395	10.6127901077
1765.26049805	3.21942400932
1765.69482422	45.9871101379
1766.12902832	14.5989427567
1766.56323242	18.4663047791
1766.99755859	51.3961219788
1767.4317627	30.3585453033
1767.8659668	71.2620620728
1768.30029297	100.09135437
1768.73449707	82.9815826416
1769.16870117	96.8070602417
1769.60302734	65.1765441895
1770.03723145	11.2348937988
1770.47143555	50.4345970154
1770.90576172	19.0758361816
1771.33996582	95.6393585205
1771.77416992	35.5220146179
1772.20849609	64.0152435303
1772.6427002	177.842895508
1773.0769043	80.7221679688
1773.5111084	138.63192749
1773.94543457	157.514053345
1774.37963867	123.412620544
1774.81384277	107.232391357
1775.24816895	138.393768311
1775.68237305	187.997436523
1776.11657715	179.050704956
1776.55090332	76.1849899292
1776.98510742	96.7479476929
1777.41931152	86.6629714966
1777.8536377	136.512664795
1778.2878418	146.480560303
1778.7220459	84.149269104
1779.15637207	174.979370117
1779.59057617	74.9824523926
1780.02478027	95.3642196655
1780.45910645	218.040359497
1780.89331055	177.424743652
1781.32751465	169.161590576
1781.76184082	183.767211914
1782.19604492	120.891746521
1782.63024902	167.386474609
1783.0645752	164.107589722
1783.4987793	180.109466553
1783.9329834	179.893814087
1784.3671875	130.683670044
1784.80151367	179.763031006
1785.23571777	156.904922485
1785.66992188	165.245864868
1786.10424805	199.465423584
1786.53845215	205.207626343
1786.97265625	171.816055298
1787.40698242	150.304336548
1787.84118652	150.672836304
1788.27539063	153.606033325
1788.7097168	183.15663147
1789.1439209	237.620849609
1789.578125	210.538665771
1790.01245117	160.417892456
1790.44665527	165.347640991
1790.88085938	166.099395752
1791.31518555	134.930053711
1791.74938965	201.728424072
1792.18359375	205.831466675
1792.61791992	231.291046143
1793.05212402	236.617980957
1793.48632813	204.496932983
1793.9206543	264.989562988
1794.3548584	239.229675293
1794.7890625	228.826751709
1795.2232666	292.408172607
1795.65759277	204.890213013
1796.09179688	228.924057007
1796.52600098	297.039245605
1796.96032715	263.525085449
1797.39453125	290.549346924
1797.82873535	308.367156982
1798.26306152	273.305023193
1798.69726563	339.331359863
1799.13146973	273.150604248
1799.5657959	276.094207764
1800	327.899993896
