# Supplementary material for: Deep CO2 in the end-Triassic Central Atlantic Magmatic Province
Source: Nat Commun. 2020 Apr 7;11:1670. doi: 10.1038/s41467-020-15325-6 (PMC7138847; doi:10.1038/s41467-020-15325-6)
Supplement: Supplementary file 4 — Source Data 2 [file 41467_2020_15325_MOESM4_ESM.zip › Elemental C/NEW31_S2_5Px_Incl1_Bubble3_C.txt]

1100	-72.6207962036
1100.4342041	-3.32162356377
1100.86853027	43.4449119568
1101.30273438	26.7262020111
1101.73693848	-2.82728457451
1102.17126465	-10.904047966
1102.60546875	36.3452110291
1103.03967285	18.4868927002
1103.47399902	23.9349594116
1103.90820313	28.113073349
1104.34240723	-2.54134631157
1104.7767334	0.640459239483
1105.2109375	5.73757553101
1105.6451416	28.7224960327
1106.0793457	48.6533622742
1106.51367188	49.5503959656
1106.94787598	38.954788208
1107.38208008	1.98442947865
1107.81640625	26.3997020721
1108.25061035	44.5222053528
1108.68481445	80.396522522
1109.11914063	65.6950531006
1109.55334473	68.939743042
1109.98754883	62.836227417
1110.421875	85.2013702393
1110.8560791	80.1334152222
1111.2902832	86.0918273926
1111.72460938	124.78012085
1112.15881348	111.499801636
1112.59301758	121.116500854
1113.02734375	102.850280762
1113.46154785	128.616043091
1113.89575195	149.151428223
1114.33007813	129.166641235
1114.76428223	138.676330566
1115.19848633	130.749145508
1115.6328125	92.1879653931
1116.0670166	125.249771118
1116.5012207	133.703308105
1116.9354248	89.9387283325
1117.36975098	119.802780151
1117.80395508	142.376815796
1118.23815918	126.25567627
1118.67248535	142.010665894
1119.10668945	114.698822021
1119.54089355	69.6160964966
1119.97521973	71.0505371094
1120.40942383	133.234100342
1120.84362793	132.449981689
1121.2779541	108.024223328
1121.7121582	120.415496826
1122.1463623	140.940109253
1122.58068848	151.828353882
1123.01489258	153.483337402
1123.44909668	113.202766418
1123.88342285	78.8555374146
1124.31762695	135.303833008
1124.75183105	126.272079468
1125.18615723	165.276565552
1125.62036133	106.177635193
1126.05456543	124.029716492
1126.4888916	142.569763184
1126.9230957	131.602539063
1127.3572998	121.401176453
1127.79150391	152.439758301
1128.22583008	164.509841919
1128.66003418	139.191726685
1129.09423828	126.526054382
1129.52856445	118.271118164
1129.96276855	142.085449219
1130.39697266	145.35723877
1130.83129883	133.56842041
1131.26550293	137.700820923
1131.69970703	134.276412964
1132.1340332	129.360015869
1132.5682373	122.042991638
1133.00244141	148.617736816
1133.43676758	123.064064026
1133.87097168	158.520294189
1134.30517578	147.616653442
1134.73950195	90.0184936523
1135.17370605	119.800704956
1135.60791016	77.3844985962
1136.04223633	94.5513687134
1136.47644043	63.8489761353
1136.91064453	92.6564788818
1137.3449707	86.3627243042
1137.7791748	69.4725189209
1138.21337891	101.882530212
1138.64758301	102.965255737
1139.08190918	84.5245285034
1139.51611328	80.975402832
1139.95031738	72.2691879272
1140.38464355	54.2545890808
1140.81884766	29.149477005
1141.25305176	22.1062831879
1141.68737793	41.9922294617
1142.12158203	62.5692100525
1142.55578613	17.1644134521
1142.9901123	24.1479434967
1143.42431641	64.1265029907
1143.85852051	6.55516004562
1144.29284668	40.1701927185
1144.72705078	44.6672401428
1145.16125488	59.7776985168
1145.59558105	47.9643630981
1146.02978516	27.7207984924
1146.46398926	-0.0224216226488
1146.89831543	0.795110523701
1147.33251953	18.400428772
1147.76672363	4.66352081299
1148.2010498	1.32736957073
1148.63525391	28.0429077148
1149.06945801	39.6136741638
1149.50366211	41.9531402588
1149.93798828	37.5190811157
1150.37219238	10.5572452545
1150.80639648	28.3965110779
1151.24072266	48.0063323975
1151.67492676	53.2702178955
1152.10913086	4.70157814026
1152.54345703	37.1633834839
1152.97766113	19.2315921783
1153.41186523	-3.68882799149
1153.84619141	31.607837677
1154.28039551	21.1780700684
1154.71459961	72.4961471558
1155.14892578	86.5792541504
1155.58312988	56.0425453186
1156.01733398	57.489151001
1156.45166016	40.2087020874
1156.88586426	1.47166693211
1157.32006836	20.0452136993
1157.75439453	44.6837768555
1158.18859863	42.0758514404
1158.62280273	51.8752937317
1159.05712891	43.9615058899
1159.49133301	70.8130722046
1159.92553711	92.7351760864
1160.35974121	58.4420547485
1160.79406738	121.719306946
1161.22827148	59.621761322
1161.66247559	93.6899185181
1162.09680176	120.775764465
1162.53100586	36.4976539612
1162.96520996	126.461479187
1163.39953613	90.720375061
1163.83374023	27.6163749695
1164.26794434	75.2504577637
1164.70227051	96.5243682861
1165.13647461	104.273338318
1165.57067871	109.846382141
1166.00500488	106.01335907
1166.43920898	102.480659485
1166.87341309	104.146080017
1167.30773926	101.149589539
1167.74194336	83.1819839478
1168.17614746	87.9711151123
1168.61047363	131.238952637
1169.04467773	117.20464325
1169.47888184	80.9329528809
1169.91320801	100.586235046
1170.34741211	98.8329162598
1170.78161621	152.734786987
1171.21582031	165.359542847
1171.65014648	102.70741272
1172.08435059	136.922454834
1172.51855469	78.9863510132
1172.95288086	137.141494751
1173.38708496	142.549545288
1173.82128906	130.783950806
1174.25561523	141.96307373
1174.68981934	123.008377075
1175.12402344	144.686645508
1175.55834961	168.001937866
1175.99255371	165.588653564
1176.42675781	186.944046021
1176.86108398	207.183456421
1177.29528809	207.905181885
1177.72949219	211.861343384
1178.16381836	195.435821533
1178.59802246	211.908599854
1179.03222656	264.304199219
1179.46655273	189.673492432
1179.90075684	267.942962646
1180.33496094	259.981872559
1180.76928711	279.685791016
1181.20349121	277.569122314
1181.63769531	215.520614624
1182.07189941	280.142120361
1182.50622559	310.700286865
1182.94042969	244.42829895
1183.37463379	328.648498535
1183.80895996	297.049407959
1184.24316406	295.885650635
1184.67736816	299.41418457
1185.11169434	308.914276123
1185.54589844	326.566436768
1185.98010254	329.309143066
1186.41442871	317.62387085
1186.84863281	340.932342529
1187.28283691	346.956237793
1187.71716309	334.345977783
1188.15136719	332.665802002
1188.58557129	291.207763672
1189.01989746	309.868286133
1189.45410156	306.303527832
1189.88830566	339.262481689
1190.32263184	378.37109375
1190.75683594	370.183959961
1191.19104004	364.40512085
1191.62536621	334.238647461
1192.05957031	325.286987305
1192.49377441	377.245422363
1192.92810059	332.317016602
1193.36230469	368.471405029
1193.79650879	357.273986816
1194.23071289	352.274780273
1194.66503906	371.570465088
1195.09924316	355.307403564
1195.53344727	363.120300293
1195.96777344	363.109680176
1196.40197754	361.871185303
1196.83618164	377.184051514
1197.27050781	385.005187988
1197.70471191	390.103118896
1198.13891602	373.550018311
1198.57324219	335.357513428
1199.00744629	349.190612793
1199.44165039	390.624389648
1199.87597656	396.194885254
1200.31018066	363.890350342
1200.74438477	335.706787109
1201.17871094	434.449737549
1201.61291504	450.008789063
1202.04711914	376.709075928
1202.48144531	441.287750244
1202.91564941	422.197937012
1203.34985352	470.396514893
1203.78417969	518.084533691
1204.21838379	453.304992676
1204.65258789	511.669036865
1205.08679199	511.641784668
1205.52111816	517.258239746
1205.95532227	589.180480957
1206.38952637	565.143737793
1206.82385254	565.036560059
1207.25805664	602.495605469
1207.69226074	582.045166016
1208.12658691	555.143127441
1208.56079102	583.343200684
1208.99499512	591.183288574
1209.42932129	569.303833008
1209.86352539	583.450073242
1210.29772949	592.067993164
1210.73205566	603.758056641
1211.16625977	639.781066895
1211.60046387	616.520629883
1212.03479004	683.277282715
1212.46899414	674.715209961
1212.90319824	681.604675293
1213.33752441	728.684753418
1213.77172852	720.816833496
1214.20593262	751.318054199
1214.64025879	733.846557617
1215.07446289	783.772338867
1215.50866699	780.038574219
1215.94287109	782.049865723
1216.37719727	782.787475586
1216.81140137	849.078430176
1217.24560547	833.444152832
1217.67993164	827.229187012
1218.11413574	838.174621582
1218.54833984	849.797912598
1218.98266602	895.231750488
1219.41687012	921.997558594
1219.85107422	944.697631836
1220.28540039	962.35144043
1220.71960449	986.596496582
1221.15380859	1040.88195801
1221.58813477	1021.49572754
1222.02233887	1008.11932373
1222.45654297	1089.58666992
1222.89086914	1042.60742188
1223.32507324	1136.69628906
1223.75927734	1158.18005371
1224.19360352	1192.55786133
1224.62780762	1264.54907227
1225.06201172	1263.41149902
1225.49633789	1232.18701172
1225.93054199	1222.27075195
1226.36474609	1199.92163086
1226.7989502	1302.96105957
1227.23327637	1256.59387207
1227.66748047	1342.95861816
1228.10168457	1437.38330078
1228.53601074	1438.59631348
1228.97021484	1485.77807617
1229.40441895	1515.53601074
1229.83874512	1489.66772461
1230.27294922	1537.07336426
1230.70715332	1546.27148438
1231.14147949	1600.31176758
1231.57568359	1659.67236328
1232.0098877	1672.1940918
1232.44421387	1721.90612793
1232.87841797	1735.86779785
1233.31262207	1717.19799805
1233.74694824	1762.30310059
1234.18115234	1773.67285156
1234.61535645	1794.84338379
1235.04968262	1808.49719238
1235.48388672	1820.02941895
1235.91809082	1953.59838867
1236.35241699	1968.49682617
1236.78662109	2008.82397461
1237.2208252	2101.5769043
1237.6550293	2151.25561523
1238.08935547	2166.66601563
1238.52355957	2247.01147461
1238.95776367	2285.7421875
1239.39208984	2377.19335938
1239.82629395	2353.37109375
1240.26049805	2446.99926758
1240.69482422	2470.38598633
1241.12902832	2521.80957031
1241.56323242	2591.83325195
1241.99755859	2613.05566406
1242.4317627	2667.51831055
1242.8659668	2719.72314453
1243.30029297	2733.96289063
1243.73449707	2783.89477539
1244.16870117	2815.4440918
1244.60302734	2849.60205078
1245.03723145	2911.51000977
1245.47143555	2958.19116211
1245.90576172	3010.00805664
1246.33996582	3033.88769531
1246.77416992	3011.86328125
1247.20849609	3055.32910156
1247.6427002	3123.49804688
1248.0769043	3161.19775391
1248.5111084	3238.92773438
1248.94543457	3229.8762207
1249.37963867	3242.13330078
1249.81384277	3304.49926758
1250.24816895	3296.6184082
1250.68237305	3310.3425293
1251.11657715	3353.23706055
1251.55090332	3317.80517578
1251.98510742	3421.40258789
1252.41931152	3460.02441406
1252.8536377	3474.79077148
1253.2878418	3505.54956055
1253.7220459	3495.59204102
1254.15637207	3510.65820313
1254.59057617	3500.81713867
1255.02478027	3506.5078125
1255.45910645	3534.95043945
1255.89331055	3523.26904297
1256.32751465	3557.55541992
1256.76184082	3579.92504883
1257.19604492	3610.45239258
1257.63024902	3617.71459961
1258.0645752	3590.51538086
1258.4987793	3640.92700195
1258.9329834	3672.34838867
1259.3671875	3695.86254883
1259.80151367	3736.49389648
1260.23571777	3708.55200195
1260.66992188	3741.14770508
1261.10424805	3749.85791016
1261.53845215	3693.43188477
1261.97265625	3704.33056641
1262.40698242	3742.71264648
1262.84118652	3800.69873047
1263.27539063	3851.96704102
1263.7097168	3864.79296875
1264.1439209	3860.86132813
1264.578125	3786.70629883
1265.01245117	3932.49975586
1265.44665527	3940.23291016
1265.88085938	3840.51855469
1266.31518555	3829.77832031
1266.74938965	3889.85351563
1267.18359375	3903.23974609
1267.61791992	3975.7434082
1268.05212402	3928.00756836
1268.48632813	4004.85009766
1268.9206543	3954.44873047
1269.3548584	3934.07495117
1269.7890625	3976.52954102
1270.2232666	4036.56884766
1270.65759277	4006.63793945
1271.09179688	3996.45092773
1271.52600098	4010.6628418
1271.96032715	4078.87304688
1272.39453125	4064.4296875
1272.82873535	4004.17578125
1273.26306152	3996.59106445
1273.69726563	4003.72900391
1274.13146973	3996.1953125
1274.5657959	3989.6340332
1275	3993.44482422
1275.4342041	4044.31982422
1275.86853027	4114.27197266
1276.30273438	4080.93115234
1276.73693848	4034.45874023
1277.17126465	4030.73510742
1277.60546875	4028.85424805
1278.03967285	4042.24462891
1278.47399902	4048.94311523
1278.90820313	3968.39160156
1279.34240723	3996.19750977
1279.7767334	4016.42895508
1280.2109375	3916.59008789
1280.6451416	3938.23828125
1281.0793457	3963.00976563
1281.51367188	3849.16699219
1281.94787598	3897.75439453
1282.38208008	3888.93896484
1282.81640625	3943.09057617
1283.25061035	3910.80834961
1283.68481445	3930.49853516
1284.11914063	3930.10620117
1284.55334473	3879.79248047
1284.98754883	3963.07495117
1285.421875	3984.15063477
1285.8560791	3997.55664063
1286.2902832	3956.67163086
1286.72460938	3997.54638672
1287.15881348	3912.51489258
1287.59301758	3867.50561523
1288.02734375	3903.53710938
1288.46154785	3894.17626953
1288.89575195	3837.54370117
1289.33007813	3797.76391602
1289.76428223	3821.47167969
1290.19848633	3839.90991211
1290.6328125	3799.75268555
1291.0670166	3775.20361328
1291.5012207	3739.01196289
1291.9354248	3685.63085938
1292.36975098	3700.94750977
1292.80395508	3670.74267578
1293.23815918	3646.96850586
1293.67248535	3667.81542969
1294.10668945	3526.54785156
1294.54089355	3505.37036133
1294.97521973	3541.09643555
1295.40942383	3472.05957031
1295.84362793	3478.16088867
1296.2779541	3423.52416992
1296.7121582	3415.96679688
1297.1463623	3349.74194336
1297.58068848	3347.49951172
1298.01489258	3355.7097168
1298.44909668	3380.73339844
1298.88342285	3326.93969727
1299.31762695	3301.24511719
1299.75183105	3267.68139648
1300.18615723	3274.7109375
1300.62036133	3182.15576172
1301.05456543	3192.21508789
1301.4888916	3164.47607422
1301.9230957	3115.83056641
1302.3572998	3194.01220703
1302.79150391	3180.16967773
1303.22583008	3206.57885742
1303.66003418	3257.37915039
1304.09423828	3227.84008789
1304.52856445	3215.05395508
1304.96276855	3172.73217773
1305.39697266	3147.6003418
1305.83129883	3165.37182617
1306.26550293	3145.1784668
1306.69970703	3140.41894531
1307.1340332	3127.78759766
1307.5682373	3107.06420898
1308.00244141	3132.60229492
1308.43676758	3121.9206543
1308.87097168	3156.79199219
1309.30517578	3202.87158203
1309.73950195	3182.71069336
1310.17370605	3236.28100586
1310.60791016	3264.90771484
1311.04223633	3278.28759766
1311.47644043	3267.19995117
1311.91064453	3256.69506836
1312.3449707	3246.50805664
1312.7791748	3315.82983398
1313.21337891	3315.48632813
1313.64758301	3330.51782227
1314.08190918	3362.06054688
1314.51611328	3431.82226563
1314.95031738	3476.85229492
1315.38464355	3493.36743164
1315.81884766	3463.13183594
1316.25305176	3454.73583984
1316.68737793	3448.57617188
1317.12158203	3464.71118164
1317.55578613	3528.22241211
1317.9901123	3577.77856445
1318.42431641	3558.59716797
1318.85852051	3597.62402344
1319.29284668	3595.54150391
1319.72705078	3648.40429688
1320.16125488	3701.39404297
1320.59558105	3706.04882813
1321.02978516	3688.34130859
1321.46398926	3653.31762695
1321.89831543	3624.04785156
1322.33251953	3603.88354492
1322.76672363	3677.2565918
1323.2010498	3657.23022461
1323.63525391	3696.81811523
1324.06945801	3734.21972656
1324.50366211	3779.58911133
1324.93798828	3775.24658203
1325.37219238	3771.91601563
1325.80639648	3807.01611328
1326.24072266	3848.84985352
1326.67492676	3787.703125
1327.10913086	3759.5847168
1327.54345703	3796.86499023
1327.97766113	3816.6940918
1328.41186523	3856.10253906
1328.84619141	3883.22192383
1329.28039551	3863.23583984
1329.71459961	3885.87768555
1330.14892578	3931.44165039
1330.58312988	3937.91967773
1331.01733398	3901.42407227
1331.45166016	3849.72363281
1331.88586426	3854.25561523
1332.32006836	3885.00927734
1332.75439453	3934.2043457
1333.18859863	3961.02832031
1333.62280273	3998.96655273
1334.05712891	4019.07299805
1334.49133301	3963.64208984
1334.92553711	4001.2512207
1335.35974121	3999.16186523
1335.79406738	3947.09057617
1336.22827148	3983.21801758
1336.66247559	4041.97924805
1337.09680176	4007.75634766
1337.53100586	4035.05249023
1337.96520996	4075.94140625
1338.39953613	4038.51977539
1338.83374023	4066.28735352
1339.26794434	4048.57128906
1339.70227051	4062.52148438
1340.13647461	4080.95532227
1340.57067871	4084.96240234
1341.00500488	4121.01220703
1341.43920898	4154.39404297
1341.87341309	4181.08691406
1342.30773926	4154.8671875
1342.74194336	4172.49707031
1343.17614746	4253.85595703
1343.61047363	4269.38671875
1344.04467773	4225.50634766
1344.47888184	4232.95117188
1344.91320801	4333.18457031
1345.34741211	4271.79638672
1345.78161621	4233.25048828
1346.21582031	4344.66015625
1346.65014648	4338.94238281
1347.08435059	4346.57958984
1347.51855469	4371.35400391
1347.95288086	4421.07519531
1348.38708496	4392.72314453
1348.82128906	4400.47070313
1349.25561523	4417.8515625
1349.68981934	4407.10400391
1350.12402344	4353.06933594
1350.55834961	4345.87255859
1350.99255371	4381.86181641
1351.42675781	4403.03662109
1351.86108398	4410.69580078
1352.29528809	4431.83789063
1352.72949219	4437.08349609
1353.16381836	4438.86962891
1353.59802246	4425.8046875
1354.03222656	4434.39404297
1354.46655273	4396.10595703
1354.90075684	4365.20849609
1355.33496094	4398.02246094
1355.76928711	4424.04638672
1356.20349121	4482.29296875
1356.63769531	4546.89697266
1357.07189941	4569.56494141
1357.50622559	4570.546875
1357.94042969	4526.96630859
1358.37463379	4478.61572266
1358.80895996	4505.62597656
1359.24316406	4518.72949219
1359.67736816	4474.67041016
1360.11169434	4459.33349609
1360.54589844	4427.32373047
1360.98010254	4424.69091797
1361.41442871	4422.90820313
1361.84863281	4421.61181641
1362.28283691	4412.1875
1362.71716309	4330.33837891
1363.15136719	4359.31689453
1363.58557129	4358.73388672
1364.01989746	4292.96972656
1364.45410156	4339.49609375
1364.88830566	4360.1015625
1365.32263184	4251.84033203
1365.75683594	4322.10791016
1366.19104004	4274.33496094
1366.62536621	4283.73828125
1367.05957031	4298.171875
1367.49377441	4285.42675781
1367.92810059	4313.3515625
1368.36230469	4353.23242188
1368.79650879	4287.01416016
1369.23071289	4333.76123047
1369.66503906	4267.17431641
1370.09924316	4265.96923828
1370.53344727	4332.54931641
1370.96777344	4232.37353516
1371.40197754	4238.29589844
1371.83618164	4193.12109375
1372.27050781	4162.21337891
1372.70471191	4164.60693359
1373.13891602	4048.56079102
1373.57324219	4033.86816406
1374.00744629	4066.42773438
1374.44165039	3915.57275391
1374.87597656	3957.00463867
1375.31018066	3898.09667969
1375.74438477	3851.68847656
1376.17871094	3848.01586914
1376.61291504	3726.83544922
1377.04711914	3681.5859375
1377.48144531	3598.91015625
1377.91564941	3503.71142578
1378.34985352	3456.32836914
1378.78417969	3374.78442383
1379.21838379	3412.57861328
1379.65258789	3385.83007813
1380.08679199	3311.02587891
1380.52111816	3279.79711914
1380.95532227	3144.22436523
1381.38952637	3131.33422852
1381.82385254	3046.81518555
1382.25805664	2940.94921875
1382.69226074	2911.83959961
1383.12658691	2841.21435547
1383.56079102	2760.13647461
1383.99499512	2784.88818359
1384.42932129	2736.23730469
1384.86352539	2690.33374023
1385.29772949	2605.44799805
1385.73205566	2541.16918945
1386.16625977	2488.34350586
1386.60046387	2476.79174805
1387.03479004	2438.69018555
1387.46899414	2376.83862305
1387.90319824	2339.10498047
1388.33752441	2317.00927734
1388.77172852	2225.98266602
1389.20593262	2193.49975586
1389.64025879	2179.55273438
1390.07446289	2085.99902344
1390.50866699	2105.23071289
1390.94287109	2123.51391602
1391.37719727	2033.86108398
1391.81140137	2011.48095703
1392.24560547	1987.01318359
1392.67993164	1930.96679688
1393.11413574	1887.38415527
1393.54833984	1839.57617188
1393.98266602	1841.68713379
1394.41687012	1829.58032227
1394.85107422	1762.72229004
1395.28540039	1779.18066406
1395.71960449	1773.81445313
1396.15380859	1692.63439941
1396.58813477	1670.04003906
1397.02233887	1628.15209961
1397.45654297	1589.96972656
1397.89086914	1570.39233398
1398.32507324	1543.98693848
1398.75927734	1512.41967773
1399.19360352	1464.7512207
1399.62780762	1483.1763916
1400.06201172	1473.32128906
1400.49633789	1383.26123047
1400.93054199	1332.92541504
1401.36474609	1322.40588379
1401.7989502	1321.50720215
1402.23327637	1298.11804199
1402.66748047	1208.72045898
1403.10168457	1184.47570801
1403.53601074	1169.88000488
1403.97021484	1119.44250488
1404.40441895	1091.18505859
1404.83874512	1105.7199707
1405.27294922	1038.67175293
1405.70715332	1003.96630859
1406.14147949	943.500366211
1406.57568359	903.65020752
1407.0098877	872.756896973
1407.44421387	853.095947266
1407.87841797	803.398254395
1408.31262207	833.907165527
1408.74694824	841.330871582
1409.18115234	815.485107422
1409.61535645	736.760742188
1410.04968262	769.299621582
1410.48388672	716.369628906
1410.91809082	659.01776123
1411.35241699	657.619384766
1411.78662109	634.27520752
1412.2208252	628.938720703
1412.6550293	581.376342773
1413.08935547	598.026916504
1413.52355957	561.494140625
1413.95776367	551.21862793
1414.39208984	556.582580566
1414.82629395	535.755065918
1415.26049805	490.36529541
1415.69482422	445.597167969
1416.12902832	474.165618896
1416.56323242	506.213592529
1416.99755859	422.976715088
1417.4317627	407.185546875
1417.8659668	414.964447021
1418.30029297	393.962188721
1418.73449707	332.216918945
1419.16870117	384.669372559
1419.60302734	381.519134521
1420.03723145	353.533813477
1420.47143555	327.357330322
1420.90576172	393.858184814
1421.33996582	363.576446533
1421.77416992	331.092529297
1422.20849609	311.057159424
1422.6427002	300.456726074
1423.0769043	291.373596191
1423.5111084	287.106506348
1423.94543457	279.662689209
1424.37963867	268.341888428
1424.81384277	222.135696411
1425.24816895	231.458572388
1425.68237305	250.144454956
1426.11657715	306.087249756
1426.55090332	279.936828613
1426.98510742	159.862014771
1427.41931152	237.42767334
1427.8536377	235.6537323
1428.2878418	155.77154541
1428.7220459	201.850860596
1429.15637207	160.228027344
1429.59057617	208.258392334
1430.02478027	181.484375
1430.45910645	152.433746338
1430.89331055	151.021377563
1431.32751465	149.202804565
1431.76184082	98.261680603
1432.19604492	132.636276245
1432.63024902	127.443260193
1433.0645752	170.44871521
1433.4987793	173.923919678
1433.9329834	106.149620056
1434.3671875	153.479217529
1434.80151367	78.0186767578
1435.23571777	87.8556365967
1435.66992188	97.4954605103
1436.10424805	0.615390360355
1436.53845215	107.32258606
1436.97265625	133.086288452
1437.40698242	92.8679122925
1437.84118652	125.828323364
1438.27539063	85.5295410156
1438.7097168	63.328502655
1439.1439209	68.6604690552
1439.578125	61.3354988098
1440.01245117	114.807243347
1440.44665527	60.3624839783
1440.88085938	83.757598877
1441.31518555	101.696228027
1441.74938965	59.6077194214
1442.18359375	140.936935425
1442.61791992	97.0281600952
1443.05212402	64.5245742798
1443.48632813	122.531219482
1443.9206543	37.0427703857
1444.3548584	108.80884552
1444.7890625	119.21572876
1445.2232666	47.7691917419
1445.65759277	121.469779968
1446.09179688	48.9352645874
1446.52600098	72.3917694092
1446.96032715	76.3740539551
1447.39453125	34.0154685974
1447.82873535	66.9083786011
1448.26306152	81.8785552979
1448.69726563	42.9128494263
1449.13146973	120.549926758
1449.5657959	49.0013084412
1450	114.349533081
1450.4342041	98.2436218262
1450.86853027	3.92927980423
1451.30273438	92.4743881226
1451.73693848	22.5992660522
1452.17126465	-1.61346518993
1452.60546875	73.0505447388
1453.03967285	33.0401420593
1453.47399902	56.3412742615
1453.90820313	38.5549964905
1454.34240723	1.02078139782
1454.7767334	70.0888442993
1455.2109375	35.3035926819
1455.6451416	62.2613296509
1456.0793457	50.2383308411
1456.51367188	15.0272169113
1456.94787598	122.895988464
1457.38208008	84.8374633789
1457.81640625	89.1784362793
1458.25061035	199.614639282
1458.68481445	135.573455811
1459.11914063	209.702972412
1459.55334473	192.443069458
1459.98754883	146.639083862
1460.421875	201.22428894
1460.8560791	168.266448975
1461.2902832	195.240829468
1461.72460938	240.880477905
1462.15881348	229.629150391
1462.59301758	305.014831543
1463.02734375	305.567474365
1463.46154785	272.308898926
1463.89575195	344.148986816
1464.33007813	277.877441406
1464.76428223	361.997528076
1465.19848633	379.354675293
1465.6328125	316.897735596
1466.0670166	314.845825195
1466.5012207	342.388092041
1466.9354248	373.444366455
1467.36975098	361.171569824
1467.80395508	348.630554199
1468.23815918	423.926513672
1468.67248535	403.194885254
1469.10668945	408.291442871
1469.54089355	449.434631348
1469.97521973	397.323394775
1470.40942383	408.37210083
1470.84362793	448.682983398
1471.2779541	459.251861572
1471.7121582	457.768463135
1472.1463623	433.428833008
1472.58068848	489.541229248
1473.01489258	487.142089844
1473.44909668	487.197937012
1473.88342285	493.485839844
1474.31762695	478.432830811
1474.75183105	511.771026611
1475.18615723	543.403503418
1475.62036133	534.881286621
1476.05456543	563.49420166
1476.4888916	542.032897949
1476.9230957	568.203796387
1477.3572998	625.431335449
1477.79150391	603.483032227
1478.22583008	608.484619141
1478.66003418	686.202941895
1479.09423828	693.07623291
1479.52856445	698.701843262
1479.96276855	707.233337402
1480.39697266	746.752502441
1480.83129883	748.314758301
1481.26550293	714.511169434
1481.69970703	729.932250977
1482.1340332	744.875671387
1482.5682373	785.764465332
1483.00244141	762.594421387
1483.43676758	752.62713623
1483.87097168	800.472106934
1484.30517578	849.215026855
1484.73950195	884.090087891
1485.17370605	900.613098145
1485.60791016	884.064086914
1486.04223633	858.885131836
1486.47644043	869.973999023
1486.91064453	909.735717773
1487.3449707	961.865234375
1487.7791748	988.134399414
1488.21337891	1028.48913574
1488.64758301	1013.46563721
1489.08190918	1049.953125
1489.51611328	1081.69604492
1489.95031738	1114.4354248
1490.38464355	1141.17382813
1490.81884766	1110.10290527
1491.25305176	1099.69616699
1491.68737793	1131.27844238
1492.12158203	1145.95739746
1492.55578613	1168.56970215
1492.9901123	1157.57592773
1493.42431641	1182.71777344
1493.85852051	1188.64428711
1494.29284668	1200.91955566
1494.72705078	1266.97949219
1495.16125488	1242.55224609
1495.59558105	1287.16308594
1496.02978516	1336.71166992
1496.46398926	1334.94372559
1496.89831543	1363.67346191
1497.33251953	1319.67163086
1497.76672363	1356.25061035
1498.2010498	1351.76159668
1498.63525391	1372.83862305
1499.06945801	1380.29882813
1499.50366211	1386.73486328
1499.93798828	1428.13684082
1500.37219238	1464.4354248
1500.80639648	1454.08374023
1501.24072266	1491.89489746
1501.67492676	1497.25292969
1502.10913086	1544.2064209
1502.54345703	1577.06958008
1502.97766113	1584.70788574
1503.41186523	1622.2244873
1503.84619141	1650.02856445
1504.28039551	1597.06640625
1504.71459961	1662.37304688
1505.14892578	1697.74316406
1505.58312988	1720.75891113
1506.01733398	1775.73950195
1506.45166016	1783.87304688
1506.88586426	1793.67749023
1507.32006836	1854.89367676
1507.75439453	1766.43261719
1508.18859863	1860.61962891
1508.62280273	1904.80224609
1509.05712891	1858.35217285
1509.49133301	1908.81848145
1509.92553711	1915.54968262
1510.35974121	1980.82678223
1510.79406738	1977.75415039
1511.22827148	1980.05065918
1511.66247559	2052.21142578
1512.09680176	2024.41259766
1512.53100586	2069.13891602
1512.96520996	2087.80444336
1513.39953613	2059.72314453
1513.83374023	2153.2019043
1514.26794434	2141.26123047
1514.70227051	2140.95117188
1515.13647461	2119.63183594
1515.57067871	2144.88208008
1516.00500488	2216.06835938
1516.43920898	2228.12768555
1516.87341309	2211.93798828
1517.30773926	2272.08666992
1517.74194336	2291.08862305
1518.17614746	2334.06689453
1518.61047363	2296.90087891
1519.04467773	2296.10424805
1519.47888184	2389.84057617
1519.91320801	2356.75830078
1520.34741211	2387.8269043
1520.78161621	2425.390625
1521.21582031	2417.57128906
1521.65014648	2543.14550781
1522.08435059	2486.98925781
1522.51855469	2467.15380859
1522.95288086	2610.24584961
1523.38708496	2588.85913086
1523.82128906	2636.4140625
1524.25561523	2639.03491211
1524.68981934	2645.84863281
1525.12402344	2669.37719727
1525.55834961	2624.16967773
1525.99255371	2692.24951172
1526.42675781	2752.63500977
1526.86108398	2754.6472168
1527.29528809	2798.22973633
1527.72949219	2794.63549805
1528.16381836	2797.33544922
1528.59802246	2876.51782227
1529.03222656	2916.86694336
1529.46655273	2906.78344727
1529.90075684	2940.68115234
1530.33496094	2982.10351563
1530.76928711	3001.76123047
1531.20349121	2985.56787109
1531.63769531	3031.20166016
1532.07189941	3072.67944336
1532.50622559	3066.34716797
1532.94042969	3114.22021484
1533.37463379	3102.09106445
1533.80895996	3138.81713867
1534.24316406	3174.26245117
1534.67736816	3138.37963867
1535.11169434	3210.0534668
1535.54589844	3227.35498047
1535.98010254	3235.27001953
1536.41442871	3318.19897461
1536.84863281	3352.06298828
1537.28283691	3367.83032227
1537.71716309	3413.61010742
1538.15136719	3329.26928711
1538.58557129	3377.3503418
1539.01989746	3450.19360352
1539.45410156	3477.33178711
1539.88830566	3502.63183594
1540.32263184	3489.96069336
1540.75683594	3579.13500977
1541.19104004	3641.41162109
1541.62536621	3611.82104492
1542.05957031	3654.67456055
1542.49377441	3690.94433594
1542.92810059	3708.12719727
1543.36230469	3747.7734375
1543.79650879	3726.29296875
1544.23071289	3767.0612793
1544.66503906	3815.30322266
1545.09924316	3891.7043457
1545.53344727	3945.48632813
1545.96777344	3945.04418945
1546.40197754	3995.06298828
1546.83618164	4037.42626953
1547.27050781	4088.69897461
1547.70471191	4138.8671875
1548.13891602	4162.12744141
1548.57324219	4226.37304688
1549.00744629	4262.66357422
1549.44165039	4287.37011719
1549.87597656	4365.52001953
1550.31018066	4402.17333984
1550.74438477	4409.79394531
1551.17871094	4466.12207031
1551.61291504	4555.59179688
1552.04711914	4617.89355469
1552.48144531	4660.37792969
1552.91564941	4741.97412109
1553.34985352	4782.12890625
1553.78417969	4845.59667969
1554.21838379	4926.40136719
1554.65258789	5006.16259766
1555.08679199	5037.92138672
1555.52111816	5087.86572266
1555.95532227	5107.19384766
1556.38952637	5147.37060547
1556.82385254	5240.01806641
1557.25805664	5230.44189453
1557.69226074	5342.52441406
1558.12658691	5445.89453125
1558.56079102	5475.14941406
1558.99499512	5560.07324219
1559.42932129	5592.71777344
1559.86352539	5691.79785156
1560.29772949	5688.84130859
1560.73205566	5814.98632813
1561.16625977	5854.55322266
1561.60046387	6003.47412109
1562.03479004	6001.50195313
1562.46899414	6129.39892578
1562.90319824	6179.70654297
1563.33752441	6177.55615234
1563.77172852	6219.06005859
1564.20593262	6328.16552734
1564.64025879	6355.98730469
1565.07446289	6424.87695313
1565.50866699	6579.84667969
1565.94287109	6596.09033203
1566.37719727	6792.86376953
1566.81140137	6833.03564453
1567.24560547	6925.5
1567.67993164	6992.14892578
1568.11413574	6960.21337891
1568.54833984	7213.31640625
1568.98266602	7217.18994141
1569.41687012	7340.04296875
1569.85107422	7503.92675781
1570.28540039	7451.83056641
1570.71960449	7592.46044922
1571.15380859	7754.03710938
1571.58813477	7827.51220703
1572.02233887	7915.05273438
1572.45654297	7950.87255859
1572.89086914	8059.80126953
1573.32507324	8208.86425781
1573.75927734	8218.44238281
1574.19360352	8443.20117188
1574.62780762	8558.09960938
1575.06201172	8634.09960938
1575.49633789	8815.43554688
1575.93054199	8843.25976563
1576.36474609	9015.32910156
1576.7989502	9145.21289063
1577.23327637	9201.6015625
1577.66748047	9381.85644531
1578.10168457	9509.50097656
1578.53601074	9729.56835938
1578.97021484	9901.68945313
1579.40441895	9960.44433594
1579.83874512	10099.0625
1580.27294922	10174.8125
1580.70715332	10293.3671875
1581.14147949	10515.9404297
1581.57568359	10581.6425781
1582.0098877	10651.96875
1582.44421387	10735.9599609
1582.87841797	10831.4423828
1583.31262207	11002.2763672
1583.74694824	11036.6464844
1584.18115234	11235.7177734
1584.61535645	11366.0537109
1585.04968262	11363.7089844
1585.48388672	11557.203125
1585.91809082	11606.7646484
1586.35241699	11678.15625
1586.78662109	11812.5
1587.2208252	11902.8525391
1587.6550293	12139.3173828
1588.08935547	12249.3818359
1588.52355957	12347.2294922
1588.95776367	12550.15625
1589.39208984	12584.3662109
1589.82629395	12746.1748047
1590.26049805	12822.2441406
1590.69482422	12845.7910156
1591.12902832	13051.2109375
1591.56323242	13096.5107422
1591.99755859	13211.7070313
1592.4317627	13355.984375
1592.8659668	13328.1435547
1593.30029297	13543.8320313
1593.73449707	13601.6015625
1594.16870117	13673.3994141
1594.60302734	13929.9716797
1595.03723145	13894.890625
1595.47143555	14038.3378906
1595.90576172	14218.4082031
1596.33996582	14158.1806641
1596.77416992	14460.1513672
1597.20849609	14541.7568359
1597.6427002	14534.9658203
1598.0769043	14871.4541016
1598.5111084	14799.6259766
1598.94543457	14949.1962891
1599.37963867	15140.5839844
1599.81384277	15109.9648438
1600.24816895	15311.9433594
1600.68237305	15228.9902344
1601.11657715	15291.7900391
1601.55090332	15426.6982422
1601.98510742	15405.9316406
1602.41931152	15410.7089844
1602.8536377	15389.7763672
1603.2878418	15293.71875
1603.7220459	15296.3242188
1604.15637207	15124.0361328
1604.59057617	15111.2226563
1605.02478027	15037.7294922
1605.45910645	14839.4072266
1605.89331055	14792.953125
1606.32751465	14603.2021484
1606.76184082	14314.9287109
1607.19604492	14237.1855469
1607.63024902	14095.2910156
1608.0645752	13974.0996094
1608.4987793	13830.9609375
1608.9329834	13670.734375
1609.3671875	13534.6308594
1609.80151367	13294.4609375
1610.23571777	13119.6484375
1610.66992188	12958.3105469
1611.10424805	12781.7558594
1611.53845215	12683.3564453
1611.97265625	12446.4638672
1612.40698242	12243.2714844
1612.84118652	12097.1054688
1613.27539063	11913.7041016
1613.7097168	11838.3798828
1614.1439209	11624.2705078
1614.578125	11432.0957031
1615.01245117	11299.1640625
1615.44665527	11117.0849609
1615.88085938	10943.1865234
1616.31518555	10794.8037109
1616.74938965	10658.1123047
1617.18359375	10483.5253906
1617.61791992	10293.6181641
1618.05212402	10029.7822266
1618.48632813	9873.85058594
1618.9206543	9664.62304688
1619.3548584	9517.2421875
1619.7890625	9393.74902344
1620.2232666	9063.81054688
1620.65759277	8944.14941406
1621.09179688	8775.37988281
1621.52600098	8598.06738281
1621.96032715	8484.71582031
1622.39453125	8217.73632813
1622.82873535	8005.54541016
1623.26306152	7733.79492188
1623.69726563	7518.92138672
1624.13146973	7364.54052734
1624.5657959	7171.55273438
1625	7022.32324219
1625.4342041	6839.21582031
1625.86853027	6673.19628906
1626.30273438	6451.29833984
1626.73693848	6245.67675781
1627.17126465	6079.78613281
1627.60546875	5934.73193359
1628.03967285	5776.19580078
1628.47399902	5685.28369141
1628.90820313	5572.58740234
1629.34240723	5428.36230469
1629.7767334	5301.08349609
1630.2109375	5206.98095703
1630.6451416	5131.89550781
1631.0793457	4996.9296875
1631.51367188	4882.63476563
1631.94787598	4815.80566406
1632.38208008	4707.03613281
1632.81640625	4596.33251953
1633.25061035	4504.36425781
1633.68481445	4414.70166016
1634.11914063	4353.06445313
1634.55334473	4325.9921875
1634.98754883	4235.50927734
1635.421875	4154.79296875
1635.8560791	4082.3125
1636.2902832	3973.80029297
1636.72460938	3985.13037109
1637.15881348	3936.27636719
1637.59301758	3819.09472656
1638.02734375	3763.94799805
1638.46154785	3699.90039063
1638.89575195	3559.51879883
1639.33007813	3506.70410156
1639.76428223	3407.1081543
1640.19848633	3367.19750977
1640.6328125	3347.06494141
1641.0670166	3269.32226563
1641.5012207	3223.71923828
1641.9354248	3135.11254883
1642.36975098	3114.05932617
1642.80395508	3078.27416992
1643.23815918	2963.765625
1643.67248535	2916.35302734
1644.10668945	2851.99365234
1644.54089355	2862.61694336
1644.97521973	2781.24462891
1645.40942383	2755.02026367
1645.84362793	2704.265625
1646.2779541	2669.16552734
1646.7121582	2602.54492188
1647.1463623	2567.37133789
1647.58068848	2529.56152344
1648.01489258	2477.21606445
1648.44909668	2429.62329102
1648.88342285	2372.10766602
1649.31762695	2357.59033203
1649.75183105	2323.03125
1650.18615723	2313.05615234
1650.62036133	2270.48901367
1651.05456543	2229.69555664
1651.4888916	2236.27832031
1651.9230957	2159.04541016
1652.3572998	2130.97338867
1652.79150391	2134.6159668
1653.22583008	2048.05297852
1653.66003418	2060.74194336
1654.09423828	2086.42114258
1654.52856445	2016.67834473
1654.96276855	1929.0871582
1655.39697266	1940.16894531
1655.83129883	1891.29382324
1656.26550293	1843.54223633
1656.69970703	1838.44140625
1657.1340332	1822.03222656
1657.5682373	1838.0916748
1658.00244141	1765.54919434
1658.43676758	1796.13903809
1658.87097168	1778.63427734
1659.30517578	1732.90966797
1659.73950195	1689.85668945
1660.17370605	1646.82348633
1660.60791016	1641.35693359
1661.04223633	1613.91296387
1661.47644043	1585.9987793
1661.91064453	1615.17492676
1662.3449707	1575.72436523
1662.7791748	1556.09692383
1663.21337891	1554.41259766
1663.64758301	1551.67333984
1664.08190918	1549.67602539
1664.51611328	1469.87231445
1664.95031738	1448.98278809
1665.38464355	1492.02099609
1665.81884766	1431.41027832
1666.25305176	1403.86535645
1666.68737793	1394.74743652
1667.12158203	1376.26904297
1667.55578613	1394.89489746
1667.9901123	1295.13842773
1668.42431641	1281.84118652
1668.85852051	1308.49707031
1669.29284668	1267.77685547
1669.72705078	1321.26416016
1670.16125488	1242.82006836
1670.59558105	1236.87036133
1671.02978516	1221.55041504
1671.46398926	1189.63623047
1671.89831543	1214.83203125
1672.33251953	1144.57788086
1672.76672363	1048.57458496
1673.2010498	1061.95788574
1673.63525391	1081.70007324
1674.06945801	1130.75805664
1674.50366211	1101.59375
1674.93798828	1046.24621582
1675.37219238	1062.33410645
1675.80639648	1082.38781738
1676.24072266	1033.59631348
1676.67492676	964.309082031
1677.10913086	884.519104004
1677.54345703	876.108947754
1677.97766113	881.050170898
1678.41186523	850.040710449
1678.84619141	887.922241211
1679.28039551	891.149536133
1679.71459961	869.690307617
1680.14892578	876.411437988
1680.58312988	827.362548828
1681.01733398	816.662536621
1681.45166016	776.73223877
1681.88586426	780.622131348
1682.32006836	839.459960938
1682.75439453	775.657714844
1683.18859863	756.204345703
1683.62280273	780.436584473
1684.05712891	728.31427002
1684.49133301	719.587219238
1684.92553711	699.283447266
1685.35974121	691.743103027
1685.79406738	659.571289063
1686.22827148	677.305053711
1686.66247559	687.959716797
1687.09680176	675.281311035
1687.53100586	669.551818848
1687.96520996	659.111877441
1688.39953613	633.634155273
1688.83374023	642.194702148
1689.26794434	631.442626953
1689.70227051	594.036010742
1690.13647461	635.175842285
1690.57067871	634.797546387
1691.00500488	640.185058594
1691.43920898	636.137023926
1691.87341309	590.772460938
1692.30773926	563.926086426
1692.74194336	578.432739258
1693.17614746	556.994384766
1693.61047363	561.880432129
1694.04467773	575.907958984
1694.47888184	551.246826172
1694.91320801	526.348022461
1695.34741211	520.080444336
1695.78161621	506.305358887
1696.21582031	509.619537354
1696.65014648	481.401733398
1697.08435059	500.384216309
1697.51855469	522.835388184
1697.95288086	494.062652588
1698.38708496	480.513153076
1698.82128906	416.355682373
1699.25561523	465.274597168
1699.68981934	474.802032471
1700.12402344	444.478790283
1700.55834961	454.81451416
1700.99255371	445.280731201
1701.42675781	470.046203613
1701.86108398	505.003356934
1702.29528809	444.484100342
1702.72949219	425.67086792
1703.16381836	423.32522583
1703.59802246	414.942169189
1704.03222656	451.714874268
1704.46655273	460.124694824
1704.90075684	407.812042236
1705.33496094	398.810943604
1705.76928711	368.816650391
1706.20349121	395.492034912
1706.63769531	411.00881958
1707.07189941	358.913146973
1707.50622559	381.907958984
1707.94042969	343.549743652
1708.37463379	358.379394531
1708.80895996	365.090179443
1709.24316406	289.939697266
1709.67736816	312.003997803
1710.11169434	334.979278564
1710.54589844	355.412231445
1710.98010254	307.71875
1711.41442871	236.169265747
1711.84863281	273.61026001
1712.28283691	328.586517334
1712.71716309	275.011077881
1713.15136719	315.61807251
1713.58557129	300.193572998
1714.01989746	254.297073364
1714.45410156	293.317016602
1714.88830566	222.514038086
1715.32263184	237.31098938
1715.75683594	214.061080933
1716.19104004	218.503555298
1716.62536621	220.647140503
1717.05957031	210.606796265
1717.49377441	248.035797119
1717.92810059	276.697784424
1718.36230469	248.015350342
1718.79650879	272.152496338
1719.23071289	233.424880981
1719.66503906	226.012161255
1720.09924316	234.55758667
1720.53344727	171.830703735
1720.96777344	180.963302612
1721.40197754	235.582046509
1721.83618164	88.0277404785
1722.27050781	254.477157593
1722.70471191	113.223907471
1723.13891602	177.288497925
1723.57324219	258.89263916
1724.00744629	195.915863037
1724.44165039	180.446090698
1724.87597656	212.74798584
1725.31018066	151.021392822
1725.74438477	194.017318726
1726.17871094	147.037567139
1726.61291504	147.517303467
1727.04711914	157.27003479
1727.48144531	169.761688232
1727.91564941	211.456665039
1728.34985352	149.096237183
1728.78417969	143.835800171
1729.21838379	186.517654419
1729.65258789	124.158493042
1730.08679199	127.040786743
1730.52111816	134.716415405
1730.95532227	58.307926178
1731.38952637	113.986343384
1731.82385254	128.668792725
1732.25805664	160.922134399
1732.69226074	179.967224121
1733.12658691	144.251464844
1733.56079102	133.851470947
1733.99499512	141.250778198
1734.42932129	134.836303711
1734.86352539	178.355514526
1735.29772949	93.3144302368
1735.73205566	108.005249023
1736.16625977	154.448852539
1736.60046387	146.673751831
1737.03479004	165.330551147
1737.46899414	124.660820007
1737.90319824	104.837600708
1738.33752441	111.895317078
1738.77172852	60.2971801758
1739.20593262	72.8236846924
1739.64025879	80.2983398438
1740.07446289	71.4157562256
1740.50866699	75.9877166748
1740.94287109	16.925611496
1741.37719727	57.5588340759
1741.81140137	65.5575485229
1742.24560547	8.01480007172
1742.67993164	69.5109863281
1743.11413574	0.0873149931431
1743.54833984	20.3759346008
1743.98266602	116.185768127
1744.41687012	51.2884674072
1744.85107422	88.8816299438
1745.28540039	119.277122498
1745.71960449	42.7436447144
1746.15380859	73.1750946045
1746.58813477	62.7720451355
1747.02233887	92.4349822998
1747.45654297	91.9582290649
1747.89086914	55.3529319763
1748.32507324	66.6953125
1748.75927734	16.098072052
1749.19360352	15.2315759659
1749.62780762	26.129026413
1750.06201172	54.443195343
1750.49633789	89.556388855
1750.93054199	50.1814498901
1751.36474609	55.6323127747
1751.7989502	131.446380615
1752.23327637	60.4884223938
1752.66748047	20.5708236694
1753.10168457	61.802482605
1753.53601074	59.4690856934
1753.97021484	94.4708709717
1754.40441895	23.766374588
1754.83874512	-0.0764613822103
1755.27294922	68.5954818726
1755.70715332	51.5239639282
1756.14147949	57.9381065369
1756.57568359	62.4421348572
1757.0098877	39.1596908569
1757.44421387	44.904876709
1757.87841797	32.6627311707
1758.31262207	58.4563331604
1758.74694824	78.9191589355
1759.18115234	45.5127563477
1759.61535645	15.4955921173
1760.04968262	44.0597648621
1760.48388672	103.917739868
1760.91809082	116.439346313
1761.35241699	10.2942657471
1761.78662109	51.4654045105
1762.2208252	100.412475586
1762.6550293	71.0713424683
1763.08935547	67.1918182373
1763.52355957	42.8612251282
1763.95776367	50.9172439575
1764.39208984	2.69565296173
1764.82629395	18.0581302643
1765.26049805	92.1334152222
1765.69482422	75.9536056519
1766.12902832	33.6654701233
1766.56323242	3.23177337646
1766.99755859	15.9004735947
1767.4317627	25.503824234
1767.8659668	73.1110610962
1768.30029297	56.6723442078
1768.73449707	26.1800060272
1769.16870117	72.3009872437
1769.60302734	76.6446533203
1770.03723145	40.2081642151
1770.47143555	80.824508667
1770.90576172	23.925359726
1771.33996582	110.446289063
1771.77416992	131.942977905
1772.20849609	55.7963562012
1772.6427002	99.0464248657
1773.0769043	117.41002655
1773.5111084	103.16292572
1773.94543457	128.225158691
1774.37963867	89.8944473267
1774.81384277	116.184570313
1775.24816895	104.904296875
1775.68237305	146.619812012
1776.11657715	139.547088623
1776.55090332	102.193199158
1776.98510742	82.1886901855
1777.41931152	91.3150177002
1777.8536377	56.6027297974
1778.2878418	86.3404922485
1778.7220459	63.4738845825
1779.15637207	30.1184520721
1779.59057617	123.049110413
1780.02478027	59.0200767517
1780.45910645	103.499481201
1780.89331055	122.85005188
1781.32751465	111.422729492
1781.76184082	162.310699463
1782.19604492	127.226196289
1782.63024902	163.149139404
1783.0645752	118.652229309
1783.4987793	111.588272095
1783.9329834	146.945022583
1784.3671875	104.604690552
1784.80151367	79.8051223755
1785.23571777	117.36870575
1785.66992188	75.8086624146
1786.10424805	118.991775513
1786.53845215	93.4620285034
1786.97265625	83.7453842163
1787.40698242	155.156936646
1787.84118652	92.5559921265
1788.27539063	92.6912231445
1788.7097168	129.363128662
1789.1439209	104.71900177
1789.578125	174.258560181
1790.01245117	119.413200378
1790.44665527	53.7520141602
1790.88085938	121.104827881
1791.31518555	106.904083252
1791.74938965	131.798843384
1792.18359375	191.746932983
1792.61791992	186.58416748
1793.05212402	247.383331299
1793.48632813	190.174560547
1793.9206543	164.489059448
1794.3548584	170.075271606
1794.7890625	152.611862183
1795.2232666	240.164657593
1795.65759277	223.604782104
1796.09179688	151.467666626
1796.52600098	241.097076416
1796.96032715	211.526275635
1797.39453125	234.915603638
1797.82873535	267.818817139
1798.26306152	181.400146484
1798.69726563	214.968231201
1799.13146973	273.491943359
1799.5657959	217.437286377
1800	265.205627441
