# Supplementary material for: Deep CO2 in the end-Triassic Central Atlantic Magmatic Province
Source: Nat Commun. 2020 Apr 7;11:1670. doi: 10.1038/s41467-020-15325-6 (PMC7138847; doi:10.1038/s41467-020-15325-6)
Supplement: Supplementary file 4 — Source Data 2 [file 41467_2020_15325_MOESM4_ESM.zip › Elemental C/NEW31_S2_5Px_Incl1_Bubble4_C.txt]

1100	-1.66273821378e-008
1100.4342041	75.7215423584
1100.86853027	70.0313034058
1101.30273438	75.7263336182
1101.73693848	65.9371185303
1102.17126465	69.8623962402
1102.60546875	63.2690811157
1103.03967285	94.3041915894
1103.47399902	109.44569397
1103.90820313	84.2389678955
1104.34240723	85.7420654297
1104.7767334	101.243453979
1105.2109375	102.957565308
1105.6451416	113.950210571
1106.0793457	104.959144592
1106.51367188	95.0725326538
1106.94787598	124.387786865
1107.38208008	131.727462769
1107.81640625	124.235343933
1108.25061035	94.5304412842
1108.68481445	128.309265137
1109.11914063	147.262420654
1109.55334473	178.453353882
1109.98754883	144.783599854
1110.421875	175.801116943
1110.8560791	142.57925415
1111.2902832	109.837837219
1111.72460938	164.562240601
1112.15881348	190.939208984
1112.59301758	223.653366089
1113.02734375	204.689041138
1113.46154785	189.712600708
1113.89575195	178.460342407
1114.33007813	164.992706299
1114.76428223	173.402954102
1115.19848633	173.975143433
1115.6328125	174.694488525
1116.0670166	172.510757446
1116.5012207	187.323242188
1116.9354248	176.64503479
1117.36975098	188.319656372
1117.80395508	185.464996338
1118.23815918	210.119888306
1118.67248535	200.520385742
1119.10668945	150.606735229
1119.54089355	210.936294556
1119.97521973	160.486236572
1120.40942383	200.968414307
1120.84362793	182.31022644
1121.2779541	169.731002808
1121.7121582	171.929016113
1122.1463623	191.58454895
1122.58068848	212.356323242
1123.01489258	181.871414185
1123.44909668	153.140136719
1123.88342285	166.207870483
1124.31762695	163.142227173
1124.75183105	155.40461731
1125.18615723	174.931015015
1125.62036133	204.542068481
1126.05456543	215.602432251
1126.4888916	178.01385498
1126.9230957	232.474990845
1127.3572998	224.715713501
1127.79150391	145.14364624
1128.22583008	158.636016846
1128.66003418	171.8671875
1129.09423828	146.341400146
1129.52856445	149.475875854
1129.96276855	158.865966797
1130.39697266	176.580291748
1130.83129883	185.357345581
1131.26550293	164.944915771
1131.69970703	147.299240112
1132.1340332	140.694915771
1132.5682373	150.549713135
1133.00244141	167.694854736
1133.43676758	142.495697021
1133.87097168	118.100563049
1134.30517578	128.325012207
1134.73950195	110.038238525
1135.17370605	117.557617188
1135.60791016	140.998458862
1136.04223633	151.77482605
1136.47644043	120.838951111
1136.91064453	71.1029586792
1137.3449707	104.039489746
1137.7791748	105.794189453
1138.21337891	79.7029724121
1138.64758301	55.1792907715
1139.08190918	86.7718963623
1139.51611328	118.824768066
1139.95031738	113.148384094
1140.38464355	126.402793884
1140.81884766	122.041412354
1141.25305176	88.4225387573
1141.68737793	74.6407394409
1142.12158203	36.6485366821
1142.55578613	57.2436408997
1142.9901123	60.8125686646
1143.42431641	47.1008796692
1143.85852051	94.5341720581
1144.29284668	67.7460021973
1144.72705078	47.0015258789
1145.16125488	34.2126274109
1145.59558105	44.6749343872
1146.02978516	82.8050384521
1146.46398926	72.5138092041
1146.89831543	38.8624687195
1147.33251953	13.371178627
1147.76672363	30.7789020538
1148.2010498	54.5247497559
1148.63525391	17.3193817139
1149.06945801	14.507191658
1149.50366211	57.7467155457
1149.93798828	10.0766220093
1150.37219238	33.4566802979
1150.80639648	68.1433486938
1151.24072266	51.0776062012
1151.67492676	21.7046279907
1152.10913086	33.1577911377
1152.54345703	19.1583194733
1152.97766113	42.0127716064
1153.41186523	2.59351509158e-008
1153.84619141	58.0540847778
1154.28039551	18.2521533966
1154.71459961	50.2450904846
1155.14892578	60.4679222107
1155.58312988	33.1003684998
1156.01733398	56.1155509949
1156.45166016	43.8029556274
1156.88586426	58.2818107605
1157.32006836	80.9646530151
1157.75439453	62.2356719971
1158.18859863	78.1145324707
1158.62280273	102.410232544
1159.05712891	82.1915054321
1159.49133301	111.821800232
1159.92553711	115.855209351
1160.35974121	61.0742721558
1160.79406738	108.812324524
1161.22827148	107.923118591
1161.66247559	110.48903656
1162.09680176	96.3580322266
1162.53100586	62.8721885681
1162.96520996	125.258384705
1163.39953613	104.451469421
1163.83374023	86.3462982178
1164.26794434	162.437301636
1164.70227051	142.959121704
1165.13647461	143.745117188
1165.57067871	117.909828186
1166.00500488	116.907569885
1166.43920898	164.455551147
1166.87341309	147.706359863
1167.30773926	135.147506714
1167.74194336	149.515777588
1168.17614746	113.430496216
1168.61047363	137.150665283
1169.04467773	152.978530884
1169.47888184	159.499221802
1169.91320801	167.51272583
1170.34741211	140.846694946
1170.78161621	234.665390015
1171.21582031	167.349914551
1171.65014648	115.596710205
1172.08435059	205.375106812
1172.51855469	112.337562561
1172.95288086	186.820144653
1173.38708496	216.755096436
1173.82128906	138.594665527
1174.25561523	210.732528687
1174.68981934	164.756210327
1175.12402344	191.629684448
1175.55834961	210.636230469
1175.99255371	193.972793579
1176.42675781	229.561340332
1176.86108398	233.95463562
1177.29528809	227.587966919
1177.72949219	246.446746826
1178.16381836	215.457748413
1178.59802246	243.627563477
1179.03222656	271.578308105
1179.46655273	268.139099121
1179.90075684	302.83605957
1180.33496094	292.917297363
1180.76928711	277.861297607
1181.20349121	290.26940918
1181.63769531	248.48348999
1182.07189941	310.478363037
1182.50622559	287.638763428
1182.94042969	290.620819092
1183.37463379	339.030944824
1183.80895996	334.84564209
1184.24316406	325.464172363
1184.67736816	300.144378662
1185.11169434	301.498443604
1185.54589844	349.398376465
1185.98010254	344.001281738
1186.41442871	324.489776611
1186.84863281	334.345184326
1187.28283691	321.925842285
1187.71716309	312.068572998
1188.15136719	314.799682617
1188.58557129	306.230377197
1189.01989746	338.777618408
1189.45410156	321.062408447
1189.88830566	365.291687012
1190.32263184	364.991699219
1190.75683594	354.447601318
1191.19104004	438.675842285
1191.62536621	349.953674316
1192.05957031	313.767364502
1192.49377441	373.325836182
1192.92810059	329.163116455
1193.36230469	335.643432617
1193.79650879	333.09967041
1194.23071289	358.172698975
1194.66503906	379.820404053
1195.09924316	342.804473877
1195.53344727	369.150146484
1195.96777344	403.86807251
1196.40197754	438.192565918
1196.83618164	428.042449951
1197.27050781	386.950805664
1197.70471191	376.137359619
1198.13891602	384.266937256
1198.57324219	388.532806396
1199.00744629	392.136138916
1199.44165039	398.161712646
1199.87597656	411.552764893
1200.31018066	416.367858887
1200.74438477	398.086334229
1201.17871094	420.224639893
1201.61291504	445.630462646
1202.04711914	455.915893555
1202.48144531	417.113983154
1202.91564941	542.731628418
1203.34985352	456.901367188
1203.78417969	458.364349365
1204.21838379	531.705444336
1204.65258789	527.965637207
1205.08679199	515.854919434
1205.52111816	522.05682373
1205.95532227	562.64263916
1206.38952637	594.491088867
1206.82385254	582.459411621
1207.25805664	573.667663574
1207.69226074	594.126525879
1208.12658691	615.394348145
1208.56079102	606.960388184
1208.99499512	592.075439453
1209.42932129	589.855529785
1209.86352539	614.740112305
1210.29772949	642.773010254
1210.73205566	614.739074707
1211.16625977	663.064147949
1211.60046387	646.023498535
1212.03479004	653.112915039
1212.46899414	692.488708496
1212.90319824	674.909423828
1213.33752441	726.20111084
1213.77172852	691.835449219
1214.20593262	739.811157227
1214.64025879	762.985595703
1215.07446289	750.292236328
1215.50866699	822.833557129
1215.94287109	830.518798828
1216.37719727	845.564575195
1216.81140137	831.191650391
1217.24560547	838.264099121
1217.67993164	863.694702148
1218.11413574	898.593811035
1218.54833984	936.572631836
1218.98266602	975.17388916
1219.41687012	976.045043945
1219.85107422	1013.44464111
1220.28540039	1049.43017578
1220.71960449	1031.12548828
1221.15380859	1043.7512207
1221.58813477	1049.24169922
1222.02233887	1066.91918945
1222.45654297	1146.89282227
1222.89086914	1091.75219727
1223.32507324	1137.29919434
1223.75927734	1202.63989258
1224.19360352	1137.07775879
1224.62780762	1266.03479004
1225.06201172	1276.76171875
1225.49633789	1261.45947266
1225.93054199	1252.32519531
1226.36474609	1267.93994141
1226.7989502	1311.3651123
1227.23327637	1326.85961914
1227.66748047	1358.91345215
1228.10168457	1443.95410156
1228.53601074	1426.11621094
1228.97021484	1474.1496582
1229.40441895	1486.30334473
1229.83874512	1452.34558105
1230.27294922	1503.34655762
1230.70715332	1558.64013672
1231.14147949	1606.31884766
1231.57568359	1649.73815918
1232.0098877	1657.89367676
1232.44421387	1691.50927734
1232.87841797	1717.71435547
1233.31262207	1721.54003906
1233.74694824	1766.04394531
1234.18115234	1764.13012695
1234.61535645	1813.08251953
1235.04968262	1932.28186035
1235.48388672	1903.94873047
1235.91809082	1952.69030762
1236.35241699	1923.90783691
1236.78662109	1926.84619141
1237.2208252	2039.45654297
1237.6550293	2076.13916016
1238.08935547	2168.75170898
1238.52355957	2231.91162109
1238.95776367	2233.73242188
1239.39208984	2331.34960938
1239.82629395	2340.22460938
1240.26049805	2378.80688477
1240.69482422	2433.20751953
1241.12902832	2446.85766602
1241.56323242	2547.72216797
1241.99755859	2562.66723633
1242.4317627	2599.98242188
1242.8659668	2706.50366211
1243.30029297	2724.61376953
1243.73449707	2776.43798828
1244.16870117	2805.23828125
1244.60302734	2853.01342773
1245.03723145	2916.98876953
1245.47143555	2930.38671875
1245.90576172	2990.0559082
1246.33996582	3027.51538086
1246.77416992	3005.48706055
1247.20849609	3097.28173828
1247.6427002	3159.38793945
1248.0769043	3154.80126953
1248.5111084	3227.38354492
1248.94543457	3165.30517578
1249.37963867	3237.30419922
1249.81384277	3281.47143555
1250.24816895	3260.33032227
1250.68237305	3364.09301758
1251.11657715	3333.31030273
1251.55090332	3366.46679688
1251.98510742	3446.87695313
1252.41931152	3418.05004883
1252.8536377	3489.79223633
1253.2878418	3460.74194336
1253.7220459	3512.39404297
1254.15637207	3494.26635742
1254.59057617	3499.43115234
1255.02478027	3537.47973633
1255.45910645	3559.09814453
1255.89331055	3570.95898438
1256.32751465	3614.22021484
1256.76184082	3589.17114258
1257.19604492	3618.4230957
1257.63024902	3622.77124023
1258.0645752	3635.03320313
1258.4987793	3684.3503418
1258.9329834	3697.35986328
1259.3671875	3726.32324219
1259.80151367	3766.8894043
1260.23571777	3737.11181641
1260.66992188	3716.56713867
1261.10424805	3739.44067383
1261.53845215	3730.15161133
1261.97265625	3781.10351563
1262.40698242	3806.14575195
1262.84118652	3808.53076172
1263.27539063	3854.29174805
1263.7097168	3863.17089844
1264.1439209	3878.89892578
1264.578125	3928.7746582
1265.01245117	3968.65576172
1265.44665527	3926.12036133
1265.88085938	3893.05322266
1266.31518555	3917.98193359
1266.74938965	3949.19775391
1267.18359375	3959.02075195
1267.61791992	3971.43554688
1268.05212402	4001.83886719
1268.48632813	4065.08618164
1268.9206543	4061.5078125
1269.3548584	4066.74414063
1269.7890625	4085.19580078
1270.2232666	4042.91186523
1270.65759277	4042.99389648
1271.09179688	4023.53955078
1271.52600098	4023.26977539
1271.96032715	4061.37426758
1272.39453125	4087.11450195
1272.82873535	4088.67211914
1273.26306152	4087.52636719
1273.69726563	4102.53027344
1274.13146973	4079.50024414
1274.5657959	4017.49365234
1275	4010.40844727
1275.4342041	4051.46557617
1275.86853027	4052.28442383
1276.30273438	4022.19702148
1276.73693848	4042.47094727
1277.17126465	4048.48730469
1277.60546875	4077.31616211
1278.03967285	4031.62988281
1278.47399902	4045.72924805
1278.90820313	3972.93261719
1279.34240723	4028.38842773
1279.7767334	4094.57543945
1280.2109375	4016.53271484
1280.6451416	3923.14697266
1281.0793457	3984.90478516
1281.51367188	3978.86303711
1281.94787598	3959.26342773
1282.38208008	4006.38964844
1282.81640625	3953.71850586
1283.25061035	4016.56005859
1283.68481445	3979.3894043
1284.11914063	3989.15795898
1284.55334473	3960.83007813
1284.98754883	3937.55078125
1285.421875	3980.54882813
1285.8560791	3919.35302734
1286.2902832	3903.49291992
1286.72460938	3908.85791016
1287.15881348	3870.01342773
1287.59301758	3855.3293457
1288.02734375	3860.83129883
1288.46154785	3858.05175781
1288.89575195	3851.21411133
1289.33007813	3822.74047852
1289.76428223	3779.23754883
1290.19848633	3730.4597168
1290.6328125	3711.31958008
1291.0670166	3703.43969727
1291.5012207	3643.69116211
1291.9354248	3584.50219727
1292.36975098	3561.90991211
1292.80395508	3522.36523438
1293.23815918	3441.5168457
1293.67248535	3419.00390625
1294.10668945	3393.98364258
1294.54089355	3383.47436523
1294.97521973	3372.64086914
1295.40942383	3343.76098633
1295.84362793	3283.69897461
1296.2779541	3254.02856445
1296.7121582	3174.99584961
1297.1463623	3188.96166992
1297.58068848	3201.95800781
1298.01489258	3173.69580078
1298.44909668	3101.82275391
1298.88342285	3120.49316406
1299.31762695	3132.07202148
1299.75183105	3072.7355957
1300.18615723	3078.79541016
1300.62036133	3002.1496582
1301.05456543	3002.08886719
1301.4888916	2989.6496582
1301.9230957	2978.27172852
1302.3572998	3042.4831543
1302.79150391	3011.89477539
1303.22583008	2991.72436523
1303.66003418	3001.03222656
1304.09423828	2990.03295898
1304.52856445	2992.21459961
1304.96276855	2993.86279297
1305.39697266	2971.06713867
1305.83129883	2991.46533203
1306.26550293	2981.16821289
1306.69970703	2964.25537109
1307.1340332	2965.45947266
1307.5682373	2943.75732422
1308.00244141	2968.10009766
1308.43676758	2947.15722656
1308.87097168	2928.16870117
1309.30517578	2970.99658203
1309.73950195	2940.38574219
1310.17370605	2973.70507813
1310.60791016	3036.25976563
1311.04223633	3004.73632813
1311.47644043	3025.09228516
1311.91064453	3056.12695313
1312.3449707	3032.10913086
1312.7791748	3098.91699219
1313.21337891	3084.03979492
1313.64758301	3095.81835938
1314.08190918	3152.53051758
1314.51611328	3101.02661133
1314.95031738	3167.5300293
1315.38464355	3178.03759766
1315.81884766	3193.8605957
1316.25305176	3181.53662109
1316.68737793	3187.44555664
1317.12158203	3243.48046875
1317.55578613	3218.6027832
1317.9901123	3306.01098633
1318.42431641	3265.02563477
1318.85852051	3306.37402344
1319.29284668	3291.53930664
1319.72705078	3319.97729492
1320.16125488	3312.65356445
1320.59558105	3394.95532227
1321.02978516	3360.04150391
1321.46398926	3333.1394043
1321.89831543	3318.96484375
1322.33251953	3348.66625977
1322.76672363	3352.46166992
1323.2010498	3390.12524414
1323.63525391	3402.33081055
1324.06945801	3390.87451172
1324.50366211	3385.64501953
1324.93798828	3426.73901367
1325.37219238	3463.30078125
1325.80639648	3462.46264648
1326.24072266	3505.43408203
1326.67492676	3501.86987305
1327.10913086	3460.3137207
1327.54345703	3448.75292969
1327.97766113	3511.13110352
1328.41186523	3532.89233398
1328.84619141	3508.03979492
1329.28039551	3525.14550781
1329.71459961	3566.09155273
1330.14892578	3602.23242188
1330.58312988	3609.87084961
1331.01733398	3567.21679688
1331.45166016	3567.84545898
1331.88586426	3611.2722168
1332.32006836	3576.61181641
1332.75439453	3618.94506836
1333.18859863	3688.30126953
1333.62280273	3710.14648438
1334.05712891	3697.70019531
1334.49133301	3697.63037109
1334.92553711	3696.58251953
1335.35974121	3653.20336914
1335.79406738	3643.54858398
1336.22827148	3731.84448242
1336.66247559	3741.78955078
1337.09680176	3718.35327148
1337.53100586	3729.68041992
1337.96520996	3826.68994141
1338.39953613	3836.82421875
1338.83374023	3780.59472656
1339.26794434	3761.0144043
1339.70227051	3760.79711914
1340.13647461	3761.52294922
1340.57067871	3796.8293457
1341.00500488	3822.46972656
1341.43920898	3916.63500977
1341.87341309	3817.76586914
1342.30773926	3846.10180664
1342.74194336	3880.09155273
1343.17614746	3908.671875
1343.61047363	3904.38696289
1344.04467773	3943.75195313
1344.47888184	3973.54736328
1344.91320801	4009.75683594
1345.34741211	3952.98120117
1345.78161621	3947.32373047
1346.21582031	3965.02441406
1346.65014648	3904.82275391
1347.08435059	4000.50341797
1347.51855469	4034.20410156
1347.95288086	4040.62768555
1348.38708496	4056.32226563
1348.82128906	4041.40405273
1349.25561523	4020.89428711
1349.68981934	4026.42871094
1350.12402344	4007.9465332
1350.55834961	4082.57348633
1350.99255371	4081.1003418
1351.42675781	4059.20605469
1351.86108398	4078.0559082
1352.29528809	4103.63964844
1352.72949219	4096.64160156
1353.16381836	4092.52490234
1353.59802246	4066.73535156
1354.03222656	4068.25927734
1354.46655273	4074.89233398
1354.90075684	4072.3059082
1355.33496094	4101.39599609
1355.76928711	4120.1015625
1356.20349121	4127.47753906
1356.63769531	4146.37011719
1357.07189941	4127.2421875
1357.50622559	4120.14306641
1357.94042969	4154.36376953
1358.37463379	4130.83251953
1358.80895996	4144.04394531
1359.24316406	4149.73291016
1359.67736816	4086.43383789
1360.11169434	4056.77539063
1360.54589844	4024.25292969
1360.98010254	4032.72680664
1361.41442871	4022.34326172
1361.84863281	4010.39819336
1362.28283691	4011.08618164
1362.71716309	3978.94238281
1363.15136719	3972.60375977
1363.58557129	3942.59765625
1364.01989746	3904.53686523
1364.45410156	3912.09960938
1364.88830566	3929.97924805
1365.32263184	3921.73193359
1365.75683594	3984.08276367
1366.19104004	3910.80297852
1366.62536621	3866.76318359
1367.05957031	3991.83740234
1367.49377441	3899.23388672
1367.92810059	3847.05224609
1368.36230469	3900.64257813
1368.79650879	3907.01025391
1369.23071289	3843.43652344
1369.66503906	3853.08740234
1370.09924316	3816.37915039
1370.53344727	3882.88964844
1370.96777344	3817.91943359
1371.40197754	3788.73657227
1371.83618164	3751.2331543
1372.27050781	3679.00512695
1372.70471191	3723.62060547
1373.13891602	3660.18139648
1373.57324219	3603.68139648
1374.00744629	3628.57397461
1374.44165039	3517.74951172
1374.87597656	3585.65307617
1375.31018066	3508.17382813
1375.74438477	3470.33886719
1376.17871094	3486.37646484
1376.61291504	3360.00146484
1377.04711914	3331.56201172
1377.48144531	3271.36987305
1377.91564941	3202.32006836
1378.34985352	3207.39648438
1378.78417969	3067.8984375
1379.21838379	3083.51098633
1379.65258789	3097.54492188
1380.08679199	3002.48852539
1380.52111816	2996.35717773
1380.95532227	2911.56494141
1381.38952637	2866.73901367
1381.82385254	2834.30273438
1382.25805664	2710.95581055
1382.69226074	2719.56005859
1383.12658691	2634.53833008
1383.56079102	2614.13500977
1383.99499512	2577.37060547
1384.42932129	2446.97998047
1384.86352539	2431.06225586
1385.29772949	2354.18920898
1385.73205566	2250.29589844
1386.16625977	2273.8112793
1386.60046387	2248.71728516
1387.03479004	2233.21801758
1387.46899414	2188.78076172
1387.90319824	2062.61865234
1388.33752441	2045.75537109
1388.77172852	2012.36608887
1389.20593262	1976.94238281
1389.64025879	1961.07092285
1390.07446289	1887.42272949
1390.50866699	1905.95849609
1390.94287109	1926.57275391
1391.37719727	1899.40930176
1391.81140137	1870.21777344
1392.24560547	1810.40258789
1392.67993164	1798.35046387
1393.11413574	1756.25341797
1393.54833984	1679.51708984
1393.98266602	1698.98693848
1394.41687012	1677.57995605
1394.85107422	1641.84960938
1395.28540039	1633.93896484
1395.71960449	1576.15307617
1396.15380859	1545.03015137
1396.58813477	1516.9239502
1397.02233887	1476.5213623
1397.45654297	1436.89111328
1397.89086914	1413.49145508
1398.32507324	1412.39282227
1398.75927734	1380.58105469
1399.19360352	1338.34631348
1399.62780762	1312.35205078
1400.06201172	1276.18737793
1400.49633789	1256.72460938
1400.93054199	1199.1418457
1401.36474609	1163.35131836
1401.7989502	1172.8425293
1402.23327637	1124.83129883
1402.66748047	1067.82287598
1403.10168457	1112.09484863
1403.53601074	1117.28723145
1403.97021484	1060.85913086
1404.40441895	1001.18212891
1404.83874512	958.744628906
1405.27294922	927.828186035
1405.70715332	883.775817871
1406.14147949	871.492248535
1406.57568359	864.037109375
1407.0098877	794.263305664
1407.44421387	791.492492676
1407.87841797	782.13494873
1408.31262207	793.186157227
1408.74694824	776.64642334
1409.18115234	751.715026855
1409.61535645	706.611206055
1410.04968262	710.958312988
1410.48388672	698.156799316
1410.91809082	713.137695313
1411.35241699	656.40045166
1411.78662109	621.206787109
1412.2208252	627.610778809
1412.6550293	600.438598633
1413.08935547	590.627197266
1413.52355957	590.944091797
1413.95776367	555.05078125
1414.39208984	513.348205566
1414.82629395	485.203430176
1415.26049805	510.916656494
1415.69482422	447.223754883
1416.12902832	485.784759521
1416.56323242	550.074707031
1416.99755859	473.410522461
1417.4317627	451.155273438
1417.8659668	426.663024902
1418.30029297	434.130523682
1418.73449707	465.56539917
1419.16870117	433.894897461
1419.60302734	429.068756104
1420.03723145	375.76348877
1420.47143555	334.3956604
1420.90576172	390.02633667
1421.33996582	344.550720215
1421.77416992	328.306304932
1422.20849609	374.475250244
1422.6427002	316.171539307
1423.0769043	338.901550293
1423.5111084	279.089050293
1423.94543457	250.724868774
1424.37963867	235.206100464
1424.81384277	218.371200562
1425.24816895	302.671966553
1425.68237305	275.604034424
1426.11657715	215.696380615
1426.55090332	285.404663086
1426.98510742	206.163024902
1427.41931152	232.05116272
1427.8536377	237.678131104
1428.2878418	112.959457397
1428.7220459	207.440689087
1429.15637207	81.6127090454
1429.59057617	150.714263916
1430.02478027	206.527267456
1430.45910645	108.08946991
1430.89331055	184.307556152
1431.32751465	182.545471191
1431.76184082	102.153526306
1432.19604492	244.345962524
1432.63024902	75.6732559204
1433.0645752	194.690811157
1433.4987793	135.846252441
1433.9329834	111.669548035
1434.3671875	202.025894165
1434.80151367	36.9218673706
1435.23571777	124.540382385
1435.66992188	164.484695435
1436.10424805	53.0973701477
1436.53845215	149.760482788
1436.97265625	137.11151123
1437.40698242	84.4607772827
1437.84118652	141.84463501
1438.27539063	47.3732414246
1438.7097168	159.731918335
1439.1439209	114.156234741
1439.578125	11.7690124512
1440.01245117	127.482192993
1440.44665527	123.71194458
1440.88085938	106.530357361
1441.31518555	167.074951172
1441.74938965	95.313621521
1442.18359375	216.505966187
1442.61791992	84.7914962769
1443.05212402	105.34021759
1443.48632813	123.24181366
1443.9206543	65.3135452271
1444.3548584	119.233192444
1444.7890625	151.763320923
1445.2232666	41.7310066223
1445.65759277	213.896865845
1446.09179688	132.210159302
1446.52600098	127.476417542
1446.96032715	169.252166748
1447.39453125	41.3606681824
1447.82873535	104.243202209
1448.26306152	53.8811302185
1448.69726563	52.248046875
1449.13146973	132.148544312
1449.5657959	58.7817802429
1450	116.762908936
1450.4342041	78.2539596558
1450.86853027	-1.50284904521e-007
1451.30273438	138.997024536
1451.73693848	49.4949531555
1452.17126465	95.6158294678
1452.60546875	150.054840088
1453.03967285	35.5501937866
1453.47399902	129.74446106
1453.90820313	125.281028748
1454.34240723	99.933303833
1454.7767334	214.63583374
1455.2109375	72.2966384888
1455.6451416	116.291671753
1456.0793457	111.392341614
1456.51367188	73.6289291382
1456.94787598	151.796112061
1457.38208008	128.349975586
1457.81640625	107.867645264
1458.25061035	231.037368774
1458.68481445	119.987083435
1459.11914063	159.378921509
1459.55334473	125.835647583
1459.98754883	107.798690796
1460.421875	143.254425049
1460.8560791	120.113685608
1461.2902832	158.64894104
1461.72460938	140.559494019
1462.15881348	155.387954712
1462.59301758	215.720321655
1463.02734375	132.232452393
1463.46154785	149.632949829
1463.89575195	180.592773438
1464.33007813	150.825897217
1464.76428223	166.266479492
1465.19848633	164.515182495
1465.6328125	125.654144287
1466.0670166	154.384109497
1466.5012207	100.468833923
1466.9354248	124.151412964
1467.36975098	108.903633118
1467.80395508	81.6117630005
1468.23815918	99.0229797363
1468.67248535	62.3756790161
1469.10668945	75.8246612549
1469.54089355	130.785095215
1469.97521973	133.835220337
1470.40942383	125.50579071
1470.84362793	95.8731079102
1471.2779541	47.2879180908
1471.7121582	48.4801445007
1472.1463623	57.2458343506
1472.58068848	75.0919876099
1473.01489258	53.5951919556
1473.44909668	48.7038459778
1473.88342285	62.6407775879
1474.31762695	70.4141998291
1474.75183105	77.5916595459
1475.18615723	68.8305664063
1475.62036133	75.073677063
1476.05456543	49.6190223694
1476.4888916	1.50706910063e-007
1476.9230957	30.312664032
1477.3572998	72.2271270752
1477.79150391	92.8311920166
1478.22583008	82.5108184814
1478.66003418	66.4069442749
1479.09423828	80.74634552
1479.52856445	70.0800094604
1479.96276855	43.2822723389
1480.39697266	83.2576446533
1480.83129883	78.7192306519
1481.26550293	58.3157615662
1481.69970703	61.8404273987
1482.1340332	48.5952224731
1482.5682373	43.3450546265
1483.00244141	49.4651603699
1483.43676758	74.0143737793
1483.87097168	73.368927002
1484.30517578	71.0593185425
1484.73950195	107.551635742
1485.17370605	111.617584229
1485.60791016	111.853118896
1486.04223633	73.739944458
1486.47644043	77.3524932861
1486.91064453	125.916603088
1487.3449707	104.906188965
1487.7791748	148.397598267
1488.21337891	163.995605469
1488.64758301	163.432540894
1489.08190918	173.836624146
1489.51611328	134.634780884
1489.95031738	145.162231445
1490.38464355	139.047225952
1490.81884766	139.122894287
1491.25305176	159.871002197
1491.68737793	149.752746582
1492.12158203	146.769271851
1492.55578613	204.427688599
1492.9901123	181.373825073
1493.42431641	206.320678711
1493.85852051	174.78125
1494.29284668	197.252944946
1494.72705078	230.498519897
1495.16125488	149.519287109
1495.59558105	193.61831665
1496.02978516	251.139419556
1496.46398926	256.503814697
1496.89831543	306.87689209
1497.33251953	203.502853394
1497.76672363	222.817565918
1498.2010498	241.324295044
1498.63525391	173.672515869
1499.06945801	251.229751587
1499.50366211	237.194152832
1499.93798828	205.668624878
1500.37219238	289.776245117
1500.80639648	243.491928101
1501.24072266	267.190124512
1501.67492676	293.803405762
1502.10913086	238.023544312
1502.54345703	336.071624756
1502.97766113	297.720123291
1503.41186523	290.915649414
1503.84619141	342.123443604
1504.28039551	255.537811279
1504.71459961	342.17086792
1505.14892578	329.629425049
1505.58312988	367.827484131
1506.01733398	452.788909912
1506.45166016	374.188873291
1506.88586426	397.20602417
1507.32006836	385.430633545
1507.75439453	326.775146484
1508.18859863	436.772766113
1508.62280273	377.676757813
1509.05712891	408.307891846
1509.49133301	413.402374268
1509.92553711	390.229187012
1510.35974121	488.9347229
1510.79406738	444.864105225
1511.22827148	461.457702637
1511.66247559	470.090881348
1512.09680176	463.379333496
1512.53100586	505.036834717
1512.96520996	543.681884766
1513.39953613	457.173400879
1513.83374023	553.594177246
1514.26794434	514.835388184
1514.70227051	513.758666992
1515.13647461	539.753540039
1515.57067871	503.782440186
1516.00500488	554.604553223
1516.43920898	540.457946777
1516.87341309	523.767028809
1517.30773926	568.514526367
1517.74194336	499.72668457
1518.17614746	554.773132324
1518.61047363	564.704101563
1519.04467773	544.71472168
1519.47888184	612.142333984
1519.91320801	583.960083008
1520.34741211	599.930480957
1520.78161621	619.241516113
1521.21582031	616.950683594
1521.65014648	653.325012207
1522.08435059	597.306762695
1522.51855469	629.873901367
1522.95288086	687.959472656
1523.38708496	671.48815918
1523.82128906	741.467224121
1524.25561523	729.486938477
1524.68981934	678.941711426
1525.12402344	735.833862305
1525.55834961	700.586791992
1525.99255371	725.533325195
1526.42675781	765.377929688
1526.86108398	715.871154785
1527.29528809	787.893676758
1527.72949219	786.364807129
1528.16381836	805.807495117
1528.59802246	802.965759277
1529.03222656	782.855651855
1529.46655273	812.713012695
1529.90075684	832.695739746
1530.33496094	805.714599609
1530.76928711	845.898864746
1531.20349121	819.550109863
1531.63769531	853.690307617
1532.07189941	867.36920166
1532.50622559	826.535461426
1532.94042969	861.879333496
1533.37463379	816.247009277
1533.80895996	839.073486328
1534.24316406	909.125183105
1534.67736816	913.552978516
1535.11169434	909.498901367
1535.54589844	898.790893555
1535.98010254	913.582702637
1536.41442871	957.529174805
1536.84863281	904.641845703
1537.28283691	902.067504883
1537.71716309	923.16619873
1538.15136719	893.95715332
1538.58557129	930.166381836
1539.01989746	923.735839844
1539.45410156	961.368408203
1539.88830566	993.176879883
1540.32263184	989.975219727
1540.75683594	1004.42926025
1541.19104004	1001.0881958
1541.62536621	999.010192871
1542.05957031	999.608154297
1542.49377441	959.581665039
1542.92810059	959.238952637
1543.36230469	1016.34924316
1543.79650879	1040.3203125
1544.23071289	1059.75158691
1544.66503906	1071.06164551
1545.09924316	1095.05773926
1545.53344727	1127.78637695
1545.96777344	1117.20507813
1546.40197754	1151.04199219
1546.83618164	1204.98718262
1547.27050781	1210.69445801
1547.70471191	1211.84411621
1548.13891602	1229.1439209
1548.57324219	1287.84313965
1549.00744629	1329.7980957
1549.44165039	1363.6907959
1549.87597656	1390.71044922
1550.31018066	1430.92114258
1550.74438477	1434.73547363
1551.17871094	1424.54833984
1551.61291504	1449.72595215
1552.04711914	1457.27746582
1552.48144531	1510.09509277
1552.91564941	1548.5357666
1553.34985352	1588.9967041
1553.78417969	1681.55932617
1554.21838379	1765.31616211
1554.65258789	1795.48071289
1555.08679199	1863.8145752
1555.52111816	1895.14428711
1555.95532227	1963.18371582
1556.38952637	2008.47705078
1556.82385254	2023.04943848
1557.25805664	2124.37304688
1557.69226074	2091.31494141
1558.12658691	2183.9453125
1558.56079102	2235.69433594
1558.99499512	2239.82373047
1559.42932129	2338.71801758
1559.86352539	2348.76074219
1560.29772949	2391.99121094
1560.73205566	2472.22070313
1561.16625977	2459.21948242
1561.60046387	2637.27514648
1562.03479004	2672.58349609
1562.46899414	2717.92651367
1562.90319824	2859.33276367
1563.33752441	2744.90087891
1563.77172852	2833.92431641
1564.20593262	2959.80981445
1564.64025879	2944.43261719
1565.07446289	3132.64477539
1565.50866699	3154.58081055
1565.94287109	3155.28979492
1566.37719727	3288.13452148
1566.81140137	3286.05419922
1567.24560547	3322.30541992
1567.67993164	3468.70263672
1568.11413574	3433.51831055
1568.54833984	3692.20239258
1568.98266602	3630.28930664
1569.41687012	3708.31298828
1569.85107422	3889.84619141
1570.28540039	3860.19042969
1570.71960449	4022.99951172
1571.15380859	4100.86572266
1571.58813477	4131.296875
1572.02233887	4254.00292969
1572.45654297	4249.08789063
1572.89086914	4386.24853516
1573.32507324	4479.67236328
1573.75927734	4484.70214844
1574.19360352	4716.79296875
1574.62780762	4773.66455078
1575.06201172	4856.65625
1575.49633789	5053.69140625
1575.93054199	5055.58740234
1576.36474609	5223.96435547
1576.7989502	5330.98681641
1577.23327637	5381.91357422
1577.66748047	5572.65966797
1578.10168457	5607.16650391
1578.53601074	5756.63769531
1578.97021484	5953.63134766
1579.40441895	5993.82617188
1579.83874512	6150.03662109
1580.27294922	6244.60693359
1580.70715332	6322.5859375
1581.14147949	6484.81445313
1581.57568359	6511.06445313
1582.0098877	6645.04541016
1582.44421387	6761.36523438
1582.87841797	6828.98828125
1583.31262207	6992.43896484
1583.74694824	7038.41992188
1584.18115234	7173.49511719
1584.61535645	7283.55419922
1585.04968262	7290.82666016
1585.48388672	7433.73242188
1585.91809082	7507.60205078
1586.35241699	7573.82226563
1586.78662109	7722.31738281
1587.2208252	7798.20019531
1587.6550293	8029.36181641
1588.08935547	8152.15039063
1588.52355957	8224.62597656
1588.95776367	8457.15625
1589.39208984	8473.30078125
1589.82629395	8650.22851563
1590.26049805	8774.89453125
1590.69482422	8779.41894531
1591.12902832	9008.81738281
1591.56323242	9034.35058594
1591.99755859	9169.42480469
1592.4317627	9419.33007813
1592.8659668	9377.20117188
1593.30029297	9602.85449219
1593.73449707	9711.53222656
1594.16870117	9787.63378906
1594.60302734	10031.6240234
1595.03723145	10054.1191406
1595.47143555	10257.5527344
1595.90576172	10457.6210938
1596.33996582	10419.7402344
1596.77416992	10774.2949219
1597.20849609	10833.2558594
1597.6427002	10851.9169922
1598.0769043	11203.9941406
1598.5111084	11193.7626953
1598.94543457	11311.2333984
1599.37963867	11437.2587891
1599.81384277	11457.2714844
1600.24816895	11597.75
1600.68237305	11560.5341797
1601.11657715	11675.0292969
1601.55090332	11789.7871094
1601.98510742	11651.6054688
1602.41931152	11723.0273438
1602.8536377	11686.7128906
1603.2878418	11551.2958984
1603.7220459	11598.4804688
1604.15637207	11428.5380859
1604.59057617	11406.2011719
1605.02478027	11324.5986328
1605.45910645	11164.7373047
1605.89331055	11063.9541016
1606.32751465	10858.1845703
1606.76184082	10696.6191406
1607.19604492	10608.7333984
1607.63024902	10411.328125
1608.0645752	10285.9638672
1608.4987793	10208.8242188
1608.9329834	10039.3378906
1609.3671875	9887.34472656
1609.80151367	9715.99316406
1610.23571777	9578.94628906
1610.66992188	9439.19824219
1611.10424805	9307.4375
1611.53845215	9201.63378906
1611.97265625	9030.11035156
1612.40698242	8827.68066406
1612.84118652	8730.63769531
1613.27539063	8611.62988281
1613.7097168	8512.79296875
1614.1439209	8377.95898438
1614.578125	8230.9765625
1615.01245117	8102.015625
1615.44665527	7970.75097656
1615.88085938	7847.00683594
1616.31518555	7676.05517578
1616.74938965	7535.12304688
1617.18359375	7390.41113281
1617.61791992	7243.07666016
1618.05212402	7131.56835938
1618.48632813	6931.27050781
1618.9206543	6818.79589844
1619.3548584	6624.05126953
1619.7890625	6441.51318359
1620.2232666	6372.31787109
1620.65759277	6138.80078125
1621.09179688	6050.33789063
1621.52600098	5958.48779297
1621.96032715	5665.13769531
1622.39453125	5582.46923828
1622.82873535	5457.54931641
1623.26306152	5224.75488281
1623.69726563	5079.61035156
1624.13146973	4849.78955078
1624.5657959	4741.31103516
1625	4614.28808594
1625.4342041	4468.94433594
1625.86853027	4369.69921875
1626.30273438	4166.60498047
1626.73693848	4029.61669922
1627.17126465	3910.14477539
1627.60546875	3752.96118164
1628.03967285	3660.93554688
1628.47399902	3570.84106445
1628.90820313	3522.03979492
1629.34240723	3470.43017578
1629.7767334	3397.875
1630.2109375	3331.52514648
1630.6451416	3249.50830078
1631.0793457	3139.53881836
1631.51367188	3070.21704102
1631.94787598	2994.85424805
1632.38208008	2954.23999023
1632.81640625	2916.59057617
1633.25061035	2820.98120117
1633.68481445	2779.75463867
1634.11914063	2715.73071289
1634.55334473	2713.98950195
1634.98754883	2665.22314453
1635.421875	2552.45874023
1635.8560791	2532.93457031
1636.2902832	2437.90234375
1636.72460938	2376.39257813
1637.15881348	2376.71948242
1637.59301758	2282.05883789
1638.02734375	2246.21655273
1638.46154785	2164.50268555
1638.89575195	2077.82592773
1639.33007813	2077.45751953
1639.76428223	1958.27526855
1640.19848633	1945.87683105
1640.6328125	1931.85705566
1641.0670166	1782.63476563
1641.5012207	1815.60144043
1641.9354248	1731.19274902
1642.36975098	1711.12939453
1642.80395508	1728.37512207
1643.23815918	1592.97094727
1643.67248535	1575.97265625
1644.10668945	1532.38977051
1644.54089355	1453.5357666
1644.97521973	1480.5300293
1645.40942383	1431.69250488
1645.84362793	1389.28320313
1646.2779541	1377.31665039
1646.7121582	1293.10339355
1647.1463623	1312.7322998
1647.58068848	1271.70324707
1648.01489258	1236.8503418
1648.44909668	1221.52111816
1648.88342285	1132.51843262
1649.31762695	1142.66723633
1649.75183105	1151.17956543
1650.18615723	1125.43054199
1650.62036133	1116.40625
1651.05456543	1023.6126709
1651.4888916	997.661071777
1651.9230957	993.890258789
1652.3572998	974.857910156
1652.79150391	1048.67346191
1653.22583008	961.455871582
1653.66003418	926.748168945
1654.09423828	934.908752441
1654.52856445	854.862426758
1654.96276855	864.39239502
1655.39697266	817.202697754
1655.83129883	747.452514648
1656.26550293	811.065734863
1656.69970703	764.536437988
1657.1340332	779.499328613
1657.5682373	791.708435059
1658.00244141	725.837463379
1658.43676758	796.588623047
1658.87097168	743.553649902
1659.30517578	737.79510498
1659.73950195	721.655700684
1660.17370605	657.409851074
1660.60791016	678.19140625
1661.04223633	678.311767578
1661.47644043	628.934143066
1661.91064453	695.354370117
1662.3449707	646.07434082
1662.7791748	623.231872559
1663.21337891	632.374755859
1663.64758301	624.403381348
1664.08190918	635.547180176
1664.51611328	615.940002441
1664.95031738	615.95690918
1665.38464355	608.98059082
1665.81884766	591.555053711
1666.25305176	602.822937012
1666.68737793	579.342651367
1667.12158203	550.886901855
1667.55578613	526.890136719
1667.9901123	490.076843262
1668.42431641	504.02053833
1668.85852051	498.410522461
1669.29284668	470.348297119
1669.72705078	531.907287598
1670.16125488	446.174316406
1670.59558105	483.217651367
1671.02978516	459.763122559
1671.46398926	391.917999268
1671.89831543	483.077697754
1672.33251953	394.658508301
1672.76672363	366.73840332
1673.2010498	390.671783447
1673.63525391	362.664001465
1674.06945801	353.81161499
1674.50366211	401.721038818
1674.93798828	388.872650146
1675.37219238	405.5597229
1675.80639648	352.906097412
1676.24072266	342.859924316
1676.67492676	287.593414307
1677.10913086	308.71572876
1677.54345703	294.360565186
1677.97766113	249.922790527
1678.41186523	266.53994751
1678.84619141	298.243103027
1679.28039551	258.888122559
1679.71459961	266.738525391
1680.14892578	313.132965088
1680.58312988	308.795501709
1681.01733398	270.955444336
1681.45166016	235.610671997
1681.88586426	235.498901367
1682.32006836	229.994949341
1682.75439453	224.645507813
1683.18859863	235.375808716
1683.62280273	196.732543945
1684.05712891	208.964538574
1684.49133301	199.002929688
1684.92553711	199.128753662
1685.35974121	206.161376953
1685.79406738	209.374023438
1686.22827148	216.699813843
1686.66247559	224.106307983
1687.09680176	196.368667603
1687.53100586	210.563583374
1687.96520996	194.580490112
1688.39953613	212.158401489
1688.83374023	204.70022583
1689.26794434	188.563140869
1689.70227051	194.581863403
1690.13647461	197.622207642
1690.57067871	185.606765747
1691.00500488	182.631011963
1691.43920898	183.549041748
1691.87341309	169.802993774
1692.30773926	172.17288208
1692.74194336	179.526504517
1693.17614746	165.993484497
1693.61047363	152.763977051
1694.04467773	172.364028931
1694.47888184	134.545303345
1694.91320801	136.216720581
1695.34741211	158.600616455
1695.78161621	124.75138092
1696.21582031	166.639785767
1696.65014648	147.056549072
1697.08435059	145.243545532
1697.51855469	189.469070435
1697.95288086	118.503326416
1698.38708496	191.683929443
1698.82128906	98.551612854
1699.25561523	133.350204468
1699.68981934	175.193710327
1700.12402344	112.995910645
1700.55834961	111.862915039
1700.99255371	168.148025513
1701.42675781	140.706390381
1701.86108398	169.609970093
1702.29528809	144.849746704
1702.72949219	145.061172485
1703.16381836	169.086669922
1703.59802246	135.956344604
1704.03222656	166.414001465
1704.46655273	145.11555481
1704.90075684	117.806922913
1705.33496094	130.933105469
1705.76928711	87.5406265259
1706.20349121	116.325630188
1706.63769531	137.108078003
1707.07189941	80.0882263184
1707.50622559	127.967880249
1707.94042969	137.478347778
1708.37463379	113.117332458
1708.80895996	180.154006958
1709.24316406	76.9827957153
1709.67736816	94.0506134033
1710.11169434	74.9899139404
1710.54589844	34.3543128967
1710.98010254	122.216690063
1711.41442871	44.9321556091
1711.84863281	102.790664673
1712.28283691	141.429550171
1712.71716309	102.210762024
1713.15136719	98.6156539917
1713.58557129	89.4622421265
1714.01989746	122.137832642
1714.45410156	128.933395386
1714.88830566	83.7274780273
1715.32263184	90.9454574585
1715.75683594	97.4515762329
1716.19104004	78.6468200684
1716.62536621	109.189979553
1717.05957031	55.0927658081
1717.49377441	74.4514694214
1717.92810059	109.569404602
1718.36230469	48.4368095398
1718.79650879	150.267166138
1719.23071289	76.6933670044
1719.66503906	86.8292388916
1720.09924316	145.056671143
1720.53344727	44.2287635803
1720.96777344	101.517967224
1721.40197754	104.122573853
1721.83618164	32.9191246033
1722.27050781	87.1728363037
1722.70471191	49.647441864
1723.13891602	69.2067871094
1723.57324219	136.471542358
1724.00744629	35.5336036682
1724.44165039	127.296829224
1724.87597656	98.2822875977
1725.31018066	49.2557029724
1725.74438477	101.066253662
1726.17871094	46.8756332397
1726.61291504	70.5941009521
1727.04711914	73.9712295532
1727.48144531	62.6823692322
1727.91564941	140.646591187
1728.34985352	45.9669761658
1728.78417969	74.1675109863
1729.21838379	84.1496887207
1729.65258789	-3.01370164379e-008
1730.08679199	79.9157867432
1730.52111816	42.22082901
1730.95532227	32.5441856384
1731.38952637	141.175460815
1731.82385254	22.7704524994
1732.25805664	108.230705261
1732.69226074	101.636825562
1733.12658691	35.3926582336
1733.56079102	137.97593689
1733.99499512	85.2006454468
1734.42932129	64.7167510986
1734.86352539	108.630867004
1735.29772949	81.114440918
1735.73205566	108.965827942
1736.16625977	105.979187012
1736.60046387	54.7849273682
1737.03479004	77.5466537476
1737.46899414	42.9930877686
1737.90319824	69.7429275513
1738.33752441	67.2234420776
1738.77172852	29.1077136993
1739.20593262	80.5290679932
1739.64025879	62.8727912903
1740.07446289	80.2426376343
1740.50866699	87.5414581299
1740.94287109	8.14338493347
1741.37719727	77.5499038696
1741.81140137	51.7973976135
1742.24560547	54.9205589294
1742.67993164	98.4101409912
1743.11413574	37.5896339417
1743.54833984	63.6656112671
1743.98266602	53.1610450745
1744.41687012	41.8965110779
1744.85107422	115.082489014
1745.28540039	52.0436973572
1745.71960449	33.176902771
1746.15380859	79.9191436768
1746.58813477	47.4720878601
1747.02233887	46.6514587402
1747.45654297	61.5534629822
1747.89086914	88.2215881348
1748.32507324	97.358253479
1748.75927734	89.9053955078
1749.19360352	82.9826507568
1749.62780762	62.1205978394
1750.06201172	64.0785293579
1750.49633789	70.96144104
1750.93054199	51.3389816284
1751.36474609	66.9401702881
1751.7989502	72.18309021
1752.23327637	80.0389633179
1752.66748047	76.2229309082
1753.10168457	74.7823867798
1753.53601074	69.1963577271
1753.97021484	69.9251098633
1754.40441895	53.0707206726
1754.83874512	65.6561660767
1755.27294922	81.0870285034
1755.70715332	69.7095413208
1756.14147949	46.5232200623
1756.57568359	41.3164863586
1757.0098877	94.6171875
1757.44421387	90.9668655396
1757.87841797	86.8882980347
1758.31262207	48.5636405945
1758.74694824	47.55103302
1759.18115234	82.6681747437
1759.61535645	49.8931350708
1760.04968262	74.8602142334
1760.48388672	61.6625137329
1760.91809082	6.03688621521
1761.35241699	124.025840759
1761.78662109	52.1824493408
1762.2208252	86.4720687866
1762.6550293	75.2825317383
1763.08935547	32.4102668762
1763.52355957	65.1466140747
1763.95776367	82.7694473267
1764.39208984	2.03581294045e-008
1764.82629395	48.8483657837
1765.26049805	12.2418298721
1765.69482422	30.4465579987
1766.12902832	58.7831840515
1766.56323242	31.5530281067
1766.99755859	62.3757705688
1767.4317627	23.1062221527
1767.8659668	59.8718795776
1768.30029297	100.707466125
1768.73449707	32.6318588257
1769.16870117	54.0489196777
1769.60302734	61.6838111877
1770.03723145	50.0886077881
1770.47143555	133.819519043
1770.90576172	7.27261304855
1771.33996582	88.4657745361
1771.77416992	148.760894775
1772.20849609	24.3694705963
1772.6427002	108.765434265
1773.0769043	93.8595199585
1773.5111084	76.2563552856
1773.94543457	117.524871826
1774.37963867	53.8040542603
1774.81384277	94.7702407837
1775.24816895	88.725769043
1775.68237305	84.554725647
1776.11657715	131.399291992
1776.55090332	57.6174545288
1776.98510742	101.73979187
1777.41931152	76.4114074707
1777.8536377	6.4737200737
1778.2878418	115.383056641
1778.7220459	53.2669715881
1779.15637207	59.7588653564
1779.59057617	108.808227539
1780.02478027	52.7164459229
1780.45910645	71.24974823
1780.89331055	156.832214355
1781.32751465	39.7056732178
1781.76184082	138.35609436
1782.19604492	48.1792221069
1782.63024902	49.1952133179
1783.0645752	114.189849854
1783.4987793	20.3694190979
1783.9329834	73.8829879761
1784.3671875	76.7199783325
1784.80151367	41.9552650452
1785.23571777	59.8966674805
1785.66992188	-7.89266443253
1786.10424805	46.9248275757
1786.53845215	27.1520881653
1786.97265625	-6.42508172989
1787.40698242	99.7467193604
1787.84118652	34.3864212036
1788.27539063	58.9946975708
1788.7097168	114.263618469
1789.1439209	-7.29784679413
1789.578125	105.315849304
1790.01245117	51.8016929626
1790.44665527	1.21451926231
1790.88085938	72.238609314
1791.31518555	27.6998538971
1791.74938965	53.3132400513
1792.18359375	105.375358582
1792.61791992	64.3625183105
1793.05212402	122.765052795
1793.48632813	66.761428833
1793.9206543	79.940246582
1794.3548584	101.618995667
1794.7890625	40.2974243164
1795.2232666	106.947402954
1795.65759277	72.6497497559
1796.09179688	57.7902832031
1796.52600098	139.477172852
1796.96032715	11.0695619583
1797.39453125	130.781387329
1797.82873535	121.603614807
1798.26306152	5.38176965714
1798.69726563	116.280906677
1799.13146973	92.2549285889
1799.5657959	57.9491500854
1800	135.593063354
