# Supplementary material for: Deep CO2 in the end-Triassic Central Atlantic Magmatic Province
Source: Nat Commun. 2020 Apr 7;11:1670. doi: 10.1038/s41467-020-15325-6 (PMC7138847; doi:10.1038/s41467-020-15325-6)
Supplement: Supplementary file 4 — Source Data 2 [file 41467_2020_15325_MOESM4_ESM.zip › Elemental C/NEW31_S2_5Px_Incl1_Bubble6_C.txt]

1100	-0.084316432476
1100.4342041	104.841621399
1100.86853027	87.1896514893
1101.30273438	107.98097229
1101.73693848	107.043411255
1102.17126465	102.149963379
1102.60546875	120.067138672
1103.03967285	100.648033142
1103.47399902	93.8423309326
1103.90820313	123.620788574
1104.34240723	104.705574036
1104.7767334	86.8128662109
1105.2109375	84.5893783569
1105.6451416	109.981781006
1106.0793457	127.48487854
1106.51367188	133.968032837
1106.94787598	151.284255981
1107.38208008	128.533401489
1107.81640625	106.719543457
1108.25061035	135.791519165
1108.68481445	132.678237915
1109.11914063	142.998901367
1109.55334473	135.111679077
1109.98754883	166.073318481
1110.421875	164.370147705
1110.8560791	146.046020508
1111.2902832	189.089233398
1111.72460938	193.862991333
1112.15881348	206.769699097
1112.59301758	199.488021851
1113.02734375	197.595870972
1113.46154785	198.104263306
1113.89575195	197.096984863
1114.33007813	201.046463013
1114.76428223	197.906204224
1115.19848633	185.776535034
1115.6328125	182.442276001
1116.0670166	190.792648315
1116.5012207	205.029464722
1116.9354248	232.013671875
1117.36975098	208.273162842
1117.80395508	200.397506714
1118.23815918	206.376525879
1118.67248535	178.096420288
1119.10668945	203.993560791
1119.54089355	217.656341553
1119.97521973	213.83807373
1120.40942383	206.611022949
1120.84362793	205.849609375
1121.2779541	208.054153442
1121.7121582	211.425949097
1122.1463623	215.990737915
1122.58068848	218.687210083
1123.01489258	220.022491455
1123.44909668	197.259521484
1123.88342285	161.795928955
1124.31762695	193.608657837
1124.75183105	176.397125244
1125.18615723	191.381164551
1125.62036133	208.807373047
1126.05456543	237.364334106
1126.4888916	219.705413818
1126.9230957	222.531433105
1127.3572998	205.078765869
1127.79150391	223.725906372
1128.22583008	215.046066284
1128.66003418	206.004837036
1129.09423828	202.20765686
1129.52856445	208.040161133
1129.96276855	204.079421997
1130.39697266	192.151489258
1130.83129883	199.618530273
1131.26550293	208.131881714
1131.69970703	201.107437134
1132.1340332	204.400421143
1132.5682373	195.328338623
1133.00244141	179.351913452
1133.43676758	189.221817017
1133.87097168	158.00958252
1134.30517578	163.636779785
1134.73950195	133.331604004
1135.17370605	137.23890686
1135.60791016	167.714767456
1136.04223633	171.15725708
1136.47644043	171.076553345
1136.91064453	152.282791138
1137.3449707	139.490371704
1137.7791748	144.586532593
1138.21337891	137.831558228
1138.64758301	137.801177979
1139.08190918	150.680389404
1139.51611328	157.74621582
1139.95031738	151.767654419
1140.38464355	137.636703491
1140.81884766	119.349227905
1141.25305176	96.3821640015
1141.68737793	91.5933074951
1142.12158203	114.253967285
1142.55578613	90.8234786987
1142.9901123	80.4476547241
1143.42431641	110.025817871
1143.85852051	90.2506637573
1144.29284668	85.8206939697
1144.72705078	65.299369812
1145.16125488	83.1762084961
1145.59558105	42.0393218994
1146.02978516	26.5088787079
1146.46398926	43.294090271
1146.89831543	29.637304306
1147.33251953	10.5259695053
1147.76672363	35.9045944214
1148.2010498	54.0066986084
1148.63525391	52.6987037659
1149.06945801	60.5373802185
1149.50366211	38.1355133057
1149.93798828	5.61132955551
1150.37219238	17.4485340118
1150.80639648	2.95481705666
1151.24072266	0.84309387207
1151.67492676	11.603972435
1152.10913086	-3.66974234581
1152.54345703	15.1713495255
1152.97766113	2.47436523438
1153.41186523	34.6582450867
1153.84619141	38.5715637207
1154.28039551	-2.54689407349
1154.71459961	51.2989196777
1155.14892578	25.233915329
1155.58312988	25.1336536407
1156.01733398	34.2031288147
1156.45166016	19.7761974335
1156.88586426	28.4960575104
1157.32006836	39.2024345398
1157.75439453	35.3268089294
1158.18859863	39.7087173462
1158.62280273	32.251335144
1159.05712891	22.9651966095
1159.49133301	37.7045555115
1159.92553711	24.0268383026
1160.35974121	45.1229133606
1160.79406738	85.2200775146
1161.22827148	27.7898311615
1161.66247559	55.107334137
1162.09680176	54.7113800049
1162.53100586	50.0100440979
1162.96520996	72.8634033203
1163.39953613	57.4674606323
1163.83374023	66.633644104
1164.26794434	68.1536636353
1164.70227051	74.4822540283
1165.13647461	62.1018104553
1165.57067871	65.3313369751
1166.00500488	76.9321975708
1166.43920898	78.112411499
1166.87341309	74.6811828613
1167.30773926	90.3998565674
1167.74194336	87.0253067017
1168.17614746	72.0503158569
1168.61047363	94.0819091797
1169.04467773	57.0107803345
1169.47888184	69.4888763428
1169.91320801	54.6700553894
1170.34741211	71.5983810425
1170.78161621	124.164047241
1171.21582031	97.2405014038
1171.65014648	70.9347000122
1172.08435059	93.1579437256
1172.51855469	43.6421813965
1172.95288086	88.4054870605
1173.38708496	70.2947311401
1173.82128906	105.520370483
1174.25561523	95.7205734253
1174.68981934	71.222694397
1175.12402344	104.911010742
1175.55834961	109.632644653
1175.99255371	112.441551208
1176.42675781	116.992477417
1176.86108398	92.5905532837
1177.29528809	108.009475708
1177.72949219	126.75553894
1178.16381836	101.468811035
1178.59802246	131.541183472
1179.03222656	108.350028992
1179.46655273	111.786354065
1179.90075684	140.952056885
1180.33496094	104.218612671
1180.76928711	145.071762085
1181.20349121	132.656356812
1181.63769531	137.4737854
1182.07189941	154.975540161
1182.50622559	165.342681885
1182.94042969	154.402694702
1183.37463379	168.515319824
1183.80895996	181.677001953
1184.24316406	191.357833862
1184.67736816	175.100158691
1185.11169434	183.809570313
1185.54589844	178.23550415
1185.98010254	146.868499756
1186.41442871	146.880767822
1186.84863281	164.608657837
1187.28283691	167.820037842
1187.71716309	172.875579834
1188.15136719	165.32258606
1188.58557129	146.585174561
1189.01989746	165.5650177
1189.45410156	180.92755127
1189.88830566	192.621353149
1190.32263184	207.001174927
1190.75683594	191.651443481
1191.19104004	216.630050659
1191.62536621	191.785919189
1192.05957031	208.82258606
1192.49377441	192.292114258
1192.92810059	175.068786621
1193.36230469	168.720413208
1193.79650879	174.243362427
1194.23071289	188.331314087
1194.66503906	188.122238159
1195.09924316	171.989608765
1195.53344727	187.78817749
1195.96777344	199.443008423
1196.40197754	207.437927246
1196.83618164	229.192153931
1197.27050781	224.221542358
1197.70471191	219.957214355
1198.13891602	230.423812866
1198.57324219	225.201660156
1199.00744629	230.958190918
1199.44165039	217.888961792
1199.87597656	187.614334106
1200.31018066	199.915008545
1200.74438477	209.522674561
1201.17871094	198.960983276
1201.61291504	223.701080322
1202.04711914	244.934616089
1202.48144531	268.292663574
1202.91564941	294.908477783
1203.34985352	293.84185791
1203.78417969	311.356689453
1204.21838379	289.210235596
1204.65258789	305.792358398
1205.08679199	336.743988037
1205.52111816	311.088775635
1205.95532227	336.696289063
1206.38952637	365.955383301
1206.82385254	408.186645508
1207.25805664	434.478363037
1207.69226074	411.649047852
1208.12658691	395.17364502
1208.56079102	392.634460449
1208.99499512	386.046417236
1209.42932129	411.605072021
1209.86352539	441.968994141
1210.29772949	441.062194824
1210.73205566	462.372253418
1211.16625977	476.438537598
1211.60046387	515.398071289
1212.03479004	548.666992188
1212.46899414	552.283813477
1212.90319824	573.509460449
1213.33752441	564.713378906
1213.77172852	588.108703613
1214.20593262	649.239624023
1214.64025879	645.112243652
1215.07446289	656.452453613
1215.50866699	683.403076172
1215.94287109	681.565917969
1216.37719727	717.207885742
1216.81140137	725.000976563
1217.24560547	734.213195801
1217.67993164	773.381774902
1218.11413574	777.93762207
1218.54833984	833.864501953
1218.98266602	878.950622559
1219.41687012	898.657226563
1219.85107422	930.34979248
1220.28540039	936.708251953
1220.71960449	967.967224121
1221.15380859	1013.4208374
1221.58813477	1005.04797363
1222.02233887	1052.07824707
1222.45654297	1107.03430176
1222.89086914	1134.00061035
1223.32507324	1164.71923828
1223.75927734	1199.98571777
1224.19360352	1258.28344727
1224.62780762	1293.42321777
1225.06201172	1285.78808594
1225.49633789	1337.29431152
1225.93054199	1308.60620117
1226.36474609	1342.42907715
1226.7989502	1408.71130371
1227.23327637	1393.53625488
1227.66748047	1489.74487305
1228.10168457	1557.16455078
1228.53601074	1576.21447754
1228.97021484	1654.11364746
1229.40441895	1676.88256836
1229.83874512	1689.10290527
1230.27294922	1737.32043457
1230.70715332	1772.26098633
1231.14147949	1854.35473633
1231.57568359	1913.80957031
1232.0098877	1953.93432617
1232.44421387	2011.39172363
1232.87841797	2043.91088867
1233.31262207	2091.62915039
1233.74694824	2139.36889648
1234.18115234	2163.34106445
1234.61535645	2249.46118164
1235.04968262	2281.86914063
1235.48388672	2323.66040039
1235.91809082	2382.36474609
1236.35241699	2432.73925781
1236.78662109	2519.22460938
1237.2208252	2550.54125977
1237.6550293	2603.25732422
1238.08935547	2724.09375
1238.52355957	2786.42211914
1238.95776367	2882.25878906
1239.39208984	2932.40795898
1239.82629395	2975.40698242
1240.26049805	3078.52709961
1240.69482422	3063.2746582
1241.12902832	3161.81616211
1241.56323242	3279.21264648
1241.99755859	3324.40795898
1242.4317627	3418.58056641
1242.8659668	3470.69946289
1243.30029297	3534.60498047
1243.73449707	3610.59179688
1244.16870117	3654.86132813
1244.60302734	3731.08911133
1245.03723145	3784.80883789
1245.47143555	3816.04223633
1245.90576172	3890.20214844
1246.33996582	3918.99414063
1246.77416992	3940.81396484
1247.20849609	4027.26586914
1247.6427002	4051.15991211
1248.0769043	4091.86865234
1248.5111084	4143.86181641
1248.94543457	4143.90869141
1249.37963867	4220.12597656
1249.81384277	4250.23144531
1250.24816895	4256.79199219
1250.68237305	4329.49267578
1251.11657715	4297.05175781
1251.55090332	4345.70605469
1251.98510742	4334.43457031
1252.41931152	4298.22363281
1252.8536377	4357.85400391
1253.2878418	4335.47607422
1253.7220459	4359.88574219
1254.15637207	4350.23291016
1254.59057617	4326.58203125
1255.02478027	4324.24902344
1255.45910645	4341.33398438
1255.89331055	4349.83105469
1256.32751465	4370.88964844
1256.76184082	4387.69970703
1257.19604492	4389.81494141
1257.63024902	4385.8671875
1258.0645752	4387.90673828
1258.4987793	4369.92041016
1258.9329834	4361.24072266
1259.3671875	4402.28955078
1259.80151367	4442.25
1260.23571777	4424.93457031
1260.66992188	4410.78808594
1261.10424805	4448.90380859
1261.53845215	4446.08398438
1261.97265625	4463.35009766
1262.40698242	4496.50097656
1262.84118652	4492.25927734
1263.27539063	4559.73632813
1263.7097168	4571.92578125
1264.1439209	4577.31445313
1264.578125	4588.70410156
1265.01245117	4630.44921875
1265.44665527	4651.97167969
1265.88085938	4615.05078125
1266.31518555	4619.84814453
1266.74938965	4645.41064453
1267.18359375	4641.5234375
1267.61791992	4672.01318359
1268.05212402	4708.41357422
1268.48632813	4683.5859375
1268.9206543	4690.66210938
1269.3548584	4709.40869141
1269.7890625	4700.35107422
1270.2232666	4691.24511719
1270.65759277	4682.33740234
1271.09179688	4666.43359375
1271.52600098	4677.69873047
1271.96032715	4673.27001953
1272.39453125	4695.47021484
1272.82873535	4731.96386719
1273.26306152	4730.86279297
1273.69726563	4712.48339844
1274.13146973	4689.64306641
1274.5657959	4656.46191406
1275	4654.59423828
1275.4342041	4690.86083984
1275.86853027	4705.27880859
1276.30273438	4682.79980469
1276.73693848	4658.51855469
1277.17126465	4688.39941406
1277.60546875	4677.69482422
1278.03967285	4698.2734375
1278.47399902	4696.65527344
1278.90820313	4590.61376953
1279.34240723	4583.32763672
1279.7767334	4645.57568359
1280.2109375	4602.47607422
1280.6451416	4605.6484375
1281.0793457	4614.81005859
1281.51367188	4588.88476563
1281.94787598	4567.09912109
1282.38208008	4552.85400391
1282.81640625	4554.63769531
1283.25061035	4537.63916016
1283.68481445	4579.32373047
1284.11914063	4560.12353516
1284.55334473	4526.72167969
1284.98754883	4567.79394531
1285.421875	4554.73730469
1285.8560791	4518.13769531
1286.2902832	4524.83837891
1286.72460938	4508.74658203
1287.15881348	4445.25244141
1287.59301758	4436.65869141
1288.02734375	4411.02294922
1288.46154785	4387.67578125
1288.89575195	4369.26367188
1289.33007813	4320.43066406
1289.76428223	4280.52587891
1290.19848633	4219.13671875
1290.6328125	4183.38867188
1291.0670166	4170.83935547
1291.5012207	4112.80810547
1291.9354248	4091.6730957
1292.36975098	4033.28198242
1292.80395508	3956.97143555
1293.23815918	3952.06323242
1293.67248535	3893.01879883
1294.10668945	3841.22436523
1294.54089355	3784.64575195
1294.97521973	3755.97143555
1295.40942383	3758.44628906
1295.84362793	3705.42773438
1296.2779541	3643.83666992
1296.7121582	3621.03955078
1297.1463623	3548.15234375
1297.58068848	3578.66845703
1298.01489258	3497.87255859
1298.44909668	3423.671875
1298.88342285	3490.35351563
1299.31762695	3444.24633789
1299.75183105	3411.63989258
1300.18615723	3432.45605469
1300.62036133	3372.77368164
1301.05456543	3316.52099609
1301.4888916	3277.59985352
1301.9230957	3306.82983398
1302.3572998	3367.16333008
1302.79150391	3336.09594727
1303.22583008	3375.79003906
1303.66003418	3358.87353516
1304.09423828	3313.0402832
1304.52856445	3334.92480469
1304.96276855	3321.8815918
1305.39697266	3310.22338867
1305.83129883	3321.45996094
1306.26550293	3312.80004883
1306.69970703	3314.2578125
1307.1340332	3288.89453125
1307.5682373	3294.71386719
1308.00244141	3335.98681641
1308.43676758	3324.76245117
1308.87097168	3336.21362305
1309.30517578	3353.04345703
1309.73950195	3348.55273438
1310.17370605	3396.46044922
1310.60791016	3412.59155273
1311.04223633	3418.82226563
1311.47644043	3438.8046875
1311.91064453	3473.27636719
1312.3449707	3484.16699219
1312.7791748	3485.24389648
1313.21337891	3528.69506836
1313.64758301	3567.41186523
1314.08190918	3577.52124023
1314.51611328	3573.78686523
1314.95031738	3668.20898438
1315.38464355	3640.12133789
1315.81884766	3683.60888672
1316.25305176	3707.72949219
1316.68737793	3667.84619141
1317.12158203	3722.77685547
1317.55578613	3779.63818359
1317.9901123	3746.12255859
1318.42431641	3805.9609375
1318.85852051	3852.02783203
1319.29284668	3879.05322266
1319.72705078	3840.15283203
1320.16125488	3877.61694336
1320.59558105	3877.40087891
1321.02978516	3891.53149414
1321.46398926	3953.37719727
1321.89831543	3946.54467773
1322.33251953	3926.23266602
1322.76672363	3938.47485352
1323.2010498	3939.74267578
1323.63525391	3938.30273438
1324.06945801	3950.04370117
1324.50366211	3998.14355469
1324.93798828	4015.89697266
1325.37219238	4039.81176758
1325.80639648	4056.35742188
1326.24072266	4063.94384766
1326.67492676	4056.57836914
1327.10913086	4074.06152344
1327.54345703	4065.60180664
1327.97766113	4062.31030273
1328.41186523	4117.34619141
1328.84619141	4151.70751953
1329.28039551	4153.51074219
1329.71459961	4170.78759766
1330.14892578	4195.81103516
1330.58312988	4196.76025391
1331.01733398	4150.14990234
1331.45166016	4150.61621094
1331.88586426	4195.49121094
1332.32006836	4179.14208984
1332.75439453	4213.00292969
1333.18859863	4251.85742188
1333.62280273	4273.57666016
1334.05712891	4227.30175781
1334.49133301	4256.89794922
1334.92553711	4299.12841797
1335.35974121	4299.93359375
1335.79406738	4274.88427734
1336.22827148	4330.65625
1336.66247559	4338.828125
1337.09680176	4349.17431641
1337.53100586	4359.71923828
1337.96520996	4369.79589844
1338.39953613	4419.31103516
1338.83374023	4341.03466797
1339.26794434	4417.45019531
1339.70227051	4396.56152344
1340.13647461	4411.36376953
1340.57067871	4432.81103516
1341.00500488	4453.04248047
1341.43920898	4511.85449219
1341.87341309	4494.51708984
1342.30773926	4506.01611328
1342.74194336	4572.37353516
1343.17614746	4553.79394531
1343.61047363	4556.92773438
1344.04467773	4582.60742188
1344.47888184	4609.86962891
1344.91320801	4641.70605469
1345.34741211	4598.07861328
1345.78161621	4626.11376953
1346.21582031	4672.20996094
1346.65014648	4654.76318359
1347.08435059	4666.91064453
1347.51855469	4706.05078125
1347.95288086	4694.79443359
1348.38708496	4692.72216797
1348.82128906	4699.15625
1349.25561523	4726.3828125
1349.68981934	4719.58056641
1350.12402344	4695.26904297
1350.55834961	4720.609375
1350.99255371	4721.38916016
1351.42675781	4720.89208984
1351.86108398	4721.38671875
1352.29528809	4721.68017578
1352.72949219	4736.38378906
1353.16381836	4723.54980469
1353.59802246	4694.65136719
1354.03222656	4672.67822266
1354.46655273	4685.02148438
1354.90075684	4707.18457031
1355.33496094	4729.06591797
1355.76928711	4742.83349609
1356.20349121	4741.25683594
1356.63769531	4770.51953125
1357.07189941	4789.73828125
1357.50622559	4810
1357.94042969	4832.59423828
1358.37463379	4786.73144531
1358.80895996	4763.47460938
1359.24316406	4767.33056641
1359.67736816	4747.28320313
1360.11169434	4707.42626953
1360.54589844	4684.42578125
1360.98010254	4685.48095703
1361.41442871	4658.72412109
1361.84863281	4597.26708984
1362.28283691	4569.80078125
1362.71716309	4563.71826172
1363.15136719	4519.11279297
1363.58557129	4487.15820313
1364.01989746	4442.33544922
1364.45410156	4463.24462891
1364.88830566	4495.88134766
1365.32263184	4484.73535156
1365.75683594	4497.18066406
1366.19104004	4446.25537109
1366.62536621	4450.73095703
1367.05957031	4447.33496094
1367.49377441	4417.04882813
1367.92810059	4449.71582031
1368.36230469	4435.57763672
1368.79650879	4427.87841797
1369.23071289	4411.11669922
1369.66503906	4351.21826172
1370.09924316	4415.02246094
1370.53344727	4405.51757813
1370.96777344	4315.76806641
1371.40197754	4368.16015625
1371.83618164	4267.53222656
1372.27050781	4263.28125
1372.70471191	4192.23535156
1373.13891602	4122.66748047
1373.57324219	4072.58764648
1374.00744629	4057.33227539
1374.44165039	3978.23413086
1374.87597656	3937.48486328
1375.31018066	3885.45654297
1375.74438477	3867.11254883
1376.17871094	3813.1105957
1376.61291504	3759.3125
1377.04711914	3713.84985352
1377.48144531	3579.93115234
1377.91564941	3528.14697266
1378.34985352	3481.22021484
1378.78417969	3355.53076172
1379.21838379	3347.89355469
1379.65258789	3328.03637695
1380.08679199	3247.33837891
1380.52111816	3177.41821289
1380.95532227	3100.04223633
1381.38952637	3044.6706543
1381.82385254	2967.84423828
1382.25805664	2909.91210938
1382.69226074	2860.80273438
1383.12658691	2777.94262695
1383.56079102	2760.56713867
1383.99499512	2665.67919922
1384.42932129	2576.42407227
1384.86352539	2547.37792969
1385.29772949	2481.73510742
1385.73205566	2435.44458008
1386.16625977	2389.35424805
1386.60046387	2333.59350586
1387.03479004	2315.79321289
1387.46899414	2261.83129883
1387.90319824	2174.71362305
1388.33752441	2135.06298828
1388.77172852	2068.97509766
1389.20593262	2044.96740723
1389.64025879	2004.42553711
1390.07446289	1949.52429199
1390.50866699	1959.10253906
1390.94287109	1934.19702148
1391.37719727	1882.61157227
1391.81140137	1864.35473633
1392.24560547	1811.09069824
1392.67993164	1787.08581543
1393.11413574	1735.90930176
1393.54833984	1676.14025879
1393.98266602	1699.16430664
1394.41687012	1678.05078125
1394.85107422	1632.19396973
1395.28540039	1610.06945801
1395.71960449	1565.62243652
1396.15380859	1532.69848633
1396.58813477	1508.11486816
1397.02233887	1451.66748047
1397.45654297	1415.51049805
1397.89086914	1411.5736084
1398.32507324	1377.84863281
1398.75927734	1323.35131836
1399.19360352	1289.65490723
1399.62780762	1285.98254395
1400.06201172	1247.29833984
1400.49633789	1185.56896973
1400.93054199	1157.13305664
1401.36474609	1109.09997559
1401.7989502	1101.38549805
1402.23327637	1057.1842041
1402.66748047	1022.71246338
1403.10168457	1012.61083984
1403.53601074	960.549377441
1403.97021484	913.955383301
1404.40441895	862.045715332
1404.83874512	844.647644043
1405.27294922	834.061401367
1405.70715332	815.422912598
1406.14147949	754.517333984
1406.57568359	701.460449219
1407.0098877	663.161499023
1407.44421387	641.089355469
1407.87841797	635.016845703
1408.31262207	608.077026367
1408.74694824	598.972106934
1409.18115234	572.081420898
1409.61535645	537.339599609
1410.04968262	521.20098877
1410.48388672	519.098510742
1410.91809082	486.936584473
1411.35241699	458.483062744
1411.78662109	428.169799805
1412.2208252	422.514556885
1412.6550293	424.920562744
1413.08935547	403.297271729
1413.52355957	389.580352783
1413.95776367	349.782775879
1414.39208984	340.775878906
1414.82629395	355.056884766
1415.26049805	330.658233643
1415.69482422	327.187683105
1416.12902832	362.101318359
1416.56323242	287.59185791
1416.99755859	315.832397461
1417.4317627	295.042755127
1417.8659668	239.121658325
1418.30029297	277.692443848
1418.73449707	260.873321533
1419.16870117	269.535675049
1419.60302734	252.717941284
1420.03723145	199.800933838
1420.47143555	218.480300903
1420.90576172	200.382385254
1421.33996582	163.985626221
1421.77416992	224.977874756
1422.20849609	199.330215454
1422.6427002	177.42729187
1423.0769043	160.480407715
1423.5111084	133.132049561
1423.94543457	117.804473877
1424.37963867	151.844192505
1424.81384277	143.010406494
1425.24816895	154.567199707
1425.68237305	108.344444275
1426.11657715	128.937271118
1426.55090332	98.3022003174
1426.98510742	110.412590027
1427.41931152	140.53742981
1427.8536377	33.4486961365
1428.2878418	65.8755569458
1428.7220459	94.6954269409
1429.15637207	58.019153595
1429.59057617	103.161811829
1430.02478027	72.3426361084
1430.45910645	65.238899231
1430.89331055	84.7017669678
1431.32751465	1.88407850266
1431.76184082	61.7668418884
1432.19604492	73.2236404419
1432.63024902	36.5147705078
1433.0645752	92.4181137085
1433.4987793	4.38632822037
1433.9329834	35.0137023926
1434.3671875	65.3958206177
1434.80151367	27.5313014984
1435.23571777	66.3659057617
1435.66992188	-12.9083862305
1436.10424805	2.46974921227
1436.53845215	98.8972167969
1436.97265625	4.06599998474
1437.40698242	82.1876449585
1437.84118652	71.9480895996
1438.27539063	31.4211559296
1438.7097168	108.929748535
1439.1439209	15.3160009384
1439.578125	45.0756492615
1440.01245117	60.6536712646
1440.44665527	11.9575996399
1440.88085938	81.220489502
1441.31518555	83.213508606
1441.74938965	87.2142715454
1442.18359375	158.450973511
1442.61791992	84.0443954468
1443.05212402	140.700836182
1443.48632813	112.726631165
1443.9206543	61.485748291
1444.3548584	136.728393555
1444.7890625	95.8360977173
1445.2232666	119.131011963
1445.65759277	163.227127075
1446.09179688	112.503517151
1446.52600098	154.789978027
1446.96032715	141.859710693
1447.39453125	113.657150269
1447.82873535	143.003356934
1448.26306152	112.161758423
1448.69726563	146.662719727
1449.13146973	156.769683838
1449.5657959	151.870117188
1450	181.857635498
1450.4342041	143.720306396
1450.86853027	151.406143188
1451.30273438	158.055831909
1451.73693848	166.568572998
1452.17126465	223.380691528
1452.60546875	201.526351929
1453.03967285	175.339385986
1453.47399902	235.112548828
1453.90820313	210.580200195
1454.34240723	209.482391357
1454.7767334	216.807250977
1455.2109375	147.098648071
1455.6451416	244.0625
1456.0793457	193.486740112
1456.51367188	204.727676392
1456.94787598	240.897521973
1457.38208008	184.288116455
1457.81640625	237.753814697
1458.25061035	205.798416138
1458.68481445	215.31729126
1459.11914063	246.178466797
1459.55334473	177.976547241
1459.98754883	213.740707397
1460.421875	208.583114624
1460.8560791	193.613983154
1461.2902832	232.395675659
1461.72460938	209.327514648
1462.15881348	236.046051025
1462.59301758	226.432006836
1463.02734375	176.494110107
1463.46154785	205.835647583
1463.89575195	199.272949219
1464.33007813	181.349884033
1464.76428223	198.804489136
1465.19848633	163.820266724
1465.6328125	172.220413208
1466.0670166	167.549591064
1466.5012207	129.327255249
1466.9354248	160.488815308
1467.36975098	117.839912415
1467.80395508	128.611679077
1468.23815918	140.69859314
1468.67248535	126.422889709
1469.10668945	145.947341919
1469.54089355	157.116622925
1469.97521973	137.737365723
1470.40942383	96.1832427979
1470.84362793	79.7891921997
1471.2779541	90.3432846069
1471.7121582	95.2543334961
1472.1463623	72.9656829834
1472.58068848	78.333770752
1473.01489258	82.4695510864
1473.44909668	66.423789978
1473.88342285	63.2326278687
1474.31762695	76.5206680298
1474.75183105	79.0076370239
1475.18615723	77.5392379761
1475.62036133	31.8767910004
1476.05456543	27.689245224
1476.4888916	35.6006355286
1476.9230957	20.3703098297
1477.3572998	31.9611682892
1477.79150391	53.4512023926
1478.22583008	70.0211105347
1478.66003418	69.7055969238
1479.09423828	59.132610321
1479.52856445	61.3900909424
1479.96276855	58.0263938904
1480.39697266	50.1987800598
1480.83129883	47.3272171021
1481.26550293	36.6495094299
1481.69970703	20.7633495331
1482.1340332	3.92367076874
1482.5682373	-3.8133752346
1483.00244141	38.7055778503
1483.43676758	42.7745323181
1483.87097168	39.4047012329
1484.30517578	59.659614563
1484.73950195	51.8703956604
1485.17370605	51.9046821594
1485.60791016	55.5721130371
1486.04223633	35.4762687683
1486.47644043	51.1507987976
1486.91064453	67.2266387939
1487.3449707	69.2253341675
1487.7791748	96.2586517334
1488.21337891	89.447769165
1488.64758301	99.0484085083
1489.08190918	92.8526382446
1489.51611328	93.0034637451
1489.95031738	94.4960784912
1490.38464355	76.36769104
1490.81884766	91.7837371826
1491.25305176	75.8478317261
1491.68737793	69.3969650269
1492.12158203	86.4901504517
1492.55578613	96.2524642944
1492.9901123	87.4789352417
1493.42431641	96.4580383301
1493.85852051	77.5385055542
1494.29284668	97.8825378418
1494.72705078	102.376274109
1495.16125488	105.36063385
1495.59558105	123.140396118
1496.02978516	110.170059204
1496.46398926	126.528823853
1496.89831543	134.043930054
1497.33251953	106.323196411
1497.76672363	128.011245728
1498.2010498	114.064254761
1498.63525391	80.8399963379
1499.06945801	108.927467346
1499.50366211	77.772819519
1499.93798828	125.699401855
1500.37219238	132.598220825
1500.80639648	105.738899231
1501.24072266	146.677230835
1501.67492676	115.210441589
1502.10913086	124.199989319
1502.54345703	150.035629272
1502.97766113	117.128845215
1503.41186523	156.329376221
1503.84619141	143.413711548
1504.28039551	141.239624023
1504.71459961	197.772064209
1505.14892578	145.654724121
1505.58312988	182.528579712
1506.01733398	181.769714355
1506.45166016	186.888031006
1506.88586426	205.734451294
1507.32006836	175.610870361
1507.75439453	161.745925903
1508.18859863	195.552078247
1508.62280273	157.850738525
1509.05712891	212.796310425
1509.49133301	220.96534729
1509.92553711	198.155792236
1510.35974121	239.15562439
1510.79406738	212.994277954
1511.22827148	236.399612427
1511.66247559	268.771179199
1512.09680176	242.728256226
1512.53100586	278.924499512
1512.96520996	239.802444458
1513.39953613	246.075057983
1513.83374023	276.091369629
1514.26794434	227.657150269
1514.70227051	298.593811035
1515.13647461	262.675140381
1515.57067871	268.248962402
1516.00500488	307.30557251
1516.43920898	262.905914307
1516.87341309	288.721008301
1517.30773926	299.85546875
1517.74194336	261.495178223
1518.17614746	306.348297119
1518.61047363	275.35244751
1519.04467773	285.890808105
1519.47888184	296.675384521
1519.91320801	278.561798096
1520.34741211	313.509399414
1520.78161621	297.667694092
1521.21582031	271.368652344
1521.65014648	332.75100708
1522.08435059	300.662811279
1522.51855469	332.599304199
1522.95288086	345.616271973
1523.38708496	318.488494873
1523.82128906	380.045227051
1524.25561523	347.592193604
1524.68981934	342.041931152
1525.12402344	363.708007813
1525.55834961	335.153076172
1525.99255371	351.987823486
1526.42675781	362.033721924
1526.86108398	364.338684082
1527.29528809	377.736114502
1527.72949219	363.021057129
1528.16381836	381.739532471
1528.59802246	384.237670898
1529.03222656	361.987213135
1529.46655273	388.288085938
1529.90075684	374.309631348
1530.33496094	372.888916016
1530.76928711	379.160797119
1531.20349121	349.759460449
1531.63769531	372.617645264
1532.07189941	367.852416992
1532.50622559	333.897460938
1532.94042969	365.910461426
1533.37463379	348.857299805
1533.80895996	355.96661377
1534.24316406	363.584564209
1534.67736816	330.843078613
1535.11169434	349.128936768
1535.54589844	338.958221436
1535.98010254	333.373077393
1536.41442871	347.142059326
1536.84863281	337.804748535
1537.28283691	329.227416992
1537.71716309	322.82522583
1538.15136719	308.212860107
1538.58557129	297.065246582
1539.01989746	308.151000977
1539.45410156	336.52923584
1539.88830566	353.347442627
1540.32263184	328.428924561
1540.75683594	331.661956787
1541.19104004	332.092437744
1541.62536621	328.387481689
1542.05957031	321.281921387
1542.49377441	288.539550781
1542.92810059	307.378173828
1543.36230469	313.956542969
1543.79650879	310.801055908
1544.23071289	325.817901611
1544.66503906	337.123291016
1545.09924316	342.825256348
1545.53344727	349.395477295
1545.96777344	352.240264893
1546.40197754	352.231323242
1546.83618164	345.887207031
1547.27050781	350.656188965
1547.70471191	373.88458252
1548.13891602	396.047058105
1548.57324219	416.6328125
1549.00744629	451.056640625
1549.44165039	445.754058838
1549.87597656	444.629333496
1550.31018066	466.180236816
1550.74438477	480.034729004
1551.17871094	476.371459961
1551.61291504	474.303436279
1552.04711914	486.104095459
1552.48144531	533.126953125
1552.91564941	530.176391602
1553.34985352	560.223144531
1553.78417969	609.445861816
1554.21838379	636.495666504
1554.65258789	682.644958496
1555.08679199	732.841003418
1555.52111816	769.593505859
1555.95532227	820.93927002
1556.38952637	829.902709961
1556.82385254	863.357849121
1557.25805664	902.295715332
1557.69226074	939.470092773
1558.12658691	1009.98248291
1558.56079102	1054.30737305
1558.99499512	1092.05419922
1559.42932129	1117.71386719
1559.86352539	1144.00793457
1560.29772949	1224.09667969
1560.73205566	1281.21923828
1561.16625977	1299.80993652
1561.60046387	1400.08935547
1562.03479004	1408.01855469
1562.46899414	1488.18518066
1562.90319824	1562.10681152
1563.33752441	1519.48352051
1563.77172852	1618.72338867
1564.20593262	1633.21789551
1564.64025879	1670.01000977
1565.07446289	1793.76452637
1565.50866699	1817.95043945
1565.94287109	1899.03308105
1566.37719727	1983.5447998
1566.81140137	1964.2598877
1567.24560547	2098.8425293
1567.67993164	2151.06958008
1568.11413574	2166.24194336
1568.54833984	2327.72558594
1568.98266602	2298.1652832
1569.41687012	2419.48950195
1569.85107422	2487.16699219
1570.28540039	2510.43359375
1570.71960449	2710.07592773
1571.15380859	2707.36206055
1571.58813477	2767.87207031
1572.02233887	2880.81298828
1572.45654297	2904.1496582
1572.89086914	3027.49780273
1573.32507324	3108.90869141
1573.75927734	3166.10375977
1574.19360352	3340.82470703
1574.62780762	3382.4284668
1575.06201172	3532.75341797
1575.49633789	3628.14233398
1575.93054199	3664.04736328
1576.36474609	3833.6237793
1576.7989502	3911.85766602
1577.23327637	3986.88867188
1577.66748047	4137.69921875
1578.10168457	4191.80957031
1578.53601074	4383.60253906
1578.97021484	4482.74316406
1579.40441895	4593.79980469
1579.83874512	4747.95947266
1580.27294922	4776.58691406
1580.70715332	4886.81152344
1581.14147949	5017.90380859
1581.57568359	5097.02001953
1582.0098877	5253.66650391
1582.44421387	5350.56542969
1582.87841797	5448.546875
1583.31262207	5560.06591797
1583.74694824	5603.63574219
1584.18115234	5751.76513672
1584.61535645	5859.64160156
1585.04968262	5926.93017578
1585.48388672	6070.59375
1585.91809082	6136.74414063
1586.35241699	6218.40234375
1586.78662109	6306.26416016
1587.2208252	6408.41064453
1587.6550293	6594.61376953
1588.08935547	6667.47363281
1588.52355957	6776.32421875
1588.95776367	6952.63037109
1589.39208984	7065.12060547
1589.82629395	7249.42480469
1590.26049805	7322.72900391
1590.69482422	7416.95019531
1591.12902832	7575.88916016
1591.56323242	7655.57763672
1591.99755859	7798.84423828
1592.4317627	7939.30566406
1592.8659668	7960.62109375
1593.30029297	8184.66162109
1593.73449707	8286.65234375
1594.16870117	8443.08105469
1594.60302734	8622.98144531
1595.03723145	8664.18847656
1595.47143555	8890.171875
1595.90576172	9018.97851563
1596.33996582	9080.0859375
1596.77416992	9379.88867188
1597.20849609	9430.94628906
1597.6427002	9593.86621094
1598.0769043	9832.61425781
1598.5111084	9858.66601563
1598.94543457	10054.625
1599.37963867	10154.0136719
1599.81384277	10202.4746094
1600.24816895	10430.3085938
1600.68237305	10403.5507813
1601.11657715	10511.0683594
1601.55090332	10600.4482422
1601.98510742	10533.9277344
1602.41931152	10601.0957031
1602.8536377	10609.3046875
1603.2878418	10557.0527344
1603.7220459	10543.328125
1604.15637207	10492.6445313
1604.59057617	10431.8017578
1605.02478027	10359.8027344
1605.45910645	10239.0126953
1605.89331055	10134.4248047
1606.32751465	9983.29785156
1606.76184082	9893.45996094
1607.19604492	9784.78027344
1607.63024902	9642.3984375
1608.0645752	9564.76953125
1608.4987793	9416.17480469
1608.9329834	9248.31640625
1609.3671875	9142.43261719
1609.80151367	8972.50292969
1610.23571777	8847.48632813
1610.66992188	8728.65234375
1611.10424805	8579.37792969
1611.53845215	8489.12890625
1611.97265625	8346.96777344
1612.40698242	8184.23242188
1612.84118652	8044.52539063
1613.27539063	7969.33691406
1613.7097168	7854.41992188
1614.1439209	7721.37109375
1614.578125	7637.45214844
1615.01245117	7482.74072266
1615.44665527	7361.38720703
1615.88085938	7209.99609375
1616.31518555	7068.90673828
1616.74938965	6939.56347656
1617.18359375	6820.00585938
1617.61791992	6687.18066406
1618.05212402	6499.87060547
1618.48632813	6314.62890625
1618.9206543	6174.17871094
1619.3548584	6035.01660156
1619.7890625	5920.73291016
1620.2232666	5740.54052734
1620.65759277	5561.86572266
1621.09179688	5449.97460938
1621.52600098	5236.51416016
1621.96032715	5114.41601563
1622.39453125	4961.22363281
1622.82873535	4752.09130859
1623.26306152	4618.03417969
1623.69726563	4480.15917969
1624.13146973	4262.50195313
1624.5657959	4128.96923828
1625	3978.52246094
1625.4342041	3831.39599609
1625.86853027	3719.7746582
1626.30273438	3583.49926758
1626.73693848	3449.90551758
1627.17126465	3315.17529297
1627.60546875	3223.94995117
1628.03967285	3127.66040039
1628.47399902	3026.92675781
1628.90820313	2957.69775391
1629.34240723	2898.65649414
1629.7767334	2825.00219727
1630.2109375	2780.03051758
1630.6451416	2691.89599609
1631.0793457	2628.19482422
1631.51367188	2566.80761719
1631.94787598	2502.45068359
1632.38208008	2448.15917969
1632.81640625	2369.06616211
1633.25061035	2322.56591797
1633.68481445	2280.19873047
1634.11914063	2223.02490234
1634.55334473	2204.66577148
1634.98754883	2133.24804688
1635.421875	2132.69799805
1635.8560791	2107.86254883
1636.2902832	2003.46008301
1636.72460938	2008.6661377
1637.15881348	1990.38305664
1637.59301758	1904.97045898
1638.02734375	1880.82165527
1638.46154785	1808.20825195
1638.89575195	1762.66137695
1639.33007813	1743.12854004
1639.76428223	1671.32250977
1640.19848633	1650.6262207
1640.6328125	1589.61279297
1641.0670166	1519.42871094
1641.5012207	1521.80554199
1641.9354248	1471.10168457
1642.36975098	1466.60339355
1642.80395508	1432.5994873
1643.23815918	1389.34118652
1643.67248535	1376.70446777
1644.10668945	1352.34362793
1644.54089355	1311.85717773
1644.97521973	1292.11938477
1645.40942383	1261.61450195
1645.84362793	1239.66296387
1646.2779541	1229.22473145
1646.7121582	1175.23730469
1647.1463623	1154.84619141
1647.58068848	1141.90307617
1648.01489258	1107.21252441
1648.44909668	1088.47021484
1648.88342285	1078.36608887
1649.31762695	1069.01696777
1649.75183105	1014.15093994
1650.18615723	1003.75939941
1650.62036133	1012.19995117
1651.05456543	968.302612305
1651.4888916	920.512573242
1651.9230957	898.148498535
1652.3572998	909.447570801
1652.79150391	913.183349609
1653.22583008	885.887878418
1653.66003418	883.206054688
1654.09423828	859.90246582
1654.52856445	828.211303711
1654.96276855	857.287231445
1655.39697266	819.893859863
1655.83129883	763.950927734
1656.26550293	776.672729492
1656.69970703	728.569885254
1657.1340332	784.979125977
1657.5682373	745.171447754
1658.00244141	724.120300293
1658.43676758	763.277648926
1658.87097168	705.240783691
1659.30517578	703.660766602
1659.73950195	704.101867676
1660.17370605	675.575500488
1660.60791016	714.147766113
1661.04223633	683.877075195
1661.47644043	663.179016113
1661.91064453	684.199951172
1662.3449707	649.436706543
1662.7791748	663.707275391
1663.21337891	660.291687012
1663.64758301	635.289611816
1664.08190918	643.322998047
1664.51611328	622.104248047
1664.95031738	639.432983398
1665.38464355	620.717285156
1665.81884766	592.474304199
1666.25305176	582.604187012
1666.68737793	560.849975586
1667.12158203	549.255187988
1667.55578613	564.149780273
1667.9901123	552.171142578
1668.42431641	560.981079102
1668.85852051	521.943725586
1669.29284668	521.931762695
1669.72705078	532.385375977
1670.16125488	516.969421387
1670.59558105	510.9375
1671.02978516	514.372436523
1671.46398926	485.570770264
1671.89831543	475.243225098
1672.33251953	463.137664795
1672.76672363	444.039916992
1673.2010498	443.699707031
1673.63525391	435.685241699
1674.06945801	435.316558838
1674.50366211	402.833984375
1674.93798828	395.783050537
1675.37219238	411.680358887
1675.80639648	386.307739258
1676.24072266	381.657073975
1676.67492676	369.146331787
1677.10913086	315.939178467
1677.54345703	295.7315979
1677.97766113	299.251098633
1678.41186523	314.855743408
1678.84619141	335.534454346
1679.28039551	341.49230957
1679.71459961	328.337371826
1680.14892578	314.315338135
1680.58312988	284.625518799
1681.01733398	256.825134277
1681.45166016	273.747802734
1681.88586426	271.218811035
1682.32006836	282.533660889
1682.75439453	267.139251709
1683.18859863	267.363800049
1683.62280273	254.053604126
1684.05712891	253.181930542
1684.49133301	239.227386475
1684.92553711	231.981613159
1685.35974121	248.482788086
1685.79406738	262.822296143
1686.22827148	245.699523926
1686.66247559	230.169754028
1687.09680176	242.184692383
1687.53100586	222.893966675
1687.96520996	212.965133667
1688.39953613	211.736618042
1688.83374023	195.599304199
1689.26794434	199.522476196
1689.70227051	195.471496582
1690.13647461	217.177124023
1690.57067871	224.078369141
1691.00500488	185.934555054
1691.43920898	195.959823608
1691.87341309	194.559997559
1692.30773926	178.753158569
1692.74194336	174.2056427
1693.17614746	177.903335571
1693.61047363	176.836959839
1694.04467773	201.581115723
1694.47888184	169.30619812
1694.91320801	170.763717651
1695.34741211	175.155197144
1695.78161621	172.552444458
1696.21582031	173.675308228
1696.65014648	162.672744751
1697.08435059	188.972854614
1697.51855469	181.790023804
1697.95288086	133.650131226
1698.38708496	170.561401367
1698.82128906	148.82119751
1699.25561523	135.937835693
1699.68981934	168.494750977
1700.12402344	148.094970703
1700.55834961	191.266326904
1700.99255371	163.587387085
1701.42675781	152.983444214
1701.86108398	161.150283813
1702.29528809	165.467300415
1702.72949219	173.117584229
1703.16381836	166.413131714
1703.59802246	149.218673706
1704.03222656	180.850143433
1704.46655273	151.38319397
1704.90075684	146.726547241
1705.33496094	141.396286011
1705.76928711	112.301071167
1706.20349121	115.508834839
1706.63769531	82.82081604
1707.07189941	85.8338623047
1707.50622559	116.169517517
1707.94042969	111.509986877
1708.37463379	141.101821899
1708.80895996	104.765777588
1709.24316406	78.5463867188
1709.67736816	106.866950989
1710.11169434	82.8285140991
1710.54589844	87.1923980713
1710.98010254	126.482498169
1711.41442871	79.8730926514
1711.84863281	143.731002808
1712.28283691	135.924835205
1712.71716309	83.1171340942
1713.15136719	130.538040161
1713.58557129	62.1430587769
1714.01989746	90.3398666382
1714.45410156	100.34980011
1714.88830566	80.0072937012
1715.32263184	107.014938354
1715.75683594	84.3753356934
1716.19104004	81.8691940308
1716.62536621	99.4579086304
1717.05957031	80.3296203613
1717.49377441	101.471122742
1717.92810059	59.3994445801
1718.36230469	68.6474838257
1718.79650879	107.094596863
1719.23071289	47.2077713013
1719.66503906	81.6017150879
1720.09924316	90.8483963013
1720.53344727	35.3056755066
1720.96777344	127.04334259
1721.40197754	48.1665725708
1721.83618164	40.3310890198
1722.27050781	86.3566741943
1722.70471191	0.634652793407
1723.13891602	85.5238647461
1723.57324219	92.309928894
1724.00744629	48.6937255859
1724.44165039	72.0233688354
1724.87597656	59.9184608459
1725.31018066	76.0857543945
1725.74438477	84.0686645508
1726.17871094	42.6567344666
1726.61291504	68.5479202271
1727.04711914	59.4379920959
1727.48144531	62.2766418457
1727.91564941	79.7999267578
1728.34985352	54.3549804688
1728.78417969	65.8905334473
1729.21838379	50.8457489014
1729.65258789	16.4388847351
1730.08679199	46.5969200134
1730.52111816	7.9931845665
1730.95532227	48.187953949
1731.38952637	69.8662719727
1731.82385254	52.3216018677
1732.25805664	56.3808097839
1732.69226074	30.1332550049
1733.12658691	20.8694629669
1733.56079102	93.224899292
1733.99499512	27.7049427032
1734.42932129	42.6733703613
1734.86352539	66.4472885132
1735.29772949	36.4178161621
1735.73205566	71.830581665
1736.16625977	55.0886192322
1736.60046387	49.3613815308
1737.03479004	69.1630630493
1737.46899414	28.6115226746
1737.90319824	31.3303356171
1738.33752441	34.4538116455
1738.77172852	29.3644657135
1739.20593262	50.6829414368
1739.64025879	21.9400482178
1740.07446289	42.5807876587
1740.50866699	29.6047229767
1740.94287109	44.1449203491
1741.37719727	34.659942627
1741.81140137	2.94341158867
1742.24560547	-6.62717008591
1742.67993164	42.9067687988
1743.11413574	15.0585660934
1743.54833984	11.3375740051
1743.98266602	19.2228813171
1744.41687012	31.8205890656
1744.85107422	52.4877166748
1745.28540039	26.9904747009
1745.71960449	3.06971693039
1746.15380859	14.7230987549
1746.58813477	16.0303249359
1747.02233887	59.7957038879
1747.45654297	35.749332428
1747.89086914	34.6584243774
1748.32507324	46.4395828247
1748.75927734	31.4381484985
1749.19360352	23.4360027313
1749.62780762	15.1231603622
1750.06201172	34.9436149597
1750.49633789	63.0591468811
1750.93054199	60.9976425171
1751.36474609	55.1318206787
1751.7989502	62.8984947205
1752.23327637	63.9614181519
1752.66748047	20.8845844269
1753.10168457	8.58077430725
1753.53601074	13.6014547348
1753.97021484	33.237159729
1754.40441895	46.7278289795
1754.83874512	47.2968292236
1755.27294922	28.6907196045
1755.70715332	32.9375495911
1756.14147949	31.271446228
1756.57568359	55.7358169556
1757.0098877	72.822593689
1757.44421387	65.7766723633
1757.87841797	74.1209182739
1758.31262207	55.3443565369
1758.74694824	75.5922927856
1759.18115234	77.2391281128
1759.61535645	5.63182497025
1760.04968262	44.1398200989
1760.48388672	53.4348526001
1760.91809082	62.8971061707
1761.35241699	77.8975067139
1761.78662109	47.1834487915
1762.2208252	66.3240966797
1762.6550293	67.6117706299
1763.08935547	57.0209388733
1763.52355957	79.0694656372
1763.95776367	43.6292762756
1764.39208984	35.0078811646
1764.82629395	62.8588371277
1765.26049805	42.241607666
1765.69482422	77.938331604
1766.12902832	45.6054534912
1766.56323242	53.7555961609
1766.99755859	76.6953277588
1767.4317627	47.0459136963
1767.8659668	78.821937561
1768.30029297	75.5282516479
1768.73449707	61.2147789001
1769.16870117	84.5767974854
1769.60302734	54.8174324036
1770.03723145	88.8293380737
1770.47143555	102.224815369
1770.90576172	89.7890396118
1771.33996582	111.5493927
1771.77416992	72.941444397
1772.20849609	64.956451416
1772.6427002	111.41570282
1773.0769043	84.6122131348
1773.5111084	99.4389190674
1773.94543457	110.815841675
1774.37963867	83.0866470337
1774.81384277	134.876434326
1775.24816895	130.711700439
1775.68237305	122.791526794
1776.11657715	124.779129028
1776.55090332	95.9510345459
1776.98510742	126.387145996
1777.41931152	101.722373962
1777.8536377	128.287979126
1778.2878418	165.816146851
1778.7220459	85.7518920898
1779.15637207	133.976791382
1779.59057617	114.377754211
1780.02478027	82.3807907104
1780.45910645	177.113601685
1780.89331055	146.613464355
1781.32751465	121.153060913
1781.76184082	175.638473511
1782.19604492	106.964317322
1782.63024902	121.486839294
1783.0645752	154.242523193
1783.4987793	141.119552612
1783.9329834	175.230575562
1784.3671875	115.963684082
1784.80151367	127.50969696
1785.23571777	148.460357666
1785.66992188	124.274032593
1786.10424805	191.712890625
1786.53845215	153.200622559
1786.97265625	146.660507202
1787.40698242	181.589599609
1787.84118652	119.002838135
1788.27539063	171.435348511
1788.7097168	215.12739563
1789.1439209	137.970794678
1789.578125	219.362045288
1790.01245117	144.31930542
1790.44665527	172.613204956
1790.88085938	215.433258057
1791.31518555	157.696105957
1791.74938965	215.937423706
1792.18359375	208.351699829
1792.61791992	195.986907959
1793.05212402	232.159469604
1793.48632813	189.756744385
1793.9206543	216.306259155
1794.3548584	222.109222412
1794.7890625	197.231719971
1795.2232666	257.487701416
1795.65759277	185.629852295
1796.09179688	224.488555908
1796.52600098	277.51864624
1796.96032715	222.283935547
1797.39453125	291.852508545
1797.82873535	263.203674316
1798.26306152	242.882202148
1798.69726563	284.53036499
1799.13146973	256.373077393
1799.5657959	272.851715088
1800	296.296875
