# Supplementary material for: Deep CO2 in the end-Triassic Central Atlantic Magmatic Province
Source: Nat Commun. 2020 Apr 7;11:1670. doi: 10.1038/s41467-020-15325-6 (PMC7138847; doi:10.1038/s41467-020-15325-6)
Supplement: Supplementary file 4 — Source Data 2 [file 41467_2020_15325_MOESM4_ESM.zip › Elemental C/NEW31_S2_5Px_Incl1_Bubble7_C.txt]

1100	3.6292848587
1100.4342041	19.7441196442
1100.86853027	-5.6923623085
1101.30273438	2.87140703201
1101.73693848	0.850133657455
1102.17126465	28.2290687561
1102.60546875	35.2136077881
1103.03967285	14.1412935257
1103.47399902	22.4509887695
1103.90820313	-0.819867372513
1104.34240723	16.6142616272
1104.7767334	29.4876365662
1105.2109375	19.1316566467
1105.6451416	15.5999183655
1106.0793457	24.3172664642
1106.51367188	27.8668270111
1106.94787598	40.8016967773
1107.38208008	56.7828865051
1107.81640625	27.7741298676
1108.25061035	45.3170623779
1108.68481445	51.4620933533
1109.11914063	26.2505874634
1109.55334473	52.511302948
1109.98754883	30.6693916321
1110.421875	43.8143119812
1110.8560791	63.3693161011
1111.2902832	72.3235168457
1111.72460938	68.7136306763
1112.15881348	67.1445541382
1112.59301758	67.5985717773
1113.02734375	64.5567169189
1113.46154785	67.6019439697
1113.89575195	72.0199737549
1114.33007813	70.0071792603
1114.76428223	77.2195129395
1115.19848633	94.7896347046
1115.6328125	89.2273712158
1116.0670166	63.3791236877
1116.5012207	56.6346206665
1116.9354248	58.92552948
1117.36975098	47.7109031677
1117.80395508	72.8044433594
1118.23815918	41.9503479004
1118.67248535	30.212644577
1119.10668945	56.1189155579
1119.54089355	42.2634506226
1119.97521973	59.5020179749
1120.40942383	49.9154281616
1120.84362793	50.7542266846
1121.2779541	41.3048286438
1121.7121582	45.7213096619
1122.1463623	46.5461883545
1122.58068848	43.3505477905
1123.01489258	54.2499008179
1123.44909668	50.3026313782
1123.88342285	44.1230278015
1124.31762695	39.8175773621
1124.75183105	34.7527694702
1125.18615723	43.1793556213
1125.62036133	57.1828422546
1126.05456543	49.4905471802
1126.4888916	39.5185050964
1126.9230957	30.2833843231
1127.3572998	7.34037733078
1127.79150391	28.4700374603
1128.22583008	32.7031326294
1128.66003418	39.0517120361
1129.09423828	47.9730567932
1129.52856445	25.9329929352
1129.96276855	-3.12722587585
1130.39697266	11.1439676285
1130.83129883	34.3044319153
1131.26550293	40.2072982788
1131.69970703	54.344997406
1132.1340332	55.982170105
1132.5682373	40.8874816895
1133.00244141	50.3448600769
1133.43676758	68.1748580933
1133.87097168	12.3275356293
1134.30517578	19.7860469818
1134.73950195	4.90778923035
1135.17370605	49.2251243591
1135.60791016	24.2499980927
1136.04223633	45.4418563843
1136.47644043	29.8301448822
1136.91064453	32.3308525085
1137.3449707	33.1365737915
1137.7791748	39.4696350098
1138.21337891	27.6307868958
1138.64758301	26.1112728119
1139.08190918	32.5304412842
1139.51611328	32.9819641113
1139.95031738	34.5156097412
1140.38464355	27.4211330414
1140.81884766	10.5175561905
1141.25305176	8.06582546234
1141.68737793	17.5666275024
1142.12158203	16.0887489319
1142.55578613	15.5940608978
1142.9901123	24.0180568695
1143.42431641	-1.79727041721
1143.85852051	31.6646289825
1144.29284668	11.7520866394
1144.72705078	25.1811275482
1145.16125488	12.8650255203
1145.59558105	22.0761814117
1146.02978516	16.7261829376
1146.46398926	8.18850517273
1146.89831543	13.2738733292
1147.33251953	15.3807029724
1147.76672363	25.6622486115
1148.2010498	26.5840148926
1148.63525391	17.9101486206
1149.06945801	5.58955383301
1149.50366211	-10.0928268433
1149.93798828	0.535047829151
1150.37219238	1.54544103146
1150.80639648	14.3933553696
1151.24072266	25.9217262268
1151.67492676	12.1249427795
1152.10913086	6.88476276398
1152.54345703	8.39689922333
1152.97766113	13.8954973221
1153.41186523	2.96201515198
1153.84619141	8.23918437958
1154.28039551	4.87570762634
1154.71459961	-16.5559940338
1155.14892578	0.175675079226
1155.58312988	26.6483802795
1156.01733398	25.033657074
1156.45166016	14.620716095
1156.88586426	9.74308872223
1157.32006836	13.0217723846
1157.75439453	9.40221881866
1158.18859863	8.78169155121
1158.62280273	14.8807897568
1159.05712891	1.84442746639
1159.49133301	5.53325128555
1159.92553711	10.8067750931
1160.35974121	29.8544788361
1160.79406738	19.4365062714
1161.22827148	55.0858764648
1161.66247559	21.9406585693
1162.09680176	46.5024490356
1162.53100586	32.9307441711
1162.96520996	32.1590118408
1163.39953613	35.9212722778
1163.83374023	25.4912815094
1164.26794434	55.3410835266
1164.70227051	54.6187515259
1165.13647461	24.198392868
1165.57067871	28.4075164795
1166.00500488	46.3502502441
1166.43920898	38.8560180664
1166.87341309	43.755027771
1167.30773926	54.2558822632
1167.74194336	40.337436676
1168.17614746	27.7446784973
1168.61047363	26.8793296814
1169.04467773	31.6753311157
1169.47888184	10.8146753311
1169.91320801	43.327255249
1170.34741211	59.9951629639
1170.78161621	74.508682251
1171.21582031	31.6691226959
1171.65014648	29.9904937744
1172.08435059	3.07837843895
1172.51855469	50.8332748413
1172.95288086	45.8387718201
1173.38708496	42.8950462341
1173.82128906	51.9482383728
1174.25561523	78.2967834473
1174.68981934	63.1563911438
1175.12402344	63.3074226379
1175.55834961	62.3881607056
1175.99255371	59.9041023254
1176.42675781	68.5855712891
1176.86108398	64.7258682251
1177.29528809	56.2618980408
1177.72949219	52.979637146
1178.16381836	43.8789329529
1178.59802246	53.3581199646
1179.03222656	62.1797332764
1179.46655273	69.9400558472
1179.90075684	80.6900100708
1180.33496094	99.091545105
1180.76928711	86.1503601074
1181.20349121	71.2792053223
1181.63769531	82.6524810791
1182.07189941	77.1620559692
1182.50622559	104.823143005
1182.94042969	116.825592041
1183.37463379	106.994689941
1183.80895996	98.7636108398
1184.24316406	104.036811829
1184.67736816	107.057289124
1185.11169434	95.8131561279
1185.54589844	121.009895325
1185.98010254	122.833625793
1186.41442871	121.313224792
1186.84863281	121.51159668
1187.28283691	121.284049988
1187.71716309	139.142364502
1188.15136719	124.289115906
1188.58557129	86.5685958862
1189.01989746	95.2462615967
1189.45410156	113.279327393
1189.88830566	116.27747345
1190.32263184	131.385040283
1190.75683594	144.782653809
1191.19104004	95.4042053223
1191.62536621	103.598869324
1192.05957031	108.792129517
1192.49377441	92.7030487061
1192.92810059	101.55897522
1193.36230469	79.21068573
1193.79650879	96.3494110107
1194.23071289	80.321105957
1194.66503906	78.6016616821
1195.09924316	83.0347824097
1195.53344727	104.857582092
1195.96777344	112.249809265
1196.40197754	98.9404144287
1196.83618164	91.9572906494
1197.27050781	96.4567337036
1197.70471191	84.5881271362
1198.13891602	80.3996047974
1198.57324219	99.1583175659
1199.00744629	89.1745223999
1199.44165039	76.8833389282
1199.87597656	91.6500320435
1200.31018066	90.3058853149
1200.74438477	102.534538269
1201.17871094	101.132652283
1201.61291504	112.841415405
1202.04711914	124.059806824
1202.48144531	115.405784607
1202.91564941	102.944999695
1203.34985352	141.489501953
1203.78417969	124.782241821
1204.21838379	109.572250366
1204.65258789	117.81803894
1205.08679199	131.526229858
1205.52111816	139.111160278
1205.95532227	138.749099731
1206.38952637	136.223022461
1206.82385254	140.075942993
1207.25805664	137.142333984
1207.69226074	133.514984131
1208.12658691	124.765480042
1208.56079102	121.263908386
1208.99499512	140.675598145
1209.42932129	144.771820068
1209.86352539	129.27204895
1210.29772949	141.16583252
1210.73205566	152.679489136
1211.16625977	163.761291504
1211.60046387	150.695663452
1212.03479004	158.47996521
1212.46899414	152.84513855
1212.90319824	164.830551147
1213.33752441	168.416656494
1213.77172852	173.508514404
1214.20593262	193.260192871
1214.64025879	188.41317749
1215.07446289	150.464553833
1215.50866699	149.451675415
1215.94287109	197.570129395
1216.37719727	177.512557983
1216.81140137	179.228942871
1217.24560547	181.875289917
1217.67993164	188.527069092
1218.11413574	216.841278076
1218.54833984	222.236633301
1218.98266602	218.326919556
1219.41687012	217.958602905
1219.85107422	224.613128662
1220.28540039	227.846679688
1220.71960449	223.783782959
1221.15380859	228.82019043
1221.58813477	238.267959595
1222.02233887	240.945449829
1222.45654297	237.870254517
1222.89086914	254.535079956
1223.32507324	272.689208984
1223.75927734	292.875366211
1224.19360352	284.930267334
1224.62780762	289.59753418
1225.06201172	286.526153564
1225.49633789	273.071838379
1225.93054199	266.755126953
1226.36474609	278.068695068
1226.7989502	277.316040039
1227.23327637	293.547943115
1227.66748047	301.292022705
1228.10168457	316.68548584
1228.53601074	344.404144287
1228.97021484	354.368408203
1229.40441895	356.281219482
1229.83874512	333.92477417
1230.27294922	359.392578125
1230.70715332	364.967681885
1231.14147949	341.005249023
1231.57568359	353.563934326
1232.0098877	363.83001709
1232.44421387	347.327941895
1232.87841797	366.721038818
1233.31262207	396.628448486
1233.74694824	397.10369873
1234.18115234	408.75881958
1234.61535645	404.708618164
1235.04968262	423.255065918
1235.48388672	432.233886719
1235.91809082	408.693939209
1236.35241699	433.539520264
1236.78662109	422.450592041
1237.2208252	437.929351807
1237.6550293	467.452880859
1238.08935547	488.643463135
1238.52355957	533.407409668
1238.95776367	489.805084229
1239.39208984	539.445983887
1239.82629395	549.032897949
1240.26049805	552.005187988
1240.69482422	549.026794434
1241.12902832	566.755065918
1241.56323242	589.304199219
1241.99755859	606.020263672
1242.4317627	613.099365234
1242.8659668	643.30078125
1243.30029297	644.178466797
1243.73449707	627.190795898
1244.16870117	631.021484375
1244.60302734	662.746276855
1245.03723145	692.053222656
1245.47143555	681.693481445
1245.90576172	693.112670898
1246.33996582	730.131408691
1246.77416992	720.969543457
1247.20849609	721.434814453
1247.6427002	720.143920898
1248.0769043	735.300964355
1248.5111084	765.476257324
1248.94543457	757.137084961
1249.37963867	753.069396973
1249.81384277	782.028503418
1250.24816895	800.987426758
1250.68237305	764.471740723
1251.11657715	785.328674316
1251.55090332	792.283752441
1251.98510742	787.666381836
1252.41931152	821.610168457
1252.8536377	845.251708984
1253.2878418	828.453491211
1253.7220459	803.118713379
1254.15637207	819.318237305
1254.59057617	820.52154541
1255.02478027	793.996765137
1255.45910645	814.454528809
1255.89331055	835.787231445
1256.32751465	834.581054688
1256.76184082	823.22052002
1257.19604492	812.872924805
1257.63024902	802.50970459
1258.0645752	798.44354248
1258.4987793	824.019226074
1258.9329834	837.223388672
1259.3671875	836.235412598
1259.80151367	839.880249023
1260.23571777	822.679504395
1260.66992188	816.155334473
1261.10424805	821.35748291
1261.53845215	819.580993652
1261.97265625	820.750427246
1262.40698242	824.349182129
1262.84118652	811.651367188
1263.27539063	831.725708008
1263.7097168	818.857299805
1264.1439209	872.589172363
1264.578125	817.034851074
1265.01245117	873.250915527
1265.44665527	864.447692871
1265.88085938	862.826782227
1266.31518555	870.020507813
1266.74938965	848.84387207
1267.18359375	854.562011719
1267.61791992	876.380004883
1268.05212402	862.91583252
1268.48632813	862.252929688
1268.9206543	897.446960449
1269.3548584	883.285339355
1269.7890625	863.470947266
1270.2232666	859.696472168
1270.65759277	858.864135742
1271.09179688	846.909362793
1271.52600098	851.012573242
1271.96032715	845.368347168
1272.39453125	858.424865723
1272.82873535	862.777954102
1273.26306152	839.95123291
1273.69726563	858.862976074
1274.13146973	875.39666748
1274.5657959	852.710144043
1275	849.240539551
1275.4342041	863.26776123
1275.86853027	877.308044434
1276.30273438	875.017333984
1276.73693848	888.076171875
1277.17126465	897.725341797
1277.60546875	881.971191406
1278.03967285	863.395751953
1278.47399902	869.203918457
1278.90820313	838.412963867
1279.34240723	820.005371094
1279.7767334	838.868591309
1280.2109375	861.173950195
1280.6451416	832.887634277
1281.0793457	867.72467041
1281.51367188	820.500549316
1281.94787598	845.047485352
1282.38208008	874.393859863
1282.81640625	862.686401367
1283.25061035	840.307678223
1283.68481445	837.523071289
1284.11914063	849.603637695
1284.55334473	821.705322266
1284.98754883	850.38873291
1285.421875	842.211914063
1285.8560791	866.48651123
1286.2902832	852.780090332
1286.72460938	861.743041992
1287.15881348	853.910522461
1287.59301758	847.182067871
1288.02734375	856.677124023
1288.46154785	875.268188477
1288.89575195	859.590942383
1289.33007813	836.417541504
1289.76428223	833.444396973
1290.19848633	832.582641602
1290.6328125	822.712341309
1291.0670166	809.031066895
1291.5012207	808.206237793
1291.9354248	815.246276855
1292.36975098	818.257263184
1292.80395508	815.732971191
1293.23815918	802.730773926
1293.67248535	779.534240723
1294.10668945	782.362060547
1294.54089355	772.127685547
1294.97521973	734.61730957
1295.40942383	760.682312012
1295.84362793	759.082336426
1296.2779541	764.322631836
1296.7121582	740.211975098
1297.1463623	728.985229492
1297.58068848	733.748718262
1298.01489258	754.245239258
1298.44909668	719.886230469
1298.88342285	710.811828613
1299.31762695	713.676879883
1299.75183105	716.669250488
1300.18615723	681.318908691
1300.62036133	688.45135498
1301.05456543	691.901733398
1301.4888916	683.593017578
1301.9230957	677.60534668
1302.3572998	702.24609375
1302.79150391	662.131774902
1303.22583008	693.804748535
1303.66003418	680.40234375
1304.09423828	674.321289063
1304.52856445	696.678955078
1304.96276855	696.334777832
1305.39697266	674.65838623
1305.83129883	671.784973145
1306.26550293	676.002990723
1306.69970703	661.64074707
1307.1340332	660.617492676
1307.5682373	674.629150391
1308.00244141	677.954956055
1308.43676758	648.030822754
1308.87097168	635.129211426
1309.30517578	644.883789063
1309.73950195	654.976867676
1310.17370605	679.29119873
1310.60791016	668.838623047
1311.04223633	676.840270996
1311.47644043	678.875732422
1311.91064453	672.315917969
1312.3449707	693.014587402
1312.7791748	690.401123047
1313.21337891	721.316650391
1313.64758301	697.897644043
1314.08190918	661.800109863
1314.51611328	684.014526367
1314.95031738	703.512634277
1315.38464355	678.935913086
1315.81884766	724.452941895
1316.25305176	740.204589844
1316.68737793	716.301147461
1317.12158203	690.579345703
1317.55578613	683.899230957
1317.9901123	710.479431152
1318.42431641	730.05078125
1318.85852051	704.759399414
1319.29284668	700.87713623
1319.72705078	705.102600098
1320.16125488	724.565856934
1320.59558105	729.825317383
1321.02978516	727.77130127
1321.46398926	713.327697754
1321.89831543	736.946411133
1322.33251953	742.231384277
1322.76672363	727.25592041
1323.2010498	754.553283691
1323.63525391	712.365783691
1324.06945801	737.814086914
1324.50366211	755.591369629
1324.93798828	745.350402832
1325.37219238	752.655395508
1325.80639648	740.664367676
1326.24072266	734.732727051
1326.67492676	754.693054199
1327.10913086	766.174499512
1327.54345703	763.422180176
1327.97766113	763.765380859
1328.41186523	765.674133301
1328.84619141	762.05279541
1329.28039551	776.556091309
1329.71459961	786.82434082
1330.14892578	774.813537598
1330.58312988	778.187561035
1331.01733398	775.098144531
1331.45166016	760.609191895
1331.88586426	775.101379395
1332.32006836	776.850036621
1332.75439453	748.670715332
1333.18859863	752.261291504
1333.62280273	781.794677734
1334.05712891	794.99230957
1334.49133301	788.16229248
1334.92553711	770.534118652
1335.35974121	771.459838867
1335.79406738	755.101135254
1336.22827148	760.376586914
1336.66247559	756.238464355
1337.09680176	776.202392578
1337.53100586	804.276611328
1337.96520996	802.159606934
1338.39953613	808.540710449
1338.83374023	773.667358398
1339.26794434	764.843994141
1339.70227051	810.565368652
1340.13647461	789.403381348
1340.57067871	796.589782715
1341.00500488	799.55871582
1341.43920898	812.055908203
1341.87341309	818.192565918
1342.30773926	808.009643555
1342.74194336	815.888977051
1343.17614746	820.170166016
1343.61047363	823.891113281
1344.04467773	821.977783203
1344.47888184	843.257385254
1344.91320801	844.714477539
1345.34741211	838.473632813
1345.78161621	824.837524414
1346.21582031	822.299865723
1346.65014648	859.732299805
1347.08435059	857.835876465
1347.51855469	828.631591797
1347.95288086	852.172058105
1348.38708496	859.84954834
1348.82128906	856.187438965
1349.25561523	870.258422852
1349.68981934	865.701477051
1350.12402344	850.958557129
1350.55834961	860.41229248
1350.99255371	855.250305176
1351.42675781	848.829406738
1351.86108398	854.796569824
1352.29528809	850.014038086
1352.72949219	850.634155273
1353.16381836	850.137268066
1353.59802246	850.754699707
1354.03222656	835.36340332
1354.46655273	828.422424316
1354.90075684	857.162475586
1355.33496094	880.474853516
1355.76928711	871.753479004
1356.20349121	857.100769043
1356.63769531	868.319030762
1357.07189941	870.754455566
1357.50622559	870.713989258
1357.94042969	897.170166016
1358.37463379	905.079101563
1358.80895996	900.177429199
1359.24316406	893.700866699
1359.67736816	895.749389648
1360.11169434	880.330505371
1360.54589844	885.23815918
1360.98010254	896.397460938
1361.41442871	869.494140625
1361.84863281	851.440551758
1362.28283691	837.335876465
1362.71716309	870.999450684
1363.15136719	862.734191895
1363.58557129	835.960266113
1364.01989746	846.881652832
1364.45410156	815.474975586
1364.88830566	826.947875977
1365.32263184	830.912719727
1365.75683594	843.449645996
1366.19104004	841.102478027
1366.62536621	811.144226074
1367.05957031	812.592834473
1367.49377441	826.70715332
1367.92810059	815.821899414
1368.36230469	837.964660645
1368.79650879	822.954223633
1369.23071289	834.372741699
1369.66503906	838.816345215
1370.09924316	825.739379883
1370.53344727	827.581481934
1370.96777344	827.31427002
1371.40197754	837.203186035
1371.83618164	806.979736328
1372.27050781	798.692565918
1372.70471191	804.565917969
1373.13891602	809.006408691
1373.57324219	759.844299316
1374.00744629	789.961181641
1374.44165039	769.196228027
1374.87597656	785.16394043
1375.31018066	735.90447998
1375.74438477	764.730895996
1376.17871094	778.489013672
1376.61291504	752.010009766
1377.04711914	730.39440918
1377.48144531	711.413208008
1377.91564941	689.331481934
1378.34985352	702.828918457
1378.78417969	668.131774902
1379.21838379	684.958679199
1379.65258789	674.925231934
1380.08679199	663.975219727
1380.52111816	630.70135498
1380.95532227	633.027954102
1381.38952637	591.584472656
1381.82385254	604.257263184
1382.25805664	588.40020752
1382.69226074	576.901794434
1383.12658691	554.710754395
1383.56079102	556.129760742
1383.99499512	547.280456543
1384.42932129	548.868225098
1384.86352539	535.393615723
1385.29772949	512.344299316
1385.73205566	503.742828369
1386.16625977	503.061920166
1386.60046387	515.288696289
1387.03479004	494.702331543
1387.46899414	476.725708008
1387.90319824	462.494232178
1388.33752441	443.378051758
1388.77172852	451.127990723
1389.20593262	440.149414063
1389.64025879	429.496124268
1390.07446289	422.874237061
1390.50866699	419.256988525
1390.94287109	412.070892334
1391.37719727	413.735443115
1391.81140137	414.461700439
1392.24560547	403.249969482
1392.67993164	399.188934326
1393.11413574	398.419342041
1393.54833984	386.07333374
1393.98266602	357.994995117
1394.41687012	347.581359863
1394.85107422	352.319580078
1395.28540039	354.322784424
1395.71960449	363.355682373
1396.15380859	345.186218262
1396.58813477	320.593261719
1397.02233887	321.067810059
1397.45654297	316.110290527
1397.89086914	318.545166016
1398.32507324	328.406707764
1398.75927734	317.990936279
1399.19360352	307.873596191
1399.62780762	317.499816895
1400.06201172	306.34185791
1400.49633789	281.660583496
1400.93054199	278.616912842
1401.36474609	293.029541016
1401.7989502	279.948059082
1402.23327637	281.84954834
1402.66748047	300.65625
1403.10168457	261.999328613
1403.53601074	247.340576172
1403.97021484	246.04989624
1404.40441895	243.547546387
1404.83874512	231.544082642
1405.27294922	235.917724609
1405.70715332	213.838989258
1406.14147949	202.833114624
1406.57568359	179.209716797
1407.0098877	168.931777954
1407.44421387	171.550445557
1407.87841797	174.440979004
1408.31262207	174.301986694
1408.74694824	167.425567627
1409.18115234	198.85055542
1409.61535645	155.922515869
1410.04968262	169.328094482
1410.48388672	163.570983887
1410.91809082	146.653945923
1411.35241699	141.104232788
1411.78662109	142.517059326
1412.2208252	122.956985474
1412.6550293	155.485061646
1413.08935547	135.830871582
1413.52355957	112.711975098
1413.95776367	111.797676086
1414.39208984	111.901565552
1414.82629395	143.202362061
1415.26049805	118.514892578
1415.69482422	94.0616607666
1416.12902832	117.417892456
1416.56323242	133.135940552
1416.99755859	118.51133728
1417.4317627	111.85243988
1417.8659668	88.018737793
1418.30029297	108.447357178
1418.73449707	114.981330872
1419.16870117	90.0892791748
1419.60302734	103.609703064
1420.03723145	88.2659912109
1420.47143555	59.2518692017
1420.90576172	99.8477249146
1421.33996582	84.893409729
1421.77416992	107.291633606
1422.20849609	80.2319641113
1422.6427002	74.9175262451
1423.0769043	69.1692504883
1423.5111084	62.0076408386
1423.94543457	91.7807159424
1424.37963867	44.6044425964
1424.81384277	67.6185913086
1425.24816895	66.8796768188
1425.68237305	68.8640213013
1426.11657715	88.9574890137
1426.55090332	70.7585906982
1426.98510742	58.604473114
1427.41931152	53.0165100098
1427.8536377	28.886177063
1428.2878418	62.4109802246
1428.7220459	62.6513442993
1429.15637207	79.0207290649
1429.59057617	58.4029045105
1430.02478027	86.8949279785
1430.45910645	56.3846244812
1430.89331055	79.2718734741
1431.32751465	58.4547615051
1431.76184082	49.7654457092
1432.19604492	73.5835418701
1432.63024902	68.5649490356
1433.0645752	42.3653144836
1433.4987793	63.4951133728
1433.9329834	64.3695144653
1434.3671875	41.9252891541
1434.80151367	-1.13406658173
1435.23571777	62.1987533569
1435.66992188	81.9966278076
1436.10424805	44.2103843689
1436.53845215	55.5213851929
1436.97265625	39.1253242493
1437.40698242	37.1380577087
1437.84118652	84.3234710693
1438.27539063	47.9946937561
1438.7097168	66.7490234375
1439.1439209	37.3232498169
1439.578125	-6.18581342697
1440.01245117	34.2664031982
1440.44665527	54.7973022461
1440.88085938	97.8603820801
1441.31518555	61.5351371765
1441.74938965	52.1706428528
1442.18359375	47.5670928955
1442.61791992	84.3127593994
1443.05212402	39.4642448425
1443.48632813	78.5067977905
1443.9206543	62.8704872131
1444.3548584	29.869726181
1444.7890625	62.2224311829
1445.2232666	66.8975906372
1445.65759277	66.9012145996
1446.09179688	67.0303726196
1446.52600098	42.1296882629
1446.96032715	55.9285583496
1447.39453125	40.328540802
1447.82873535	23.1740207672
1448.26306152	50.4812583923
1448.69726563	41.2296943665
1449.13146973	46.2395401001
1449.5657959	35.3034286499
1450	2.93887901306
1450.4342041	37.7161102295
1450.86853027	40.4860992432
1451.30273438	19.04322052
1451.73693848	16.7816696167
1452.17126465	5.26312065125
1452.60546875	31.5251083374
1453.03967285	40.5443458557
1453.47399902	39.2223548889
1453.90820313	14.3913421631
1454.34240723	22.8556632996
1454.7767334	46.1252365112
1455.2109375	7.67655706406
1455.6451416	28.1582164764
1456.0793457	23.6871547699
1456.51367188	46.3082084656
1456.94787598	29.1624164581
1457.38208008	43.6849937439
1457.81640625	15.5880155563
1458.25061035	46.8486976624
1458.68481445	66.5978164673
1459.11914063	37.7713165283
1459.55334473	23.2814807892
1459.98754883	8.69828701019
1460.421875	33.1837615967
1460.8560791	46.0539894104
1461.2902832	44.8652763367
1461.72460938	48.0806808472
1462.15881348	45.6522674561
1462.59301758	53.6671104431
1463.02734375	28.5242977142
1463.46154785	18.773059845
1463.89575195	30.925037384
1464.33007813	36.1276092529
1464.76428223	47.1558303833
1465.19848633	41.6360931396
1465.6328125	39.3070831299
1466.0670166	60.9841384888
1466.5012207	29.1920852661
1466.9354248	34.0185661316
1467.36975098	25.5975418091
1467.80395508	5.4501543045
1468.23815918	20.210849762
1468.67248535	48.0904884338
1469.10668945	18.5154876709
1469.54089355	26.508234024
1469.97521973	39.7126960754
1470.40942383	29.7894153595
1470.84362793	20.8977451324
1471.2779541	30.1987419128
1471.7121582	36.6835174561
1472.1463623	38.5233879089
1472.58068848	36.2102165222
1473.01489258	14.0109949112
1473.44909668	10.9005022049
1473.88342285	1.10620844364
1474.31762695	8.7366476059
1474.75183105	6.47510004044
1475.18615723	14.8820419312
1475.62036133	12.5818767548
1476.05456543	21.6812229156
1476.4888916	3.24812936783
1476.9230957	-20.9216194153
1477.3572998	-0.606898248196
1477.79150391	8.60098075867
1478.22583008	3.1824221611
1478.66003418	14.7239789963
1479.09423828	12.3378896713
1479.52856445	10.5536308289
1479.96276855	10.9926652908
1480.39697266	9.9762172699
1480.83129883	4.24152851105
1481.26550293	-10.4944820404
1481.69970703	-1.44159328938
1482.1340332	5.60032653809
1482.5682373	5.04839038849
1483.00244141	-1.70195603371
1483.43676758	1.75010490417
1483.87097168	0.945707023144
1484.30517578	13.5923080444
1484.73950195	6.35195922852
1485.17370605	10.9364442825
1485.60791016	23.4890136719
1486.04223633	19.7166423798
1486.47644043	3.56548714638
1486.91064453	8.27083969116
1487.3449707	13.5860624313
1487.7791748	14.5334825516
1488.21337891	16.9177284241
1488.64758301	13.298371315
1489.08190918	13.2722787857
1489.51611328	11.4008369446
1489.95031738	40.194732666
1490.38464355	39.0127983093
1490.81884766	34.1800880432
1491.25305176	22.8335113525
1491.68737793	11.7745313644
1492.12158203	18.9292736053
1492.55578613	17.1990528107
1492.9901123	14.3670186996
1493.42431641	17.9423065186
1493.85852051	19.2625083923
1494.29284668	13.266784668
1494.72705078	33.3912658691
1495.16125488	33.8395195007
1495.59558105	33.955242157
1496.02978516	38.0439453125
1496.46398926	35.7388877869
1496.89831543	6.0827422142
1497.33251953	19.0748691559
1497.76672363	25.8126316071
1498.2010498	16.8225955963
1498.63525391	23.1761398315
1499.06945801	30.3588123322
1499.50366211	34.8449783325
1499.93798828	20.4195041656
1500.37219238	38.361038208
1500.80639648	33.7144622803
1501.24072266	23.8215293884
1501.67492676	45.0499954224
1502.10913086	56.5206642151
1502.54345703	36.1561088562
1502.97766113	29.0057220459
1503.41186523	22.8428974152
1503.84619141	25.2051963806
1504.28039551	28.1671562195
1504.71459961	54.9943618774
1505.14892578	42.84400177
1505.58312988	49.5735702515
1506.01733398	39.5426521301
1506.45166016	48.7094573975
1506.88586426	59.2234725952
1507.32006836	38.5622024536
1507.75439453	44.2839584351
1508.18859863	59.4454460144
1508.62280273	45.3474197388
1509.05712891	67.9742126465
1509.49133301	65.580039978
1509.92553711	79.2544708252
1510.35974121	43.5394973755
1510.79406738	59.4306869507
1511.22827148	42.932258606
1511.66247559	47.7221565247
1512.09680176	89.0242233276
1512.53100586	54.9315376282
1512.96520996	74.0204849243
1513.39953613	64.5476226807
1513.83374023	84.6580352783
1514.26794434	80.5504226685
1514.70227051	64.5824127197
1515.13647461	78.0446014404
1515.57067871	68.0638961792
1516.00500488	71.9793930054
1516.43920898	73.467414856
1516.87341309	78.2706069946
1517.30773926	64.8540267944
1517.74194336	94.4674835205
1518.17614746	71.0892181396
1518.61047363	77.1667251587
1519.04467773	69.0476989746
1519.47888184	70.759223938
1519.91320801	91.75756073
1520.34741211	55.1533622742
1520.78161621	60.6026077271
1521.21582031	94.7110061646
1521.65014648	95.2434310913
1522.08435059	79.9760513306
1522.51855469	83.7767562866
1522.95288086	95.4604721069
1523.38708496	109.29750061
1523.82128906	112.220436096
1524.25561523	122.805427551
1524.68981934	100.594520569
1525.12402344	109.352081299
1525.55834961	95.1994400024
1525.99255371	71.9996643066
1526.42675781	96.9778289795
1526.86108398	119.730361938
1527.29528809	115.371551514
1527.72949219	102.598892212
1528.16381836	103.426513672
1528.59802246	113.533668518
1529.03222656	111.411773682
1529.46655273	110.742958069
1529.90075684	111.600975037
1530.33496094	124.532684326
1530.76928711	132.746566772
1531.20349121	127.274391174
1531.63769531	114.660812378
1532.07189941	118.081138611
1532.50622559	127.970405579
1532.94042969	125.540550232
1533.37463379	122.329406738
1533.80895996	115.049362183
1534.24316406	115.382324219
1534.67736816	134.615875244
1535.11169434	126.448265076
1535.54589844	135.995697021
1535.98010254	131.078735352
1536.41442871	129.856552124
1536.84863281	128.985641479
1537.28283691	117.253128052
1537.71716309	113.588180542
1538.15136719	113.773788452
1538.58557129	126.26550293
1539.01989746	142.220550537
1539.45410156	125.684333801
1539.88830566	124.850967407
1540.32263184	126.324432373
1540.75683594	106.555427551
1541.19104004	119.104736328
1541.62536621	119.79876709
1542.05957031	118.212982178
1542.49377441	134.362976074
1542.92810059	115.991455078
1543.36230469	113.857429504
1543.79650879	121.273414612
1544.23071289	121.659812927
1544.66503906	123.251724243
1545.09924316	126.24911499
1545.53344727	132.812866211
1545.96777344	135.458114624
1546.40197754	124.327934265
1546.83618164	100.19745636
1547.27050781	94.5867156982
1547.70471191	116.427589417
1548.13891602	141.654403687
1548.57324219	131.440994263
1549.00744629	147.929199219
1549.44165039	179.938354492
1549.87597656	147.823196411
1550.31018066	146.1171875
1550.74438477	142.391830444
1551.17871094	135.536560059
1551.61291504	144.818466187
1552.04711914	157.821502686
1552.48144531	157.031295776
1552.91564941	177.349685669
1553.34985352	165.657791138
1553.78417969	170.664337158
1554.21838379	164.613952637
1554.65258789	174.434631348
1555.08679199	190.961074829
1555.52111816	190.92376709
1555.95532227	169.801696777
1556.38952637	193.654449463
1556.82385254	215.385101318
1557.25805664	227.795639038
1557.69226074	229.211029053
1558.12658691	225.574645996
1558.56079102	244.248504639
1558.99499512	258.162811279
1559.42932129	249.62739563
1559.86352539	259.274078369
1560.29772949	273.34942627
1560.73205566	277.944030762
1561.16625977	289.351348877
1561.60046387	266.95199585
1562.03479004	290.803619385
1562.46899414	302.87298584
1562.90319824	325.560455322
1563.33752441	304.884399414
1563.77172852	307.784484863
1564.20593262	295.404022217
1564.64025879	311.057525635
1565.07446289	343.995849609
1565.50866699	320.704223633
1565.94287109	364.058288574
1566.37719727	363.214874268
1566.81140137	330.045959473
1567.24560547	396.62020874
1567.67993164	401.826538086
1568.11413574	387.746459961
1568.54833984	424.69128418
1568.98266602	428.083831787
1569.41687012	441.602600098
1569.85107422	456.613311768
1570.28540039	458.581298828
1570.71960449	449.809753418
1571.15380859	453.720855713
1571.58813477	476.094329834
1572.02233887	470.887969971
1572.45654297	489.621551514
1572.89086914	518.00213623
1573.32507324	554.150512695
1573.75927734	523.535217285
1574.19360352	544.066467285
1574.62780762	585.779785156
1575.06201172	596.800720215
1575.49633789	587.385192871
1575.93054199	634.835632324
1576.36474609	653.58782959
1576.7989502	636.107177734
1577.23327637	683.735168457
1577.66748047	697.487670898
1578.10168457	709.788269043
1578.53601074	732.51739502
1578.97021484	769.949157715
1579.40441895	809.126525879
1579.83874512	789.178955078
1580.27294922	790.748535156
1580.70715332	835.683349609
1581.14147949	858.449279785
1581.57568359	881.693664551
1582.0098877	923.927429199
1582.44421387	936.954223633
1582.87841797	969.265197754
1583.31262207	976.087402344
1583.74694824	970.842346191
1584.18115234	984.911743164
1584.61535645	1013.80444336
1585.04968262	1036.12011719
1585.48388672	1036.56323242
1585.91809082	1064.54980469
1586.35241699	1053.34802246
1586.78662109	1070.25708008
1587.2208252	1121.30004883
1587.6550293	1144.56811523
1588.08935547	1141.46533203
1588.52355957	1165.02111816
1588.95776367	1220.64343262
1589.39208984	1246.35766602
1589.82629395	1278.09594727
1590.26049805	1270.77661133
1590.69482422	1291.6048584
1591.12902832	1327.46630859
1591.56323242	1327.1730957
1591.99755859	1367.75598145
1592.4317627	1385.54016113
1592.8659668	1412.43273926
1593.30029297	1432.9720459
1593.73449707	1441.2779541
1594.16870117	1472.11230469
1594.60302734	1491.78662109
1595.03723145	1515.94970703
1595.47143555	1539.41186523
1595.90576172	1575.11779785
1596.33996582	1633.06640625
1596.77416992	1649.96398926
1597.20849609	1677.78063965
1597.6427002	1687.30834961
1598.0769043	1725.61096191
1598.5111084	1756.63745117
1598.94543457	1793.59667969
1599.37963867	1832.78601074
1599.81384277	1853.05310059
1600.24816895	1929.8873291
1600.68237305	1959.42138672
1601.11657715	1944.81591797
1601.55090332	2010.03820801
1601.98510742	2021.83251953
1602.41931152	2016.42871094
1602.8536377	2065.3605957
1603.2878418	2063.51953125
1603.7220459	2070.39257813
1604.15637207	2087.08959961
1604.59057617	2077.64013672
1605.02478027	2086.7199707
1605.45910645	2075.74707031
1605.89331055	2047.06433105
1606.32751465	2046.4888916
1606.76184082	2010.81640625
1607.19604492	1987.92822266
1607.63024902	1949.7644043
1608.0645752	1948.49304199
1608.4987793	1940.61486816
1608.9329834	1904.72607422
1609.3671875	1867.46252441
1609.80151367	1824.25256348
1610.23571777	1775.79711914
1610.66992188	1744.66125488
1611.10424805	1721.47387695
1611.53845215	1702.46740723
1611.97265625	1656.57592773
1612.40698242	1629.42736816
1612.84118652	1623.08422852
1613.27539063	1611.79516602
1613.7097168	1583.54382324
1614.1439209	1564.38171387
1614.578125	1524.94641113
1615.01245117	1521.26184082
1615.44665527	1473.46032715
1615.88085938	1469.24707031
1616.31518555	1437.34521484
1616.74938965	1419.08312988
1617.18359375	1370.63684082
1617.61791992	1332.17773438
1618.05212402	1337.31604004
1618.48632813	1281.28759766
1618.9206543	1273.0057373
1619.3548584	1228.16650391
1619.7890625	1215.81286621
1620.2232666	1176.85705566
1620.65759277	1175.74597168
1621.09179688	1148.03393555
1621.52600098	1104.1036377
1621.96032715	1074.21081543
1622.39453125	1028.86560059
1622.82873535	1007.96954346
1623.26306152	1020.11828613
1623.69726563	958.04864502
1624.13146973	893.61315918
1624.5657959	875.784545898
1625	855.526611328
1625.4342041	817.075683594
1625.86853027	792.285339355
1626.30273438	735.678466797
1626.73693848	716.504150391
1627.17126465	675.773681641
1627.60546875	639.323303223
1628.03967285	646.219360352
1628.47399902	631.178588867
1628.90820313	598.604309082
1629.34240723	595.655212402
1629.7767334	579.671203613
1630.2109375	550.26965332
1630.6451416	545.973510742
1631.0793457	521.475463867
1631.51367188	504.437652588
1631.94787598	467.33114624
1632.38208008	453.943908691
1632.81640625	449.630706787
1633.25061035	432.558380127
1633.68481445	425.790771484
1634.11914063	429.667327881
1634.55334473	406.30770874
1634.98754883	401.43371582
1635.421875	403.065002441
1635.8560791	385.910583496
1636.2902832	376.153656006
1636.72460938	380.430114746
1637.15881348	352.811004639
1637.59301758	360.9871521
1638.02734375	331.461791992
1638.46154785	311.162750244
1638.89575195	318.363525391
1639.33007813	300.243713379
1639.76428223	272.747680664
1640.19848633	266.518371582
1640.6328125	278.10345459
1641.0670166	294.116821289
1641.5012207	281.231842041
1641.9354248	261.504486084
1642.36975098	230.164810181
1642.80395508	243.2265625
1643.23815918	215.91859436
1643.67248535	235.930709839
1644.10668945	228.445098877
1644.54089355	206.590270996
1644.97521973	231.318008423
1645.40942383	172.005310059
1645.84362793	164.315612793
1646.2779541	185.598632813
1646.7121582	182.711349487
1647.1463623	175.096755981
1647.58068848	161.696838379
1648.01489258	138.895690918
1648.44909668	148.371383667
1648.88342285	145.972946167
1649.31762695	160.973312378
1649.75183105	171.85458374
1650.18615723	147.414199829
1650.62036133	128.529647827
1651.05456543	138.975723267
1651.4888916	140.940261841
1651.9230957	134.327590942
1652.3572998	150.306060791
1652.79150391	154.385437012
1653.22583008	115.176193237
1653.66003418	102.605110168
1654.09423828	141.166687012
1654.52856445	149.180160522
1654.96276855	116.222183228
1655.39697266	88.2174606323
1655.83129883	105.11240387
1656.26550293	97.6970596313
1656.69970703	91.2157058716
1657.1340332	113.398452759
1657.5682373	87.8986206055
1658.00244141	90.625038147
1658.43676758	102.950149536
1658.87097168	90.4164428711
1659.30517578	84.3145751953
1659.73950195	80.6600646973
1660.17370605	76.4533920288
1660.60791016	87.6949539185
1661.04223633	102.531593323
1661.47644043	67.0722122192
1661.91064453	104.687545776
1662.3449707	113.159713745
1662.7791748	87.1239700317
1663.21337891	103.179077148
1663.64758301	116.172698975
1664.08190918	101.850601196
1664.51611328	103.318702698
1664.95031738	108.048606873
1665.38464355	77.6454162598
1665.81884766	71.3400878906
1666.25305176	89.6120071411
1666.68737793	84.2433013916
1667.12158203	80.2007446289
1667.55578613	83.3089523315
1667.9901123	73.1076278687
1668.42431641	63.5049438477
1668.85852051	63.7066116333
1669.29284668	56.9207954407
1669.72705078	32.2268104553
1670.16125488	66.9070358276
1670.59558105	52.6190948486
1671.02978516	75.3143692017
1671.46398926	59.946144104
1671.89831543	72.9130020142
1672.33251953	73.0947952271
1672.76672363	61.9885063171
1673.2010498	52.631401062
1673.63525391	60.0988769531
1674.06945801	54.2555923462
1674.50366211	59.7468223572
1674.93798828	46.4509048462
1675.37219238	34.1763877869
1675.80639648	54.8462753296
1676.24072266	29.5405750275
1676.67492676	30.9533214569
1677.10913086	32.2868270874
1677.54345703	30.0056152344
1677.97766113	27.9350700378
1678.41186523	37.2015762329
1678.84619141	53.9366493225
1679.28039551	56.6111793518
1679.71459961	42.7949142456
1680.14892578	20.0082893372
1680.58312988	23.2312164307
1681.01733398	37.6687011719
1681.45166016	22.8306903839
1681.88586426	9.72564888
1682.32006836	33.8945274353
1682.75439453	29.1607456207
1683.18859863	20.588924408
1683.62280273	20.2903213501
1684.05712891	16.9985198975
1684.49133301	14.9546470642
1684.92553711	21.3527317047
1685.35974121	32.1153907776
1685.79406738	19.8668327332
1686.22827148	21.005651474
1686.66247559	43.9419441223
1687.09680176	22.92345047
1687.53100586	25.3414421082
1687.96520996	47.9817428589
1688.39953613	42.6170120239
1688.83374023	34.5550041199
1689.26794434	3.53150629997
1689.70227051	7.22347068787
1690.13647461	3.55999183655
1690.57067871	7.6167011261
1691.00500488	9.26903820038
1691.43920898	17.9148426056
1691.87341309	12.5860500336
1692.30773926	28.94008255
1692.74194336	19.0757026672
1693.17614746	8.98188018799
1693.61047363	18.5286884308
1694.04467773	21.7265033722
1694.47888184	26.7305583954
1694.91320801	-4.26314210892
1695.34741211	27.8461055756
1695.78161621	33.066318512
1696.21582031	32.8340339661
1696.65014648	8.29642868042
1697.08435059	25.8884334564
1697.51855469	35.5492210388
1697.95288086	35.0141029358
1698.38708496	8.22216129303
1698.82128906	-5.05369567871
1699.25561523	-10.2339067459
1699.68981934	34.1943244934
1700.12402344	21.9690074921
1700.55834961	1.85793244839
1700.99255371	30.0030441284
1701.42675781	16.9819507599
1701.86108398	34.7611808777
1702.29528809	42.2028846741
1702.72949219	28.2567443848
1703.16381836	30.2164421082
1703.59802246	15.9924602509
1704.03222656	2.37970137596
1704.46655273	5.19675016403
1704.90075684	13.2473964691
1705.33496094	19.7764930725
1705.76928711	17.7654743195
1706.20349121	11.8237857819
1706.63769531	10.5417432785
1707.07189941	24.9733181
1707.50622559	37.818939209
1707.94042969	19.4866313934
1708.37463379	22.8457660675
1708.80895996	7.18930625916
1709.24316406	12.0077896118
1709.67736816	8.14105129242
1710.11169434	30.2834243774
1710.54589844	45.0755882263
1710.98010254	30.041217804
1711.41442871	27.9310455322
1711.84863281	12.1545419693
1712.28283691	17.527135849
1712.71716309	14.1958045959
1713.15136719	17.0101947784
1713.58557129	1.92099547386
1714.01989746	20.2934455872
1714.45410156	13.0894947052
1714.88830566	20.1631507874
1715.32263184	17.2732162476
1715.75683594	21.2112178802
1716.19104004	25.7579307556
1716.62536621	11.8340206146
1717.05957031	4.79082727432
1717.49377441	13.8148870468
1717.92810059	13.2463064194
1718.36230469	17.6373443604
1718.79650879	24.8000278473
1719.23071289	12.3542490005
1719.66503906	24.801492691
1720.09924316	1.91032075882
1720.53344727	18.6670818329
1720.96777344	21.4753646851
1721.40197754	13.0422010422
1721.83618164	17.4848022461
1722.27050781	0.790260434151
1722.70471191	9.88581085205
1723.13891602	14.6162099838
1723.57324219	-3.04633998871
1724.00744629	-8.93974685669
1724.44165039	16.4238166809
1724.87597656	15.8732433319
1725.31018066	5.43194913864
1725.74438477	21.7589073181
1726.17871094	47.9400939941
1726.61291504	19.2174243927
1727.04711914	28.7657432556
1727.48144531	45.8502311707
1727.91564941	24.0907268524
1728.34985352	21.6725749969
1728.78417969	40.2769775391
1729.21838379	38.6387519836
1729.65258789	35.4503326416
1730.08679199	31.9204769135
1730.52111816	43.7572441101
1730.95532227	30.4122428894
1731.38952637	43.0029563904
1731.82385254	49.7318344116
1732.25805664	36.3839759827
1732.69226074	41.7106590271
1733.12658691	50.268825531
1733.56079102	17.717590332
1733.99499512	56.0855789185
1734.42932129	40.0447311401
1734.86352539	13.0019550323
1735.29772949	57.6169815063
1735.73205566	49.1684494019
1736.16625977	46.4934272766
1736.60046387	52.9501457214
1737.03479004	36.9427261353
1737.46899414	46.0216140747
1737.90319824	52.3873291016
1738.33752441	60.4239768982
1738.77172852	65.5977706909
1739.20593262	45.215423584
1739.64025879	42.2472381592
1740.07446289	56.1381759644
1740.50866699	63.6519889832
1740.94287109	49.0325889587
1741.37719727	63.2056121826
1741.81140137	65.4189758301
1742.24560547	53.4879646301
1742.67993164	65.9734573364
1743.11413574	61.1951446533
1743.54833984	70.6223678589
1743.98266602	47.3335952759
1744.41687012	74.2271194458
1744.85107422	63.6006507874
1745.28540039	51.4672317505
1745.71960449	59.1614341736
1746.15380859	29.1164627075
1746.58813477	44.3839416504
1747.02233887	58.8501930237
1747.45654297	67.6015014648
1747.89086914	84.7507781982
1748.32507324	71.5678710938
1748.75927734	64.4845428467
1749.19360352	53.7965621948
1749.62780762	62.0645484924
1750.06201172	71.5237197876
1750.49633789	57.5401725769
1750.93054199	95.2597198486
1751.36474609	65.2010345459
1751.7989502	77.7147293091
1752.23327637	66.7083969116
1752.66748047	63.422328949
1753.10168457	45.5544052124
1753.53601074	81.1147689819
1753.97021484	91.2443313599
1754.40441895	87.6902923584
1754.83874512	72.9261856079
1755.27294922	70.7577056885
1755.70715332	57.3007164001
1756.14147949	76.2413864136
1756.57568359	71.5087051392
1757.0098877	95.7629699707
1757.44421387	96.6056365967
1757.87841797	83.7427825928
1758.31262207	96.5852050781
1758.74694824	95.0454025269
1759.18115234	85.3045425415
1759.61535645	87.8778991699
1760.04968262	92.6955795288
1760.48388672	112.254875183
1760.91809082	77.492729187
1761.35241699	96.6422042847
1761.78662109	106.87663269
1762.2208252	122.407836914
1762.6550293	101.779800415
1763.08935547	89.6621170044
1763.52355957	112.879470825
1763.95776367	67.4688949585
1764.39208984	78.2223129272
1764.82629395	84.5928115845
1765.26049805	96.3881835938
1765.69482422	82.8901138306
1766.12902832	83.6664123535
1766.56323242	101.94871521
1766.99755859	105.151260376
1767.4317627	110.410232544
1767.8659668	115.316879272
1768.30029297	124.027885437
1768.73449707	117.887176514
1769.16870117	132.684249878
1769.60302734	132.049926758
1770.03723145	109.770004272
1770.47143555	114.710906982
1770.90576172	148.063491821
1771.33996582	114.30254364
1771.77416992	130.356964111
1772.20849609	129.631988525
1772.6427002	122.126068115
1773.0769043	143.855514526
1773.5111084	166.852325439
1773.94543457	134.260772705
1774.37963867	136.928161621
1774.81384277	123.485794067
1775.24816895	116.24420929
1775.68237305	133.723297119
1776.11657715	152.749450684
1776.55090332	154.343887329
1776.98510742	151.610488892
1777.41931152	140.855392456
1777.8536377	130.038528442
1778.2878418	120.13609314
1778.7220459	135.254989624
1779.15637207	142.298309326
1779.59057617	141.164077759
1780.02478027	138.989242554
1780.45910645	164.037979126
1780.89331055	131.546936035
1781.32751465	179.573959351
1781.76184082	157.66229248
1782.19604492	147.164031982
1782.63024902	139.527206421
1783.0645752	161.34677124
1783.4987793	159.907470703
1783.9329834	155.351867676
1784.3671875	152.970550537
1784.80151367	160.295013428
1785.23571777	162.00328064
1785.66992188	169.569747925
1786.10424805	140.845245361
1786.53845215	138.734115601
1786.97265625	149.790344238
1787.40698242	168.948043823
1787.84118652	166.997741699
1788.27539063	157.180953979
1788.7097168	177.170547485
1789.1439209	152.971160889
1789.578125	179.716659546
1790.01245117	177.312576294
1790.44665527	168.455429077
1790.88085938	189.56741333
1791.31518555	194.036987305
1791.74938965	177.182723999
1792.18359375	193.91242981
1792.61791992	193.426315308
1793.05212402	182.592300415
1793.48632813	206.403594971
1793.9206543	212.997955322
1794.3548584	192.821380615
1794.7890625	176.476730347
1795.2232666	184.723556519
1795.65759277	198.781646729
1796.09179688	193.040588379
1796.52600098	185.069061279
1796.96032715	227.856414795
1797.39453125	224.489242554
1797.82873535	213.589675903
1798.26306152	185.704956055
1798.69726563	205.082763672
1799.13146973	214.364074707
1799.5657959	205.88394165
1800	221.444503784
