# Supplementary material for: Deep CO2 in the end-Triassic Central Atlantic Magmatic Province
Source: Nat Commun. 2020 Apr 7;11:1670. doi: 10.1038/s41467-020-15325-6 (PMC7138847; doi:10.1038/s41467-020-15325-6)
Supplement: Supplementary file 4 — Source Data 2 [file 41467_2020_15325_MOESM4_ESM.zip › Elemental C/NEW31_S2_InclA_a_Bubble1_C.txt]

1100	666.238830566
1100.4342041	698.440429688
1100.86853027	712.782714844
1101.30273438	679.493774414
1101.73693848	655.482666016
1102.17126465	717.458007813
1102.60546875	703.85723877
1103.03967285	603.216918945
1103.47399902	610.636657715
1103.90820313	639.20098877
1104.34240723	612.751586914
1104.7767334	600.979492188
1105.2109375	586.209777832
1105.6451416	559.28717041
1106.0793457	547.657043457
1106.51367188	560.573242188
1106.94787598	578.340393066
1107.38208008	565.684631348
1107.81640625	510.004455566
1108.25061035	475.799194336
1108.68481445	517.492736816
1109.11914063	534.284362793
1109.55334473	512.913635254
1109.98754883	514.992980957
1110.421875	515.183105469
1110.8560791	485.253326416
1111.2902832	457.382446289
1111.72460938	467.420684814
1112.15881348	473.235412598
1112.59301758	497.819000244
1113.02734375	462.582122803
1113.46154785	447.707214355
1113.89575195	460.199249268
1114.33007813	431.197967529
1114.76428223	388.810058594
1115.19848633	388.958953857
1115.6328125	407.513458252
1116.0670166	393.232543945
1116.5012207	357.93862915
1116.9354248	396.563293457
1117.36975098	416.155090332
1117.80395508	379.839111328
1118.23815918	319.07989502
1118.67248535	372.272644043
1119.10668945	297.391571045
1119.54089355	378.549133301
1119.97521973	363.391052246
1120.40942383	334.620544434
1120.84362793	260.176239014
1121.2779541	298.532012939
1121.7121582	331.275756836
1122.1463623	288.991699219
1122.58068848	258.207366943
1123.01489258	271.177215576
1123.44909668	270.319885254
1123.88342285	248.178085327
1124.31762695	243.272323608
1124.75183105	245.617004395
1125.18615723	248.035125732
1125.62036133	227.124771118
1126.05456543	225.538543701
1126.4888916	177.566741943
1126.9230957	204.446121216
1127.3572998	228.651062012
1127.79150391	181.84413147
1128.22583008	239.900146484
1128.66003418	199.835586548
1129.09423828	194.645370483
1129.52856445	184.669631958
1129.96276855	199.612823486
1130.39697266	189.128570557
1130.83129883	167.993041992
1131.26550293	164.116729736
1131.69970703	167.606872559
1132.1340332	189.826095581
1132.5682373	203.712203979
1133.00244141	178.062393188
1133.43676758	177.195343018
1133.87097168	123.711936951
1134.30517578	86.8302612305
1134.73950195	60.4867134094
1135.17370605	83.7860183716
1135.60791016	94.6943511963
1136.04223633	100.404945374
1136.47644043	125.009819031
1136.91064453	117.729537964
1137.3449707	110.252967834
1137.7791748	85.5197372437
1138.21337891	36.8881378174
1138.64758301	57.7771034241
1139.08190918	68.8398742676
1139.51611328	86.6317520142
1139.95031738	136.547195435
1140.38464355	150.153503418
1140.81884766	117.17539978
1141.25305176	106.480979919
1141.68737793	106.637557983
1142.12158203	66.5714950562
1142.55578613	57.9741363525
1142.9901123	42.7228775024
1143.42431641	101.424217224
1143.85852051	126.829574585
1144.29284668	129.879348755
1144.72705078	34.3528671265
1145.16125488	72.3404312134
1145.59558105	22.074924469
1146.02978516	36.3839912415
1146.46398926	60.5156593323
1146.89831543	19.340045929
1147.33251953	29.0026226044
1147.76672363	21.2524147034
1148.2010498	0.0991976559162
1148.63525391	11.4452581406
1149.06945801	44.6573028564
1149.50366211	70.7363052368
1149.93798828	62.1231994629
1150.37219238	20.3193683624
1150.80639648	3.32678723335
1151.24072266	21.4194297791
1151.67492676	17.1948280334
1152.10913086	64.5768508911
1152.54345703	84.307258606
1152.97766113	103.920082092
1153.41186523	29.1155738831
1153.84619141	18.5578613281
1154.28039551	36.8454055786
1154.71459961	20.4992713928
1155.14892578	47.1001091003
1155.58312988	88.5837478638
1156.01733398	82.4019393921
1156.45166016	84.983001709
1156.88586426	58.3579444885
1157.32006836	24.6889858246
1157.75439453	28.2828731537
1158.18859863	45.9074134827
1158.62280273	29.8537368774
1159.05712891	13.8802680969
1159.49133301	62.9452171326
1159.92553711	94.0916748047
1160.35974121	34.6751022339
1160.79406738	60.7903671265
1161.22827148	65.4752349854
1161.66247559	55.0955696106
1162.09680176	88.1554336548
1162.53100586	88.7711791992
1162.96520996	49.4048805237
1163.39953613	7.87164068222
1163.83374023	12.6398391724
1164.26794434	88.6905975342
1164.70227051	66.7565307617
1165.13647461	74.6541290283
1165.57067871	68.3552474976
1166.00500488	51.4977798462
1166.43920898	39.0734901428
1166.87341309	48.4824714661
1167.30773926	60.0774803162
1167.74194336	34.1051254272
1168.17614746	40.551940918
1168.61047363	81.7648391724
1169.04467773	45.8292732239
1169.47888184	-0.958154380322
1169.91320801	24.0658874512
1170.34741211	54.4687538147
1170.78161621	64.0143585205
1171.21582031	83.8496551514
1171.65014648	109.372367859
1172.08435059	62.7259941101
1172.51855469	0.861952364445
1172.95288086	57.1096191406
1173.38708496	87.2716445923
1173.82128906	102.572898865
1174.25561523	99.8676757813
1174.68981934	16.1988296509
1175.12402344	80.1086349487
1175.55834961	113.60471344
1175.99255371	73.483795166
1176.42675781	84.6900253296
1176.86108398	89.9214706421
1177.29528809	57.1813850403
1177.72949219	58.6072807312
1178.16381836	75.3166656494
1178.59802246	82.8503646851
1179.03222656	93.724319458
1179.46655273	95.5687637329
1179.90075684	147.283370972
1180.33496094	110.496887207
1180.76928711	97.6178741455
1181.20349121	104.669029236
1181.63769531	93.6638946533
1182.07189941	65.337310791
1182.50622559	67.5065460205
1182.94042969	86.4462203979
1183.37463379	139.387176514
1183.80895996	125.32585907
1184.24316406	107.716583252
1184.67736816	75.8492660522
1185.11169434	111.348320007
1185.54589844	82.3281707764
1185.98010254	69.9552078247
1186.41442871	90.932975769
1186.84863281	102.477912903
1187.28283691	109.923423767
1187.71716309	134.875396729
1188.15136719	115.202110291
1188.58557129	101.357582092
1189.01989746	138.690887451
1189.45410156	118.515563965
1189.88830566	129.287139893
1190.32263184	151.358108521
1190.75683594	150.221176147
1191.19104004	158.488632202
1191.62536621	149.913833618
1192.05957031	134.240982056
1192.49377441	66.8772354126
1192.92810059	38.1414489746
1193.36230469	127.660568237
1193.79650879	103.205078125
1194.23071289	64.2281036377
1194.66503906	91.404914856
1195.09924316	69.3150939941
1195.53344727	135.618286133
1195.96777344	168.691467285
1196.40197754	186.337310791
1196.83618164	174.8331604
1197.27050781	161.55406189
1197.70471191	143.546310425
1198.13891602	139.663421631
1198.57324219	175.711608887
1199.00744629	214.636077881
1199.44165039	218.714691162
1199.87597656	190.372283936
1200.31018066	160.353378296
1200.74438477	174.180953979
1201.17871094	206.856536865
1201.61291504	216.56993103
1202.04711914	242.92565918
1202.48144531	266.515625
1202.91564941	258.148193359
1203.34985352	246.508056641
1203.78417969	185.494674683
1204.21838379	205.123977661
1204.65258789	195.995651245
1205.08679199	202.61555481
1205.52111816	192.96472168
1205.95532227	269.813934326
1206.38952637	314.812683105
1206.82385254	308.299957275
1207.25805664	257.352661133
1207.69226074	326.629089355
1208.12658691	338.095672607
1208.56079102	284.838592529
1208.99499512	311.092773438
1209.42932129	313.319824219
1209.86352539	273.321624756
1210.29772949	316.667236328
1210.73205566	338.085784912
1211.16625977	292.256103516
1211.60046387	319.668579102
1212.03479004	339.254577637
1212.46899414	404.797851563
1212.90319824	382.472930908
1213.33752441	309.763336182
1213.77172852	364.801055908
1214.20593262	386.437835693
1214.64025879	419.563446045
1215.07446289	414.759552002
1215.50866699	423.041473389
1215.94287109	381.537109375
1216.37719727	437.317504883
1216.81140137	429.965179443
1217.24560547	394.048217773
1217.67993164	430.234344482
1218.11413574	470.855072021
1218.54833984	461.5546875
1218.98266602	440.024353027
1219.41687012	440.485229492
1219.85107422	480.682189941
1220.28540039	522.297607422
1220.71960449	521.03503418
1221.15380859	489.265319824
1221.58813477	468.895507813
1222.02233887	503.754089355
1222.45654297	548.109436035
1222.89086914	535.540405273
1223.32507324	556.145996094
1223.75927734	594.664306641
1224.19360352	572.580505371
1224.62780762	592.488708496
1225.06201172	635.362365723
1225.49633789	643.633789063
1225.93054199	612.073913574
1226.36474609	574.196289063
1226.7989502	507.230224609
1227.23327637	575.10736084
1227.66748047	637.202880859
1228.10168457	736.03717041
1228.53601074	688.164733887
1228.97021484	693.59375
1229.40441895	751.931335449
1229.83874512	724.364990234
1230.27294922	667.467102051
1230.70715332	652.680053711
1231.14147949	679.141235352
1231.57568359	733.218261719
1232.0098877	741.826843262
1232.44421387	769.93762207
1232.87841797	748.91217041
1233.31262207	693.403625488
1233.74694824	731.399169922
1234.18115234	784.754577637
1234.61535645	807.314331055
1235.04968262	874.560791016
1235.48388672	864.913085938
1235.91809082	781.707092285
1236.35241699	874.176940918
1236.78662109	847.728271484
1237.2208252	901.461364746
1237.6550293	890.136108398
1238.08935547	966.658630371
1238.52355957	1025.63061523
1238.95776367	1035.05004883
1239.39208984	1014.03497314
1239.82629395	1005.84234619
1240.26049805	990.873535156
1240.69482422	1093.34716797
1241.12902832	1030.36486816
1241.56323242	1066.56140137
1241.99755859	1072.2208252
1242.4317627	1107.39489746
1242.8659668	1175.00769043
1243.30029297	1200.83129883
1243.73449707	1142.41674805
1244.16870117	1172.87817383
1244.60302734	1184.92150879
1245.03723145	1199.14953613
1245.47143555	1240.13342285
1245.90576172	1213.08105469
1246.33996582	1195.84399414
1246.77416992	1243.82385254
1247.20849609	1269.5847168
1247.6427002	1247.93151855
1248.0769043	1253.21472168
1248.5111084	1309.8347168
1248.94543457	1295.04443359
1249.37963867	1338.93945313
1249.81384277	1350.48278809
1250.24816895	1388.13745117
1250.68237305	1347.93334961
1251.11657715	1375.21057129
1251.55090332	1444.06860352
1251.98510742	1374.06506348
1252.41931152	1471.9197998
1252.8536377	1471.36791992
1253.2878418	1493.64099121
1253.7220459	1501.92456055
1254.15637207	1437.44909668
1254.59057617	1470.41369629
1255.02478027	1400.03137207
1255.45910645	1509.59399414
1255.89331055	1552.31933594
1256.32751465	1512.77380371
1256.76184082	1462.93408203
1257.19604492	1534.96887207
1257.63024902	1573.45043945
1258.0645752	1543.87316895
1258.4987793	1538.49462891
1258.9329834	1563.23779297
1259.3671875	1635.23327637
1259.80151367	1709.50195313
1260.23571777	1680.46630859
1260.66992188	1652.04052734
1261.10424805	1684.36633301
1261.53845215	1685.47180176
1261.97265625	1661.70373535
1262.40698242	1655.68615723
1262.84118652	1708.51843262
1263.27539063	1649.01721191
1263.7097168	1712.11816406
1264.1439209	1805.41845703
1264.578125	1789.23278809
1265.01245117	1818.53796387
1265.44665527	1840.62158203
1265.88085938	1763.34228516
1266.31518555	1854.28125
1266.74938965	1794.23596191
1267.18359375	1867.32763672
1267.61791992	1847.55749512
1268.05212402	1877.48474121
1268.48632813	1933.39074707
1268.9206543	1909.4621582
1269.3548584	1954.08154297
1269.7890625	1977.99206543
1270.2232666	1935.17041016
1270.65759277	1964.99377441
1271.09179688	1984.41369629
1271.52600098	2013.20288086
1271.96032715	1955.39575195
1272.39453125	1964.09057617
1272.82873535	2052.02661133
1273.26306152	2066.06079102
1273.69726563	2038.68933105
1274.13146973	2024.02612305
1274.5657959	2048.11035156
1275	2083.50268555
1275.4342041	2083.24975586
1275.86853027	2071.33520508
1276.30273438	2098.65063477
1276.73693848	2135.13793945
1277.17126465	2166.65966797
1277.60546875	2210.75634766
1278.03967285	2165.92041016
1278.47399902	2189.42919922
1278.90820313	2198.39794922
1279.34240723	2160.54394531
1279.7767334	2226.38183594
1280.2109375	2240.86669922
1280.6451416	2271.68457031
1281.0793457	2273.45532227
1281.51367188	2269.79052734
1281.94787598	2244.13330078
1282.38208008	2248.71508789
1282.81640625	2312.37988281
1283.25061035	2268.13623047
1283.68481445	2234.50439453
1284.11914063	2245.46264648
1284.55334473	2361.21313477
1284.98754883	2337.1003418
1285.421875	2319.74902344
1285.8560791	2404.68823242
1286.2902832	2363.6730957
1286.72460938	2320.83276367
1287.15881348	2385.33544922
1287.59301758	2386.33007813
1288.02734375	2376.42236328
1288.46154785	2326.06469727
1288.89575195	2376.54638672
1289.33007813	2396.82299805
1289.76428223	2406.39086914
1290.19848633	2440.64672852
1290.6328125	2470.59790039
1291.0670166	2485.37744141
1291.5012207	2474.93066406
1291.9354248	2431.15161133
1292.36975098	2455.34399414
1292.80395508	2509.08251953
1293.23815918	2482.64672852
1293.67248535	2495.50244141
1294.10668945	2526.9230957
1294.54089355	2561.42871094
1294.97521973	2564.1784668
1295.40942383	2554.40087891
1295.84362793	2588.71948242
1296.2779541	2611.88427734
1296.7121582	2581.15966797
1297.1463623	2659.60620117
1297.58068848	2619.68212891
1298.01489258	2678.85595703
1298.44909668	2686.55712891
1298.88342285	2743.98095703
1299.31762695	2660.45996094
1299.75183105	2754.68359375
1300.18615723	2760.2487793
1300.62036133	2789.95703125
1301.05456543	2681.21923828
1301.4888916	2773.34667969
1301.9230957	2797.75976563
1302.3572998	2816.20410156
1302.79150391	2860.98461914
1303.22583008	2861.33129883
1303.66003418	2879.88842773
1304.09423828	2858.72119141
1304.52856445	2918.0769043
1304.96276855	2993.38354492
1305.39697266	2947.96337891
1305.83129883	3003.65039063
1306.26550293	3014.63769531
1306.69970703	3007.97290039
1307.1340332	2998.88842773
1307.5682373	3039.62182617
1308.00244141	3084.36499023
1308.43676758	3045.16455078
1308.87097168	3061.13891602
1309.30517578	3170.92504883
1309.73950195	3207.11865234
1310.17370605	3181.47485352
1310.60791016	3248.58886719
1311.04223633	3280.60351563
1311.47644043	3234.48486328
1311.91064453	3270.02612305
1312.3449707	3284.5480957
1312.7791748	3324.40063477
1313.21337891	3415.60229492
1313.64758301	3446.46899414
1314.08190918	3452.35961914
1314.51611328	3433.41723633
1314.95031738	3476.81054688
1315.38464355	3417.45898438
1315.81884766	3455.28051758
1316.25305176	3558.68383789
1316.68737793	3560.89208984
1317.12158203	3505.19116211
1317.55578613	3586.80932617
1317.9901123	3605.84765625
1318.42431641	3599.72973633
1318.85852051	3660.96508789
1319.29284668	3669.77856445
1319.72705078	3684.92626953
1320.16125488	3654.91113281
1320.59558105	3703.82421875
1321.02978516	3792.18432617
1321.46398926	3731.58007813
1321.89831543	3740.62451172
1322.33251953	3798.4128418
1322.76672363	3728.57568359
1323.2010498	3620.48095703
1323.63525391	3725.85473633
1324.06945801	3716.42602539
1324.50366211	3745.38574219
1324.93798828	3774.12841797
1325.37219238	3744.13085938
1325.80639648	3814.47241211
1326.24072266	3761.71240234
1326.67492676	3793.29101563
1327.10913086	3786.87792969
1327.54345703	3773.0456543
1327.97766113	3786.30297852
1328.41186523	3807.20117188
1328.84619141	3798.01245117
1329.28039551	3804.14575195
1329.71459961	3841.3659668
1330.14892578	3837.15942383
1330.58312988	3836.29418945
1331.01733398	3810.97607422
1331.45166016	3770.66186523
1331.88586426	3757.95629883
1332.32006836	3732.62988281
1332.75439453	3765.01831055
1333.18859863	3807.82202148
1333.62280273	3823.8269043
1334.05712891	3858.75463867
1334.49133301	3782.9543457
1334.92553711	3739.68408203
1335.35974121	3758.26171875
1335.79406738	3708.01489258
1336.22827148	3714.74194336
1336.66247559	3746.11254883
1337.09680176	3717.62963867
1337.53100586	3761.29614258
1337.96520996	3709.89916992
1338.39953613	3676.62866211
1338.83374023	3681.12719727
1339.26794434	3643.24755859
1339.70227051	3632.59716797
1340.13647461	3636.81787109
1340.57067871	3709.42626953
1341.00500488	3560.07739258
1341.43920898	3642.90795898
1341.87341309	3662.99047852
1342.30773926	3593.16845703
1342.74194336	3640.04150391
1343.17614746	3633.47705078
1343.61047363	3527.80249023
1344.04467773	3543.02856445
1344.47888184	3478.98388672
1344.91320801	3497.03344727
1345.34741211	3453.78491211
1345.78161621	3451.88867188
1346.21582031	3385.10449219
1346.65014648	3454.61865234
1347.08435059	3398.23120117
1347.51855469	3352.65380859
1347.95288086	3401.49707031
1348.38708496	3382.68066406
1348.82128906	3325.18530273
1349.25561523	3298.88256836
1349.68981934	3284.3190918
1350.12402344	3354.875
1350.55834961	3309.9284668
1350.99255371	3298.39282227
1351.42675781	3259.46875
1351.86108398	3264.34985352
1352.29528809	3276.4543457
1352.72949219	3159.98681641
1353.16381836	3125.8046875
1353.59802246	3180.82250977
1354.03222656	3135.34155273
1354.46655273	3099.32373047
1354.90075684	3099.40112305
1355.33496094	3111.05810547
1355.76928711	3116.5480957
1356.20349121	3119.42919922
1356.63769531	3068.28051758
1357.07189941	3058.29296875
1357.50622559	3100.44165039
1357.94042969	3043.35693359
1358.37463379	3006.8605957
1358.80895996	3012.58911133
1359.24316406	2962.22094727
1359.67736816	2906.52001953
1360.11169434	2876.078125
1360.54589844	2916.6706543
1360.98010254	2944.26611328
1361.41442871	2903.75537109
1361.84863281	2819.97314453
1362.28283691	2758.0769043
1362.71716309	2815.45996094
1363.15136719	2799.27490234
1363.58557129	2762.04174805
1364.01989746	2701.89477539
1364.45410156	2679.55834961
1364.88830566	2670.7043457
1365.32263184	2676.80834961
1365.75683594	2670.91333008
1366.19104004	2687.30541992
1366.62536621	2660.79785156
1367.05957031	2617.77270508
1367.49377441	2547.97900391
1367.92810059	2599.4909668
1368.36230469	2541.80932617
1368.79650879	2464.89819336
1369.23071289	2448.21923828
1369.66503906	2504.86035156
1370.09924316	2553.72216797
1370.53344727	2558.97631836
1370.96777344	2388.15405273
1371.40197754	2336.29443359
1371.83618164	2407.875
1372.27050781	2357.60864258
1372.70471191	2259.21411133
1373.13891602	2340.19726563
1373.57324219	2263.02978516
1374.00744629	2312.65380859
1374.44165039	2222.7824707
1374.87597656	2164.76831055
1375.31018066	2172.79858398
1375.74438477	2170.38037109
1376.17871094	2164.46264648
1376.61291504	2182.45288086
1377.04711914	2139.36132813
1377.48144531	2098.20507813
1377.91564941	2030.79443359
1378.34985352	2085.26806641
1378.78417969	1889.93371582
1379.21838379	1970.67980957
1379.65258789	1888.53479004
1380.08679199	1937.47717285
1380.52111816	1899.87402344
1380.95532227	1947.3972168
1381.38952637	1793.77539063
1381.82385254	1801.71057129
1382.25805664	1774.46447754
1382.69226074	1749.15332031
1383.12658691	1672.05822754
1383.56079102	1678.66662598
1383.99499512	1667.35253906
1384.42932129	1619.34436035
1384.86352539	1607.35888672
1385.29772949	1594.0670166
1385.73205566	1559.69543457
1386.16625977	1551.9362793
1386.60046387	1503.22998047
1387.03479004	1517.13146973
1387.46899414	1495.57507324
1387.90319824	1484.09594727
1388.33752441	1369.49194336
1388.77172852	1347.65563965
1389.20593262	1359.88793945
1389.64025879	1346.53527832
1390.07446289	1335.80090332
1390.50866699	1346.36730957
1390.94287109	1334.91223145
1391.37719727	1268.6105957
1391.81140137	1243.41149902
1392.24560547	1266.44970703
1392.67993164	1244.00842285
1393.11413574	1198.08374023
1393.54833984	1176.73022461
1393.98266602	1123.94702148
1394.41687012	1159.93713379
1394.85107422	1195.44763184
1395.28540039	1178.6817627
1395.71960449	1095.59924316
1396.15380859	1037.59069824
1396.58813477	1054.68383789
1397.02233887	1031.96801758
1397.45654297	1000.41119385
1397.89086914	1010.95874023
1398.32507324	1030.49230957
1398.75927734	998.77947998
1399.19360352	966.26776123
1399.62780762	944.652099609
1400.06201172	957.874023438
1400.49633789	920.62512207
1400.93054199	869.555419922
1401.36474609	897.73046875
1401.7989502	872.348510742
1402.23327637	865.855041504
1402.66748047	853.011413574
1403.10168457	828.624389648
1403.53601074	785.395324707
1403.97021484	770.256469727
1404.40441895	785.897460938
1404.83874512	745.985412598
1405.27294922	742.130310059
1405.70715332	692.106750488
1406.14147949	674.088684082
1406.57568359	691.531860352
1407.0098877	664.897277832
1407.44421387	654.928344727
1407.87841797	627.874694824
1408.31262207	608.971740723
1408.74694824	635.550842285
1409.18115234	625.785339355
1409.61535645	578.651000977
1410.04968262	544.817016602
1410.48388672	539.186218262
1410.91809082	559.165100098
1411.35241699	503.70300293
1411.78662109	481.525146484
1412.2208252	558.611206055
1412.6550293	523.069519043
1413.08935547	502.009674072
1413.52355957	481.984954834
1413.95776367	484.885192871
1414.39208984	456.912750244
1414.82629395	449.575012207
1415.26049805	466.816436768
1415.69482422	448.669525146
1416.12902832	414.339874268
1416.56323242	443.464355469
1416.99755859	388.859619141
1417.4317627	371.984161377
1417.8659668	364.010101318
1418.30029297	323.43371582
1418.73449707	397.393188477
1419.16870117	372.99130249
1419.60302734	289.188262939
1420.03723145	322.364349365
1420.47143555	327.655609131
1420.90576172	310.979217529
1421.33996582	288.677490234
1421.77416992	287.305267334
1422.20849609	297.680206299
1422.6427002	263.717834473
1423.0769043	285.938842773
1423.5111084	320.266082764
1423.94543457	300.910736084
1424.37963867	230.836151123
1424.81384277	254.711502075
1425.24816895	261.218658447
1425.68237305	204.977218628
1426.11657715	220.724731445
1426.55090332	241.442871094
1426.98510742	223.052001953
1427.41931152	201.929336548
1427.8536377	215.166900635
1428.2878418	202.070800781
1428.7220459	272.353179932
1429.15637207	197.98991394
1429.59057617	123.706962585
1430.02478027	218.023162842
1430.45910645	176.454391479
1430.89331055	159.669998169
1431.32751465	196.84992981
1431.76184082	128.927093506
1432.19604492	179.612762451
1432.63024902	160.470733643
1433.0645752	206.239547729
1433.4987793	177.386367798
1433.9329834	127.993499756
1434.3671875	91.7513656616
1434.80151367	144.32333374
1435.23571777	115.365028381
1435.66992188	139.352325439
1436.10424805	93.1155929565
1436.53845215	163.340713501
1436.97265625	131.986968994
1437.40698242	82.5077972412
1437.84118652	124.734550476
1438.27539063	107.593322754
1438.7097168	89.0834503174
1439.1439209	92.5489883423
1439.578125	94.0195388794
1440.01245117	28.8967838287
1440.44665527	105.399772644
1440.88085938	117.775886536
1441.31518555	136.750061035
1441.74938965	102.204406738
1442.18359375	95.2837753296
1442.61791992	51.7345962524
1443.05212402	92.5542068481
1443.48632813	68.1989822388
1443.9206543	79.6819610596
1444.3548584	80.5717544556
1444.7890625	97.7270965576
1445.2232666	78.44972229
1445.65759277	72.8054046631
1446.09179688	110.505332947
1446.52600098	156.686553955
1446.96032715	110.558395386
1447.39453125	53.4336051941
1447.82873535	55.6201324463
1448.26306152	90.0333709717
1448.69726563	62.6169090271
1449.13146973	85.5283126831
1449.5657959	37.2279090881
1450	55.8799629211
1450.4342041	79.9838638306
1450.86853027	77.4178924561
1451.30273438	81.2008056641
1451.73693848	50.5644187927
1452.17126465	67.0901489258
1452.60546875	110.604347229
1453.03967285	67.6601333618
1453.47399902	36.9102096558
1453.90820313	-0.00656750751659
1454.34240723	20.5927886963
1454.7767334	68.636390686
1455.2109375	112.799217224
1455.6451416	69.7583847046
1456.0793457	32.8508148193
1456.51367188	26.2624225616
1456.94787598	60.591999054
1457.38208008	88.8819198608
1457.81640625	82.0075759888
1458.25061035	70.4612960815
1458.68481445	20.7883930206
1459.11914063	81.2714920044
1459.55334473	56.7505607605
1459.98754883	58.775806427
1460.421875	82.5302505493
1460.8560791	122.359703064
1461.2902832	166.538009644
1461.72460938	109.632972717
1462.15881348	95.758934021
1462.59301758	100.234680176
1463.02734375	133.433654785
1463.46154785	69.7690582275
1463.89575195	121.987380981
1464.33007813	130.930847168
1464.76428223	142.27923584
1465.19848633	169.503646851
1465.6328125	166.027374268
1466.0670166	184.890518188
1466.5012207	154.776138306
1466.9354248	127.597290039
1467.36975098	82.8133850098
1467.80395508	104.494796753
1468.23815918	139.438842773
1468.67248535	121.99848938
1469.10668945	119.615196228
1469.54089355	165.63899231
1469.97521973	167.912139893
1470.40942383	149.441513062
1470.84362793	162.897445679
1471.2779541	182.203277588
1471.7121582	182.705673218
1472.1463623	142.496917725
1472.58068848	81.6262512207
1473.01489258	140.797821045
1473.44909668	164.496444702
1473.88342285	163.621017456
1474.31762695	126.725257874
1474.75183105	118.257865906
1475.18615723	148.423400879
1475.62036133	159.549987793
1476.05456543	99.352935791
1476.4888916	85.7438354492
1476.9230957	140.73928833
1477.3572998	180.906158447
1477.79150391	169.202438354
1478.22583008	145.139328003
1478.66003418	145.612350464
1479.09423828	155.161972046
1479.52856445	186.774032593
1479.96276855	202.043258667
1480.39697266	213.80406189
1480.83129883	185.061843872
1481.26550293	192.148574829
1481.69970703	217.074508667
1482.1340332	212.273727417
1482.5682373	216.419021606
1483.00244141	238.458145142
1483.43676758	201.259765625
1483.87097168	233.624588013
1484.30517578	241.94960022
1484.73950195	273.080963135
1485.17370605	246.615356445
1485.60791016	242.509277344
1486.04223633	200.397994995
1486.47644043	227.609573364
1486.91064453	261.35446167
1487.3449707	245.517913818
1487.7791748	267.634063721
1488.21337891	275.963134766
1488.64758301	277.502227783
1489.08190918	281.176605225
1489.51611328	281.555511475
1489.95031738	267.978363037
1490.38464355	277.845062256
1490.81884766	258.975799561
1491.25305176	263.202178955
1491.68737793	261.398712158
1492.12158203	287.576049805
1492.55578613	295.091125488
1492.9901123	277.053833008
1493.42431641	296.448455811
1493.85852051	311.913208008
1494.29284668	275.711273193
1494.72705078	281.227325439
1495.16125488	281.77243042
1495.59558105	296.896881104
1496.02978516	353.2109375
1496.46398926	371.212188721
1496.89831543	337.767364502
1497.33251953	364.202514648
1497.76672363	347.356048584
1498.2010498	328.37789917
1498.63525391	336.402679443
1499.06945801	304.100891113
1499.50366211	343.44708252
1499.93798828	317.594146729
1500.37219238	381.729400635
1500.80639648	378.629821777
1501.24072266	380.433563232
1501.67492676	387.473510742
1502.10913086	357.919158936
1502.54345703	305.804260254
1502.97766113	400.922546387
1503.41186523	400.96307373
1503.84619141	398.257415771
1504.28039551	426.468505859
1504.71459961	412.656463623
1505.14892578	410.118713379
1505.58312988	434.891204834
1506.01733398	435.171722412
1506.45166016	452.775299072
1506.88586426	428.387329102
1507.32006836	438.502441406
1507.75439453	449.434692383
1508.18859863	397.253234863
1508.62280273	449.693969727
1509.05712891	429.163696289
1509.49133301	415.841918945
1509.92553711	461.954772949
1510.35974121	470.309844971
1510.79406738	460.860839844
1511.22827148	457.103637695
1511.66247559	459.575927734
1512.09680176	520.979431152
1512.53100586	443.835388184
1512.96520996	524.68737793
1513.39953613	492.851379395
1513.83374023	514.56842041
1514.26794434	524.33605957
1514.70227051	517.805358887
1515.13647461	467.699615479
1515.57067871	535.87298584
1516.00500488	537.262573242
1516.43920898	518.905273438
1516.87341309	513.649230957
1517.30773926	518.54095459
1517.74194336	535.500183105
1518.17614746	540.530395508
1518.61047363	527.951477051
1519.04467773	551.436035156
1519.47888184	527.753295898
1519.91320801	557.497436523
1520.34741211	536.017944336
1520.78161621	539.149353027
1521.21582031	608.553771973
1521.65014648	574.729736328
1522.08435059	613.057983398
1522.51855469	607.823181152
1522.95288086	601.597229004
1523.38708496	590.216796875
1523.82128906	638.522338867
1524.25561523	644.996826172
1524.68981934	644.558959961
1525.12402344	687.118469238
1525.55834961	702.345947266
1525.99255371	687.198059082
1526.42675781	716.280944824
1526.86108398	696.889160156
1527.29528809	670.794799805
1527.72949219	713.574707031
1528.16381836	719.327087402
1528.59802246	733.79486084
1529.03222656	724.174926758
1529.46655273	754.289123535
1529.90075684	741.277832031
1530.33496094	793.763671875
1530.76928711	755.382080078
1531.20349121	768.948120117
1531.63769531	810.731018066
1532.07189941	834.889892578
1532.50622559	775.599243164
1532.94042969	772.347900391
1533.37463379	807.33972168
1533.80895996	840.968811035
1534.24316406	847.169433594
1534.67736816	866.789916992
1535.11169434	888.695983887
1535.54589844	903.193115234
1535.98010254	886.402954102
1536.41442871	909.59375
1536.84863281	896.000427246
1537.28283691	918.841491699
1537.71716309	945.422180176
1538.15136719	921.59765625
1538.58557129	971.291381836
1539.01989746	991.045959473
1539.45410156	1003.28588867
1539.88830566	1028.99914551
1540.32263184	1064.12866211
1540.75683594	1052.54125977
1541.19104004	1041.98864746
1541.62536621	1044.04370117
1542.05957031	1065.36901855
1542.49377441	1057.91760254
1542.92810059	1070.26708984
1543.36230469	1080.89074707
1543.79650879	1082.17407227
1544.23071289	1148.22241211
1544.66503906	1129.47485352
1545.09924316	1135.10595703
1545.53344727	1213.98657227
1545.96777344	1235.06628418
1546.40197754	1228.27746582
1546.83618164	1236.85900879
1547.27050781	1258.06665039
1547.70471191	1266.34301758
1548.13891602	1290.79064941
1548.57324219	1331.42749023
1549.00744629	1317.46337891
1549.44165039	1344.01013184
1549.87597656	1388.29785156
1550.31018066	1395.36437988
1550.74438477	1423.81970215
1551.17871094	1441.10778809
1551.61291504	1463.36486816
1552.04711914	1479.98046875
1552.48144531	1514.10070801
1552.91564941	1545.76318359
1553.34985352	1586.40112305
1553.78417969	1612.0144043
1554.21838379	1623.47753906
1554.65258789	1633.73242188
1555.08679199	1692.07421875
1555.52111816	1703.68115234
1555.95532227	1734.43969727
1556.38952637	1683.9128418
1556.82385254	1753.65197754
1557.25805664	1869.40979004
1557.69226074	1934.80908203
1558.12658691	1901.52893066
1558.56079102	1957.06530762
1558.99499512	2014.37573242
1559.42932129	1952.61914063
1559.86352539	2024.95715332
1560.29772949	2126.25
1560.73205566	2082.49023438
1561.16625977	2183.69726563
1561.60046387	2234.82666016
1562.03479004	2245.73364258
1562.46899414	2303.01538086
1562.90319824	2305.84643555
1563.33752441	2385.3671875
1563.77172852	2329.34350586
1564.20593262	2362.0402832
1564.64025879	2496.85009766
1565.07446289	2485.73608398
1565.50866699	2593.49707031
1565.94287109	2685.45898438
1566.37719727	2585.63452148
1566.81140137	2714.74511719
1567.24560547	2647.91552734
1567.67993164	2755.85839844
1568.11413574	2765.11157227
1568.54833984	2872.08544922
1568.98266602	2969.48583984
1569.41687012	2983.92871094
1569.85107422	2996.05053711
1570.28540039	3071.31469727
1570.71960449	3100.00976563
1571.15380859	3180.11132813
1571.58813477	3201.49194336
1572.02233887	3218.97021484
1572.45654297	3261.30224609
1572.89086914	3357.93579102
1573.32507324	3344.17675781
1573.75927734	3508.30639648
1574.19360352	3572.66625977
1574.62780762	3546.24194336
1575.06201172	3651.27148438
1575.49633789	3594.1796875
1575.93054199	3708.12792969
1576.36474609	3788.30566406
1576.7989502	3819.90380859
1577.23327637	3960.71044922
1577.66748047	3983.28857422
1578.10168457	3987.75610352
1578.53601074	4079.67529297
1578.97021484	4148.25927734
1579.40441895	4266.68847656
1579.83874512	4288.40429688
1580.27294922	4368.2265625
1580.70715332	4409.07666016
1581.14147949	4391.75390625
1581.57568359	4501.74951172
1582.0098877	4567.32861328
1582.44421387	4608.22021484
1582.87841797	4654.30419922
1583.31262207	4683.26513672
1583.74694824	4741.42285156
1584.18115234	4790.15820313
1584.61535645	4876.14794922
1585.04968262	4914.70214844
1585.48388672	4985.41503906
1585.91809082	5105.74804688
1586.35241699	5140.88427734
1586.78662109	5152.00683594
1587.2208252	5218.38769531
1587.6550293	5291.39453125
1588.08935547	5404.921875
1588.52355957	5478.94970703
1588.95776367	5612.69384766
1589.39208984	5754.75927734
1589.82629395	5779.43017578
1590.26049805	5770.3046875
1590.69482422	5866.88769531
1591.12902832	5968.22998047
1591.56323242	5960.58935547
1591.99755859	6074.16308594
1592.4317627	6137.47900391
1592.8659668	6230.01757813
1593.30029297	6219.63916016
1593.73449707	6341.14111328
1594.16870117	6465.75
1594.60302734	6555.99853516
1595.03723145	6549.20703125
1595.47143555	6538.19726563
1595.90576172	6558.34277344
1596.33996582	6659.34765625
1596.77416992	6694.70751953
1597.20849609	6799.36376953
1597.6427002	6903.16064453
1598.0769043	6896.09570313
1598.5111084	7006.73291016
1598.94543457	6908.83691406
1599.37963867	7040.92382813
1599.81384277	7014.453125
1600.24816895	7031.84765625
1600.68237305	7071.10449219
1601.11657715	7027.13818359
1601.55090332	7064.6640625
1601.98510742	7042.79003906
1602.41931152	7015.51806641
1602.8536377	7043.41650391
1603.2878418	6975.62060547
1603.7220459	6984.68359375
1604.15637207	7012.65673828
1604.59057617	6896.6875
1605.02478027	6899.02636719
1605.45910645	6882.33544922
1605.89331055	6826.77685547
1606.32751465	6702.76660156
1606.76184082	6604.69824219
1607.19604492	6570.68603516
1607.63024902	6525.61474609
1608.0645752	6428.45654297
1608.4987793	6362.5703125
1608.9329834	6318.98974609
1609.3671875	6291.62011719
1609.80151367	6195.46533203
1610.23571777	6189.03857422
1610.66992188	6138.69140625
1611.10424805	5999.04785156
1611.53845215	5934.22265625
1611.97265625	5858.73925781
1612.40698242	5733.35986328
1612.84118652	5642.01074219
1613.27539063	5644.19189453
1613.7097168	5581.28173828
1614.1439209	5497.96533203
1614.578125	5392.83691406
1615.01245117	5313.93066406
1615.44665527	5119.00878906
1615.88085938	5020.01318359
1616.31518555	4996.25244141
1616.74938965	4849.84375
1617.18359375	4723.73876953
1617.61791992	4655.02050781
1618.05212402	4574.02490234
1618.48632813	4492.96533203
1618.9206543	4348.99560547
1619.3548584	4259.86767578
1619.7890625	4149.16748047
1620.2232666	4001.86254883
1620.65759277	3984.77929688
1621.09179688	3888.79125977
1621.52600098	3767.71484375
1621.96032715	3663.12451172
1622.39453125	3494.42163086
1622.82873535	3451.21899414
1623.26306152	3312.02294922
1623.69726563	3232.43798828
1624.13146973	3117.26123047
1624.5657959	3020.13793945
1625	2919.77392578
1625.4342041	2928.9609375
1625.86853027	2812.81274414
1626.30273438	2738.02709961
1626.73693848	2626.69848633
1627.17126465	2566.37548828
1627.60546875	2480.99389648
1628.03967285	2368.22192383
1628.47399902	2336.49145508
1628.90820313	2334.99853516
1629.34240723	2242.89135742
1629.7767334	2231.86547852
1630.2109375	2118.98657227
1630.6451416	2025.9362793
1631.0793457	2015.08605957
1631.51367188	1959.73425293
1631.94787598	1904.24768066
1632.38208008	1842.51867676
1632.81640625	1826.72753906
1633.25061035	1763.08679199
1633.68481445	1714.15063477
1634.11914063	1686.40820313
1634.55334473	1632.94689941
1634.98754883	1579.1628418
1635.421875	1545.77746582
1635.8560791	1515.97973633
1636.2902832	1492.01745605
1636.72460938	1417.12268066
1637.15881348	1378.29882813
1637.59301758	1402.56140137
1638.02734375	1304.71557617
1638.46154785	1325.73083496
1638.89575195	1273.75708008
1639.33007813	1243.67785645
1639.76428223	1237.81103516
1640.19848633	1119.30102539
1640.6328125	1167.56518555
1641.0670166	1108.68737793
1641.5012207	1056.48730469
1641.9354248	1038.36853027
1642.36975098	978.937072754
1642.80395508	980.516723633
1643.23815918	1001.5680542
1643.67248535	945.887695313
1644.10668945	858.819030762
1644.54089355	885.327453613
1644.97521973	888.675354004
1645.40942383	905.02154541
1645.84362793	883.218261719
1646.2779541	768.969177246
1646.7121582	767.317993164
1647.1463623	774.710510254
1647.58068848	729.500976563
1648.01489258	766.125549316
1648.44909668	755.356323242
1648.88342285	745.113769531
1649.31762695	713.142822266
1649.75183105	685.076782227
1650.18615723	718.622375488
1650.62036133	729.184509277
1651.05456543	674.010925293
1651.4888916	639.598266602
1651.9230957	597.981933594
1652.3572998	598.473510742
1652.79150391	591.621276855
1653.22583008	586.414672852
1653.66003418	598.463745117
1654.09423828	606.971740723
1654.52856445	522.969909668
1654.96276855	543.711547852
1655.39697266	482.285003662
1655.83129883	521.345703125
1656.26550293	445.555969238
1656.69970703	526.161010742
1657.1340332	535.533447266
1657.5682373	509.754150391
1658.00244141	495.671295166
1658.43676758	469.512054443
1658.87097168	412.368896484
1659.30517578	448.593048096
1659.73950195	408.894500732
1660.17370605	426.26864624
1660.60791016	399.391326904
1661.04223633	407.323699951
1661.47644043	432.39553833
1661.91064453	415.75201416
1662.3449707	418.59677124
1662.7791748	355.708404541
1663.21337891	304.592346191
1663.64758301	313.884796143
1664.08190918	323.946716309
1664.51611328	361.981933594
1664.95031738	374.709289551
1665.38464355	395.383728027
1665.81884766	341.6769104
1666.25305176	297.646057129
1666.68737793	311.464050293
1667.12158203	320.380218506
1667.55578613	305.383361816
1667.9901123	287.002380371
1668.42431641	299.821075439
1668.85852051	306.849212646
1669.29284668	277.393554688
1669.72705078	311.285919189
1670.16125488	252.848098755
1670.59558105	286.993286133
1671.02978516	276.843841553
1671.46398926	267.657592773
1671.89831543	221.131439209
1672.33251953	228.227050781
1672.76672363	242.467941284
1673.2010498	224.241851807
1673.63525391	248.261978149
1674.06945801	277.298400879
1674.50366211	202.037124634
1674.93798828	217.607589722
1675.37219238	240.223480225
1675.80639648	218.375091553
1676.24072266	224.356903076
1676.67492676	200.069610596
1677.10913086	219.548919678
1677.54345703	217.728927612
1677.97766113	186.827758789
1678.41186523	189.653564453
1678.84619141	210.167770386
1679.28039551	219.519195557
1679.71459961	234.022781372
1680.14892578	228.859237671
1680.58312988	194.98008728
1681.01733398	178.287200928
1681.45166016	176.625839233
1681.88586426	164.102783203
1682.32006836	158.115539551
1682.75439453	87.3516159058
1683.18859863	183.134628296
1683.62280273	133.606185913
1684.05712891	196.797073364
1684.49133301	160.666656494
1684.92553711	144.331634521
1685.35974121	187.743667603
1685.79406738	103.631744385
1686.22827148	174.538253784
1686.66247559	219.148757935
1687.09680176	138.767456055
1687.53100586	132.483596802
1687.96520996	141.963226318
1688.39953613	94.7761611938
1688.83374023	114.778755188
1689.26794434	151.367996216
1689.70227051	139.584381104
1690.13647461	108.5626297
1690.57067871	117.834472656
1691.00500488	112.623519897
1691.43920898	174.21975708
1691.87341309	164.475204468
1692.30773926	116.346427917
1692.74194336	115.219093323
1693.17614746	81.2596893311
1693.61047363	129.948669434
1694.04467773	133.492538452
1694.47888184	119.714515686
1694.91320801	133.428039551
1695.34741211	137.486618042
1695.78161621	148.803283691
1696.21582031	118.345809937
1696.65014648	119.814834595
1697.08435059	125.827522278
1697.51855469	107.995658875
1697.95288086	141.317749023
1698.38708496	150.13117981
1698.82128906	144.485244751
1699.25561523	168.498046875
1699.68981934	147.109039307
1700.12402344	98.5296325684
1700.55834961	132.416976929
1700.99255371	151.593353271
1701.42675781	161.811172485
1701.86108398	160.049377441
1702.29528809	168.578491211
1702.72949219	168.09475708
1703.16381836	114.766571045
1703.59802246	111.278533936
1704.03222656	124.078338623
1704.46655273	159.53263855
1704.90075684	168.650238037
1705.33496094	156.044387817
1705.76928711	148.155410767
1706.20349121	139.688476563
1706.63769531	107.863220215
1707.07189941	116.344657898
1707.50622559	80.2718658447
1707.94042969	90.6625061035
1708.37463379	97.8294754028
1708.80895996	85.6101074219
1709.24316406	43.6001701355
1709.67736816	0.0486171357334
1710.11169434	58.9011573792
1710.54589844	163.445968628
1710.98010254	77.7112731934
1711.41442871	60.4772644043
1711.84863281	149.427627563
1712.28283691	135.988067627
1712.71716309	33.5168647766
1713.15136719	76.1576919556
1713.58557129	122.060852051
1714.01989746	134.109039307
1714.45410156	77.0206375122
1714.88830566	79.3971099854
1715.32263184	90.1699905396
1715.75683594	112.776916504
1716.19104004	112.612785339
1716.62536621	80.5676193237
1717.05957031	105.998023987
1717.49377441	108.034240723
1717.92810059	98.5863037109
1718.36230469	100.10408783
1718.79650879	53.5308265686
1719.23071289	58.3689308167
1719.66503906	60.0591850281
1720.09924316	28.9484462738
1720.53344727	71.8754501343
1720.96777344	17.3464107513
1721.40197754	36.6608314514
1721.83618164	93.250213623
1722.27050781	97.6920471191
1722.70471191	99.0129013062
1723.13891602	50.9230918884
1723.57324219	69.352142334
1724.00744629	34.610332489
1724.44165039	100.418701172
1724.87597656	83.1760177612
1725.31018066	87.0856323242
1725.74438477	60.7025680542
1726.17871094	66.8796768188
1726.61291504	74.8130187988
1727.04711914	57.6576881409
1727.48144531	84.003364563
1727.91564941	69.5651397705
1728.34985352	6.23640823364
1728.78417969	25.9461784363
1729.21838379	50.5575218201
1729.65258789	73.993598938
1730.08679199	61.6928520203
1730.52111816	42.0628051758
1730.95532227	74.5617675781
1731.38952637	52.8951034546
1731.82385254	66.6036376953
1732.25805664	64.534362793
1732.69226074	90.0039596558
1733.12658691	65.9316711426
1733.56079102	29.1488666534
1733.99499512	57.8164749146
1734.42932129	109.631065369
1734.86352539	125.160346985
1735.29772949	127.544258118
1735.73205566	120.143890381
1736.16625977	85.9581451416
1736.60046387	116.375953674
1737.03479004	145.814575195
1737.46899414	83.6786575317
1737.90319824	47.3263893127
1738.33752441	51.2296981812
1738.77172852	58.7375946045
1739.20593262	76.6935958862
1739.64025879	41.017868042
1740.07446289	30.7498722076
1740.50866699	53.4401435852
1740.94287109	59.2292785645
1741.37719727	43.7571640015
1741.81140137	39.8635673523
1742.24560547	63.2372016907
1742.67993164	129.03503418
1743.11413574	58.6144256592
1743.54833984	98.6284408569
1743.98266602	98.4273910522
1744.41687012	126.183601379
1744.85107422	143.448074341
1745.28540039	124.055015564
1745.71960449	119.12059021
1746.15380859	98.5581054688
1746.58813477	67.7442321777
1747.02233887	63.9587440491
1747.45654297	78.0748901367
1747.89086914	91.9082946777
1748.32507324	75.3710784912
1748.75927734	57.594783783
1749.19360352	37.7558631897
1749.62780762	70.2669372559
1750.06201172	53.1760520935
1750.49633789	92.6591567993
1750.93054199	89.0903244019
1751.36474609	100.521972656
1751.7989502	50.6713600159
1752.23327637	93.6870880127
1752.66748047	102.32850647
1753.10168457	81.5952758789
1753.53601074	128.530548096
1753.97021484	121.815032959
1754.40441895	80.6237258911
1754.83874512	133.468475342
1755.27294922	90.8908996582
1755.70715332	105.479507446
1756.14147949	108.215415955
1756.57568359	100.689056396
1757.0098877	88.3834838867
1757.44421387	94.9438552856
1757.87841797	68.0900192261
1758.31262207	88.1468276978
1758.74694824	122.006973267
1759.18115234	35.7301750183
1759.61535645	94.4513244629
1760.04968262	125.806282043
1760.48388672	130.407516479
1760.91809082	130.699462891
1761.35241699	141.331665039
1761.78662109	128.16317749
1762.2208252	69.388458252
1762.6550293	41.0606803894
1763.08935547	110.261978149
1763.52355957	77.0399246216
1763.95776367	105.091384888
1764.39208984	104.934020996
1764.82629395	45.1251945496
1765.26049805	101.734321594
1765.69482422	126.893310547
1766.12902832	87.009147644
1766.56323242	88.1981201172
1766.99755859	71.6268005371
1767.4317627	117.470245361
1767.8659668	37.7260818481
1768.30029297	-0.272615253925
1768.73449707	76.6033325195
1769.16870117	91.3383560181
1769.60302734	90.7230377197
1770.03723145	74.6556167603
1770.47143555	27.3646564484
1770.90576172	105.780380249
1771.33996582	122.932884216
1771.77416992	58.3397827148
1772.20849609	18.2013053894
1772.6427002	44.4049911499
1773.0769043	42.1056518555
1773.5111084	105.468788147
1773.94543457	90.8469619751
1774.37963867	102.497840881
1774.81384277	92.4834671021
1775.24816895	85.2657546997
1775.68237305	88.4715423584
1776.11657715	66.8220443726
1776.55090332	81.3050384521
1776.98510742	129.34085083
1777.41931152	99.0451889038
1777.8536377	74.1851501465
1778.2878418	79.4657287598
1778.7220459	80.486038208
1779.15637207	69.8715362549
1779.59057617	34.9112472534
1780.02478027	111.216957092
1780.45910645	101.257385254
1780.89331055	33.1921615601
1781.32751465	82.0320053101
1781.76184082	87.7646636963
1782.19604492	110.325675964
1782.63024902	52.9225120544
1783.0645752	24.091255188
1783.4987793	39.3280067444
1783.9329834	63.9281272888
1784.3671875	46.0971488953
1784.80151367	19.1611804962
1785.23571777	48.4283599854
1785.66992188	86.5055541992
1786.10424805	94.3028411865
1786.53845215	46.029750824
1786.97265625	41.0099411011
1787.40698242	119.286781311
1787.84118652	29.9745979309
1788.27539063	0.455637872219
1788.7097168	9.60528755188
1789.1439209	15.3938579559
1789.578125	36.781703949
1790.01245117	18.8859043121
1790.44665527	10.6123361588
1790.88085938	9.02827739716
1791.31518555	28.3679847717
1791.74938965	37.2844238281
1792.18359375	66.4107894897
1792.61791992	77.7127532959
1793.05212402	64.4141235352
1793.48632813	70.9356689453
1793.9206543	79.0072250366
1794.3548584	40.0640335083
1794.7890625	10.5292930603
1795.2232666	12.9210395813
1795.65759277	23.6233940125
1796.09179688	20.6292419434
1796.52600098	58.2411651611
1796.96032715	59.3608551025
1797.39453125	20.086681366
1797.82873535	20.6709289551
1798.26306152	46.5460319519
1798.69726563	55.3640975952
1799.13146973	-0.228067845106
1799.5657959	31.7722682953
1800	20.1964416504
