# Supplementary material for: Deep CO2 in the end-Triassic Central Atlantic Magmatic Province
Source: Nat Commun. 2020 Apr 7;11:1670. doi: 10.1038/s41467-020-15325-6 (PMC7138847; doi:10.1038/s41467-020-15325-6)
Supplement: Supplementary file 4 — Source Data 2 [file 41467_2020_15325_MOESM4_ESM.zip › Elemental C/NEW31_S2_InclA_a_Bubble2_C.txt]

1100	-1.15707802773
1100.4342041	16.2698097229
1100.86853027	66.3850479126
1101.30273438	83.3300552368
1101.73693848	98.7891998291
1102.17126465	61.1538658142
1102.60546875	74.1607208252
1103.03967285	51.9374885559
1103.47399902	59.5454444885
1103.90820313	72.0001068115
1104.34240723	68.3246765137
1104.7767334	41.7732887268
1105.2109375	57.168132782
1105.6451416	78.9025192261
1106.0793457	61.4838867188
1106.51367188	92.3597106934
1106.94787598	113.019714355
1107.38208008	53.5568733215
1107.81640625	48.5851402283
1108.25061035	86.0532608032
1108.68481445	59.603515625
1109.11914063	69.681854248
1109.55334473	69.4323806763
1109.98754883	40.6340713501
1110.421875	78.5238723755
1110.8560791	110.096511841
1111.2902832	120.526451111
1111.72460938	117.706382751
1112.15881348	126.628631592
1112.59301758	102.243995667
1113.02734375	71.3040466309
1113.46154785	99.4144134521
1113.89575195	92.6137771606
1114.33007813	87.9354171753
1114.76428223	91.6329650879
1115.19848633	80.6200714111
1115.6328125	88.5266799927
1116.0670166	74.4492263794
1116.5012207	48.1367874146
1116.9354248	91.6222076416
1117.36975098	72.0583496094
1117.80395508	109.092964172
1118.23815918	60.8676872253
1118.67248535	99.9250183105
1119.10668945	95.2560043335
1119.54089355	68.9270629883
1119.97521973	100.299530029
1120.40942383	44.1603736877
1120.84362793	22.3206329346
1121.2779541	106.430679321
1121.7121582	119.17401123
1122.1463623	84.0247268677
1122.58068848	44.820186615
1123.01489258	71.6516418457
1123.44909668	88.8125076294
1123.88342285	52.6694335938
1124.31762695	89.4967956543
1124.75183105	81.3052825928
1125.18615723	65.0650405884
1125.62036133	117.449394226
1126.05456543	126.970985413
1126.4888916	83.0359725952
1126.9230957	142.089202881
1127.3572998	62.8322410583
1127.79150391	112.532302856
1128.22583008	98.1033401489
1128.66003418	43.9633827209
1129.09423828	23.4839057922
1129.52856445	90.4474945068
1129.96276855	71.5788650513
1130.39697266	107.242622375
1130.83129883	93.9147186279
1131.26550293	36.7295379639
1131.69970703	33.7963256836
1132.1340332	66.2238082886
1132.5682373	90.4711151123
1133.00244141	62.3452377319
1133.43676758	50.066204071
1133.87097168	85.6014785767
1134.30517578	90.9465026855
1134.73950195	24.8315582275
1135.17370605	63.3642692566
1135.60791016	113.459983826
1136.04223633	26.7610683441
1136.47644043	88.5807495117
1136.91064453	71.8636550903
1137.3449707	58.1320304871
1137.7791748	61.5472564697
1138.21337891	56.6677246094
1138.64758301	5.22888803482
1139.08190918	43.5947685242
1139.51611328	89.3828430176
1139.95031738	83.7647628784
1140.38464355	64.529335022
1140.81884766	44.1129074097
1141.25305176	25.5132904053
1141.68737793	14.6398859024
1142.12158203	38.120475769
1142.55578613	38.5114402771
1142.9901123	17.8994235992
1143.42431641	56.8653488159
1143.85852051	28.4895172119
1144.29284668	41.4933166504
1144.72705078	33.2028160095
1145.16125488	30.7739849091
1145.59558105	62.428691864
1146.02978516	51.8074760437
1146.46398926	28.3255691528
1146.89831543	18.1672344208
1147.33251953	20.0653209686
1147.76672363	7.46629571915
1148.2010498	17.9279403687
1148.63525391	21.1059818268
1149.06945801	2.35605502129
1149.50366211	5.54788541794
1149.93798828	28.4340629578
1150.37219238	45.1781539917
1150.80639648	54.3159561157
1151.24072266	42.727481842
1151.67492676	41.4757385254
1152.10913086	39.1009025574
1152.54345703	-21.6234607697
1152.97766113	97.0097045898
1153.41186523	9.25151157379
1153.84619141	68.7329330444
1154.28039551	5.25088596344
1154.71459961	15.0286417007
1155.14892578	-11.9048891068
1155.58312988	-13.3167285919
1156.01733398	8.16530227661
1156.45166016	79.6047744751
1156.88586426	31.6887817383
1157.32006836	37.6288528442
1157.75439453	35.9157905579
1158.18859863	44.1986274719
1158.62280273	44.2494239807
1159.05712891	11.3421735764
1159.49133301	49.9662628174
1159.92553711	52.0338745117
1160.35974121	36.6388511658
1160.79406738	24.0615234375
1161.22827148	61.3655166626
1161.66247559	47.6060676575
1162.09680176	-4.73483800888
1162.53100586	22.8971595764
1162.96520996	96.4010391235
1163.39953613	113.994132996
1163.83374023	62.7171440125
1164.26794434	81.3625946045
1164.70227051	9.16684341431
1165.13647461	27.2565536499
1165.57067871	54.1385955811
1166.00500488	62.1997108459
1166.43920898	36.5353240967
1166.87341309	53.1933135986
1167.30773926	66.8538665771
1167.74194336	33.3302001953
1168.17614746	32.4631500244
1168.61047363	58.3723526001
1169.04467773	40.5819702148
1169.47888184	28.1296081543
1169.91320801	50.8477897644
1170.34741211	80.4296340942
1170.78161621	54.8722114563
1171.21582031	45.3987503052
1171.65014648	75.9399108887
1172.08435059	44.1829605103
1172.51855469	33.6249694824
1172.95288086	83.572555542
1173.38708496	16.2613563538
1173.82128906	66.8905715942
1174.25561523	51.7907371521
1174.68981934	50.7560958862
1175.12402344	88.0004882813
1175.55834961	93.9145126343
1175.99255371	96.1742553711
1176.42675781	102.87928009
1176.86108398	56.7126655579
1177.29528809	62.9842987061
1177.72949219	104.250289917
1178.16381836	82.7195739746
1178.59802246	84.0643615723
1179.03222656	121.170341492
1179.46655273	106.121444702
1179.90075684	94.918510437
1180.33496094	64.1747512817
1180.76928711	103.872055054
1181.20349121	96.6743392944
1181.63769531	97.451171875
1182.07189941	31.8442363739
1182.50622559	117.631782532
1182.94042969	68.3083114624
1183.37463379	68.5983657837
1183.80895996	73.7963104248
1184.24316406	86.2955780029
1184.67736816	116.834869385
1185.11169434	88.1064910889
1185.54589844	63.2797584534
1185.98010254	38.261341095
1186.41442871	41.6068115234
1186.84863281	65.5963516235
1187.28283691	104.814834595
1187.71716309	77.8124542236
1188.15136719	41.5925559998
1188.58557129	72.1618728638
1189.01989746	78.2502975464
1189.45410156	63.7669219971
1189.88830566	93.8503265381
1190.32263184	142.401290894
1190.75683594	80.7122192383
1191.19104004	151.354782104
1191.62536621	89.2239074707
1192.05957031	71.653503418
1192.49377441	51.3431816101
1192.92810059	76.5882263184
1193.36230469	109.063400269
1193.79650879	63.8310775757
1194.23071289	105.055397034
1194.66503906	65.9603729248
1195.09924316	69.060585022
1195.53344727	55.6733131409
1195.96777344	99.6905288696
1196.40197754	119.22252655
1196.83618164	138.189117432
1197.27050781	129.028656006
1197.70471191	89.1947097778
1198.13891602	93.1402816772
1198.57324219	83.9531326294
1199.00744629	68.7489624023
1199.44165039	111.648239136
1199.87597656	114.504348755
1200.31018066	95.5994873047
1200.74438477	120.779716492
1201.17871094	97.5536880493
1201.61291504	79.65234375
1202.04711914	133.585800171
1202.48144531	188.574111938
1202.91564941	158.756942749
1203.34985352	83.7117767334
1203.78417969	46.10105896
1204.21838379	117.076644897
1204.65258789	134.707229614
1205.08679199	152.996307373
1205.52111816	131.467636108
1205.95532227	87.8975982666
1206.38952637	165.988677979
1206.82385254	186.575668335
1207.25805664	160.019424438
1207.69226074	161.132293701
1208.12658691	157.482971191
1208.56079102	148.97428894
1208.99499512	139.910766602
1209.42932129	135.950958252
1209.86352539	156.610977173
1210.29772949	156.215377808
1210.73205566	151.188796997
1211.16625977	187.01512146
1211.60046387	157.241088867
1212.03479004	143.750320435
1212.46899414	220.98324585
1212.90319824	235.716079712
1213.33752441	168.761154175
1213.77172852	214.020339966
1214.20593262	219.756164551
1214.64025879	200.900115967
1215.07446289	179.102096558
1215.50866699	223.010391235
1215.94287109	224.792526245
1216.37719727	222.607513428
1216.81140137	279.162414551
1217.24560547	255.28565979
1217.67993164	300.179229736
1218.11413574	279.398803711
1218.54833984	300.258209229
1218.98266602	296.283111572
1219.41687012	307.173248291
1219.85107422	259.395721436
1220.28540039	237.705291748
1220.71960449	292.32409668
1221.15380859	330.42678833
1221.58813477	342.463867188
1222.02233887	341.775695801
1222.45654297	329.918243408
1222.89086914	353.640380859
1223.32507324	372.003112793
1223.75927734	343.376922607
1224.19360352	333.396362305
1224.62780762	361.795379639
1225.06201172	406.389190674
1225.49633789	401.587768555
1225.93054199	333.467346191
1226.36474609	333.244049072
1226.7989502	358.147857666
1227.23327637	420.428649902
1227.66748047	352.110839844
1228.10168457	413.909088135
1228.53601074	429.412078857
1228.97021484	450.407470703
1229.40441895	427.725097656
1229.83874512	447.12701416
1230.27294922	439.465789795
1230.70715332	493.494659424
1231.14147949	476.419494629
1231.57568359	509.849700928
1232.0098877	521.133178711
1232.44421387	520.941711426
1232.87841797	521.020385742
1233.31262207	502.081939697
1233.74694824	501.418640137
1234.18115234	538.449951172
1234.61535645	561.002807617
1235.04968262	542.84954834
1235.48388672	565.186950684
1235.91809082	583.666137695
1236.35241699	587.119506836
1236.78662109	569.07635498
1237.2208252	588.481323242
1237.6550293	584.350585938
1238.08935547	624.425170898
1238.52355957	648.239257813
1238.95776367	619.952270508
1239.39208984	725.903503418
1239.82629395	680.794555664
1240.26049805	703.239440918
1240.69482422	724.590209961
1241.12902832	725.866210938
1241.56323242	775.660583496
1241.99755859	765.654418945
1242.4317627	789.958862305
1242.8659668	814.004943848
1243.30029297	845.963989258
1243.73449707	898.937866211
1244.16870117	824.552001953
1244.60302734	851.229064941
1245.03723145	884.301513672
1245.47143555	886.937194824
1245.90576172	921.93762207
1246.33996582	916.251098633
1246.77416992	893.61907959
1247.20849609	916.014099121
1247.6427002	920.066467285
1248.0769043	918.04901123
1248.5111084	952.887023926
1248.94543457	938.417785645
1249.37963867	941.113830566
1249.81384277	955.71282959
1250.24816895	978.073547363
1250.68237305	959.67980957
1251.11657715	945.673522949
1251.55090332	972.862609863
1251.98510742	1019.59375
1252.41931152	994.650878906
1252.8536377	1071.66381836
1253.2878418	991.650085449
1253.7220459	1061.98828125
1254.15637207	1056.95483398
1254.59057617	1030.91821289
1255.02478027	1045.1184082
1255.45910645	1054.86218262
1255.89331055	1079.40942383
1256.32751465	1076.69714355
1256.76184082	1059.19824219
1257.19604492	1049.92785645
1257.63024902	1045.23596191
1258.0645752	1011.94207764
1258.4987793	1045.79284668
1258.9329834	1064.72119141
1259.3671875	1063.34094238
1259.80151367	1108.44006348
1260.23571777	1093.69262695
1260.66992188	1070.68896484
1261.10424805	1105.79064941
1261.53845215	1118.18811035
1261.97265625	1145.8034668
1262.40698242	1163.93945313
1262.84118652	1191.00341797
1263.27539063	1189.26074219
1263.7097168	1133.10742188
1264.1439209	1163.35742188
1264.578125	1111.59667969
1265.01245117	1161.22131348
1265.44665527	1177.70495605
1265.88085938	1076.18566895
1266.31518555	1115.44848633
1266.74938965	1088.60168457
1267.18359375	1167.12597656
1267.61791992	1205.30932617
1268.05212402	1123.51318359
1268.48632813	1099.03295898
1268.9206543	1148.82922363
1269.3548584	1155.53649902
1269.7890625	1144.27331543
1270.2232666	1147.12023926
1270.65759277	1177.40393066
1271.09179688	1197.61376953
1271.52600098	1216.78845215
1271.96032715	1164.59277344
1272.39453125	1127.76538086
1272.82873535	1167.29248047
1273.26306152	1179.56591797
1273.69726563	1178.1940918
1274.13146973	1195.32568359
1274.5657959	1176.99194336
1275	1157.84936523
1275.4342041	1166.5994873
1275.86853027	1171.4296875
1276.30273438	1182.06738281
1276.73693848	1175.9909668
1277.17126465	1164.25402832
1277.60546875	1185.37402344
1278.03967285	1180.50598145
1278.47399902	1195.14685059
1278.90820313	1166.69067383
1279.34240723	1175.99353027
1279.7767334	1147.39489746
1280.2109375	1132.71240234
1280.6451416	1157.51220703
1281.0793457	1113.35986328
1281.51367188	1041.04980469
1281.94787598	1114.27844238
1282.38208008	1152.51635742
1282.81640625	1129.75830078
1283.25061035	1146.66247559
1283.68481445	1064.45007324
1284.11914063	1191.29345703
1284.55334473	1181.52392578
1284.98754883	1221.25744629
1285.421875	1193.27185059
1285.8560791	1153.05090332
1286.2902832	1141.84960938
1286.72460938	1125.63500977
1287.15881348	1165.85974121
1287.59301758	1142.21313477
1288.02734375	1062.10998535
1288.46154785	1061.59411621
1288.89575195	1045.51672363
1289.33007813	973.228149414
1289.76428223	1034.04125977
1290.19848633	1050.15319824
1290.6328125	1013.21142578
1291.0670166	1005.78973389
1291.5012207	998.928710938
1291.9354248	957.36114502
1292.36975098	954.912780762
1292.80395508	1016.27130127
1293.23815918	999.069396973
1293.67248535	952.544799805
1294.10668945	940.906188965
1294.54089355	928.520751953
1294.97521973	903.440673828
1295.40942383	929.347167969
1295.84362793	975.168518066
1296.2779541	906.307434082
1296.7121582	894.052246094
1297.1463623	908.262695313
1297.58068848	864.973388672
1298.01489258	880.618103027
1298.44909668	936.073730469
1298.88342285	961.00189209
1299.31762695	888.510559082
1299.75183105	886.796020508
1300.18615723	827.787475586
1300.62036133	873.312683105
1301.05456543	887.01361084
1301.4888916	849.704223633
1301.9230957	845.714294434
1302.3572998	893.521789551
1302.79150391	896.94354248
1303.22583008	791.232055664
1303.66003418	890.220947266
1304.09423828	892.384216309
1304.52856445	855.70135498
1304.96276855	888.233093262
1305.39697266	884.590637207
1305.83129883	842.11920166
1306.26550293	822.63482666
1306.69970703	862.129699707
1307.1340332	878.718933105
1307.5682373	852.866577148
1308.00244141	866.254638672
1308.43676758	867.474060059
1308.87097168	884.309509277
1309.30517578	878.86541748
1309.73950195	880.094482422
1310.17370605	935.135375977
1310.60791016	917.82409668
1311.04223633	903.252441406
1311.47644043	987.925720215
1311.91064453	1004.90557861
1312.3449707	973.326721191
1312.7791748	983.997253418
1313.21337891	959.549560547
1313.64758301	986.543273926
1314.08190918	991.366455078
1314.51611328	969.401489258
1314.95031738	1028.08203125
1315.38464355	991.079040527
1315.81884766	1020.68927002
1316.25305176	1034.52160645
1316.68737793	1054.7911377
1317.12158203	968.568359375
1317.55578613	991.47454834
1317.9901123	1050.03662109
1318.42431641	1057.03967285
1318.85852051	1023.15942383
1319.29284668	1054.24609375
1319.72705078	1023.98675537
1320.16125488	1045.54577637
1320.59558105	1005.15185547
1321.02978516	927.17791748
1321.46398926	1055.95361328
1321.89831543	1154.35900879
1322.33251953	1043.89038086
1322.76672363	1064.95031738
1323.2010498	1037.35314941
1323.63525391	1050.0994873
1324.06945801	1049.57983398
1324.50366211	1025.22302246
1324.93798828	1053.87426758
1325.37219238	1087.1105957
1325.80639648	1094.02111816
1326.24072266	1072.15930176
1326.67492676	1055.40087891
1327.10913086	1074.38818359
1327.54345703	1051.42419434
1327.97766113	1087.29626465
1328.41186523	1122.83178711
1328.84619141	1102.97314453
1329.28039551	1080.83642578
1329.71459961	1109.01733398
1330.14892578	1084.96032715
1330.58312988	1078.75415039
1331.01733398	1085.89013672
1331.45166016	1068.32775879
1331.88586426	1115.05712891
1332.32006836	1157.63891602
1332.75439453	1134.86755371
1333.18859863	1124.82641602
1333.62280273	1119.11535645
1334.05712891	1120.8236084
1334.49133301	1162.30407715
1334.92553711	1106.34411621
1335.35974121	1086.83276367
1335.79406738	1137.02099609
1336.22827148	1191.0045166
1336.66247559	1103.27111816
1337.09680176	1152.28234863
1337.53100586	1136.36767578
1337.96520996	1189.0715332
1338.39953613	1163.59130859
1338.83374023	1184.15197754
1339.26794434	1226.26965332
1339.70227051	1215.11889648
1340.13647461	1170.9420166
1340.57067871	1192.69140625
1341.00500488	1168.27490234
1341.43920898	1245.36401367
1341.87341309	1209.44470215
1342.30773926	1200.14233398
1342.74194336	1242.66003418
1343.17614746	1260.47644043
1343.61047363	1224.6529541
1344.04467773	1277.33312988
1344.47888184	1230.20080566
1344.91320801	1217.23950195
1345.34741211	1303.88342285
1345.78161621	1284.578125
1346.21582031	1329.90283203
1346.65014648	1237.88867188
1347.08435059	1265.68347168
1347.51855469	1275.95581055
1347.95288086	1316.66381836
1348.38708496	1308.54345703
1348.82128906	1352.15466309
1349.25561523	1300.29138184
1349.68981934	1350.3380127
1350.12402344	1314.54345703
1350.55834961	1316.96325684
1350.99255371	1333.94311523
1351.42675781	1348.13427734
1351.86108398	1342.8046875
1352.29528809	1326.89233398
1352.72949219	1340.46875
1353.16381836	1342.23046875
1353.59802246	1308.72827148
1354.03222656	1314.64306641
1354.46655273	1296.89648438
1354.90075684	1319.41918945
1355.33496094	1357.36328125
1355.76928711	1362.49023438
1356.20349121	1374.30688477
1356.63769531	1338.640625
1357.07189941	1344.90356445
1357.50622559	1373.82678223
1357.94042969	1315.84460449
1358.37463379	1331.38537598
1358.80895996	1356.77636719
1359.24316406	1340.46801758
1359.67736816	1334.63757324
1360.11169434	1285.84936523
1360.54589844	1278.15515137
1360.98010254	1277.67285156
1361.41442871	1319.14929199
1361.84863281	1343.5213623
1362.28283691	1344.88964844
1362.71716309	1345.52111816
1363.15136719	1297.93127441
1363.58557129	1269.5489502
1364.01989746	1278.24829102
1364.45410156	1349.84387207
1364.88830566	1329.26696777
1365.32263184	1294.40319824
1365.75683594	1322.31066895
1366.19104004	1317.59204102
1366.62536621	1338.34191895
1367.05957031	1377.4050293
1367.49377441	1311.94006348
1367.92810059	1295.6541748
1368.36230469	1333.52648926
1368.79650879	1312.89538574
1369.23071289	1239.25744629
1369.66503906	1314.45837402
1370.09924316	1190.69177246
1370.53344727	1240.81726074
1370.96777344	1207.92614746
1371.40197754	1342.06506348
1371.83618164	1174.84973145
1372.27050781	1152.01989746
1372.70471191	1170.86987305
1373.13891602	1214.12646484
1373.57324219	1159.77770996
1374.00744629	1156.84265137
1374.44165039	1204.38098145
1374.87597656	1001.95178223
1375.31018066	1141.58361816
1375.74438477	1123.39550781
1376.17871094	1112.46630859
1376.61291504	1092.31787109
1377.04711914	1046.58288574
1377.48144531	1057.12243652
1377.91564941	1018.58721924
1378.34985352	943.839477539
1378.78417969	965.33984375
1379.21838379	928.801635742
1379.65258789	979.408691406
1380.08679199	900.676269531
1380.52111816	900.759277344
1380.95532227	863.434020996
1381.38952637	921.105163574
1381.82385254	858.334472656
1382.25805664	779.208679199
1382.69226074	766.600280762
1383.12658691	797.279968262
1383.56079102	743.595275879
1383.99499512	762.928894043
1384.42932129	694.518859863
1384.86352539	708.099975586
1385.29772949	608.801818848
1385.73205566	637.827453613
1386.16625977	689.853393555
1386.60046387	692.772521973
1387.03479004	612.613586426
1387.46899414	633.017883301
1387.90319824	617.55078125
1388.33752441	604.681762695
1388.77172852	562.698791504
1389.20593262	598.715393066
1389.64025879	570.974182129
1390.07446289	541.329345703
1390.50866699	542.246643066
1390.94287109	573.850524902
1391.37719727	570.585205078
1391.81140137	593.011474609
1392.24560547	583.416320801
1392.67993164	524.150146484
1393.11413574	505.874908447
1393.54833984	488.297393799
1393.98266602	515.767150879
1394.41687012	509.800476074
1394.85107422	480.79574585
1395.28540039	466.888000488
1395.71960449	455.271362305
1396.15380859	469.258239746
1396.58813477	448.918731689
1397.02233887	420.001678467
1397.45654297	440.031311035
1397.89086914	443.538299561
1398.32507324	411.405151367
1398.75927734	369.774871826
1399.19360352	352.003204346
1399.62780762	375.758880615
1400.06201172	369.301544189
1400.49633789	334.050506592
1400.93054199	356.497650146
1401.36474609	391.267852783
1401.7989502	350.221008301
1402.23327637	319.251495361
1402.66748047	324.321929932
1403.10168457	292.578674316
1403.53601074	297.73059082
1403.97021484	324.953155518
1404.40441895	305.827362061
1404.83874512	271.499053955
1405.27294922	232.408355713
1405.70715332	232.635742188
1406.14147949	251.190872192
1406.57568359	224.963562012
1407.0098877	196.264724731
1407.44421387	178.034713745
1407.87841797	231.493423462
1408.31262207	244.79258728
1408.74694824	238.403808594
1409.18115234	225.85798645
1409.61535645	245.448501587
1410.04968262	214.364212036
1410.48388672	153.607711792
1410.91809082	174.774597168
1411.35241699	247.854064941
1411.78662109	236.049346924
1412.2208252	167.558624268
1412.6550293	163.547409058
1413.08935547	207.277313232
1413.52355957	167.969177246
1413.95776367	190.946670532
1414.39208984	199.743377686
1414.82629395	216.772521973
1415.26049805	160.320129395
1415.69482422	134.109298706
1416.12902832	170.34375
1416.56323242	197.747512817
1416.99755859	147.816131592
1417.4317627	189.764068604
1417.8659668	145.42326355
1418.30029297	108.437721252
1418.73449707	89.311416626
1419.16870117	103.52280426
1419.60302734	124.440483093
1420.03723145	96.6445999146
1420.47143555	95.7176208496
1420.90576172	173.616516113
1421.33996582	100.896537781
1421.77416992	49.8515663147
1422.20849609	110.024040222
1422.6427002	82.6142044067
1423.0769043	123.635681152
1423.5111084	77.5762557983
1423.94543457	120.765472412
1424.37963867	105.136474609
1424.81384277	120.120864868
1425.24816895	135.238616943
1425.68237305	104.72366333
1426.11657715	49.5505561829
1426.55090332	101.151405334
1426.98510742	55.1766204834
1427.41931152	90.743347168
1427.8536377	89.7143630981
1428.2878418	72.2127151489
1428.7220459	94.9839935303
1429.15637207	98.9456329346
1429.59057617	91.50390625
1430.02478027	2.55673217773
1430.45910645	45.3965644836
1430.89331055	73.3046569824
1431.32751465	78.1808853149
1431.76184082	66.6385116577
1432.19604492	62.0559463501
1432.63024902	60.3164710999
1433.0645752	69.4151916504
1433.4987793	81.0937805176
1433.9329834	103.783378601
1434.3671875	128.400482178
1434.80151367	75.2687988281
1435.23571777	22.1832313538
1435.66992188	64.9211120605
1436.10424805	120.195808411
1436.53845215	113.790000916
1436.97265625	126.552810669
1437.40698242	96.1360855103
1437.84118652	123.425033569
1438.27539063	23.8688697815
1438.7097168	64.6091995239
1439.1439209	99.0493011475
1439.578125	86.1539993286
1440.01245117	123.055152893
1440.44665527	55.0847244263
1440.88085938	83.1489639282
1441.31518555	82.1556091309
1441.74938965	48.599697113
1442.18359375	80.6892547607
1442.61791992	61.7626609802
1443.05212402	45.0810775757
1443.48632813	122.40574646
1443.9206543	84.778678894
1444.3548584	76.3067169189
1444.7890625	80.0352935791
1445.2232666	54.3569717407
1445.65759277	132.509078979
1446.09179688	109.127243042
1446.52600098	60.9898300171
1446.96032715	125.463554382
1447.39453125	87.4716491699
1447.82873535	84.8847503662
1448.26306152	123.907478333
1448.69726563	110.42741394
1449.13146973	127.254646301
1449.5657959	105.248588562
1450	103.722099304
1450.4342041	46.2196540833
1450.86853027	114.546951294
1451.30273438	161.016357422
1451.73693848	103.570297241
1452.17126465	67.0808868408
1452.60546875	49.3692779541
1453.03967285	70.5224227905
1453.47399902	102.719070435
1453.90820313	128.311630249
1454.34240723	107.202484131
1454.7767334	94.4414825439
1455.2109375	112.848297119
1455.6451416	138.749160767
1456.0793457	109.719238281
1456.51367188	141.053512573
1456.94787598	80.420753479
1457.38208008	91.7077484131
1457.81640625	83.0869140625
1458.25061035	89.3608169556
1458.68481445	68.5500106812
1459.11914063	143.271270752
1459.55334473	129.182128906
1459.98754883	111.765068054
1460.421875	143.566040039
1460.8560791	84.3466033936
1461.2902832	97.0594406128
1461.72460938	85.085975647
1462.15881348	97.7453384399
1462.59301758	138.560073853
1463.02734375	116.993148804
1463.46154785	89.1913146973
1463.89575195	85.6107177734
1464.33007813	78.7543487549
1464.76428223	82.329536438
1465.19848633	113.685462952
1465.6328125	95.4813842773
1466.0670166	85.489074707
1466.5012207	83.2427825928
1466.9354248	88.4041137695
1467.36975098	84.7182617188
1467.80395508	111.941360474
1468.23815918	84.7107009888
1468.67248535	96.4589767456
1469.10668945	76.0931854248
1469.54089355	77.6559066772
1469.97521973	41.1579551697
1470.40942383	57.302230835
1470.84362793	87.7831573486
1471.2779541	91.6228027344
1471.7121582	77.1509933472
1472.1463623	73.759437561
1472.58068848	64.2621765137
1473.01489258	44.004196167
1473.44909668	22.7975902557
1473.88342285	39.2205886841
1474.31762695	55.661605835
1474.75183105	45.9132232666
1475.18615723	49.6757354736
1475.62036133	22.5641174316
1476.05456543	22.0506381989
1476.4888916	27.2101078033
1476.9230957	20.4553489685
1477.3572998	34.6712265015
1477.79150391	69.4719848633
1478.22583008	48.5569458008
1478.66003418	1.92535161972
1479.09423828	56.1324806213
1479.52856445	48.9582328796
1479.96276855	27.103012085
1480.39697266	52.833530426
1480.83129883	79.7978439331
1481.26550293	60.0196037292
1481.69970703	3.23573493958
1482.1340332	14.5645151138
1482.5682373	60.1125907898
1483.00244141	48.0197257996
1483.43676758	35.2000999451
1483.87097168	32.8809585571
1484.30517578	31.0184745789
1484.73950195	33.9037818909
1485.17370605	30.9003543854
1485.60791016	22.9082107544
1486.04223633	36.3361663818
1486.47644043	47.8040351868
1486.91064453	56.4266853333
1487.3449707	36.5909614563
1487.7791748	46.9327850342
1488.21337891	45.0348014832
1488.64758301	26.6162261963
1489.08190918	20.9896888733
1489.51611328	26.7159118652
1489.95031738	43.5782241821
1490.38464355	47.8580055237
1490.81884766	65.4841384888
1491.25305176	40.9225730896
1491.68737793	32.9883804321
1492.12158203	2.06991100311
1492.55578613	25.5735454559
1492.9901123	56.6004943848
1493.42431641	0.356973677874
1493.85852051	36.4251480103
1494.29284668	0.842747926712
1494.72705078	22.653881073
1495.16125488	-0.686242699623
1495.59558105	13.4006433487
1496.02978516	5.65053033829
1496.46398926	35.5166816711
1496.89831543	60.1535339355
1497.33251953	9.53828907013
1497.76672363	41.5182533264
1498.2010498	7.04913473129
1498.63525391	-9.70143985748
1499.06945801	13.347237587
1499.50366211	6.78352594376
1499.93798828	-14.5208463669
1500.37219238	41.2418785095
1500.80639648	50.6216430664
1501.24072266	-2.29204034805
1501.67492676	16.1523246765
1502.10913086	-9.77313995361
1502.54345703	39.6992912292
1502.97766113	38.4364509583
1503.41186523	-29.9125862122
1503.84619141	60.2075042725
1504.28039551	37.3119926453
1504.71459961	54.64320755
1505.14892578	35.0948677063
1505.58312988	27.1050758362
1506.01733398	78.970375061
1506.45166016	114.966804504
1506.88586426	31.8029708862
1507.32006836	47.6191711426
1507.75439453	9.5303106308
1508.18859863	68.0736083984
1508.62280273	60.8605575562
1509.05712891	39.9323234558
1509.49133301	78.103477478
1509.92553711	73.1119689941
1510.35974121	87.7126617432
1510.79406738	52.2987861633
1511.22827148	3.055996418
1511.66247559	78.4282989502
1512.09680176	43.062828064
1512.53100586	25.4914283752
1512.96520996	32.7108459473
1513.39953613	46.3940963745
1513.83374023	30.6609096527
1514.26794434	57.9557876587
1514.70227051	22.3184432983
1515.13647461	30.4794483185
1515.57067871	8.25439548492
1516.00500488	41.1463813782
1516.43920898	57.2946662903
1516.87341309	45.7331047058
1517.30773926	50.4125518799
1517.74194336	24.0098590851
1518.17614746	16.4270477295
1518.61047363	22.9528617859
1519.04467773	68.1371994019
1519.47888184	22.5568943024
1519.91320801	12.8639659882
1520.34741211	46.8934669495
1520.78161621	52.4678382874
1521.21582031	32.7979927063
1521.65014648	10.6082229614
1522.08435059	19.2379760742
1522.51855469	15.1976776123
1522.95288086	31.9577140808
1523.38708496	15.0533266068
1523.82128906	37.0144767761
1524.25561523	62.3637924194
1524.68981934	52.8191413879
1525.12402344	73.6726837158
1525.55834961	67.978302002
1525.99255371	25.5451660156
1526.42675781	33.1786231995
1526.86108398	-11.9912614822
1527.29528809	16.0277729034
1527.72949219	41.2398109436
1528.16381836	46.7495231628
1528.59802246	57.9734916687
1529.03222656	52.4675559998
1529.46655273	32.956993103
1529.90075684	6.03270196915
1530.33496094	35.1567726135
1530.76928711	6.13406991959
1531.20349121	16.4851799011
1531.63769531	7.97883415222
1532.07189941	32.4377708435
1532.50622559	50.1941986084
1532.94042969	60.778465271
1533.37463379	23.4095020294
1533.80895996	15.6744041443
1534.24316406	11.6137685776
1534.67736816	22.7541465759
1535.11169434	79.2802886963
1535.54589844	6.99841499329
1535.98010254	39.1577339172
1536.41442871	66.2266921997
1536.84863281	36.2800636292
1537.28283691	38.5856056213
1537.71716309	25.3192882538
1538.15136719	17.3781509399
1538.58557129	44.6183319092
1539.01989746	60.8647232056
1539.45410156	66.8405380249
1539.88830566	30.9443969727
1540.32263184	37.4328308105
1540.75683594	46.2565917969
1541.19104004	79.4490661621
1541.62536621	54.8795852661
1542.05957031	-0.895155549049
1542.49377441	24.8203487396
1542.92810059	35.8592910767
1543.36230469	-3.28070545197
1543.79650879	48.9772033691
1544.23071289	61.5216751099
1544.66503906	34.6487922668
1545.09924316	58.7873306274
1545.53344727	54.2055435181
1545.96777344	45.8479537964
1546.40197754	35.3083724976
1546.83618164	12.0196046829
1547.27050781	28.2967815399
1547.70471191	-0.990406930447
1548.13891602	-4.38718318939
1548.57324219	58.9567375183
1549.00744629	96.3768692017
1549.44165039	84.6102142334
1549.87597656	104.102272034
1550.31018066	90.3589630127
1550.74438477	90.7965011597
1551.17871094	63.7260932922
1551.61291504	63.9847297668
1552.04711914	100.505699158
1552.48144531	126.147590637
1552.91564941	149.222473145
1553.34985352	123.038642883
1553.78417969	117.310157776
1554.21838379	184.168914795
1554.65258789	208.952011108
1555.08679199	209.441177368
1555.52111816	209.372940063
1555.95532227	256.727813721
1556.38952637	230.069946289
1556.82385254	251.650024414
1557.25805664	255.400253296
1557.69226074	273.945800781
1558.12658691	301.372314453
1558.56079102	274.867370605
1558.99499512	276.305633545
1559.42932129	290.642425537
1559.86352539	379.007141113
1560.29772949	378.061645508
1560.73205566	331.830993652
1561.16625977	406.950500488
1561.60046387	397.970703125
1562.03479004	469.485473633
1562.46899414	446.737091064
1562.90319824	452.020690918
1563.33752441	527.312011719
1563.77172852	496.897735596
1564.20593262	523.379638672
1564.64025879	509.751098633
1565.07446289	538.803161621
1565.50866699	567.476379395
1565.94287109	582.901733398
1566.37719727	535.822998047
1566.81140137	565.913085938
1567.24560547	573.417297363
1567.67993164	618.436401367
1568.11413574	706.18145752
1568.54833984	667.121337891
1568.98266602	748.829040527
1569.41687012	779.887145996
1569.85107422	763.030151367
1570.28540039	808.14263916
1570.71960449	821.792907715
1571.15380859	890.247802734
1571.58813477	877.731201172
1572.02233887	861.315856934
1572.45654297	906.431640625
1572.89086914	903.88104248
1573.32507324	957.186096191
1573.75927734	955.660400391
1574.19360352	1029.37109375
1574.62780762	1042.75720215
1575.06201172	1033.75500488
1575.49633789	1076.51159668
1575.93054199	1191.97033691
1576.36474609	1193.8762207
1576.7989502	1224.65344238
1577.23327637	1283.86132813
1577.66748047	1286.73413086
1578.10168457	1313.96179199
1578.53601074	1343.46374512
1578.97021484	1391.37438965
1579.40441895	1421.90869141
1579.83874512	1427.05480957
1580.27294922	1489.25695801
1580.70715332	1493.73217773
1581.14147949	1522.36547852
1581.57568359	1548.01428223
1582.0098877	1517.61499023
1582.44421387	1549.421875
1582.87841797	1635.59936523
1583.31262207	1676.27209473
1583.74694824	1724.78674316
1584.18115234	1714.61865234
1584.61535645	1754.54345703
1585.04968262	1793.16906738
1585.48388672	1823.41271973
1585.91809082	1864.2232666
1586.35241699	1877.61499023
1586.78662109	1916.97338867
1587.2208252	1893.3190918
1587.6550293	1877.97277832
1588.08935547	1942.46008301
1588.52355957	1973.96228027
1588.95776367	1995.63049316
1589.39208984	2097.40307617
1589.82629395	2094.26733398
1590.26049805	2136.96557617
1590.69482422	2157.90112305
1591.12902832	2218.86254883
1591.56323242	2295.33569336
1591.99755859	2282.66943359
1592.4317627	2332.04248047
1592.8659668	2311.98095703
1593.30029297	2336.00048828
1593.73449707	2404.8996582
1594.16870117	2417.2487793
1594.60302734	2471.83496094
1595.03723145	2480.14746094
1595.47143555	2443.48999023
1595.90576172	2541.44091797
1596.33996582	2592.84936523
1596.77416992	2561.35620117
1597.20849609	2624.85302734
1597.6427002	2566.30078125
1598.0769043	2692.85766602
1598.5111084	2676.94238281
1598.94543457	2705.23901367
1599.37963867	2707.22753906
1599.81384277	2686.48999023
1600.24816895	2726.96826172
1600.68237305	2734.11694336
1601.11657715	2742.69384766
1601.55090332	2699.85375977
1601.98510742	2641.21411133
1602.41931152	2650.02441406
1602.8536377	2560.00830078
1603.2878418	2589.89306641
1603.7220459	2560.40917969
1604.15637207	2533.82641602
1604.59057617	2479.44433594
1605.02478027	2464.0715332
1605.45910645	2483.71801758
1605.89331055	2442.7956543
1606.32751465	2431.66259766
1606.76184082	2381.14770508
1607.19604492	2322.32641602
1607.63024902	2310.55053711
1608.0645752	2272.76660156
1608.4987793	2266.18994141
1608.9329834	2213.18115234
1609.3671875	2164.42285156
1609.80151367	2152.1418457
1610.23571777	2085.58764648
1610.66992188	2033.83862305
1611.10424805	2031.45556641
1611.53845215	2007.40856934
1611.97265625	1952.14526367
1612.40698242	1925.8894043
1612.84118652	1898.62561035
1613.27539063	1872.08276367
1613.7097168	1859.1373291
1614.1439209	1806.33666992
1614.578125	1799.13842773
1615.01245117	1768.06335449
1615.44665527	1748.86193848
1615.88085938	1749.87097168
1616.31518555	1695.83129883
1616.74938965	1649.93969727
1617.18359375	1609.45373535
1617.61791992	1485.3951416
1618.05212402	1487.68151855
1618.48632813	1486.44226074
1618.9206543	1463.64941406
1619.3548584	1445.2824707
1619.7890625	1351.55273438
1620.2232666	1340.62597656
1620.65759277	1246.85449219
1621.09179688	1258.50805664
1621.52600098	1238.40905762
1621.96032715	1213.14880371
1622.39453125	1146.9263916
1622.82873535	1099.55688477
1623.26306152	1014.54278564
1623.69726563	973.850158691
1624.13146973	976.198852539
1624.5657959	902.241882324
1625	901.259155273
1625.4342041	835.16204834
1625.86853027	833.827575684
1626.30273438	794.37310791
1626.73693848	748.200683594
1627.17126465	692.071228027
1627.60546875	689.941345215
1628.03967285	658.172668457
1628.47399902	624.442993164
1628.90820313	625.954650879
1629.34240723	616.588195801
1629.7767334	580.5859375
1630.2109375	580.845031738
1630.6451416	602.377868652
1631.0793457	578.507629395
1631.51367188	522.970397949
1631.94787598	501.073883057
1632.38208008	508.640045166
1632.81640625	500.421478271
1633.25061035	454.126861572
1633.68481445	428.969238281
1634.11914063	448.155792236
1634.55334473	449.817565918
1634.98754883	429.729125977
1635.421875	441.072265625
1635.8560791	416.069824219
1636.2902832	435.690704346
1636.72460938	342.423828125
1637.15881348	361.965148926
1637.59301758	419.368103027
1638.02734375	273.042480469
1638.46154785	353.368804932
1638.89575195	372.079223633
1639.33007813	330.060577393
1639.76428223	295.616729736
1640.19848633	334.379730225
1640.6328125	248.553817749
1641.0670166	232.3359375
1641.5012207	246.557296753
1641.9354248	292.966461182
1642.36975098	276.395080566
1642.80395508	243.763290405
1643.23815918	271.02243042
1643.67248535	226.021240234
1644.10668945	215.366409302
1644.54089355	239.744598389
1644.97521973	264.713562012
1645.40942383	211.961471558
1645.84362793	191.661361694
1646.2779541	201.074584961
1646.7121582	177.815139771
1647.1463623	202.305999756
1647.58068848	202.924743652
1648.01489258	199.742416382
1648.44909668	212.360702515
1648.88342285	168.384231567
1649.31762695	166.797119141
1649.75183105	199.53994751
1650.18615723	220.66506958
1650.62036133	187.385620117
1651.05456543	175.4478302
1651.4888916	167.497817993
1651.9230957	162.498733521
1652.3572998	172.795898438
1652.79150391	168.31413269
1653.22583008	161.227890015
1653.66003418	131.318161011
1654.09423828	106.444946289
1654.52856445	164.594711304
1654.96276855	181.119262695
1655.39697266	121.6769104
1655.83129883	104.572502136
1656.26550293	66.1426925659
1656.69970703	128.943283081
1657.1340332	140.831329346
1657.5682373	78.0595321655
1658.00244141	171.031326294
1658.43676758	106.019317627
1658.87097168	100.246894836
1659.30517578	169.576965332
1659.73950195	106.723556519
1660.17370605	95.8748855591
1660.60791016	76.4329376221
1661.04223633	138.329498291
1661.47644043	112.499855042
1661.91064453	42.0750160217
1662.3449707	72.0189666748
1662.7791748	136.52532959
1663.21337891	146.736312866
1663.64758301	130.087982178
1664.08190918	102.962760925
1664.51611328	101.289634705
1664.95031738	107.15612793
1665.38464355	114.578971863
1665.81884766	126.245445251
1666.25305176	125.595603943
1666.68737793	96.1100540161
1667.12158203	99.1655197144
1667.55578613	103.034591675
1667.9901123	86.6055679321
1668.42431641	65.5564651489
1668.85852051	55.9210929871
1669.29284668	110.80065155
1669.72705078	84.7437438965
1670.16125488	124.258323669
1670.59558105	8.07154846191
1671.02978516	81.385848999
1671.46398926	79.5538864136
1671.89831543	111.781349182
1672.33251953	69.8902893066
1672.76672363	104.333465576
1673.2010498	87.3868865967
1673.63525391	93.4453582764
1674.06945801	70.5758972168
1674.50366211	107.931838989
1674.93798828	51.0743331909
1675.37219238	60.6833572388
1675.80639648	69.036857605
1676.24072266	94.8659210205
1676.67492676	49.5052909851
1677.10913086	16.5859642029
1677.54345703	64.5143051147
1677.97766113	75.7207641602
1678.41186523	29.7328262329
1678.84619141	48.6077308655
1679.28039551	35.7300415039
1679.71459961	30.8176574707
1680.14892578	54.8838768005
1680.58312988	65.8987197876
1681.01733398	42.4321365356
1681.45166016	52.4944915771
1681.88586426	60.1978988647
1682.32006836	30.2324199677
1682.75439453	28.2436790466
1683.18859863	79.4443740845
1683.62280273	47.7594337463
1684.05712891	18.0317459106
1684.49133301	24.9959831238
1684.92553711	96.2972869873
1685.35974121	93.0010986328
1685.79406738	68.2637939453
1686.22827148	44.9440612793
1686.66247559	57.665561676
1687.09680176	90.6081008911
1687.53100586	89.5727539063
1687.96520996	52.8506698608
1688.39953613	-29.8949565887
1688.83374023	5.95775842667
1689.26794434	69.2321777344
1689.70227051	85.030960083
1690.13647461	21.8348827362
1690.57067871	10.7124166489
1691.00500488	48.0674934387
1691.43920898	33.0005111694
1691.87341309	4.17175006866
1692.30773926	14.8611135483
1692.74194336	7.31890678406
1693.17614746	32.9822616577
1693.61047363	62.4137992859
1694.04467773	77.3242721558
1694.47888184	81.5873336792
1694.91320801	12.3066291809
1695.34741211	57.9990577698
1695.78161621	89.6867218018
1696.21582031	65.12890625
1696.65014648	-2.66693353653
1697.08435059	47.2584915161
1697.51855469	38.6098937988
1697.95288086	76.0387573242
1698.38708496	16.009262085
1698.82128906	38.1436004639
1699.25561523	51.0434494019
1699.68981934	43.1056137085
1700.12402344	43.451789856
1700.55834961	44.526927948
1700.99255371	40.8450088501
1701.42675781	115.505271912
1701.86108398	101.352081299
1702.29528809	54.4448356628
1702.72949219	37.7436103821
1703.16381836	38.0356407166
1703.59802246	32.8715324402
1704.03222656	40.6425170898
1704.46655273	62.9800720215
1704.90075684	47.4045257568
1705.33496094	26.0029182434
1705.76928711	5.10203123093
1706.20349121	19.4536437988
1706.63769531	57.8108100891
1707.07189941	24.103729248
1707.50622559	39.6884803772
1707.94042969	71.0453643799
1708.37463379	65.7013626099
1708.80895996	7.36019992828
1709.24316406	65.2526702881
1709.67736816	18.671869278
1710.11169434	40.7136230469
1710.54589844	16.8313674927
1710.98010254	20.9812870026
1711.41442871	49.2831382751
1711.84863281	8.98430347443
1712.28283691	-4.89946365356
1712.71716309	48.3844032288
1713.15136719	47.222454071
1713.58557129	55.5703773499
1714.01989746	71.3267440796
1714.45410156	41.0919647217
1714.88830566	37.3158683777
1715.32263184	-0.664977967739
1715.75683594	25.4656486511
1716.19104004	44.1282920837
1716.62536621	66.3997421265
1717.05957031	56.7095146179
1717.49377441	7.08312320709
1717.92810059	22.3078155518
1718.36230469	26.2642745972
1718.79650879	-7.16065073013
1719.23071289	48.2454719543
1719.66503906	16.8607082367
1720.09924316	25.6546077728
1720.53344727	6.13901901245
1720.96777344	38.0562705994
1721.40197754	54.0380134583
1721.83618164	35.2640762329
1722.27050781	22.2262916565
1722.70471191	57.0201835632
1723.13891602	27.2616138458
1723.57324219	9.27591514587
1724.00744629	57.1258926392
1724.44165039	14.8961601257
1724.87597656	42.1347084045
1725.31018066	58.8057098389
1725.74438477	34.8468055725
1726.17871094	26.9261054993
1726.61291504	35.4628562927
1727.04711914	26.3107223511
1727.48144531	28.7242355347
1727.91564941	42.6607322693
1728.34985352	39.8190841675
1728.78417969	46.4743423462
1729.21838379	46.5140075684
1729.65258789	29.9123573303
1730.08679199	-24.2724781036
1730.52111816	-9.55596923828
1730.95532227	55.931804657
1731.38952637	26.0430488586
1731.82385254	120.99079895
1732.25805664	83.636680603
1732.69226074	98.4515457153
1733.12658691	15.2880907059
1733.56079102	65.0728683472
1733.99499512	97.8997879028
1734.42932129	80.863243103
1734.86352539	68.846824646
1735.29772949	71.6094665527
1735.73205566	115.206512451
1736.16625977	46.6094360352
1736.60046387	23.4731826782
1737.03479004	51.047908783
1737.46899414	44.9857559204
1737.90319824	45.1926422119
1738.33752441	31.0959777832
1738.77172852	40.3405723572
1739.20593262	64.6609649658
1739.64025879	36.6242218018
1740.07446289	63.8658599854
1740.50866699	15.9300003052
1740.94287109	37.8479270935
1741.37719727	39.0763549805
1741.81140137	21.2346935272
1742.24560547	16.5164737701
1742.67993164	23.2871017456
1743.11413574	52.6850242615
1743.54833984	6.52487134933
1743.98266602	77.1041793823
1744.41687012	64.0789718628
1744.85107422	62.3322372437
1745.28540039	75.8104476929
1745.71960449	41.9191207886
1746.15380859	88.6276855469
1746.58813477	70.4211883545
1747.02233887	69.4077911377
1747.45654297	99.3425445557
1747.89086914	105.28327179
1748.32507324	61.3493461609
1748.75927734	62.6684036255
1749.19360352	91.841217041
1749.62780762	100.004737854
1750.06201172	90.6718673706
1750.49633789	77.9365386963
1750.93054199	19.4518184662
1751.36474609	65.8785476685
1751.7989502	131.86668396
1752.23327637	77.1688461304
1752.66748047	54.8350791931
1753.10168457	151.35093689
1753.53601074	103.049133301
1753.97021484	154.357620239
1754.40441895	89.4865875244
1754.83874512	93.4386520386
1755.27294922	56.9352378845
1755.70715332	3.86668562889
1756.14147949	36.0125007629
1756.57568359	51.4485778809
1757.0098877	89.0071563721
1757.44421387	104.687973022
1757.87841797	100.212409973
1758.31262207	123.026000977
1758.74694824	124.620658875
1759.18115234	109.372566223
1759.61535645	161.334182739
1760.04968262	153.672241211
1760.48388672	123.240921021
1760.91809082	102.836845398
1761.35241699	109.219520569
1761.78662109	124.102020264
1762.2208252	90.1608352661
1762.6550293	84.7959136963
1763.08935547	134.144226074
1763.52355957	126.161018372
1763.95776367	130.09992981
1764.39208984	120.465126038
1764.82629395	71.2079238892
1765.26049805	106.768516541
1765.69482422	112.227233887
1766.12902832	103.204818726
1766.56323242	64.5355148315
1766.99755859	99.0642929077
1767.4317627	100.766891479
1767.8659668	85.2744140625
1768.30029297	125.944541931
1768.73449707	135.342834473
1769.16870117	101.55355835
1769.60302734	131.844039917
1770.03723145	102.164604187
1770.47143555	142.193740845
1770.90576172	159.865325928
1771.33996582	150.106704712
1771.77416992	134.582702637
1772.20849609	134.610977173
1772.6427002	94.7302093506
1773.0769043	125.836669922
1773.5111084	168.695068359
1773.94543457	159.029800415
1774.37963867	148.384414673
1774.81384277	122.416442871
1775.24816895	147.140304565
1775.68237305	137.352981567
1776.11657715	141.535217285
1776.55090332	157.283996582
1776.98510742	165.652618408
1777.41931152	202.218994141
1777.8536377	141.050338745
1778.2878418	87.9020843506
1778.7220459	113.868270874
1779.15637207	127.963867188
1779.59057617	140.094680786
1780.02478027	201.741012573
1780.45910645	228.25227356
1780.89331055	177.630966187
1781.32751465	167.816864014
1781.76184082	187.357131958
1782.19604492	183.66784668
1782.63024902	195.862609863
1783.0645752	140.445632935
1783.4987793	168.448196411
1783.9329834	150.190460205
1784.3671875	155.088500977
1784.80151367	116.565002441
1785.23571777	153.049682617
1785.66992188	154.52722168
1786.10424805	129.311462402
1786.53845215	158.013244629
1786.97265625	190.567947388
1787.40698242	158.716659546
1787.84118652	184.764526367
1788.27539063	152.653320313
1788.7097168	207.301834106
1789.1439209	222.19493103
1789.578125	178.100509644
1790.01245117	151.191329956
1790.44665527	146.181213379
1790.88085938	116.844421387
1791.31518555	163.300506592
1791.74938965	172.982971191
1792.18359375	164.278930664
1792.61791992	192.738555908
1793.05212402	169.541473389
1793.48632813	169.2368927
1793.9206543	196.866210938
1794.3548584	251.366363525
1794.7890625	222.784606934
1795.2232666	145.393478394
1795.65759277	211.164077759
1796.09179688	215.032333374
1796.52600098	211.634887695
1796.96032715	250.681121826
1797.39453125	222.666519165
1797.82873535	188.98651123
1798.26306152	166.206970215
1798.69726563	157.696868896
1799.13146973	195.378997803
1799.5657959	223.127334595
1800	202.078414917
