# Supplementary material for: Deep CO2 in the end-Triassic Central Atlantic Magmatic Province
Source: Nat Commun. 2020 Apr 7;11:1670. doi: 10.1038/s41467-020-15325-6 (PMC7138847; doi:10.1038/s41467-020-15325-6)
Supplement: Supplementary file 4 — Source Data 2 [file 41467_2020_15325_MOESM4_ESM.zip › Elemental C/NEW31_S2_InclA_b_Bubble1_C.txt]

1000	1378.17456055
1000.39886475	1427.61499023
1000.79779053	1458.1184082
1001.19665527	1489.31408691
1001.59552002	1523.78149414
1001.9944458	1546.67553711
1002.39331055	1575.77038574
1002.79217529	1605.04052734
1003.19104004	1622.16015625
1003.58996582	1645.70922852
1003.98883057	1652.26196289
1004.38769531	1740.48950195
1004.78662109	1772.95178223
1005.18548584	1803.93457031
1005.58435059	1841.04711914
1005.98327637	1858.86877441
1006.38214111	1898.38000488
1006.78100586	1951.02282715
1007.17987061	1962.4395752
1007.57879639	1972.96801758
1007.97766113	1996.10473633
1008.37652588	2021.30834961
1008.77545166	2039.93469238
1009.17431641	2074.07714844
1009.57318115	2088.0690918
1009.97210693	2050.96826172
1010.37097168	2057.61645508
1010.76983643	2072.95410156
1011.16870117	2074.52392578
1011.56762695	2071.69238281
1011.9664917	2076.45727539
1012.36535645	2056.05517578
1012.76428223	2048.57714844
1013.16314697	2001.87695313
1013.56201172	1965.05151367
1013.9609375	1934.39282227
1014.35980225	1878.02050781
1014.75866699	1811.97412109
1015.15753174	1767.13500977
1015.55645752	1728.92663574
1015.95532227	1701.58093262
1016.35418701	1662.05957031
1016.75311279	1595.41259766
1017.15197754	1522.48132324
1017.55084229	1499.28723145
1017.94976807	1449.60473633
1018.34863281	1370.39526367
1018.74749756	1314.09118652
1019.1463623	1278.11303711
1019.54528809	1234.78686523
1019.94415283	1170.44482422
1020.34301758	1115.07592773
1020.74194336	1116.64733887
1021.14080811	1067.26025391
1021.53967285	1024.28222656
1021.93859863	996.448730469
1022.33746338	969.10357666
1022.73632813	936.000610352
1023.13519287	911.741699219
1023.53411865	864.229736328
1023.9329834	842.708740234
1024.33190918	807.395690918
1024.73071289	794.740905762
1025.12963867	777.982543945
1025.52856445	745.831665039
1025.92736816	738.587524414
1026.32629395	719.751953125
1026.72521973	711.609313965
1027.12402344	678.724487305
1027.52294922	654.967346191
1027.921875	650.286865234
1028.32067871	642.497497559
1028.71960449	610.63885498
1029.1184082	625.92755127
1029.51733398	591.686584473
1029.91625977	578.835632324
1030.31506348	571.925720215
1030.71398926	556.053955078
1031.11291504	535.243225098
1031.51171875	530.078918457
1031.91064453	554.095703125
1032.30957031	519.634277344
1032.70837402	504.904876709
1033.1072998	497.330230713
1033.50622559	488.949035645
1033.9050293	484.850585938
1034.30395508	490.167175293
1034.70288086	487.504730225
1035.10168457	475.431304932
1035.50061035	461.827514648
1035.89953613	465.412750244
1036.29833984	452.583129883
1036.69726563	435.73348999
1037.09619141	437.36416626
1037.49499512	430.936279297
1037.8939209	448.832275391
1038.29272461	437.2784729
1038.69165039	427.969085693
1039.09057617	419.765899658
1039.48937988	414.264160156
1039.88830566	409.091278076
1040.28723145	397.128967285
1040.68603516	409.662536621
1041.08496094	406.296386719
1041.48388672	408.098632813
1041.88269043	406.80368042
1042.28161621	396.433532715
1042.68054199	379.39932251
1043.0793457	366.63885498
1043.47827148	371.774902344
1043.87719727	392.838043213
1044.27600098	371.155426025
1044.67492676	365.026885986
1045.07385254	365.641021729
1045.47265625	363.979492188
1045.87158203	363.787567139
1046.27038574	351.199127197
1046.66931152	354.847564697
1047.0682373	340.749359131
1047.46704102	346.144927979
1047.8659668	341.451293945
1048.26489258	327.066345215
1048.66369629	328.230102539
1049.06262207	349.993469238
1049.46154785	325.639190674
1049.86035156	319.615783691
1050.25927734	317.047637939
1050.65820313	313.940673828
1051.05700684	303.47869873
1051.45593262	284.893096924
1051.8548584	271.372711182
1052.25366211	291.337371826
1052.65258789	296.441375732
1053.05151367	287.067260742
1053.45031738	285.505584717
1053.84924316	281.162506104
1054.24804688	267.839752197
1054.64697266	258.491668701
1055.04589844	269.975402832
1055.44470215	292.834716797
1055.84362793	289.976531982
1056.24255371	260.955566406
1056.64135742	241.84336853
1057.0402832	252.021148682
1057.43920898	274.919311523
1057.8380127	269.085479736
1058.23693848	241.948883057
1058.63586426	236.804504395
1059.03466797	238.646911621
1059.43359375	250.568130493
1059.83251953	251.208129883
1060.23132324	236.784011841
1060.63024902	231.763793945
1061.0291748	213.452575684
1061.42797852	221.674423218
1061.8269043	223.510009766
1062.22570801	228.031005859
1062.62463379	225.60017395
1063.02355957	214.994262695
1063.42236328	208.526901245
1063.82128906	216.284042358
1064.22021484	203.824005127
1064.61901855	207.936889648
1065.01794434	188.648864746
1065.41687012	182.23588562
1065.81567383	200.294021606
1066.21459961	217.939590454
1066.61352539	204.996337891
1067.0123291	202.96812439
1067.41125488	189.568969727
1067.81018066	179.873718262
1068.20898438	183.488143921
1068.60791016	192.422393799
1069.00683594	192.806259155
1069.40563965	185.411331177
1069.80456543	204.505508423
1070.20349121	183.454849243
1070.60229492	181.114028931
1071.0012207	185.179504395
1071.40002441	187.169052124
1071.7989502	190.065261841
1072.19787598	189.239715576
1072.59667969	165.62677002
1072.99560547	170.027801514
1073.39453125	166.904891968
1073.79333496	176.256729126
1074.19226074	170.523284912
1074.59118652	163.161437988
1074.98999023	164.436553955
1075.38891602	165.1381073
1075.7878418	168.675369263
1076.18664551	176.609313965
1076.58557129	171.232223511
1076.98449707	159.654510498
1077.38330078	151.980316162
1077.78222656	149.813323975
1078.18115234	147.768600464
1078.57995605	143.922195435
1078.97888184	164.009262085
1079.37768555	144.174911499
1079.77661133	156.601791382
1080.17553711	163.856552124
1080.57434082	163.628509521
1080.9732666	154.15826416
1081.37219238	135.753295898
1081.77099609	155.899673462
1082.16992188	150.38092041
1082.56884766	151.686691284
1082.96765137	153.091674805
1083.36657715	151.923614502
1083.76550293	152.413040161
1084.16430664	155.857040405
1084.56323242	156.22114563
1084.9621582	162.955032349
1085.36096191	149.460800171
1085.7598877	138.945098877
1086.15881348	142.721969604
1086.55761719	141.416061401
1086.95654297	140.230270386
1087.35534668	152.982147217
1087.75427246	143.809066772
1088.15319824	133.42036438
1088.55200195	136.633636475
1088.95092773	125.673721313
1089.34985352	134.702301025
1089.74865723	137.250213623
1090.14758301	125.341842651
1090.54650879	139.925765991
1090.9453125	134.056777954
1091.34423828	133.295501709
1091.74316406	134.17640686
1092.14196777	128.06199646
1092.54089355	120.778739929
1092.93981934	122.052894592
1093.33862305	127.578804016
1093.73754883	117.606582642
1094.13647461	135.372497559
1094.53527832	134.421600342
1094.9342041	131.468261719
1095.33300781	116.948913574
1095.73193359	111.133407593
1096.13085938	120.962173462
1096.52966309	127.260780334
1096.92858887	116.955490112
1097.32751465	124.693519592
1097.72631836	108.646080017
1098.12524414	104.186157227
1098.52416992	113.891441345
1098.92297363	125.325241089
1099.32189941	122.135856628
1099.7208252	104.754997253
1100.11962891	125.541496277
1100.51855469	130.865951538
1100.91748047	126.190887451
1101.31628418	117.117134094
1101.71520996	113.323898315
1102.11413574	115.176841736
1102.51293945	112.338378906
1102.91186523	97.6713562012
1103.31066895	116.387573242
1103.70959473	116.146217346
1104.10852051	122.100776672
1104.50732422	116.043746948
1104.90625	115.947593689
1105.30517578	123.159797668
1105.70397949	119.131034851
1106.10290527	108.334213257
1106.50183105	146.786178589
1106.90063477	123.664047241
1107.29956055	113.870231628
1107.69848633	114.629714966
1108.09729004	120.519874573
1108.49621582	128.37361145
1108.8951416	137.028808594
1109.29394531	149.874313354
1109.69287109	124.310241699
1110.09179688	142.719741821
1110.49060059	145.383529663
1110.88952637	146.234100342
1111.28845215	150.769989014
1111.68725586	146.541793823
1112.08618164	126.805793762
1112.48498535	131.678878784
1112.88391113	146.594848633
1113.28283691	155.585159302
1113.68164063	145.270980835
1114.08056641	139.820419312
1114.47949219	144.534912109
1114.8782959	145.34262085
1115.27722168	132.723480225
1115.67614746	118.980758667
1116.07495117	121.212974548
1116.47387695	105.7137146
1116.87280273	117.91960907
1117.27160645	116.63028717
1117.67053223	106.678771973
1118.06945801	113.858009338
1118.46826172	108.223373413
1118.8671875	97.3584136963
1119.26611328	101.546958923
1119.66491699	99.5978851318
1120.06384277	106.854904175
1120.46264648	114.674507141
1120.86157227	104.237678528
1121.26049805	88.9099502563
1121.65930176	123.658721924
1122.05822754	80.4335327148
1122.45715332	97.8842849731
1122.85595703	104.257728577
1123.25488281	90.6396408081
1123.65380859	77.8921356201
1124.0526123	77.7720947266
1124.45153809	80.9801025391
1124.85046387	73.8164978027
1125.24926758	61.207069397
1125.64819336	60.3135643005
1126.04711914	72.3987426758
1126.44592285	73.7159957886
1126.84484863	66.2083587646
1127.24377441	64.6674880981
1127.64257813	77.7705154419
1128.04150391	93.9812011719
1128.44030762	56.0938339233
1128.8392334	68.2457046509
1129.23815918	67.1012878418
1129.63696289	64.9972610474
1130.03588867	68.0752868652
1130.43481445	75.9446868896
1130.83361816	81.9319763184
1131.23254395	68.0784378052
1131.63146973	58.7444877625
1132.03027344	66.7161102295
1132.42919922	56.3453903198
1132.828125	55.1202850342
1133.22692871	61.2088165283
1133.62585449	59.4205818176
1134.02478027	51.3396148682
1134.42358398	64.4433746338
1134.82250977	48.576499939
1135.22143555	59.8137397766
1135.62023926	44.8505210876
1136.01916504	49.8831596375
1136.41796875	50.2557411194
1136.81689453	31.449010849
1137.21582031	23.2449378967
1137.61462402	38.6523551941
1138.0135498	40.7607116699
1138.41247559	23.0845794678
1138.8112793	29.6326732635
1139.21020508	40.9022750854
1139.60913086	33.0043334961
1140.00793457	23.4324264526
1140.40686035	36.2339477539
1140.80578613	27.4135189056
1141.20458984	43.5560874939
1141.60351563	30.2612361908
1142.00244141	29.4778594971
1142.40124512	32.8754997253
1142.8001709	31.8827762604
1143.19909668	36.0874443054
1143.59790039	48.9496955872
1143.99682617	36.1415519714
1144.39575195	34.959274292
1144.79455566	31.7023334503
1145.19348145	28.1900463104
1145.59228516	32.3380889893
1145.99121094	29.7762546539
1146.39013672	21.1524162292
1146.78894043	24.0699501038
1147.18786621	41.6469955444
1147.58679199	26.4140510559
1147.9855957	11.8600540161
1148.38452148	17.3023014069
1148.78344727	12.6326818466
1149.18225098	20.1070365906
1149.58117676	25.2090473175
1149.98010254	8.58438491821
1150.37890625	9.67968654633
1150.77783203	31.7792930603
1151.17675781	15.1761550903
1151.57556152	17.8728160858
1151.9744873	17.361869812
1152.37341309	18.3956775665
1152.7722168	17.2776241302
1153.17114258	7.85956048965
1153.56994629	1.16372072697
1153.96887207	21.2323246002
1154.36779785	23.4304618835
1154.76660156	17.7767887115
1155.16552734	14.8978748322
1155.56445313	13.9691762924
1155.96325684	17.7143039703
1156.36218262	19.778137207
1156.7611084	10.1125612259
1157.15991211	16.9105453491
1157.55883789	21.0214385986
1157.95776367	16.7814025879
1158.35656738	17.8663787842
1158.75549316	17.0079193115
1159.15441895	11.8974695206
1159.55322266	10.5123605728
1159.95214844	17.3282279968
1160.35107422	13.739397049
1160.74987793	-3.00696492195
1161.14880371	6.49287796021
1161.54760742	18.9257049561
1161.9465332	16.5909442902
1162.34545898	7.28154182434
1162.7442627	6.43240690231
1163.14318848	10.9447755814
1163.54211426	-2.4224050045
1163.94091797	13.852812767
1164.33984375	13.215426445
1164.73876953	22.7977981567
1165.13757324	8.65788173676
1165.53649902	3.05085992813
1165.9354248	7.33791255951
1166.33422852	18.1282653809
1166.7331543	50.9990005493
1167.13208008	11.3854522705
1167.53088379	9.40759181976
1167.92980957	23.0639476776
1168.32873535	16.8104858398
1168.72753906	14.1758041382
1169.12646484	10.1354846954
1169.52526855	2.72804498672
1169.92419434	5.86833763123
1170.32312012	-1.22058165073
1170.72192383	20.4863433838
1171.12084961	10.011510849
1171.51977539	18.9623126984
1171.9185791	28.3195571899
1172.31750488	20.8104724884
1172.71643066	14.8568477631
1173.11523438	24.2492389679
1173.51416016	12.1069107056
1173.91308594	20.524679184
1174.31188965	6.4266500473
1174.71081543	20.3694019318
1175.10974121	31.5834331512
1175.50854492	24.5275783539
1175.9074707	18.0399723053
1176.30639648	22.7472934723
1176.7052002	19.6930274963
1177.10412598	22.3062553406
1177.50305176	27.0839557648
1177.90185547	27.5431232452
1178.30078125	31.9960823059
1178.69958496	30.6952667236
1179.09851074	23.6041240692
1179.49743652	25.6898441315
1179.89624023	43.5761146545
1180.29516602	49.2194213867
1180.6940918	39.1141777039
1181.09289551	45.1962013245
1181.49182129	48.3765144348
1181.89074707	35.8080291748
1182.28955078	44.47838974
1182.68847656	52.0213317871
1183.08740234	36.320728302
1183.48620605	41.8540267944
1183.88513184	49.629535675
1184.28405762	51.1562538147
1184.68286133	60.7381591797
1185.08178711	53.0978622437
1185.48071289	47.8566017151
1185.8795166	52.8450889587
1186.27844238	61.7062263489
1186.67724609	62.8505783081
1187.07617188	49.5741233826
1187.47509766	60.6989021301
1187.87390137	31.0810203552
1188.27282715	41.4176940918
1188.67175293	34.564239502
1189.07055664	34.7311210632
1189.46948242	41.7924423218
1189.8684082	36.2470092773
1190.26721191	26.7028713226
1190.6661377	29.9441051483
1191.06506348	44.4715270996
1191.46386719	37.5100746155
1191.86279297	40.2839431763
1192.26171875	28.3961257935
1192.66052246	20.8479862213
1193.05944824	22.6667633057
1193.45837402	21.8230609894
1193.85717773	35.5785560608
1194.25610352	23.1407909393
1194.65490723	22.0410556793
1195.05383301	15.1811647415
1195.45275879	27.5865898132
1195.8515625	39.6231994629
1196.25048828	30.56524086
1196.64941406	16.8540821075
1197.04821777	28.1140727997
1197.44714355	24.7372016907
1197.84606934	26.7886734009
1198.24487305	26.3925323486
1198.64379883	29.0584449768
1199.04272461	24.0876979828
1199.44152832	25.9683494568
1199.8404541	32.560836792
1200.23937988	32.0681800842
1200.63818359	31.075176239
1201.03710938	31.0874061584
1201.43603516	37.899684906
1201.83483887	50.5453567505
1202.23376465	37.3920631409
1202.63256836	28.5510444641
1203.03149414	28.7352790833
1203.43041992	41.7242050171
1203.82922363	57.3347320557
1204.22814941	27.3982505798
1204.6270752	58.0529556274
1205.02587891	42.6842460632
1205.42480469	45.1614723206
1205.82373047	40.2041320801
1206.22253418	32.5623626709
1206.62145996	30.9351081848
1207.02038574	39.2227783203
1207.41918945	52.2664489746
1207.81811523	51.3944587708
1208.21704102	41.3412017822
1208.61584473	42.5268592834
1209.01477051	59.7986869812
1209.41369629	55.5412254333
1209.8125	61.9662818909
1210.21142578	64.4489440918
1210.61035156	48.3655776978
1211.00915527	53.4639930725
1211.40808105	64.4377670288
1211.80688477	56.1839027405
1212.20581055	69.9955825806
1212.60473633	59.0769309998
1213.00354004	66.2869567871
1213.40246582	69.0691223145
1213.8013916	65.5261077881
1214.20019531	71.3362579346
1214.59912109	72.4685516357
1214.99804688	85.8940658569
1215.39685059	87.1355209351
1215.79577637	74.8210678101
1216.19470215	72.7859191895
1216.59350586	86.4197387695
1216.99243164	82.4860534668
1217.39135742	76.9802322388
1217.79016113	93.1756134033
1218.18908691	78.9792633057
1218.5880127	73.1619567871
1218.98681641	91.2819213867
1219.38574219	102.537635803
1219.7845459	100.553871155
1220.18347168	107.059120178
1220.58239746	110.026786804
1220.98120117	108.958824158
1221.38012695	116.699958801
1221.77905273	117.319511414
1222.17785645	117.687141418
1222.57678223	138.313201904
1222.97570801	120.549865723
1223.37451172	106.405197144
1223.7734375	115.818649292
1224.17236328	139.979797363
1224.57116699	152.28805542
1224.97009277	144.441055298
1225.36901855	149.15423584
1225.76782227	157.683486938
1226.16674805	148.451156616
1226.56567383	154.500335693
1226.96447754	144.643280029
1227.36340332	146.333953857
1227.76220703	163.183349609
1228.16113281	171.851852417
1228.56005859	164.965805054
1228.9588623	174.277160645
1229.35778809	171.812393188
1229.75671387	178.430908203
1230.15551758	190.600234985
1230.55444336	188.134307861
1230.95336914	192.735900879
1231.35217285	196.815292358
1231.75109863	193.742248535
1232.15002441	188.926651001
1232.54882813	178.71875
1232.94775391	219.119140625
1233.34667969	205.883682251
1233.7454834	183.613327026
1234.14440918	187.521224976
1234.54333496	197.450363159
1234.94213867	216.691055298
1235.34106445	233.734619141
1235.73986816	227.549926758
1236.13879395	220.085220337
1236.53771973	219.060974121
1236.93652344	252.947509766
1237.33544922	241.182937622
1237.734375	238.842330933
1238.13317871	251.50553894
1238.53210449	253.28263855
1238.93103027	241.208938599
1239.32983398	242.826431274
1239.72875977	271.750823975
1240.12768555	293.405090332
1240.52648926	279.80569458
1240.92541504	291.39541626
1241.32434082	287.230773926
1241.72314453	293.805053711
1242.12207031	304.57623291
1242.52099609	315.619903564
1242.9197998	324.935577393
1243.31872559	317.491729736
1243.71765137	320.716003418
1244.11645508	314.207122803
1244.51538086	334.128936768
1244.91418457	337.99230957
1245.31311035	361.019287109
1245.71203613	366.794799805
1246.11083984	361.940948486
1246.50976563	365.423553467
1246.90869141	355.016143799
1247.30749512	357.62121582
1247.7064209	364.542236328
1248.10534668	377.589141846
1248.50415039	385.00189209
1248.90307617	387.592529297
1249.30200195	402.33795166
1249.70080566	409.646148682
1250.09973145	405.654968262
1250.49865723	411.399841309
1250.89746094	391.802612305
1251.29638672	374.800964355
1251.6953125	401.799713135
1252.09411621	393.10168457
1252.49304199	403.106964111
1252.8918457	412.011535645
1253.29077148	414.107513428
1253.68969727	412.250427246
1254.08850098	410.685333252
1254.48742676	419.151397705
1254.88635254	391.885681152
1255.28515625	420.325653076
1255.68408203	411.700500488
1256.08300781	405.452911377
1256.48181152	415.577758789
1256.8807373	415.803741455
1257.27966309	409.01739502
1257.6784668	400.219360352
1258.07739258	374.25213623
1258.47631836	407.713317871
1258.87512207	412.932067871
1259.27404785	405.173675537
1259.67297363	412.408233643
1260.07177734	412.391571045
1260.47070313	413.293884277
1260.86950684	410.582946777
1261.26843262	396.551116943
1261.6673584	387.743041992
1262.06616211	410.346496582
1262.46508789	396.830596924
1262.86401367	410.294708252
1263.26281738	424.351104736
1263.66174316	429.210144043
1264.06066895	412.184082031
1264.45947266	406.922454834
1264.85839844	414.918060303
1265.25732422	415.790740967
1265.65612793	423.23425293
1266.05505371	407.524078369
1266.45397949	401.267089844
1266.8527832	394.239105225
1267.25170898	408.580535889
1267.65063477	422.63671875
1268.04943848	421.676300049
1268.44836426	425.028442383
1268.84716797	437.791717529
1269.24609375	438.377868652
1269.64501953	438.736053467
1270.04382324	410.111083984
1270.44274902	427.149353027
1270.8416748	432.225128174
1271.24047852	450.193878174
1271.6394043	443.401763916
1272.03833008	428.84979248
1272.43713379	428.881103516
1272.83605957	431.65512085
1273.23498535	419.51739502
1273.63378906	416.151672363
1274.03271484	412.332122803
1274.43164063	428.106719971
1274.83044434	424.702606201
1275.22937012	424.063781738
1275.6282959	429.47845459
1276.02709961	429.131286621
1276.42602539	431.651123047
1276.82495117	443.213439941
1277.22375488	421.360595703
1277.62268066	425.23815918
1278.02148438	432.959838867
1278.42041016	440.217559814
1278.81933594	420.822967529
1279.21813965	409.512481689
1279.61706543	415.87878418
1280.01599121	423.444335938
1280.41479492	423.08303833
1280.8137207	429.022644043
1281.21264648	449.443878174
1281.6114502	447.177215576
1282.01037598	437.569549561
1282.40930176	434.532440186
1282.80810547	404.188720703
1283.20703125	415.503723145
1283.60595703	436.627197266
1284.00476074	440.333953857
1284.40368652	440.875823975
1284.8026123	426.402587891
1285.20141602	413.046661377
1285.6003418	432.165130615
1285.99914551	424.406524658
1286.39807129	440.585083008
1286.79699707	428.806182861
1287.19580078	413.099151611
1287.59472656	410.246063232
1287.99365234	410.185333252
1288.39245605	410.275482178
1288.79138184	426.328582764
1289.19030762	414.408050537
1289.58911133	422.154144287
1289.98803711	395.230743408
1290.38696289	387.207763672
1290.7857666	396.195373535
1291.18469238	394.972229004
1291.58361816	395.33404541
1291.98242188	394.973693848
1292.38134766	375.811279297
1292.78027344	381.30267334
1293.17907715	358.376251221
1293.57800293	383.310180664
1293.97680664	374.112792969
1294.37573242	365.608795166
1294.7746582	370.809997559
1295.17346191	366.554901123
1295.5723877	354.393493652
1295.97131348	352.523010254
1296.37011719	359.390899658
1296.76904297	358.863830566
1297.16796875	356.432952881
1297.56677246	324.692260742
1297.96569824	317.774017334
1298.36462402	339.405456543
1298.76342773	333.719238281
1299.16235352	331.241363525
1299.5612793	347.905212402
1299.96008301	356.117370605
1300.35900879	338.713134766
1300.75793457	320.55758667
1301.15673828	321.369415283
1301.55566406	313.923614502
1301.95446777	344.682373047
1302.35339355	323.034332275
1302.75231934	323.556732178
1303.15112305	325.893432617
1303.55004883	322.150848389
1303.94897461	325.75994873
1304.34777832	330.588378906
1304.7467041	349.829864502
1305.14562988	330.220855713
1305.54443359	341.403594971
1305.94335938	324.588348389
1306.34228516	349.130187988
1306.74108887	331.58493042
1307.14001465	304.592376709
1307.53894043	296.66204834
1307.93774414	301.258483887
1308.33666992	316.198547363
1308.7355957	331.461547852
1309.13439941	341.314819336
1309.5333252	317.829925537
1309.93212891	323.985229492
1310.33105469	332.274505615
1310.72998047	342.997039795
1311.12878418	348.149353027
1311.52770996	340.468811035
1311.92663574	332.192840576
1312.32543945	340.767456055
1312.72436523	350.736724854
1313.12329102	335.760375977
1313.52209473	336.534454346
1313.92102051	342.463500977
1314.31994629	341.41418457
1314.71875	339.356018066
1315.11767578	343.564422607
1315.51660156	341.285858154
1315.91540527	337.298919678
1316.31433105	350.872711182
1316.71325684	365.554168701
1317.11206055	359.645874023
1317.51098633	327.217224121
1317.90991211	360.94241333
1318.30871582	373.458587646
1318.7076416	389.679168701
1319.10644531	384.605743408
1319.50537109	373.42767334
1319.90429688	364.09197998
1320.30310059	350.830871582
1320.70202637	355.087371826
1321.10095215	374.787231445
1321.49975586	374.241119385
1321.89868164	351.378753662
1322.29760742	354.212188721
1322.69641113	361.6199646
1323.09533691	370.436340332
1323.4942627	364.192047119
1323.89306641	360.453948975
1324.29199219	370.665374756
1324.69091797	363.362884521
1325.08972168	341.096252441
1325.48864746	350.364562988
1325.88757324	372.781829834
1326.28637695	373.389221191
1326.68530273	362.336395264
1327.08410645	370.362640381
1327.48303223	372.495727539
1327.88195801	359.324157715
1328.28076172	358.037536621
1328.6796875	379.837890625
1329.07861328	385.734222412
1329.47741699	378.981292725
1329.87634277	366.344909668
1330.27526855	379.615600586
1330.67407227	363.033508301
1331.07299805	377.590362549
1331.47192383	377.889892578
1331.87072754	369.910186768
1332.26965332	370.922973633
1332.6685791	377.768554688
1333.06738281	382.938903809
1333.46630859	365.299346924
1333.86523438	373.69644165
1334.26403809	383.9402771
1334.66296387	402.551818848
1335.06176758	390.109375
1335.46069336	380.60546875
1335.85961914	379.411376953
1336.25842285	386.658752441
1336.65734863	397.199035645
1337.05627441	396.916931152
1337.45507813	385.450561523
1337.85400391	387.020385742
1338.25292969	385.537322998
1338.6517334	388.156066895
1339.05065918	393.348297119
1339.44958496	409.65322876
1339.84838867	395.849456787
1340.24731445	398.505584717
1340.64624023	416.027160645
1341.04504395	410.56652832
1341.44396973	400.82711792
1341.84289551	405.596984863
1342.24169922	420.963745117
1342.640625	370.212493896
1343.03942871	404.909790039
1343.43835449	394.899627686
1343.83728027	407.350006104
1344.23608398	423.281188965
1344.63500977	430.938842773
1345.03393555	429.18270874
1345.43273926	420.080169678
1345.83166504	423.556549072
1346.23059082	436.085998535
1346.62939453	413.249084473
1347.02832031	429.396575928
1347.42724609	412.362915039
1347.8260498	424.117767334
1348.22497559	431.442230225
1348.62390137	448.067962646
1349.02270508	452.383117676
1349.42163086	426.837799072
1349.82055664	416.508453369
1350.21936035	450.610290527
1350.61828613	417.996856689
1351.01721191	420.546356201
1351.41601563	433.760864258
1351.81494141	435.933746338
1352.21374512	439.992340088
1352.6126709	428.531555176
1353.01159668	428.888763428
1353.41040039	419.982971191
1353.80932617	407.968811035
1354.20825195	427.428497314
1354.60705566	410.078704834
1355.00598145	395.595611572
1355.40490723	421.735351563
1355.80371094	439.704956055
1356.20263672	425.598907471
1356.6015625	435.65512085
1357.00036621	455.331939697
1357.39929199	460.533966064
1357.79821777	451.794342041
1358.19702148	445.036071777
1358.59594727	449.0284729
1358.99487305	455.662200928
1359.39367676	444.019622803
1359.79260254	446.271972656
1360.19140625	421.408050537
1360.59033203	407.542572021
1360.98925781	441.802307129
1361.38806152	445.607025146
1361.7869873	439.890777588
1362.18591309	440.07699585
1362.5847168	440.985290527
1362.98364258	446.18927002
1363.38256836	426.977844238
1363.78137207	424.626190186
1364.18029785	413.645935059
1364.57922363	429.540374756
1364.97802734	429.015594482
1365.37695313	421.722259521
1365.77587891	430.043426514
1366.17468262	431.192504883
1366.5736084	431.074768066
1366.97253418	436.701049805
1367.37133789	435.523742676
1367.77026367	445.840179443
1368.16906738	430.995605469
1368.56799316	418.748962402
1368.96691895	440.209960938
1369.36572266	440.658172607
1369.76464844	419.702606201
1370.16357422	421.499694824
1370.56237793	423.101654053
1370.96130371	415.869262695
1371.36022949	416.274200439
1371.7590332	415.91293335
1372.15795898	397.322814941
1372.55688477	414.646362305
1372.95568848	395.939910889
1373.35461426	389.856903076
1373.75354004	379.898376465
1374.15234375	392.428894043
1374.55126953	382.496826172
1374.95019531	372.331420898
1375.34899902	379.467834473
1375.7479248	378.020507813
1376.14672852	360.036590576
1376.5456543	362.013549805
1376.94458008	358.206634521
1377.34338379	360.900848389
1377.74230957	362.864257813
1378.14123535	345.3956604
1378.54003906	325.599304199
1378.93896484	321.716796875
1379.33789063	319.604492188
1379.73669434	319.481262207
1380.13562012	315.867095947
1380.5345459	308.945129395
1380.93334961	306.438842773
1381.33227539	286.144897461
1381.73120117	293.190368652
1382.13000488	291.167480469
1382.52893066	293.17199707
1382.92785645	280.237365723
1383.32666016	265.146636963
1383.72558594	263.746368408
1384.12451172	256.098358154
1384.52331543	251.596389771
1384.92224121	247.536209106
1385.32104492	227.027679443
1385.7199707	223.808364868
1386.11889648	234.312759399
1386.5177002	194.541534424
1386.91662598	224.530471802
1387.31555176	216.861526489
1387.71435547	223.582489014
1388.11328125	222.692749023
1388.51220703	217.656982422
1388.91101074	209.398925781
1389.30993652	215.457305908
1389.7088623	221.545059204
1390.10766602	195.810317993
1390.5065918	203.866241455
1390.90551758	191.086791992
1391.30432129	207.307235718
1391.70324707	195.35874939
1392.10217285	196.406188965
1392.50097656	186.443878174
1392.89990234	172.693008423
1393.29870605	171.924072266
1393.69763184	165.120605469
1394.09655762	155.814422607
1394.49536133	171.466598511
1394.89428711	190.723419189
1395.29321289	176.248748779
1395.6920166	159.074966431
1396.09094238	155.403656006
1396.48986816	151.604248047
1396.88867188	154.318740845
1397.28759766	147.807556152
1397.68652344	135.490158081
1398.08532715	132.999542236
1398.48425293	137.224761963
1398.88317871	139.46836853
1399.28198242	140.469039917
1399.6809082	135.860610962
1400.07983398	124.474655151
1400.4786377	111.204040527
1400.87756348	116.145370483
1401.27636719	115.261360168
1401.67529297	112.92791748
1402.07421875	91.3063201904
1402.47302246	86.2153549194
1402.87194824	91.3485336304
1403.27087402	97.2489852905
1403.66967773	106.920654297
1404.06860352	104.397521973
1404.4675293	76.0493850708
1404.86633301	72.8649215698
1405.26525879	105.01714325
1405.66418457	112.306510925
1406.06298828	99.7734680176
1406.46191406	85.8449401855
1406.86083984	93.2505722046
1407.25964355	84.7988891602
1407.65856934	78.8563766479
1408.05749512	63.1081314087
1408.45629883	39.6762733459
1408.85522461	63.9770927429
1409.25402832	95.313293457
1409.6529541	61.3182029724
1410.05187988	68.3400115967
1410.45068359	70.139755249
1410.84960938	37.7152671814
1411.24853516	53.6223716736
1411.64733887	59.3910255432
1412.04626465	60.3650131226
1412.44519043	52.9215698242
1412.84399414	55.6350784302
1413.24291992	64.930267334
1413.6418457	55.7013320923
1414.04064941	65.5703887939
1414.4395752	39.5723953247
1414.83850098	28.4489574432
1415.23730469	41.3196296692
1415.63623047	47.2030029297
1416.03515625	39.4083251953
1416.43395996	47.498134613
1416.83288574	51.8960571289
1417.23181152	52.0611152649
1417.63061523	42.6782836914
1418.02954102	25.4758815765
1418.42834473	23.7097187042
1418.82727051	34.0376777649
1419.22619629	18.6304512024
1419.625	39.8424491882
1420.02392578	10.6043748856
1420.42285156	36.3819694519
1420.82165527	32.5414810181
1421.22058105	21.4907913208
1421.61950684	20.0092334747
1422.01831055	19.1627635956
1422.41723633	27.7706432343
1422.81616211	37.8132553101
1423.21496582	27.3970775604
1423.6138916	14.7018508911
1424.01281738	16.3853244781
1424.41162109	7.12807607651
1424.81054688	19.8072299957
1425.20947266	3.89804029465
1425.60827637	29.7137775421
1426.00720215	9.15793037415
1426.40600586	5.61521673203
1426.80493164	3.3657143116
1427.20385742	11.0718126297
1427.60266113	16.1152591705
1428.00158691	10.961438179
1428.4005127	21.2294025421
1428.79931641	8.4006319046
1429.19824219	6.87385940552
1429.59716797	13.3712873459
1429.99597168	-16.2170352936
1430.39489746	15.8154878616
1430.79382324	16.6051197052
1431.19262695	9.64835453033
1431.59155273	20.4357242584
1431.99047852	13.4986333847
1432.38928223	1.74605226517
1432.78820801	8.49590587616
1433.18713379	18.2407798767
1433.5859375	25.3343448639
1433.98486328	26.8967761993
1434.38366699	46.8719825745
1434.78259277	26.6067008972
1435.18151855	19.6126842499
1435.58032227	21.1557102203
1435.97924805	20.6624698639
1436.37817383	19.8475971222
1436.77697754	13.3074359894
1437.17590332	19.07878685
1437.5748291	16.7640972137
1437.97363281	11.9001436234
1438.37255859	34.2179412842
1438.77148438	26.1791877747
1439.17028809	25.4210014343
1439.56921387	22.2375087738
1439.96813965	9.90498447418
1440.36694336	31.8826885223
1440.76586914	38.0938987732
1441.16479492	19.3716526031
1441.56359863	21.3131465912
1441.96252441	17.106918335
1442.36132813	13.7570590973
1442.76025391	21.6758594513
1443.15917969	21.143743515
1443.5579834	14.7272691727
1443.95690918	27.5619983673
1444.35583496	23.5446872711
1444.75463867	9.61139965057
1445.15356445	22.5132980347
1445.55249023	7.60478162766
1445.95129395	24.6681022644
1446.35021973	34.7058906555
1446.74914551	15.7953224182
1447.14794922	17.571434021
1447.546875	32.9338264465
1447.94580078	26.2400760651
1448.34460449	23.0960388184
1448.74353027	43.3695793152
1449.14245605	18.3938579559
1449.54125977	25.9889678955
1449.94018555	3.76496243477
1450.33911133	7.80621767044
1450.73791504	21.1584129333
1451.13684082	10.3648328781
1451.53564453	5.17857789993
1451.93457031	14.6502561569
1452.33349609	12.2795267105
1452.7322998	2.83106303215
1453.13122559	6.96814346313
1453.53015137	13.1186485291
1453.92895508	8.65064620972
1454.32788086	29.5933818817
1454.72680664	31.71616745
1455.12561035	53.3266448975
1455.52453613	48.7128448486
1455.92346191	67.500289917
1456.32226563	78.7921447754
1456.72119141	89.2068939209
1457.12011719	88.844291687
1457.5189209	103.585823059
1457.91784668	122.445129395
1458.31677246	140.634506226
1458.71557617	166.305450439
1459.11450195	158.248352051
1459.51330566	174.546478271
1459.91223145	187.371429443
1460.31115723	176.037796021
1460.70996094	173.747879028
1461.10888672	178.346710205
1461.5078125	174.207489014
1461.90661621	161.685836792
1462.30554199	157.835418701
1462.70446777	164.466659546
1463.10327148	176.144668579
1463.50219727	167.4140625
1463.90112305	153.088226318
1464.29992676	159.617858887
1464.69885254	172.212158203
1465.09777832	176.334625244
1465.49658203	148.051223755
1465.89550781	164.537902832
1466.29443359	171.801055908
1466.6932373	154.758804321
1467.09216309	141.683532715
1467.4909668	144.176864624
1467.88989258	142.353866577
1468.28881836	132.298187256
1468.68762207	132.514465332
1469.08654785	148.070297241
1469.48547363	152.907852173
1469.88427734	134.406890869
1470.28320313	138.805541992
1470.68212891	139.481140137
1471.08093262	127.61302948
1471.4798584	128.676879883
1471.87878418	127.071144104
1472.27758789	133.510437012
1472.67651367	128.309661865
1473.07543945	131.457260132
1473.47424316	152.417327881
1473.87316895	156.01651001
1474.27209473	143.753845215
1474.67089844	121.260810852
1475.06982422	135.665542603
1475.46862793	131.275344849
1475.86755371	135.256561279
1476.26647949	127.234558105
1476.6652832	134.583877563
1477.06420898	136.261138916
1477.46313477	128.16015625
1477.86193848	123.86971283
1478.26086426	121.191513062
1478.65979004	112.606163025
1479.05859375	117.783363342
1479.45751953	128.348693848
1479.85644531	125.430206299
1480.25524902	116.592391968
1480.6541748	112.049186707
1481.05310059	113.32674408
1481.4519043	113.276626587
1481.85083008	125.694229126
1482.24975586	131.839691162
1482.64855957	128.227310181
1483.04748535	121.350326538
1483.44641113	109.973304749
1483.84521484	129.300231934
1484.24414063	141.474380493
1484.64294434	115.290092468
1485.04187012	110.927024841
1485.4407959	128.585388184
1485.83959961	129.086868286
1486.23852539	116.495864868
1486.63745117	114.430809021
1487.03625488	123.807975769
1487.43518066	125.038337708
1487.83410645	117.751197815
1488.23291016	125.81716156
1488.63183594	142.912475586
1489.03076172	131.558380127
1489.42956543	133.467437744
1489.82849121	130.227371216
1490.22741699	106.139823914
1490.6262207	120.800163269
1491.02514648	115.134010315
1491.42407227	110.708641052
1491.82287598	116.101577759
1492.22180176	113.623352051
1492.62060547	111.356620789
1493.01953125	129.133880615
1493.41845703	138.424865723
1493.81726074	130.687484741
1494.21618652	136.827697754
1494.6151123	128.279022217
1495.01391602	143.090133667
1495.4128418	130.068664551
1495.81176758	111.853630066
1496.21057129	124.945671082
1496.60949707	131.798126221
1497.00842285	122.415649414
1497.40722656	116.168731689
1497.80615234	111.906105042
1498.20507813	118.707496643
1498.60388184	146.702301025
1499.00280762	131.799194336
1499.4017334	135.007720947
1499.80053711	119.504127502
1500.19946289	114.917076111
1500.5982666	110.696662903
1500.99719238	114.395965576
1501.39611816	120.450042725
1501.79492188	114.626480103
1502.19384766	103.098739624
1502.59277344	112.61302948
1502.99157715	140.891036987
1503.39050293	135.042129517
1503.78942871	123.334609985
1504.18823242	86.3294143677
1504.5871582	124.128318787
1504.98608398	109.715965271
1505.3848877	113.697944641
1505.78381348	125.624893188
1506.18273926	128.504272461
1506.58154297	125.74306488
1506.98046875	125.198074341
1507.37939453	129.71647644
1507.77819824	130.692672729
1508.17712402	117.722244263
1508.57592773	135.139541626
1508.97485352	135.878158569
1509.3737793	131.667098999
1509.77258301	134.058380127
1510.17150879	133.339187622
1510.57043457	135.790084839
1510.96923828	119.685836792
1511.36816406	115.429138184
1511.76708984	129.920516968
1512.16589355	139.527648926
1512.56481934	141.27456665
1512.96374512	146.805923462
1513.36254883	140.979293823
1513.76147461	144.398391724
1514.16040039	131.345352173
1514.5592041	114.975082397
1514.95812988	105.201133728
1515.35705566	127.012046814
1515.75585938	123.255233765
1516.15478516	128.344009399
1516.55358887	130.149978638
1516.95251465	131.931533813
1517.35144043	145.669418335
1517.75024414	142.385467529
1518.14916992	114.837608337
1518.5480957	118.05770874
1518.94689941	118.336540222
1519.3458252	135.363922119
1519.74475098	137.264587402
1520.14355469	149.080200195
1520.54248047	150.083694458
1520.94140625	137.522232056
1521.34020996	126.811141968
1521.73913574	125.991287231
1522.13806152	131.959655762
1522.53686523	142.521286011
1522.93579102	157.007232666
1523.3347168	165.094985962
1523.73352051	156.083892822
1524.13244629	140.018585205
1524.53137207	141.693634033
1524.93017578	131.80607605
1525.32910156	143.371871948
1525.72790527	154.054626465
1526.12683105	155.259841919
1526.52575684	145.105789185
1526.92456055	144.565155029
1527.32348633	149.05758667
1527.72241211	141.102264404
1528.12121582	139.553924561
1528.5201416	161.312347412
1528.91906738	153.415847778
1529.31787109	149.671081543
1529.71679688	177.348434448
1530.11572266	129.825332642
1530.51452637	143.213119507
1530.91345215	155.368591309
1531.31237793	156.194335938
1531.71118164	155.298156738
1532.11010742	140.224472046
1532.5090332	134.76600647
1532.90783691	148.905792236
1533.3067627	150.246627808
1533.70556641	144.605010986
1534.10449219	136.820571899
1534.50341797	150.626327515
1534.90222168	159.709030151
1535.30114746	120.605079651
1535.70007324	120.089370728
1536.09887695	114.255401611
1536.49780273	130.464752197
1536.89672852	153.18006897
1537.29553223	157.482635498
1537.69445801	152.365386963
1538.09338379	141.21270752
1538.4921875	132.745803833
1538.89111328	151.665222168
1539.29003906	145.186676025
1539.68884277	156.594085693
1540.08776855	149.276870728
1540.48669434	140.131851196
1540.88549805	130.724975586
1541.28442383	126.911582947
1541.68322754	135.875732422
1542.08215332	143.555084229
1542.4810791	150.830093384
1542.87988281	155.321014404
1543.27880859	152.665176392
1543.67773438	140.419219971
1544.07653809	127.350967407
1544.47546387	135.420501709
1544.87438965	136.75769043
1545.27319336	148.283447266
1545.67211914	145.849197388
1546.07104492	150.14112854
1546.46984863	155.12159729
1546.86877441	142.465438843
1547.2677002	149.042648315
1547.66650391	163.569396973
1548.06542969	150.706085205
1548.46435547	143.792434692
1548.86315918	158.586883545
1549.26208496	146.252990723
1549.66088867	121.170265198
1550.05981445	154.334823608
1550.45874023	159.298034668
1550.85754395	159.71005249
1551.25646973	143.429397583
1551.65539551	159.934463501
1552.05419922	157.150894165
1552.453125	160.350326538
1552.85205078	169.167251587
1553.25085449	171.248535156
1553.64978027	170.158859253
1554.04870605	175.603805542
1554.44750977	178.988143921
1554.84643555	180.617675781
1555.24536133	195.557830811
1555.64416504	172.432357788
1556.04309082	178.785232544
1556.4420166	199.629394531
1556.84082031	201.043426514
1557.23974609	202.078384399
1557.63867188	205.23034668
1558.03747559	193.878448486
1558.43640137	217.226333618
1558.83520508	210.781311035
1559.23413086	206.256881714
1559.63305664	223.565261841
1560.03186035	219.362716675
1560.43078613	211.688064575
1560.82971191	232.867965698
1561.22851563	235.921203613
1561.62744141	234.245635986
1562.02636719	252.976837158
1562.4251709	213.561248779
1562.82409668	256.156463623
1563.22302246	241.343032837
1563.62182617	276.404510498
1564.02075195	290.860473633
1564.41967773	279.008270264
1564.81848145	265.206481934
1565.21740723	263.375854492
1565.61633301	271.377166748
1566.01513672	279.563110352
1566.4140625	285.703796387
1566.81286621	271.160919189
1567.21179199	300.207458496
1567.61071777	311.386383057
1568.00952148	316.509399414
1568.40844727	307.522766113
1568.80737305	322.961547852
1569.20617676	337.036621094
1569.60510254	344.8956604
1570.00402832	341.369354248
1570.40283203	346.11618042
1570.80175781	356.819213867
1571.20068359	354.068664551
1571.5994873	348.876953125
1571.99841309	364.851470947
1572.39733887	386.989074707
1572.79614258	378.012451172
1573.19506836	366.509399414
1573.59399414	364.122924805
1573.99279785	409.588684082
1574.39172363	432.46887207
1574.79052734	416.571014404
1575.18945313	425.294677734
1575.58837891	435.039459229
1575.98718262	442.870697021
1576.3861084	453.547546387
1576.78503418	465.020202637
1577.18383789	468.726501465
1577.58276367	467.99508667
1577.98168945	490.960845947
1578.38049316	491.213623047
1578.77941895	524.729003906
1579.17834473	531.750610352
1579.57714844	521.330688477
1579.97607422	567.562011719
1580.375	560.031433105
1580.77380371	581.417236328
1581.17272949	582.280273438
1581.57165527	568.077758789
1581.97045898	578.983581543
1582.36938477	602.891723633
1582.76818848	619.857421875
1583.16711426	634.253967285
1583.56604004	639.675842285
1583.96484375	646.936035156
1584.36376953	632.212463379
1584.76269531	638.302612305
1585.16149902	658.514160156
1585.5604248	675.586975098
1585.95935059	699.31829834
1586.3581543	691.325561523
1586.75708008	700.181518555
1587.15600586	683.274169922
1587.55480957	704.909606934
1587.95373535	713.732849121
1588.35266113	719.627258301
1588.75146484	741.94329834
1589.15039063	728.662414551
1589.54931641	744.35345459
1589.94812012	775.51965332
1590.3470459	760.35534668
1590.74597168	781.345214844
1591.14477539	797.380432129
1591.54370117	810.84173584
1591.94250488	822.965820313
1592.34143066	841.940551758
1592.74035645	854.471496582
1593.13916016	863.893554688
1593.53808594	872.070251465
1593.93701172	871.82043457
1594.33581543	885.575927734
1594.73474121	900.406921387
1595.13366699	885.356750488
1595.5324707	893.924987793
1595.93139648	938.046386719
1596.33032227	962.108764648
1596.72912598	956.541687012
1597.12805176	966.797607422
1597.52697754	992.79473877
1597.92578125	1008.78863525
1598.32470703	1033.29394531
1598.72363281	1021.83892822
1599.12243652	1026.44824219
1599.5213623	1053.73181152
1599.92016602	1093.88879395
1600.3190918	1104.61401367
1600.71801758	1092.22595215
1601.11682129	1108.35119629
1601.51574707	1131.58178711
1601.91467285	1133.24121094
1602.31347656	1149.08178711
1602.71240234	1146.44897461
1603.11132813	1153.5546875
1603.51013184	1129.43859863
1603.90905762	1124.94897461
1604.3079834	1121.18908691
1604.70678711	1147.1697998
1605.10571289	1141.39355469
1605.50463867	1127.59985352
1605.90344238	1105.01281738
1606.30236816	1096.24060059
1606.70129395	1100.48803711
1607.10009766	1084.76428223
1607.49902344	1059.15881348
1607.89782715	1038.78112793
1608.29675293	1003.44567871
1608.69567871	1023.03497314
1609.09448242	1017.00878906
1609.4934082	989.699523926
1609.89233398	967.669311523
1610.2911377	943.196655273
1610.69006348	941.838012695
1611.08898926	919.945373535
1611.48779297	917.303833008
1611.88671875	909.634765625
1612.28564453	892.824707031
1612.68444824	876.742370605
1613.08337402	869.053344727
1613.4822998	854.164916992
1613.88110352	825.527526855
1614.2800293	832.057556152
1614.67895508	823.44329834
1615.07775879	805.800842285
1615.47668457	784.666381836
1615.87548828	774.991271973
1616.27441406	773.434570313
1616.67333984	743.208557129
1617.07214355	733.513000488
1617.47106934	742.420654297
1617.86999512	725.021240234
1618.26879883	692.967163086
1618.66772461	679.91027832
1619.06665039	670.996032715
1619.4654541	649.729736328
1619.86437988	631.480041504
1620.26330566	620.516296387
1620.66210938	611.198913574
1621.06103516	608.482910156
1621.45996094	595.018737793
1621.85876465	565.053894043
1622.25769043	548.449707031
1622.65661621	551.385742188
1623.05541992	501.645019531
1623.4543457	479.549102783
1623.85327148	481.803100586
1624.2520752	471.336151123
1624.65100098	463.470611572
1625.04980469	441.53112793
1625.44873047	416.821929932
1625.84765625	418.046356201
1626.24645996	417.518859863
1626.64538574	387.457977295
1627.04431152	372.079772949
1627.44311523	373.750762939
1627.84204102	346.527038574
1628.2409668	353.839630127
1628.63977051	324.014282227
1629.03869629	336.418243408
1629.43762207	306.381195068
1629.83642578	294.455627441
1630.23535156	299.017059326
1630.63427734	311.21975708
1631.03308105	288.668182373
1631.43200684	282.198577881
1631.83093262	280.772338867
1632.22973633	269.861358643
1632.62866211	260.217041016
1633.02746582	256.792816162
1633.4263916	259.701049805
1633.82531738	246.758346558
1634.22412109	246.785018921
1634.62304688	229.299285889
1635.02197266	240.679168701
1635.42077637	218.677597046
1635.81970215	219.929367065
1636.21862793	226.561889648
1636.61743164	210.278762817
1637.01635742	220.451858521
1637.4152832	202.6746521
1637.81408691	195.067367554
1638.2130127	193.977935791
1638.61193848	198.795516968
1639.01074219	195.815841675
1639.40966797	187.522125244
1639.80859375	188.764801025
1640.20739746	183.038589478
1640.60632324	181.676422119
1641.00512695	171.136764526
1641.40405273	176.214202881
1641.80297852	166.480010986
1642.20178223	140.6743927
1642.60070801	163.130874634
1642.99963379	167.036239624
1643.3984375	148.059127808
1643.79736328	156.096450806
1644.19628906	140.84777832
1644.59509277	148.340530396
1644.99401855	153.607727051
1645.39294434	150.753219604
1645.79174805	149.841690063
1646.19067383	144.515625
1646.58959961	135.404647827
1646.98840332	127.4634552
1647.3873291	119.236633301
1647.78625488	118.920082092
1648.18505859	127.546508789
1648.58398438	118.821502686
1648.98278809	128.573410034
1649.38171387	93.8784179688
1649.78063965	108.636795044
1650.17944336	136.997314453
1650.57836914	120.851753235
1650.97729492	114.484367371
1651.37609863	104.2579422
1651.77502441	101.184608459
1652.1739502	92.4691696167
1652.57275391	96.7152404785
1652.97167969	106.446311951
1653.37060547	96.669303894
1653.76940918	82.7535934448
1654.16833496	78.3057785034
1654.56726074	89.0553359985
1654.96606445	97.0450820923
1655.36499023	89.0326385498
1655.76391602	96.0842590332
1656.16271973	94.2344741821
1656.56164551	107.844520569
1656.96057129	84.7996444702
1657.359375	99.6330108643
1657.75830078	99.5935745239
1658.15710449	84.2367095947
1658.55603027	70.7445831299
1658.95495605	68.8913497925
1659.35375977	76.3339614868
1659.75268555	66.3223419189
1660.15161133	66.0204162598
1660.55041504	85.9740447998
1660.94934082	81.9872360229
1661.3482666	80.075592041
1661.74707031	95.8909378052
1662.14599609	80.5844497681
1662.54492188	70.2279968262
1662.94372559	48.7806663513
1663.34265137	67.1177444458
1663.74157715	64.6464385986
1664.14038086	63.7817573547
1664.53930664	60.8704299927
1664.93823242	70.8321075439
1665.33703613	55.7173080444
1665.73596191	58.4546585083
1666.13476563	63.0177497864
1666.53369141	66.8187332153
1666.93261719	65.4722137451
1667.3314209	69.3562088013
1667.73034668	74.9768829346
1668.12927246	59.7953834534
1668.52807617	49.7688407898
1668.92700195	69.6845321655
1669.32592773	78.1557159424
1669.72473145	72.931388855
1670.12365723	67.3061599731
1670.52258301	60.019493103
1670.92138672	62.2812156677
1671.3203125	72.2438354492
1671.71923828	57.5865211487
1672.11804199	43.0385055542
1672.51696777	56.0230484009
1672.91589355	51.5158348083
1673.31469727	36.5378341675
1673.71362305	50.5688323975
1674.11242676	73.2787017822
1674.51135254	57.4411659241
1674.91027832	35.3568611145
1675.30908203	37.3626861572
1675.70800781	43.8276939392
1676.10693359	58.581577301
1676.5057373	55.7311248779
1676.90466309	55.6059684753
1677.30358887	59.1703186035
1677.70239258	54.5559921265
1678.10131836	47.7611961365
1678.50024414	41.5111274719
1678.89904785	40.7459526062
1679.29797363	43.2462310791
1679.69689941	45.3985328674
1680.09570313	42.3773994446
1680.49462891	37.7432975769
1680.89355469	32.1219406128
1681.2923584	37.8542404175
1681.69128418	51.8173217773
1682.09008789	46.4282493591
1682.48901367	37.8489341736
1682.88793945	40.8919754028
1683.28674316	36.8813247681
1683.68566895	35.639289856
1684.08459473	29.6308174133
1684.48339844	2.12711787224
1684.88232422	23.8736019135
1685.28125	24.3442420959
1685.68005371	45.1784210205
1686.07897949	22.5165634155
1686.47790527	17.8125038147
1686.87670898	19.1556930542
1687.27563477	18.5106582642
1687.67456055	30.234670639
1688.07336426	23.5697746277
1688.47229004	20.9828128815
1688.87121582	30.3447303772
1689.27001953	35.5674934387
1689.66894531	37.1938667297
1690.06787109	38.666217804
1690.4666748	39.3812446594
1690.86560059	38.6352577209
1691.2644043	33.6408576965
1691.66333008	25.2684497833
1692.06225586	17.4528274536
1692.46105957	21.8106632233
1692.85998535	37.9737167358
1693.25891113	21.1808586121
1693.65771484	47.0276412964
1694.05664063	13.7967042923
1694.45556641	35.6075325012
1694.85437012	30.7812652588
1695.2532959	23.0265693665
1695.65222168	31.5973262787
1696.05102539	16.7754936218
1696.44995117	21.4651699066
1696.84887695	1.34663021564
1697.24768066	14.3445301056
1697.64660645	39.7401695251
1698.04553223	43.8046379089
1698.44433594	33.8259963989
1698.84326172	21.5655269623
1699.24206543	22.938583374
1699.64099121	28.045797348
1700.03991699	19.9712524414
1700.4387207	24.4449043274
1700.83764648	35.4156494141
1701.23657227	13.6338348389
1701.63537598	34.5264320374
1702.03430176	11.5501565933
1702.43322754	22.2079124451
1702.83203125	42.782875061
1703.23095703	30.9090080261
1703.62988281	19.9178237915
1704.02868652	28.020362854
1704.4276123	22.735710144
1704.82653809	20.8963623047
1705.2253418	33.3533706665
1705.62426758	30.7997703552
1706.02319336	25.0465755463
1706.42199707	21.8969841003
1706.82092285	15.652677536
1707.21972656	19.7045993805
1707.61865234	19.6310424805
1708.01757813	6.27768564224
1708.41638184	19.1405982971
1708.81530762	13.7599868774
1709.2142334	7.19295740128
1709.61303711	21.0987854004
1710.01196289	24.4772758484
1710.41088867	25.7794494629
1710.80969238	-4.4876332283
1711.20861816	22.0775604248
1711.60754395	22.6741027832
1712.00634766	0.500578582287
1712.40527344	-1.32504618168
1712.80419922	19.3259887695
1713.20300293	21.6832714081
1713.60192871	8.54640960693
1714.00085449	6.36911439896
1714.3996582	1.01964712143
1714.79858398	3.71656036377
1715.1973877	20.2992839813
1715.59631348	17.9072666168
1715.99523926	6.95759963989
1716.39404297	12.9641742706
1716.79296875	9.82718372345
1717.19189453	22.0147418976
1717.59069824	31.3964557648
1717.98962402	26.5329151154
1718.3885498	1.69155299664
1718.78735352	2.31057786942
1719.1862793	10.2849330902
1719.58520508	7.76437425613
1719.98400879	-1.29433584213
1720.38293457	11.9518671036
1720.78186035	13.9190950394
1721.18066406	26.3209476471
1721.57958984	14.2401123047
1721.97851563	5.65996360779
1722.37731934	12.3013010025
1722.77624512	3.94713139534
1723.17504883	6.65123844147
1723.57397461	13.5640592575
1723.97290039	6.71096086502
1724.3717041	18.0654277802
1724.77062988	29.2466487885
1725.16955566	6.48128318787
1725.56835938	1.54249954224
1725.96728516	9.39775180817
1726.36621094	26.8399829865
1726.76501465	10.8169250488
1727.16394043	-1.04222750664
1727.56286621	7.50615358353
1727.96166992	12.4588708878
1728.3605957	7.17180490494
1728.75952148	17.6399269104
1729.1583252	9.40593528748
1729.55725098	8.23086452484
1729.95617676	15.282535553
1730.35498047	8.0345582962
1730.75390625	5.49295854568
1731.15283203	14.7530498505
1731.55163574	11.0005989075
1731.95056152	-0.417302668095
1732.34936523	4.1246638298
1732.74829102	9.03840923309
1733.1472168	3.75213170052
1733.54602051	-0.0093388389796
1733.94494629	1.11964344978
1734.34387207	13.1854410172
1734.74267578	30.8573417664
1735.14160156	26.3592681885
1735.54052734	15.0005216599
1735.93933105	35.155834198
1736.33825684	18.6032066345
1736.73718262	9.2875585556
1737.13598633	-8.77221107483
1737.53491211	2.44432854652
1737.93383789	17.8946723938
1738.3326416	25.8748168945
1738.73156738	-2.91963505745
1739.13049316	14.2880249023
1739.52929688	15.8182086945
1739.92822266	11.2958374023
1740.32702637	21.9945468903
1740.72595215	24.5812530518
1741.12487793	16.1433334351
1741.52368164	25.5761508942
1741.92260742	33.2812385559
1742.3215332	24.2751731873
1742.72033691	14.0390119553
1743.1192627	13.1001434326
1743.51818848	15.3560037613
1743.91699219	12.5322780609
1744.31591797	12.8213939667
1744.71484375	11.272154808
1745.11364746	19.5722827911
1745.51257324	16.4271430969
1745.91149902	28.1955986023
1746.31030273	14.1745033264
1746.70922852	16.5280838013
1747.1081543	25.4749450684
1747.50695801	13.8663816452
1747.90588379	26.595993042
1748.3046875	23.2612686157
1748.70361328	1.15228831768
1749.10253906	10.0932502747
1749.50134277	18.6512699127
1749.90026855	26.7157936096
1750.29919434	17.5361881256
1750.69799805	16.3421669006
1751.09692383	8.94944953918
1751.49584961	2.04892754555
1751.89465332	11.5443887711
1752.2935791	20.9268417358
1752.69250488	21.6370601654
1753.09130859	14.4706754684
1753.49023438	6.42040586472
1753.88916016	14.9204339981
1754.28796387	18.8584308624
1754.68688965	16.1112709045
1755.08581543	21.0800552368
1755.48461914	10.1514787674
1755.88354492	13.3905267715
1756.28234863	8.26138687134
1756.68127441	24.3263587952
1757.0802002	11.0999441147
1757.47900391	21.7778015137
1757.87792969	12.3189563751
1758.27685547	23.9355449677
1758.67565918	26.7485160828
1759.07458496	20.9842300415
1759.47351074	-4.91446352005
1759.87231445	-2.72969198227
1760.27124023	3.8911254406
1760.67016602	12.5105886459
1761.06896973	15.4058980942
1761.46789551	9.2656917572
1761.86682129	15.5937337875
1762.265625	23.2697620392
1762.66455078	13.8950147629
1763.06347656	13.9149045944
1763.46228027	17.3638324738
1763.86120605	1.54066753387
1764.26013184	4.73530578613
1764.65893555	11.0151081085
1765.05786133	-7.19300508499
1765.45666504	12.7118759155
1765.85559082	27.3206119537
1766.2545166	13.0981473923
1766.65332031	26.7071819305
1767.05224609	12.8163309097
1767.45117188	14.4956455231
1767.84997559	5.32078552246
1768.24890137	-2.89290046692
1768.64782715	16.6347179413
1769.04663086	32.1362838745
1769.44555664	10.0390844345
1769.84448242	10.8802070618
1770.24328613	10.2256717682
1770.64221191	5.32564020157
1771.0411377	8.13052940369
1771.43994141	29.2426147461
1771.83886719	18.6868362427
1772.23779297	4.43204545975
1772.63659668	3.65327167511
1773.03552246	-10.8789396286
1773.43432617	6.64860439301
1773.83325195	29.6844272614
1774.23217773	12.9575138092
1774.63098145	15.001168251
1775.02990723	18.9428691864
1775.42883301	10.7254686356
1775.82763672	18.4900588989
1776.2265625	22.1729564667
1776.62548828	16.0713844299
1777.02429199	22.8243598938
1777.42321777	5.37527751923
1777.82214355	20.5155010223
1778.22094727	29.8999195099
1778.61987305	27.4199237823
1779.01879883	12.4363365173
1779.41760254	23.0128574371
1779.81652832	14.567858696
1780.2154541	19.7015399933
1780.61425781	15.0401029587
1781.01318359	3.52755379677
1781.4119873	15.2618761063
1781.81091309	17.6386146545
1782.20983887	15.8369493484
1782.60864258	17.6472644806
1783.00756836	20.4470405579
1783.40649414	23.7395515442
1783.80529785	18.2884502411
1784.20422363	8.51613616943
1784.60314941	13.1196126938
1785.00195313	22.0118236542
1785.40087891	19.1641159058
1785.79980469	14.0554790497
1786.1986084	10.8072280884
1786.59753418	12.234951973
1786.99645996	19.8165359497
1787.39526367	10.1415615082
1787.79418945	2.81345653534
1788.19311523	4.66350126266
1788.59191895	28.2823753357
1788.99084473	6.28559303284
1789.38964844	17.5503139496
1789.78857422	10.9657325745
1790.1875	1.99813950062
1790.58630371	35.0652427673
1790.98522949	27.111284256
1791.38415527	19.0436019897
1791.78295898	13.8320207596
1792.18188477	6.40553236008
1792.58081055	1.88948357105
1792.97961426	13.9060497284
1793.37854004	19.6293354034
1793.77746582	7.31603622437
1794.17626953	26.0971164703
1794.57519531	18.4097442627
1794.97412109	6.40721988678
1795.3729248	2.80095243454
1795.77185059	2.34085226059
1796.17077637	13.0463113785
1796.56958008	28.1182403564
1796.96850586	26.5602092743
1797.36743164	10.935801506
[truncated: 6 more rows]
