# Supplementary material for: Deep CO2 in the end-Triassic Central Atlantic Magmatic Province
Source: Nat Commun. 2020 Apr 7;11:1670. doi: 10.1038/s41467-020-15325-6 (PMC7138847; doi:10.1038/s41467-020-15325-6)
Supplement: Supplementary file 4 — Source Data 2 [file 41467_2020_15325_MOESM4_ESM.zip › Elemental C/NEW31_S2_InclA_b_Bubble2_C.txt]

1000	3376.88745117
1000.39886475	3439.43603516
1000.79779053	3515.12231445
1001.19665527	3501.53955078
1001.59552002	3500.45288086
1001.9944458	3545.63354492
1002.39331055	3582.05639648
1002.79217529	3603.07055664
1003.19104004	3630.89282227
1003.58996582	3647.54589844
1003.98883057	3666.6105957
1004.38769531	3662.29858398
1004.78662109	3662.09814453
1005.18548584	3686.2109375
1005.58435059	3718.68188477
1005.98327637	3747.91235352
1006.38214111	3820.30224609
1006.78100586	3834.79614258
1007.17987061	3874.04248047
1007.57879639	3901.25097656
1007.97766113	3880.26708984
1008.37652588	3859.30908203
1008.77545166	3891.02709961
1009.17431641	3907.55981445
1009.57318115	3902.10986328
1009.97210693	3887.79223633
1010.37097168	3882.99829102
1010.76983643	3883.07861328
1011.16870117	3870.73071289
1011.56762695	3850.03173828
1011.9664917	3868.85009766
1012.36535645	3819.07080078
1012.76428223	3769.01245117
1013.16314697	3771.67333984
1013.56201172	3712.36743164
1013.9609375	3636.01928711
1014.35980225	3614.70703125
1014.75866699	3522.92407227
1015.15753174	3455.74536133
1015.55645752	3393.96533203
1015.95532227	3338.56054688
1016.35418701	3315.55029297
1016.75311279	3278.47021484
1017.15197754	3188.49975586
1017.55084229	3111.20214844
1017.94976807	3105.37158203
1018.34863281	3034.70458984
1018.74749756	2969.59765625
1019.1463623	2905.70556641
1019.54528809	2849.16552734
1019.94415283	2806.11767578
1020.34301758	2759.68603516
1020.74194336	2679.51782227
1021.14080811	2621.0637207
1021.53967285	2602.64331055
1021.93859863	2574.89282227
1022.33746338	2534.49072266
1022.73632813	2481.65722656
1023.13519287	2399.55737305
1023.53411865	2428.29467773
1023.9329834	2361.85766602
1024.33190918	2335.90673828
1024.73071289	2311.62084961
1025.12963867	2282.91333008
1025.52856445	2255.86254883
1025.92736816	2219.85375977
1026.32629395	2156.06884766
1026.72521973	2171.37475586
1027.12402344	2155.70776367
1027.52294922	2098.73486328
1027.921875	2069.16992188
1028.32067871	2064.23657227
1028.71960449	2016.07519531
1029.1184082	2065.67797852
1029.51733398	2013.74304199
1029.91625977	2008.91333008
1030.31506348	2000.22436523
1030.71398926	1971.75720215
1031.11291504	1936.86071777
1031.51171875	1916.25378418
1031.91064453	1905.8494873
1032.30957031	1904.62878418
1032.70837402	1869.40734863
1033.1072998	1846.04199219
1033.50622559	1829.54455566
1033.9050293	1821.18286133
1034.30395508	1820.06958008
1034.70288086	1786.05322266
1035.10168457	1801.14306641
1035.50061035	1785.55664063
1035.89953613	1760.97875977
1036.29833984	1735.9708252
1036.69726563	1725.82519531
1037.09619141	1732.04626465
1037.49499512	1721.07861328
1037.8939209	1668.25732422
1038.29272461	1703.53527832
1038.69165039	1695.20080566
1039.09057617	1683.92700195
1039.48937988	1665.32983398
1039.88830566	1638.50024414
1040.28723145	1646.18322754
1040.68603516	1630.18505859
1041.08496094	1635.17883301
1041.48388672	1621.96313477
1041.88269043	1591.87573242
1042.28161621	1558.08544922
1042.68054199	1538.10461426
1043.0793457	1537.65979004
1043.47827148	1519.91430664
1043.87719727	1491.87182617
1044.27600098	1521.23876953
1044.67492676	1530.94238281
1045.07385254	1511.90454102
1045.47265625	1474.40197754
1045.87158203	1450.44311523
1046.27038574	1518.99707031
1046.66931152	1407.97937012
1047.0682373	1454.38330078
1047.46704102	1429.37365723
1047.8659668	1404.84802246
1048.26489258	1405.69897461
1048.66369629	1402.74914551
1049.06262207	1408.11132813
1049.46154785	1411.09765625
1049.86035156	1412.61767578
1050.25927734	1377.82714844
1050.65820313	1346.54394531
1051.05700684	1332.3392334
1051.45593262	1320.13598633
1051.8548584	1290.76965332
1052.25366211	1268.09741211
1052.65258789	1295.0291748
1053.05151367	1292.43151855
1053.45031738	1290.4967041
1053.84924316	1283.71374512
1054.24804688	1274.68139648
1054.64697266	1277.1973877
1055.04589844	1272.43579102
1055.44470215	1226.00097656
1055.84362793	1244.51721191
1056.24255371	1232.50439453
1056.64135742	1212.35839844
1057.0402832	1221.82006836
1057.43920898	1242.51196289
1057.8380127	1189.33911133
1058.23693848	1148.5958252
1058.63586426	1174.35119629
1059.03466797	1151.66455078
1059.43359375	1138.00256348
1059.83251953	1152.54772949
1060.23132324	1168.91760254
1060.63024902	1152.47900391
1061.0291748	1123.59997559
1061.42797852	1133.19494629
1061.8269043	1116.03076172
1062.22570801	1083.82836914
1062.62463379	1073.65881348
1063.02355957	1091.57226563
1063.42236328	1104.85888672
1063.82128906	1078.72375488
1064.22021484	1098.6105957
1064.61901855	1071.59130859
1065.01794434	1055.77416992
1065.41687012	1041.12341309
1065.81567383	1040.84448242
1066.21459961	1041.71289063
1066.61352539	992.482055664
1067.0123291	1030.9050293
1067.41125488	1001.72546387
1067.81018066	1028.74194336
1068.20898438	1030.35070801
1068.60791016	989.44329834
1069.00683594	959.759277344
1069.40563965	985.183044434
1069.80456543	974.758117676
1070.20349121	950.243469238
1070.60229492	953.710144043
1071.0012207	919.696716309
1071.40002441	916.52532959
1071.7989502	922.390014648
1072.19787598	907.396850586
1072.59667969	937.955200195
1072.99560547	919.782897949
1073.39453125	869.679931641
1073.79333496	886.348632813
1074.19226074	899.000061035
1074.59118652	890.361877441
1074.98999023	857.621765137
1075.38891602	817.626525879
1075.7878418	875.934936523
1076.18664551	862.132507324
1076.58557129	844.29473877
1076.98449707	811.369812012
1077.38330078	817.298461914
1077.78222656	815.423583984
1078.18115234	782.081237793
1078.57995605	832.705566406
1078.97888184	867.053710938
1079.37768555	867.71081543
1079.77661133	817.342651367
1080.17553711	808.955688477
1080.57434082	802.750183105
1080.9732666	761.643920898
1081.37219238	720.353210449
1081.77099609	735.096923828
1082.16992188	821.70111084
1082.56884766	792.165710449
1082.96765137	786.01574707
1083.36657715	782.919555664
1083.76550293	776.61151123
1084.16430664	755.721130371
1084.56323242	696.034790039
1084.9621582	760.46661377
1085.36096191	773.265258789
1085.7598877	744.681030273
1086.15881348	732.997619629
1086.55761719	727.561340332
1086.95654297	726.105407715
1087.35534668	731.461486816
1087.75427246	698.347229004
1088.15319824	714.882263184
1088.55200195	702.688720703
1088.95092773	672.216247559
1089.34985352	677.691833496
1089.74865723	695.308410645
1090.14758301	671.479431152
1090.54650879	615.971618652
1090.9453125	692.593933105
1091.34423828	649.365966797
1091.74316406	636.392578125
1092.14196777	644.297424316
1092.54089355	647.83770752
1092.93981934	654.677978516
1093.33862305	655.944213867
1093.73754883	592.949951172
1094.13647461	606.288330078
1094.53527832	611.30645752
1094.9342041	615.278442383
1095.33300781	599.56829834
1095.73193359	575.839294434
1096.13085938	567.032226563
1096.52966309	561.032775879
1096.92858887	481.963592529
1097.32751465	538.727416992
1097.72631836	593.816467285
1098.12524414	560.765380859
1098.52416992	557.989196777
1098.92297363	559.439025879
1099.32189941	531.913269043
1099.7208252	537.764831543
1100.11962891	537.721252441
1100.51855469	556.529296875
1100.91748047	561.206787109
1101.31628418	510.078399658
1101.71520996	489.826416016
1102.11413574	506.979095459
1102.51293945	514.854125977
1102.91186523	515.084594727
1103.31066895	491.259521484
1103.70959473	468.410430908
1104.10852051	472.893127441
1104.50732422	461.025848389
1104.90625	458.360595703
1105.30517578	463.775604248
1105.70397949	458.365966797
1106.10290527	481.164672852
1106.50183105	467.416168213
1106.90063477	452.338562012
1107.29956055	472.160644531
1107.69848633	471.795349121
1108.09729004	461.790313721
1108.49621582	477.725006104
1108.8951416	505.790649414
1109.29394531	442.828308105
1109.69287109	463.958465576
1110.09179688	494.361633301
1110.49060059	456.925720215
1110.88952637	461.157958984
1111.28845215	496.868225098
1111.68725586	499.785736084
1112.08618164	471.092102051
1112.48498535	480.597381592
1112.88391113	444.246368408
1113.28283691	438.460662842
1113.68164063	461.063293457
1114.08056641	460.412628174
1114.47949219	459.128997803
1114.8782959	458.775634766
1115.27722168	388.49899292
1115.67614746	422.209472656
1116.07495117	444.787628174
1116.47387695	402.284301758
1116.87280273	428.52243042
1117.27160645	419.284973145
1117.67053223	375.502563477
1118.06945801	375.6065979
1118.46826172	391.050415039
1118.8671875	390.06741333
1119.26611328	353.809692383
1119.66491699	378.288635254
1120.06384277	404.047790527
1120.46264648	379.74230957
1120.86157227	351.019256592
1121.26049805	366.48135376
1121.65930176	342.976898193
1122.05822754	337.658355713
1122.45715332	336.663604736
1122.85595703	348.313568115
1123.25488281	353.05859375
1123.65380859	351.419342041
1124.0526123	342.672302246
1124.45153809	335.894317627
1124.85046387	366.491790771
1125.24926758	323.212890625
1125.64819336	329.791168213
1126.04711914	332.487030029
1126.44592285	306.588684082
1126.84484863	290.39956665
1127.24377441	289.583343506
1127.64257813	280.388183594
1128.04150391	299.272827148
1128.44030762	293.427429199
1128.8392334	294.429840088
1129.23815918	302.222564697
1129.63696289	286.356018066
1130.03588867	273.582366943
1130.43481445	281.25769043
1130.83361816	294.898162842
1131.23254395	307.970397949
1131.63146973	240.32699585
1132.03027344	253.385986328
1132.42919922	244.139404297
1132.828125	252.998916626
1133.22692871	248.174560547
1133.62585449	226.32875061
1134.02478027	228.638305664
1134.42358398	228.383087158
1134.82250977	188.565368652
1135.22143555	161.920562744
1135.62023926	192.551223755
1136.01916504	204.651123047
1136.41796875	208.201263428
1136.81689453	203.293334961
1137.21582031	166.256988525
1137.61462402	149.282165527
1138.0135498	158.595336914
1138.41247559	143.183853149
1138.8112793	128.344573975
1139.21020508	130.438293457
1139.60913086	147.358566284
1140.00793457	166.346603394
1140.40686035	163.884307861
1140.80578613	113.644508362
1141.20458984	135.842056274
1141.60351563	130.966659546
1142.00244141	159.498306274
1142.40124512	152.747024536
1142.8001709	136.9818573
1143.19909668	142.408828735
1143.59790039	146.383392334
1143.99682617	112.04082489
1144.39575195	143.439178467
1144.79455566	113.035942078
1145.19348145	87.6387786865
1145.59228516	73.4502410889
1145.99121094	65.3712615967
1146.39013672	77.7001419067
1146.78894043	107.703407288
1147.18786621	92.9719696045
1147.58679199	45.5414085388
1147.9855957	75.6479797363
1148.38452148	69.1487121582
1148.78344727	84.801361084
1149.18225098	109.168815613
1149.58117676	97.7389984131
1149.98010254	68.7003097534
1150.37890625	101.89932251
1150.77783203	18.0822849274
1151.17675781	58.0127716064
1151.57556152	35.6296463013
1151.9744873	51.2670516968
1152.37341309	79.8672714233
1152.7722168	70.471206665
1153.17114258	55.1171302795
1153.56994629	114.544563293
1153.96887207	62.0183563232
1154.36779785	56.1194419861
1154.76660156	65.2300186157
1155.16552734	62.8346710205
1155.56445313	65.2394256592
1155.96325684	64.2048873901
1156.36218262	50.1849060059
1156.7611084	46.0484771729
1157.15991211	90.5376434326
1157.55883789	24.4905529022
1157.95776367	52.8396720886
1158.35656738	34.5223388672
1158.75549316	0.0002582037705
1159.15441895	21.6731719971
1159.55322266	59.4896430969
1159.95214844	23.7800445557
1160.35107422	12.8181333542
1160.74987793	70.347869873
1161.14880371	41.1542396545
1161.54760742	50.9468536377
1161.9465332	27.6005496979
1162.34545898	34.9710998535
1162.7442627	57.4455223083
1163.14318848	37.2209320068
1163.54211426	58.2190170288
1163.94091797	69.5840988159
1164.33984375	30.4684066772
1164.73876953	58.5992698669
1165.13757324	50.5790176392
1165.53649902	41.2849807739
1165.9354248	48.0099258423
1166.33422852	55.4284248352
1166.7331543	63.2855148315
1167.13208008	65.5692520142
1167.53088379	70.4390792847
1167.92980957	53.8221702576
1168.32873535	43.4126319885
1168.72753906	52.3239860535
1169.12646484	66.9380264282
1169.52526855	74.2337722778
1169.92419434	77.806892395
1170.32312012	83.0653381348
1170.72192383	117.578674316
1171.12084961	82.4147644043
1171.51977539	103.55821228
1171.9185791	74.324180603
1172.31750488	70.5769271851
1172.71643066	103.939239502
1173.11523438	100.664253235
1173.51416016	82.7788467407
1173.91308594	108.349151611
1174.31188965	67.0531005859
1174.71081543	95.3638916016
1175.10974121	104.227035522
1175.50854492	90.7110748291
1175.9074707	91.3111953735
1176.30639648	116.163337708
1176.7052002	128.43321228
1177.10412598	103.899688721
1177.50305176	123.10496521
1177.90185547	88.5492019653
1178.30078125	100.024497986
1178.69958496	84.6610946655
1179.09851074	85.8970794678
1179.49743652	107.268280029
1179.89624023	99.2592163086
1180.29516602	123.877838135
1180.6940918	120.068641663
1181.09289551	118.712631226
1181.49182129	103.888572693
1181.89074707	161.845153809
1182.28955078	143.164535522
1182.68847656	117.616905212
1183.08740234	181.254653931
1183.48620605	185.068649292
1183.88513184	141.772918701
1184.28405762	173.250915527
1184.68286133	147.998352051
1185.08178711	142.198059082
1185.48071289	159.090866089
1185.8795166	189.783355713
1186.27844238	204.644866943
1186.67724609	180.12828064
1187.07617188	156.306106567
1187.47509766	172.918182373
1187.87390137	154.578872681
1188.27282715	208.723480225
1188.67175293	188.223190308
1189.07055664	161.524902344
1189.46948242	179.496520996
1189.8684082	209.438949585
1190.26721191	200.216995239
1190.6661377	148.248428345
1191.06506348	205.390762329
1191.46386719	195.822769165
1191.86279297	182.764968872
1192.26171875	202.630523682
1192.66052246	208.242248535
1193.05944824	203.38659668
1193.45837402	214.288726807
1193.85717773	174.955047607
1194.25610352	218.791656494
1194.65490723	222.296722412
1195.05383301	192.018936157
1195.45275879	213.738616943
1195.8515625	229.341049194
1196.25048828	227.351028442
1196.64941406	233.558135986
1197.04821777	243.175796509
1197.44714355	227.907989502
1197.84606934	250.237670898
1198.24487305	234.49055481
1198.64379883	236.057647705
1199.04272461	258.45413208
1199.44152832	241.945129395
1199.8404541	222.237136841
1200.23937988	254.449310303
1200.63818359	276.673919678
1201.03710938	261.933898926
1201.43603516	286.822967529
1201.83483887	270.26449585
1202.23376465	269.462524414
1202.63256836	271.601135254
1203.03149414	278.588043213
1203.43041992	300.703521729
1203.82922363	314.288330078
1204.22814941	268.386444092
1204.6270752	317.391387939
1205.02587891	348.663970947
1205.42480469	338.595825195
1205.82373047	340.617584229
1206.22253418	338.398651123
1206.62145996	315.955627441
1207.02038574	313.499938965
1207.41918945	362.345977783
1207.81811523	348.495758057
1208.21704102	362.21484375
1208.61584473	379.375274658
1209.01477051	375.244171143
1209.41369629	385.248779297
1209.8125	397.077453613
1210.21142578	421.240081787
1210.61035156	438.636535645
1211.00915527	405.416564941
1211.40808105	448.242950439
1211.80688477	465.087158203
1212.20581055	454.808258057
1212.60473633	474.180084229
1213.00354004	484.229888916
1213.40246582	487.398712158
1213.8013916	507.025817871
1214.20019531	530.992492676
1214.59912109	525.848632813
1214.99804688	596.144042969
1215.39685059	567.531860352
1215.79577637	559.063049316
1216.19470215	500.262420654
1216.59350586	544.543457031
1216.99243164	607.610412598
1217.39135742	633.813232422
1217.79016113	641.876037598
1218.18908691	591.25793457
1218.5880127	673.670715332
1218.98681641	670.712402344
1219.38574219	706.839782715
1219.7845459	742.893859863
1220.18347168	721.225524902
1220.58239746	731.766235352
1220.98120117	765.192626953
1221.38012695	747.07623291
1221.77905273	776.185913086
1222.17785645	764.731994629
1222.57678223	771.526306152
1222.97570801	788.53692627
1223.37451172	851.057617188
1223.7734375	847.040344238
1224.17236328	860.204711914
1224.57116699	908.172546387
1224.97009277	908.700561523
1225.36901855	942.382751465
1225.76782227	987.501220703
1226.16674805	940.139770508
1226.56567383	966.139038086
1226.96447754	1004.89440918
1227.36340332	1042.57556152
1227.76220703	1072.50927734
1228.16113281	1088.92932129
1228.56005859	1104.7545166
1228.9588623	1155.88891602
1229.35778809	1216.79138184
1229.75671387	1224.94213867
1230.15551758	1253.39221191
1230.55444336	1231.25927734
1230.95336914	1258.80969238
1231.35217285	1307.54370117
1231.75109863	1335.63024902
1232.15002441	1378.23498535
1232.54882813	1441.65124512
1232.94775391	1363.27160645
1233.34667969	1491.07312012
1233.7454834	1505.30627441
1234.14440918	1500.84399414
1234.54333496	1542.36376953
1234.94213867	1574.77600098
1235.34106445	1597.33361816
1235.73986816	1654.20300293
1236.13879395	1678.18310547
1236.53771973	1710.97924805
1236.93652344	1758.35717773
1237.33544922	1705.55090332
1237.734375	1813.2557373
1238.13317871	1871.05273438
1238.53210449	1874.22497559
1238.93103027	1915.00415039
1239.32983398	1974.77270508
1239.72875977	1956.11767578
1240.12768555	1992.81079102
1240.52648926	2009.16137695
1240.92541504	2081.75463867
1241.32434082	2180.65405273
1241.72314453	2189.96679688
1242.12207031	2218.98754883
1242.52099609	2239.08642578
1242.9197998	2201.66674805
1243.31872559	2279.94311523
1243.71765137	2378.15869141
1244.11645508	2376.94067383
1244.51538086	2427.86938477
1244.91418457	2480.55737305
1245.31311035	2503.88696289
1245.71203613	2535.30273438
1246.11083984	2564.89086914
1246.50976563	2570.83569336
1246.90869141	2584.8190918
1247.30749512	2619.6706543
1247.7064209	2661.41821289
1248.10534668	2717.82324219
1248.50415039	2694.97924805
1248.90307617	2738.0456543
1249.30200195	2756.74609375
1249.70080566	2744.28540039
1250.09973145	2783.75366211
1250.49865723	2848.54052734
1250.89746094	2748.03222656
1251.29638672	2766.64453125
1251.6953125	2748.015625
1252.09411621	2777.31323242
1252.49304199	2819.60839844
1252.8918457	2821.53125
1253.29077148	2804.42407227
1253.68969727	2804.36401367
1254.08850098	2825.03979492
1254.48742676	2854.24536133
1254.88635254	2860.48681641
1255.28515625	2818.34350586
1255.68408203	2857.125
1256.08300781	2878.17822266
1256.48181152	2868.91333008
1256.8807373	2884.07666016
1257.27966309	2899.03198242
1257.6784668	2882.44287109
1258.07739258	2893.18310547
1258.47631836	2904.2434082
1258.87512207	2987.78979492
1259.27404785	2964.22290039
1259.67297363	2918.02514648
1260.07177734	2898.72338867
1260.47070313	2927.35253906
1260.86950684	2955.77685547
1261.26843262	2974.18115234
1261.6673584	3002.1484375
1262.06616211	2954.73242188
1262.46508789	2986.89575195
1262.86401367	2992.01269531
1263.26281738	2984.59228516
1263.66174316	3030.35717773
1264.06066895	3009.67871094
1264.45947266	3024.12060547
1264.85839844	3071.00683594
1265.25732422	3059.71411133
1265.65612793	3063.32397461
1266.05505371	3021.95825195
1266.45397949	3004.52587891
1266.8527832	3068.34863281
1267.25170898	3015.53857422
1267.65063477	3099.15405273
1268.04943848	3107.9921875
1268.44836426	3035.32763672
1268.84716797	3035.48046875
1269.24609375	3111.89990234
1269.64501953	3164.11083984
1270.04382324	3044.44018555
1270.44274902	3104.47924805
1270.8416748	3081.40966797
1271.24047852	3059.9309082
1271.6394043	3059.30664063
1272.03833008	3076.36743164
1272.43713379	3103.89404297
1272.83605957	3113.81396484
1273.23498535	3087.88793945
1273.63378906	3136.16772461
1274.03271484	3047.47387695
1274.43164063	3038.04785156
1274.83044434	3038.82714844
1275.22937012	3035.08666992
1275.6282959	3078.52807617
1276.02709961	3109.43334961
1276.42602539	3079.28076172
1276.82495117	3044.73413086
1277.22375488	3052.47924805
1277.62268066	3109.60327148
1278.02148438	3062.70751953
1278.42041016	2995.36889648
1278.81933594	3048.42651367
1279.21813965	3089.08422852
1279.61706543	3065.64208984
1280.01599121	3036.96704102
1280.41479492	3033.49853516
1280.8137207	3026.20849609
1281.21264648	3088.01538086
1281.6114502	3060.1237793
1282.01037598	3035.24462891
1282.40930176	2990.52978516
1282.80810547	2997.47460938
1283.20703125	3012.00219727
1283.60595703	3024.21850586
1284.00476074	3033.42944336
1284.40368652	3021.35009766
1284.8026123	3004.79418945
1285.20141602	3084.24194336
1285.6003418	2982.71948242
1285.99914551	2971.76879883
1286.39807129	3023.48681641
1286.79699707	2966.85424805
1287.19580078	2937.59912109
1287.59472656	2933.69921875
1287.99365234	2924.81958008
1288.39245605	2928.8918457
1288.79138184	2876.42456055
1289.19030762	2844.45996094
1289.58911133	2877.37109375
1289.98803711	2850.51879883
1290.38696289	2779.9753418
1290.7857666	2781.33251953
1291.18469238	2784.4987793
1291.58361816	2762.36499023
1291.98242188	2737.20825195
1292.38134766	2703.63793945
1292.78027344	2655.37231445
1293.17907715	2596.68505859
1293.57800293	2568.43676758
1293.97680664	2526.1171875
1294.37573242	2497.78369141
1294.7746582	2522.31225586
1295.17346191	2566.62036133
1295.5723877	2552.12011719
1295.97131348	2495.65112305
1296.37011719	2483.72119141
1296.76904297	2450.51708984
1297.16796875	2408.43017578
1297.56677246	2372.50512695
1297.96569824	2366.62084961
1298.36462402	2386.85693359
1298.76342773	2383.93798828
1299.16235352	2368.73754883
1299.5612793	2345.78515625
1299.96008301	2331.71069336
1300.35900879	2362.66503906
1300.75793457	2391.40332031
1301.15673828	2312.71582031
1301.55566406	2280.27197266
1301.95446777	2306.9675293
1302.35339355	2305.8581543
1302.75231934	2327.24316406
1303.15112305	2343.59887695
1303.55004883	2365.63647461
1303.94897461	2370.2668457
1304.34777832	2314.45483398
1304.7467041	2348.48046875
1305.14562988	2282.48144531
1305.54443359	2336.16235352
1305.94335938	2324.90332031
1306.34228516	2332.88989258
1306.74108887	2341.56933594
1307.14001465	2301.19482422
1307.53894043	2293.3659668
1307.93774414	2328.87329102
1308.33666992	2304.04882813
1308.7355957	2331.60864258
1309.13439941	2358.4934082
1309.5333252	2336.5546875
1309.93212891	2430.10424805
1310.33105469	2438.26977539
1310.72998047	2389.83569336
1311.12878418	2415.46166992
1311.52770996	2445.71020508
1311.92663574	2416.89819336
1312.32543945	2401.25976563
1312.72436523	2379.61254883
1313.12329102	2447.78881836
1313.52209473	2523.97998047
1313.92102051	2509.11523438
1314.31994629	2510.81445313
1314.71875	2516.83178711
1315.11767578	2500.92407227
1315.51660156	2499.5246582
1315.91540527	2511.33935547
1316.31433105	2506.79199219
1316.71325684	2542.47021484
1317.11206055	2595.86206055
1317.51098633	2559.03491211
1317.90991211	2556.74414063
1318.30871582	2593.96948242
1318.7076416	2624.04638672
1319.10644531	2654.63330078
1319.50537109	2645.30908203
1319.90429688	2624.04077148
1320.30310059	2633.99243164
1320.70202637	2626.22436523
1321.10095215	2657.3527832
1321.49975586	2637.54125977
1321.89868164	2672.80566406
1322.29760742	2684.38183594
1322.69641113	2718.67211914
1323.09533691	2693.07836914
1323.4942627	2682.71411133
1323.89306641	2697.97631836
1324.29199219	2696.73730469
1324.69091797	2707.2746582
1325.08972168	2720.27514648
1325.48864746	2727.93359375
1325.88757324	2721.8215332
1326.28637695	2704.76831055
1326.68530273	2725.72753906
1327.08410645	2734.34423828
1327.48303223	2717.88427734
1327.88195801	2721.20874023
1328.28076172	2747.60742188
1328.6796875	2764.76269531
1329.07861328	2788.3894043
1329.47741699	2750.12695313
1329.87634277	2747.97021484
1330.27526855	2744.35083008
1330.67407227	2754.07592773
1331.07299805	2783.91235352
1331.47192383	2803.09887695
1331.87072754	2743.50537109
1332.26965332	2730.29931641
1332.6685791	2824.31738281
1333.06738281	2823.91967773
1333.46630859	2801.74511719
1333.86523438	2851.56738281
1334.26403809	2734.86645508
1334.66296387	2809.12280273
1335.06176758	2790.94775391
1335.46069336	2782.67431641
1335.85961914	2826.53173828
1336.25842285	2852.5559082
1336.65734863	2859.43432617
1337.05627441	2879.71557617
1337.45507813	2834.05639648
1337.85400391	2877.03515625
1338.25292969	2967.8996582
1338.6517334	2897.5871582
1339.05065918	2840.17553711
1339.44958496	2873.29858398
1339.84838867	2904.38549805
1340.24731445	2874.62402344
1340.64624023	2880.81445313
1341.04504395	2974.97436523
1341.44396973	3035.94238281
1341.84289551	3026.94116211
1342.24169922	3014.40942383
1342.640625	2969.97290039
1343.03942871	2986.11914063
1343.43835449	3018.79589844
1343.83728027	3000.26806641
1344.23608398	3010.35449219
1344.63500977	3051.03857422
1345.03393555	3069.28686523
1345.43273926	3057.47119141
1345.83166504	3060.02587891
1346.23059082	3100.74438477
1346.62939453	3067.11962891
1347.02832031	3064.62597656
1347.42724609	3057.04785156
1347.8260498	3101.05029297
1348.22497559	3107.81665039
1348.62390137	3106.73876953
1349.02270508	3129.31689453
1349.42163086	3145.42822266
1349.82055664	3115.19042969
1350.21936035	3065.85253906
1350.61828613	3095.80786133
1351.01721191	3160.4206543
1351.41601563	3133.37280273
1351.81494141	3156.36425781
1352.21374512	3161.65600586
1352.6126709	3161.68920898
1353.01159668	3172.03125
1353.41040039	3184.60009766
1353.80932617	3192.72314453
1354.20825195	3177.50341797
1354.60705566	3121.21386719
1355.00598145	3216.92236328
1355.40490723	3176.35986328
1355.80371094	3150.02124023
1356.20263672	3216.33398438
1356.6015625	3226.17236328
1357.00036621	3229.09033203
1357.39929199	3248.30224609
1357.79821777	3259.61865234
1358.19702148	3269.70214844
1358.59594727	3275.38720703
1358.99487305	3191.61450195
1359.39367676	3157.76391602
1359.79260254	3205.97094727
1360.19140625	3224.26513672
1360.59033203	3238.97143555
1360.98925781	3197.78320313
1361.38806152	3174.88549805
1361.7869873	3196.98461914
1362.18591309	3200.80834961
1362.5847168	3165.45776367
1362.98364258	3147.29931641
1363.38256836	3133.66430664
1363.78137207	3093.30200195
1364.18029785	3093.63208008
1364.57922363	3143.98461914
1364.97802734	3132.24926758
1365.37695313	3137.11254883
1365.77587891	3139.33129883
1366.17468262	3113.28051758
1366.5736084	3102.32250977
1366.97253418	3133.29003906
1367.37133789	3172.515625
1367.77026367	3177.95605469
1368.16906738	3022.99291992
1368.56799316	3161.19970703
1368.96691895	3080.00585938
1369.36572266	3053.24389648
1369.76464844	3098.89282227
1370.16357422	3104.03564453
1370.56237793	3072.49291992
1370.96130371	3051.24609375
1371.36022949	3031.10717773
1371.7590332	2992.86010742
1372.15795898	2976.70849609
1372.55688477	2957.33203125
1372.95568848	2966.91625977
1373.35461426	2901.11376953
1373.75354004	2851.35791016
1374.15234375	2828.79125977
1374.55126953	2856.03686523
1374.95019531	2812.82910156
1375.34899902	2787.3918457
1375.7479248	2777.67016602
1376.14672852	2692.00952148
1376.5456543	2656.6418457
1376.94458008	2669.20629883
1377.34338379	2516.0246582
1377.74230957	2504.85620117
1378.14123535	2470.14160156
1378.54003906	2427.79785156
1378.93896484	2441.28564453
1379.33789063	2399.68237305
1379.73669434	2372.41577148
1380.13562012	2347.49462891
1380.5345459	2264.91918945
1380.93334961	2224.86450195
1381.33227539	2252.97729492
1381.73120117	2127.12353516
1382.13000488	2100.60424805
1382.52893066	2170.63452148
1382.92785645	2096.6706543
1383.32666016	2060.90600586
1383.72558594	2049.29052734
1384.12451172	2031.69360352
1384.52331543	1999.67138672
1384.92224121	1945.76940918
1385.32104492	1891.30444336
1385.7199707	1879.05969238
1386.11889648	1838.09912109
1386.5177002	1854.83105469
1386.91662598	1841.44091797
1387.31555176	1777.01501465
1387.71435547	1733.09411621
1388.11328125	1702.62573242
1388.51220703	1656.2052002
1388.91101074	1647.29968262
1389.30993652	1668.37658691
1389.7088623	1649.62585449
1390.10766602	1617.68505859
1390.5065918	1655.7154541
1390.90551758	1583.14758301
1391.30432129	1519.50830078
1391.70324707	1568.83276367
1392.10217285	1567.9588623
1392.50097656	1532.25671387
1392.89990234	1500.07250977
1393.29870605	1484.16320801
1393.69763184	1486.17932129
1394.09655762	1467.29309082
1394.49536133	1423.09313965
1394.89428711	1423.765625
1395.29321289	1402.47839355
1395.6920166	1319.87121582
1396.09094238	1397.00891113
1396.48986816	1359.78222656
1396.88867188	1355.97998047
1397.28759766	1348.92810059
1397.68652344	1293.36621094
1398.08532715	1246.26794434
1398.48425293	1229.9119873
1398.88317871	1224.63061523
1399.28198242	1232.88793945
1399.6809082	1241.87023926
1400.07983398	1193.77539063
1400.4786377	1142.95678711
1400.87756348	1093.15539551
1401.27636719	1100.64465332
1401.67529297	1086.84118652
1402.07421875	1059.78491211
1402.47302246	1052.3293457
1402.87194824	1039.82409668
1403.27087402	993.238464355
1403.66967773	946.083129883
1404.06860352	947.207214355
1404.4675293	963.557006836
1404.86633301	951.833557129
1405.26525879	922.285095215
1405.66418457	921.992553711
1406.06298828	889.228881836
1406.46191406	888.465820313
1406.86083984	821.69934082
1407.25964355	815.330322266
1407.65856934	825.635742188
1408.05749512	811.21270752
1408.45629883	815.59375
1408.85522461	824.44708252
1409.25402832	790.325744629
1409.6529541	783.649291992
1410.05187988	835.645690918
1410.45068359	785.571166992
1410.84960938	729.627075195
1411.24853516	694.471557617
1411.64733887	740.664978027
1412.04626465	738.61920166
1412.44519043	712.817016602
1412.84399414	703.168945313
1413.24291992	714.517944336
1413.6418457	726.060241699
1414.04064941	656.630187988
1414.4395752	701.986755371
1414.83850098	627.672241211
1415.23730469	639.430358887
1415.63623047	695.232788086
1416.03515625	601.487792969
1416.43395996	557.739562988
1416.83288574	566.114868164
1417.23181152	594.813171387
1417.63061523	615.843322754
1418.02954102	610.824035645
1418.42834473	587.399719238
1418.82727051	576.518676758
1419.22619629	625.445129395
1419.625	619.76965332
1420.02392578	557.864074707
1420.42285156	569.973937988
1420.82165527	542.295837402
1421.22058105	552.760681152
1421.61950684	518.900512695
1422.01831055	531.876464844
1422.41723633	517.114440918
1422.81616211	479.706604004
1423.21496582	515.235412598
1423.6138916	510.702972412
1424.01281738	503.844055176
1424.41162109	396.511108398
1424.81054688	459.537322998
1425.20947266	420.145233154
1425.60827637	422.654083252
1426.00720215	498.21395874
1426.40600586	481.824157715
1426.80493164	455.288116455
1427.20385742	438.143280029
1427.60266113	424.162536621
1428.00158691	450.877807617
1428.4005127	467.608276367
1428.79931641	380.87487793
1429.19824219	430.454193115
1429.59716797	441.676605225
1429.99597168	435.278900146
1430.39489746	442.349578857
1430.79382324	381.581939697
1431.19262695	397.752716064
1431.59155273	405.614532471
1431.99047852	393.273284912
1432.38928223	399.402618408
1432.78820801	417.416351318
1433.18713379	414.019927979
1433.5859375	391.804046631
1433.98486328	379.27722168
1434.38366699	353.119415283
1434.78259277	420.614990234
1435.18151855	370.793151855
1435.58032227	390.306610107
1435.97924805	412.954376221
1436.37817383	360.97857666
1436.77697754	349.811157227
1437.17590332	400.711181641
1437.5748291	409.649688721
1437.97363281	373.468322754
1438.37255859	365.438842773
1438.77148438	332.028900146
1439.17028809	358.134796143
1439.56921387	375.673339844
1439.96813965	296.205871582
1440.36694336	332.052581787
1440.76586914	414.32409668
1441.16479492	366.414276123
1441.56359863	386.428466797
1441.96252441	386.514434814
1442.36132813	374.243103027
1442.76025391	398.025939941
1443.15917969	400.038085938
1443.5579834	372.17388916
1443.95690918	400.266174316
1444.35583496	375.2762146
1444.75463867	340.349334717
1445.15356445	430.409179688
1445.55249023	353.628967285
1445.95129395	401.836608887
1446.35021973	421.181854248
1446.74914551	383.246063232
1447.14794922	360.679962158
1447.546875	358.786560059
1447.94580078	321.691223145
1448.34460449	314.120849609
1448.74353027	401.102539063
1449.14245605	373.004333496
1449.54125977	368.334838867
1449.94018555	366.069488525
1450.33911133	334.752532959
1450.73791504	368.595703125
1451.13684082	371.252166748
1451.53564453	351.716217041
1451.93457031	367.053100586
1452.33349609	371.269989014
1452.7322998	378.750488281
1453.13122559	376.216583252
1453.53015137	344.441589355
1453.92895508	351.260742188
1454.32788086	371.707061768
1454.72680664	334.574371338
1455.12561035	306.90057373
1455.52453613	280.028259277
1455.92346191	305.498260498
1456.32226563	288.379272461
1456.72119141	281.726776123
1457.12011719	242.490325928
1457.5189209	238.599914551
1457.91784668	251.955780029
1458.31677246	225.296020508
1458.71557617	170.422698975
1459.11450195	161.115447998
1459.51330566	135.10194397
1459.91223145	154.649139404
1460.31115723	161.360855103
1460.70996094	116.647529602
1461.10888672	156.159927368
1461.5078125	198.338272095
1461.90661621	181.780044556
1462.30554199	200.072998047
1462.70446777	133.754058838
1463.10327148	112.985610962
1463.50219727	122.551254272
1463.90112305	132.683197021
1464.29992676	160.607299805
1464.69885254	171.948486328
1465.09777832	155.789550781
1465.49658203	118.09462738
1465.89550781	124.934921265
1466.29443359	152.325363159
1466.6932373	121.382919312
1467.09216309	100.906341553
1467.4909668	121.132026672
1467.88989258	109.572090149
1468.28881836	65.2146072388
1468.68762207	59.1003837585
1469.08654785	103.073074341
1469.48547363	119.915672302
1469.88427734	93.4932098389
1470.28320313	80.5873260498
1470.68212891	121.461486816
1471.08093262	99.6267166138
1471.4798584	72.8324279785
1471.87878418	89.4055709839
1472.27758789	110.801483154
1472.67651367	120.759361267
1473.07543945	133.367843628
1473.47424316	138.675537109
1473.87316895	132.219482422
1474.27209473	143.610305786
1474.67089844	73.3702392578
1475.06982422	104.726272583
1475.46862793	89.4782562256
1475.86755371	123.746742249
1476.26647949	80.2731933594
1476.6652832	74.7424468994
1477.06420898	100.355133057
1477.46313477	109.469421387
1477.86193848	112.163208008
1478.26086426	127.545326233
1478.65979004	120.628738403
1479.05859375	70.5347824097
1479.45751953	52.5583381653
1479.85644531	116.170860291
1480.25524902	126.817909241
1480.6541748	151.148376465
1481.05310059	122.019432068
1481.4519043	81.4250030518
1481.85083008	61.6663017273
1482.24975586	43.067325592
1482.64855957	58.1263694763
1483.04748535	108.070930481
1483.44641113	109.581443787
1483.84521484	100.638137817
1484.24414063	125.760505676
1484.64294434	125.722984314
1485.04187012	122.625152588
1485.4407959	122.701141357
1485.83959961	110.948760986
1486.23852539	90.4553833008
1486.63745117	106.70124054
1487.03625488	110.867729187
1487.43518066	104.754142761
1487.83410645	127.245491028
1488.23291016	140.861053467
1488.63183594	131.038330078
1489.03076172	100.207229614
1489.42956543	103.814292908
1489.82849121	118.109016418
1490.22741699	139.981292725
1490.6262207	134.389358521
1491.02514648	134.610061646
1491.42407227	124.679786682
1491.82287598	144.220336914
1492.22180176	175.756622314
1492.62060547	155.596237183
1493.01953125	109.39250946
1493.41845703	116.136886597
1493.81726074	135.660644531
1494.21618652	110.902267456
1494.6151123	152.284347534
1495.01391602	147.456542969
1495.4128418	186.624420166
1495.81176758	177.663208008
1496.21057129	186.471557617
1496.60949707	164.421081543
1497.00842285	149.237106323
1497.40722656	151.514099121
1497.80615234	108.149032593
1498.20507813	118.57963562
1498.60388184	149.591781616
1499.00280762	182.82661438
1499.4017334	150.497711182
1499.80053711	143.163421631
1500.19946289	135.142608643
1500.5982666	134.949890137
1500.99719238	152.414382935
1501.39611816	169.946472168
1501.79492188	154.42137146
1502.19384766	144.704345703
1502.59277344	198.313201904
1502.99157715	248.005950928
1503.39050293	204.11076355
1503.78942871	219.970626831
1504.18823242	154.730300903
1504.5871582	161.596832275
1504.98608398	192.694961548
1505.3848877	200.172363281
1505.78381348	228.759552002
1506.18273926	217.017272949
1506.58154297	171.971633911
1506.98046875	188.186630249
1507.37939453	223.532104492
1507.77819824	185.003387451
1508.17712402	218.409133911
1508.57592773	208.373275757
1508.97485352	258.013549805
1509.3737793	233.104614258
1509.77258301	239.983551025
1510.17150879	220.425811768
1510.57043457	226.586380005
1510.96923828	242.991851807
1511.36816406	265.923522949
1511.76708984	225.325942993
1512.16589355	214.78036499
1512.56481934	287.394744873
1512.96374512	245.384155273
1513.36254883	231.227294922
1513.76147461	252.636154175
1514.16040039	238.104095459
1514.5592041	262.200164795
1514.95812988	296.597290039
1515.35705566	287.798583984
1515.75585938	307.959533691
1516.15478516	344.159790039
1516.55358887	339.170288086
1516.95251465	339.913421631
1517.35144043	339.982208252
1517.75024414	300.571136475
1518.14916992	325.37612915
1518.5480957	316.528686523
1518.94689941	298.070556641
1519.3458252	335.815246582
1519.74475098	312.257598877
1520.14355469	297.39440918
1520.54248047	325.280395508
1520.94140625	318.461242676
1521.34020996	342.850128174
1521.73913574	350.978973389
1522.13806152	343.478271484
1522.53686523	369.714935303
1522.93579102	397.883880615
1523.3347168	399.257263184
1523.73352051	379.5574646
1524.13244629	379.087768555
1524.53137207	354.881561279
1524.93017578	389.789672852
1525.32910156	376.667602539
1525.72790527	364.422485352
1526.12683105	360.971923828
1526.52575684	358.904449463
1526.92456055	371.569396973
1527.32348633	388.812561035
1527.72241211	396.949523926
1528.12121582	414.756408691
1528.5201416	428.805053711
1528.91906738	378.729919434
1529.31787109	466.646942139
1529.71679688	436.814971924
1530.11572266	406.964202881
1530.51452637	404.973205566
1530.91345215	398.970062256
1531.31237793	342.499359131
1531.71118164	367.989501953
1532.11010742	369.997711182
1532.5090332	375.851837158
1532.90783691	430.033477783
1533.3067627	414.179016113
1533.70556641	389.315612793
1534.10449219	406.404846191
1534.50341797	418.541107178
1534.90222168	417.416015625
1535.30114746	403.961273193
1535.70007324	382.20300293
1536.09887695	356.712615967
1536.49780273	348.267120361
1536.89672852	341.126922607
1537.29553223	346.470428467
1537.69445801	366.629302979
1538.09338379	373.626678467
1538.4921875	348.738098145
1538.89111328	316.634124756
1539.29003906	323.942840576
1539.68884277	386.926116943
1540.08776855	359.441040039
1540.48669434	350.2734375
1540.88549805	371.879516602
1541.28442383	368.744750977
1541.68322754	367.596557617
1542.08215332	385.409179688
1542.4810791	347.609558105
1542.87988281	350.250061035
1543.27880859	358.664855957
1543.67773438	327.708587646
1544.07653809	378.148529053
1544.47546387	388.383209229
1544.87438965	413.031494141
1545.27319336	408.040771484
1545.67211914	422.321868896
1546.07104492	443.91104126
1546.46984863	409.705474854
1546.86877441	427.355163574
1547.2677002	387.425262451
1547.66650391	398.53503418
1548.06542969	391.231536865
1548.46435547	393.435791016
1548.86315918	421.424346924
1549.26208496	408.176361084
1549.66088867	424.545684814
1550.05981445	422.980682373
1550.45874023	450.696838379
1550.85754395	417.952636719
1551.25646973	478.820526123
1551.65539551	495.949035645
1552.05419922	492.307128906
1552.453125	538.630737305
1552.85205078	527.953308105
1553.25085449	548.660217285
1553.64978027	602.526977539
1554.04870605	596.596740723
1554.44750977	572.002441406
1554.84643555	631.621765137
1555.24536133	677.577392578
1555.64416504	615.099853516
1556.04309082	687.822753906
1556.4420166	722.676818848
1556.84082031	697.178344727
1557.23974609	724.871887207
1557.63867188	797.652709961
1558.03747559	817.920776367
1558.43640137	795.549377441
1558.83520508	803.165710449
1559.23413086	853.776306152
1559.63305664	884.155761719
1560.03186035	868.78125
1560.43078613	887.887329102
1560.82971191	973.953125
1561.22851563	977.16192627
1561.62744141	1037.1081543
1562.02636719	1032.51464844
1562.4251709	1072.55615234
1562.82409668	1094.62475586
1563.22302246	1084.2154541
1563.62182617	1113.20214844
1564.02075195	1164.73962402
1564.41967773	1181.36865234
1564.81848145	1232.98339844
1565.21740723	1294.98388672
1565.61633301	1303.22241211
1566.01513672	1329.69128418
1566.4140625	1387.4140625
1566.81286621	1378.12792969
1567.21179199	1398.67041016
1567.61071777	1447.36633301
1568.00952148	1450.5793457
1568.40844727	1506.33081055
1568.80737305	1542.0814209
1569.20617676	1569.04431152
1569.60510254	1654.84997559
1570.00402832	1704.67041016
1570.40283203	1687.28808594
1570.80175781	1695.85437012
1571.20068359	1773.31872559
1571.5994873	1839.54174805
1571.99841309	1859.29882813
1572.39733887	1916.18786621
1572.79614258	1950.29345703
1573.19506836	2118.5
1573.59399414	2035.31811523
1573.99279785	2119.22973633
1574.39172363	2173.95263672
1574.79052734	2208.0625
1575.18945313	2351.78515625
1575.58837891	2382.31201172
1575.98718262	2402.34228516
1576.3861084	2523.87841797
1576.78503418	2606.1027832
1577.18383789	2639.00756836
1577.58276367	2757.26220703
1577.98168945	2794.30297852
1578.38049316	2863.81616211
1578.77941895	3009.95092773
1579.17834473	2988.04272461
1579.57714844	3086.91918945
1579.97607422	3227.17285156
1580.375	3200.06445313
1580.77380371	3296.11962891
1581.17272949	3400.90869141
1581.57165527	3461.10571289
1581.97045898	3544.23413086
1582.36938477	3598.47338867
1582.76818848	3610.29125977
1583.16711426	3688.94335938
1583.56604004	3779.95654297
1583.96484375	3766.71679688
1584.36376953	3869.45751953
1584.76269531	3972.08496094
1585.16149902	4000.48461914
1585.5604248	4123.57568359
1585.95935059	4065.70117188
1586.3581543	4149.35058594
1586.75708008	4279.48828125
1587.15600586	4266.51269531
1587.55480957	4372.57324219
1587.95373535	4487.38818359
1588.35266113	4544.41259766
1588.75146484	4662.95214844
1589.15039063	4757.75439453
1589.54931641	4790.64013672
1589.94812012	4915.27001953
1590.3470459	4989.95117188
1590.74597168	4949.97949219
1591.14477539	5060.15966797
1591.54370117	5099.32617188
1591.94250488	5167.30908203
1592.34143066	5280.47119141
1592.74035645	5356.76367188
1593.13916016	5423.73193359
1593.53808594	5575.88623047
1593.93701172	5691.41162109
1594.33581543	5780.65673828
1594.73474121	5907.06445313
1595.13366699	5980.22460938
1595.5324707	6047.80322266
1595.93139648	6200.20117188
1596.33032227	6268.28857422
1596.72912598	6371.49267578
1597.12805176	6452.48242188
1597.52697754	6516.15966797
1597.92578125	6703.90234375
1598.32470703	6801.84472656
1598.72363281	6931.53857422
1599.12243652	7034.9609375
1599.5213623	7082.33056641
1599.92016602	7154.56494141
1600.3190918	7248.87158203
1600.71801758	7290.80322266
1601.11682129	7311.47119141
1601.51574707	7388.98046875
1601.91467285	7434.52832031
1602.31347656	7343.84326172
1602.71240234	7386.47851563
1603.11132813	7339.09375
1603.51013184	7349.10595703
1603.90905762	7316.70898438
1604.3079834	7208.89160156
1604.70678711	7145.22998047
1605.10571289	7097.19042969
1605.50463867	7003.54150391
1605.90344238	6918.49707031
1606.30236816	6859.63818359
1606.70129395	6752.29638672
1607.10009766	6622.28222656
1607.49902344	6548.09814453
1607.89782715	6451.44384766
1608.29675293	6349.83789063
1608.69567871	6244.87646484
1609.09448242	6074.54394531
1609.4934082	6042.75
1609.89233398	5900.92285156
1610.2911377	5857.06982422
1610.69006348	5835.27929688
1611.08898926	5721.27636719
1611.48779297	5584.46435547
1611.88671875	5473.79931641
1612.28564453	5365.67529297
1612.68444824	5294.51708984
1613.08337402	5265.15771484
1613.4822998	5192.81689453
1613.88110352	5082.02929688
1614.2800293	5036.52148438
1614.67895508	4978.02148438
1615.07775879	4901.09228516
1615.47668457	4851.33496094
1615.87548828	4771.57470703
1616.27441406	4696.85058594
1616.67333984	4588.21191406
1617.07214355	4500.8515625
1617.47106934	4395.77539063
1617.86999512	4323.18603516
1618.26879883	4211.10058594
1618.66772461	4136.06054688
1619.06665039	4049.80566406
1619.4654541	3937.77148438
1619.86437988	3853.09106445
1620.26330566	3728.87280273
1620.66210938	3620.86352539
1621.06103516	3549.72265625
1621.45996094	3433.81738281
1621.85876465	3301.06152344
1622.25769043	3302.42773438
1622.65661621	3109.72875977
1623.05541992	3000.78686523
1623.4543457	2845.2421875
1623.85327148	2797.04174805
1624.2520752	2726.18334961
1624.65100098	2640.67993164
1625.04980469	2546.17333984
1625.44873047	2442.26611328
1625.84765625	2354.36889648
1626.24645996	2284.04760742
1626.64538574	2218.45019531
1627.04431152	2158.23950195
1627.44311523	2066.88769531
1627.84204102	1970.31726074
1628.2409668	1946.47290039
1628.63977051	1846.25158691
1629.03869629	1832.49682617
1629.43762207	1813.05737305
1629.83642578	1749.01831055
1630.23535156	1728.96777344
1630.63427734	1641.03039551
1631.03308105	1619.90161133
1631.43200684	1575.03918457
1631.83093262	1524.89624023
1632.22973633	1495.87304688
1632.62866211	1451.09020996
1633.02746582	1438.2980957
1633.4263916	1456.27807617
1633.82531738	1387.07727051
1634.22412109	1351.9453125
1634.62304688	1297.17199707
1635.02197266	1243.84863281
1635.42077637	1226.45629883
1635.81970215	1265.49829102
1636.21862793	1201.51904297
1636.61743164	1138.88354492
1637.01635742	1137.76525879
1637.4152832	1134.61157227
1637.81408691	1095.87145996
1638.2130127	1063.23205566
1638.61193848	1035.70080566
1639.01074219	1014.57574463
1639.40966797	995.971801758
1639.80859375	955.923278809
1640.20739746	927.358520508
1640.60632324	928.446777344
1641.00512695	867.461120605
1641.40405273	859.647460938
1641.80297852	851.982543945
1642.20178223	796.581542969
1642.60070801	759.534240723
1642.99963379	760.52520752
1643.3984375	725.802185059
1643.79736328	731.537780762
1644.19628906	707.172973633
1644.59509277	686.555053711
1644.99401855	686.438659668
1645.39294434	673.852294922
1645.79174805	656.677856445
1646.19067383	639.88482666
1646.58959961	614.806335449
1646.98840332	610.601135254
1647.3873291	608.66607666
1647.78625488	560.256103516
1648.18505859	582.514343262
1648.58398438	590.121765137
1648.98278809	485.755340576
1649.38171387	533.301574707
1649.78063965	511.816680908
1650.17944336	482.782226563
1650.57836914	498.662872314
1650.97729492	496.062713623
1651.37609863	477.739135742
1651.77502441	475.492248535
1652.1739502	469.803588867
1652.57275391	445.822174072
1652.97167969	431.25680542
1653.37060547	440.355133057
1653.76940918	450.654815674
1654.16833496	439.144470215
1654.56726074	407.98236084
1654.96606445	414.791625977
1655.36499023	396.407043457
1655.76391602	349.550872803
1656.16271973	368.515197754
1656.56164551	348.344238281
1656.96057129	341.359893799
1657.359375	351.065643311
1657.75830078	369.59854126
1658.15710449	395.998779297
1658.55603027	374.171417236
1658.95495605	332.988647461
1659.35375977	335.50769043
1659.75268555	365.161468506
1660.15161133	346.652191162
1660.55041504	312.787078857
1660.94934082	317.208526611
1661.3482666	313.235992432
1661.74707031	337.866577148
1662.14599609	274.93850708
1662.54492188	236.753143311
1662.94372559	323.044921875
1663.34265137	324.027557373
1663.74157715	297.842193604
1664.14038086	299.733642578
1664.53930664	294.492126465
1664.93823242	276.86050415
1665.33703613	281.255340576
1665.73596191	258.012359619
1666.13476563	264.416900635
1666.53369141	283.491271973
1666.93261719	279.40057373
1667.3314209	273.815795898
1667.73034668	275.301696777
1668.12927246	273.131317139
1668.52807617	272.183166504
1668.92700195	253.37109375
1669.32592773	237.630737305
1669.72473145	256.725402832
1670.12365723	211.565032959
1670.52258301	229.23223877
1670.92138672	259.744689941
1671.3203125	235.334136963
1671.71923828	244.844894409
1672.11804199	212.336135864
1672.51696777	190.719787598
1672.91589355	209.004714966
1673.31469727	212.72227478
1673.71362305	198.686218262
1674.11242676	173.959762573
1674.51135254	152.777023315
1674.91027832	159.926727295
1675.30908203	199.579833984
1675.70800781	215.302062988
1676.10693359	166.234634399
1676.5057373	145.055847168
1676.90466309	169.880767822
1677.30358887	149.533187866
1677.70239258	175.909698486
1678.10131836	146.824554443
1678.50024414	178.830093384
1678.89904785	195.675918579
1679.29797363	147.600616455
1679.69689941	125.78931427
1680.09570313	89.2821655273
1680.49462891	127.236183167
1680.89355469	124.736923218
1681.2923584	91.2078170776
1681.69128418	112.586647034
1682.09008789	140.784255981
1682.48901367	130.346817017
1682.88793945	121.251983643
1683.28674316	116.495933533
1683.68566895	105.688331604
1684.08459473	114.805343628
1684.48339844	86.8504867554
1684.88232422	43.9578399658
1685.28125	70.6211395264
1685.68005371	101.674964905
1686.07897949	84.7987976074
1686.47790527	72.074760437
1686.87670898	87.6323547363
1687.27563477	111.436691284
1687.67456055	87.7964782715
1688.07336426	91.4217681885
1688.47229004	130.945159912
1688.87121582	91.8423461914
1689.27001953	89.7345199585
1689.66894531	90.0091629028
1690.06787109	87.5506439209
1690.4666748	89.913772583
1690.86560059	43.4215621948
1691.2644043	16.2460975647
1691.66333008	65.4320907593
1692.06225586	78.6583480835
1692.46105957	34.5279998779
1692.85998535	92.996887207
1693.25891113	131.600753784
1693.65771484	84.6976318359
1694.05664063	94.6730194092
1694.45556641	75.5646286011
1694.85437012	102.881355286
1695.2532959	118.24407196
1695.65222168	60.6528892517
1696.05102539	77.1601409912
1696.44995117	89.3491210938
1696.84887695	96.6408309937
1697.24768066	72.1964950562
1697.64660645	57.5163879395
1698.04553223	79.4775772095
1698.44433594	78.7700958252
1698.84326172	54.9489021301
1699.24206543	58.381401062
1699.64099121	56.9511642456
1700.03991699	45.8980369568
1700.4387207	78.5614776611
1700.83764648	103.689323425
1701.23657227	101.896896362
1701.63537598	18.5969181061
1702.03430176	117.806732178
1702.43322754	102.373626709
1702.83203125	48.3616523743
1703.23095703	35.584564209
1703.62988281	38.1259651184
1704.02868652	84.6939620972
1704.4276123	63.5373687744
1704.82653809	16.6777610779
1705.2253418	46.9179878235
1705.62426758	81.8227615356
1706.02319336	73.1251068115
1706.42199707	77.2479782104
1706.82092285	49.19896698
1707.21972656	28.2043590546
1707.61865234	88.6003646851
1708.01757813	88.8309249878
1708.41638184	70.319984436
1708.81530762	43.2001342773
1709.2142334	15.3796806335
1709.61303711	74.4192733765
1710.01196289	103.621429443
1710.41088867	5.23723220825
1710.80969238	35.8170776367
1711.20861816	53.9173851013
1711.60754395	17.8492946625
1712.00634766	67.7276611328
1712.40527344	96.463394165
1712.80419922	75.6127471924
1713.20300293	71.8472213745
1713.60192871	36.3526306152
1714.00085449	39.3912773132
1714.3996582	78.8119125366
1714.79858398	58.9219207764
1715.1973877	56.1336364746
1715.59631348	68.2461471558
1715.99523926	35.6106338501
1716.39404297	61.4127578735
1716.79296875	60.4550209045
1717.19189453	31.0876274109
1717.59069824	95.2643051147
1717.98962402	39.4159812927
1718.3885498	37.3601379395
1718.78735352	91.4176940918
1719.1862793	56.9150772095
1719.58520508	40.1019096375
1719.98400879	71.0754699707
1720.38293457	45.6035919189
1720.78186035	65.0408782959
1721.18066406	103.245353699
1721.57958984	50.3539962769
1721.97851563	52.6559715271
1722.37731934	79.7895812988
1722.77624512	51.7965774536
1723.17504883	49.2592277527
1723.57397461	46.5044403076
1723.97290039	48.9200210571
1724.3717041	69.9098968506
1724.77062988	44.9049873352
1725.16955566	31.5377216339
1725.56835938	65.0382003784
1725.96728516	46.1517868042
1726.36621094	14.5695152283
1726.76501465	105.285636902
1727.16394043	70.1568603516
1727.56286621	19.6246929169
1727.96166992	60.5832977295
1728.3605957	-0.00321073969826
1728.75952148	59.1274909973
1729.1583252	111.987724304
1729.55725098	69.182723999
1729.95617676	55.3966751099
1730.35498047	67.180480957
1730.75390625	49.6828346252
1731.15283203	53.9809913635
1731.55163574	63.179069519
1731.95056152	50.3334732056
1732.34936523	66.6900405884
1732.74829102	74.31640625
1733.1472168	50.6106338501
1733.54602051	63.6636581421
1733.94494629	81.5011138916
1734.34387207	60.0098419189
1734.74267578	66.7461090088
1735.14160156	52.2511711121
1735.54052734	52.25025177
1735.93933105	113.17754364
1736.33825684	66.5074157715
1736.73718262	69.2966308594
1737.13598633	77.1034011841
1737.53491211	13.126707077
1737.93383789	67.9281921387
1738.3326416	34.1930274963
1738.73156738	45.2471466064
1739.13049316	68.0926132202
1739.52929688	30.4458637238
1739.92822266	70.5180664063
1740.32702637	104.547271729
1740.72595215	74.9013748169
1741.12487793	26.778755188
1741.52368164	60.679523468
1741.92260742	87.3441619873
1742.3215332	69.7703399658
1742.72033691	60.1881599426
1743.1192627	67.8839950562
1743.51818848	90.1782836914
1743.91699219	85.780128479
1744.31591797	58.6384887695
1744.71484375	80.1934356689
1745.11364746	89.9905014038
1745.51257324	66.1851959229
1745.91149902	62.9158210754
1746.31030273	42.5614051819
1746.70922852	81.6495285034
1747.1081543	80.7447738647
1747.50695801	65.7290878296
1747.90588379	38.5411834717
1748.3046875	109.491378784
1748.70361328	84.9524536133
1749.10253906	63.7795143127
1749.50134277	84.6084289551
1749.90026855	132.492172241
1750.29919434	83.2311401367
1750.69799805	57.2122001648
1751.09692383	67.7553939819
1751.49584961	85.1655349731
1751.89465332	98.4959640503
1752.2935791	93.6434173584
1752.69250488	104.898033142
1753.09130859	120.578315735
1753.49023438	100.929107666
1753.88916016	89.2147140503
1754.28796387	82.9918823242
1754.68688965	87.4644622803
1755.08581543	90.6980056763
1755.48461914	113.670188904
1755.88354492	115.100463867
1756.28234863	78.7259140015
1756.68127441	127.637580872
1757.0802002	98.5982818604
1757.47900391	109.336181641
1757.87792969	144.296813965
1758.27685547	110.00617981
1758.67565918	93.0552444458
1759.07458496	78.1570968628
1759.47351074	93.0711593628
1759.87231445	93.611038208
1760.27124023	107.499610901
1760.67016602	124.321472168
1761.06896973	153.643157959
1761.46789551	155.903381348
1761.86682129	110.193565369
1762.265625	113.51726532
1762.66455078	130.368347168
1763.06347656	106.12096405
1763.46228027	113.344596863
1763.86120605	114.975967407
1764.26013184	85.5606384277
1764.65893555	117.13192749
1765.05786133	129.585083008
1765.45666504	111.386177063
1765.85559082	153.947067261
1766.2545166	133.424606323
1766.65332031	96.4566268921
1767.05224609	176.977920532
1767.45117188	118.178062439
1767.84997559	162.315505981
1768.24890137	94.1897583008
1768.64782715	95.1041870117
1769.04663086	102.467132568
1769.44555664	125.917480469
1769.84448242	107.655548096
1770.24328613	150.958328247
1770.64221191	109.689331055
1771.0411377	113.869178772
1771.43994141	170.767547607
1771.83886719	145.177612305
1772.23779297	130.734283447
1772.63659668	160.565124512
1773.03552246	147.955505371
1773.43432617	126.860290527
1773.83325195	144.909576416
1774.23217773	134.891098022
1774.63098145	125.458297729
1775.02990723	158.707107544
1775.42883301	139.760192871
1775.82763672	160.056213379
1776.2265625	159.313583374
1776.62548828	127.716079712
1777.02429199	95.811668396
1777.42321777	144.299285889
1777.82214355	119.815795898
1778.22094727	175.756835938
1778.61987305	137.601135254
1779.01879883	110.609085083
1779.41760254	193.973693848
1779.81652832	133.474945068
1780.2154541	121.774597168
1780.61425781	185.406982422
1781.01318359	110.267807007
1781.4119873	152.992111206
1781.81091309	129.451187134
1782.20983887	146.116378784
1782.60864258	164.581573486
1783.00756836	154.020309448
1783.40649414	149.42098999
1783.80529785	165.708602905
1784.20422363	163.807617188
1784.60314941	135.926712036
1785.00195313	147.048416138
1785.40087891	136.900482178
1785.79980469	106.370750427
1786.1986084	159.88319397
1786.59753418	165.62109375
1786.99645996	131.434234619
1787.39526367	157.660614014
1787.79418945	160.94303894
1788.19311523	125.224494934
1788.59191895	210.337188721
1788.99084473	145.44241333
1789.38964844	196.486755371
1789.78857422	186.285369873
1790.1875	107.559577942
1790.58630371	200.709915161
1790.98522949	158.218032837
1791.38415527	86.2051391602
1791.78295898	165.306655884
1792.18188477	148.504226685
1792.58081055	111.726676941
1792.97961426	183.280838013
1793.37854004	131.709335327
1793.77746582	106.724731445
1794.17626953	192.400924683
1794.57519531	142.377243042
1794.97412109	128.048355103
1795.3729248	180.043838501
1795.77185059	156.603103638
1796.17077637	164.052490234
1796.56958008	176.102584839
1796.96850586	137.667144775
1797.36743164	156.516342163
[truncated: 6 more rows]
