# Supplementary material for: Deep CO2 in the end-Triassic Central Atlantic Magmatic Province
Source: Nat Commun. 2020 Apr 7;11:1670. doi: 10.1038/s41467-020-15325-6 (PMC7138847; doi:10.1038/s41467-020-15325-6)
Supplement: Supplementary file 4 — Source Data 2 [file 41467_2020_15325_MOESM4_ESM.zip › Elemental C/NEW31_S2_InclA_b_Bubble4_C+host.txt]

100	411.182159424
100.463722229	473.095794678
100.927444458	469.44317627
101.391159058	449.383422852
101.854881287	441.911071777
102.318603516	430.130126953
102.782325745	433.784301758
103.246047974	421.371887207
103.709762573	399.457366943
104.173484802	419.36529541
104.637207031	342.554199219
105.10092926	411.822418213
105.564651489	399.158325195
106.028366089	396.425170898
106.492088318	384.806427002
106.955810547	386.191497803
107.419532776	383.914428711
107.883255005	350.534057617
108.346969604	325.66809082
108.810691833	330.783447266
109.274414063	300.166229248
109.738136292	318.493499756
110.201858521	354.765563965
110.66557312	335.437194824
111.129295349	308.80178833
111.593017578	319.099029541
112.056739807	328.934967041
112.520462036	302.754425049
112.984176636	352.160461426
113.447898865	326.516479492
113.911621094	322.317077637
114.375343323	328.523956299
114.839057922	304.36932373
115.302780151	277.604766846
115.76650238	278.660186768
116.230224609	283.102996826
116.693946838	263.778015137
117.157661438	267.646636963
117.621383667	249.489959717
118.085105896	242.881988525
118.548828125	216.890869141
119.012550354	221.755157471
119.476264954	230.101821899
119.939987183	211.09135437
120.403709412	211.162246704
120.867431641	226.872894287
121.33115387	233.10710144
121.794868469	193.909805298
122.258590698	236.748153687
122.722312927	257.496398926
123.186035156	245.7212677
123.649757385	242.548736572
124.113471985	248.830886841
124.577194214	216.811935425
125.040916443	181.251190186
125.504638672	198.641830444
125.968360901	202.560577393
126.4320755	207.118972778
126.895797729	187.471206665
127.359519958	166.308914185
127.823242188	163.325973511
128.286956787	179.071975708
128.750686646	198.316543579
129.214401245	156.19317627
129.678115845	193.010543823
130.141845703	189.859802246
130.605560303	225.015533447
131.069290161	209.906845093
131.533004761	161.532684326
131.99671936	144.06477356
132.460449219	162.038848877
132.924163818	155.563964844
133.387893677	158.638549805
133.851608276	162.627044678
134.315322876	153.474365234
134.779052734	161.404708862
135.242767334	163.853317261
135.706497192	171.341812134
136.170211792	163.969482422
136.633926392	129.9793396
137.09765625	122.21572113
137.56137085	123.946601868
138.025100708	179.899688721
138.488815308	157.544128418
138.952529907	107.260612488
139.416259766	117.120552063
139.879974365	125.949783325
140.343704224	118.303619385
140.807418823	119.190055847
141.271133423	94.5105361938
141.734863281	110.455581665
142.198577881	96.6669769287
142.662307739	103.311592102
143.126022339	104.007537842
143.589736938	106.381103516
144.053466797	98.4875640869
144.517181396	80.717956543
144.980911255	66.2880020142
145.444625854	63.4983978271
145.908340454	83.0169677734
146.372070313	61.9814834595
146.835784912	83.0249404907
147.299514771	53.0932655334
147.76322937	47.1180381775
148.22694397	63.2953872681
148.690673828	62.3443870544
149.154388428	53.5059356689
149.618118286	75.118309021
150.081832886	47.054233551
150.545547485	33.6656036377
151.009277344	70.3944015503
151.472991943	66.2183303833
151.936721802	52.6399726868
152.400436401	45.576499939
152.864151001	45.4210548401
153.327880859	44.3372993469
153.791595459	39.0019226074
154.255325317	43.4919548035
154.719039917	41.5441551208
155.182754517	46.772857666
155.646484375	37.6908378601
156.110198975	15.201842308
156.573928833	16.5630779266
157.037643433	23.0493831635
157.501358032	9.15839672089
157.965087891	1.33795106411
158.42880249	35.4783668518
158.892532349	-1.6172567606
159.356246948	18.0769023895
159.819961548	-2.54210782051
160.283691406	34.2862892151
160.747406006	48.3977279663
161.211135864	22.6595134735
161.674850464	2.89068388939
162.138565063	11.9575242996
162.602294922	19.0942401886
163.066009521	42.4865646362
163.52973938	25.8987827301
163.993453979	58.0698432922
164.457168579	45.5571975708
164.920898438	39.3094062805
165.384613037	32.9545898438
165.848342896	30.4979858398
166.312057495	44.3179626465
166.775772095	55.3347549438
167.239501953	49.1373062134
167.703216553	74.7070083618
168.166946411	86.2251281738
168.630661011	66.9467315674
169.09437561	84.7112579346
169.558105469	103.753875732
170.021820068	103.8618927
170.485549927	94.9572906494
170.949264526	84.7033538818
171.412979126	77.7397994995
171.876708984	112.857460022
172.340423584	90.5448303223
172.804153442	101.947502136
173.267868042	99.5244369507
173.731582642	119.272018433
174.1953125	122.517234802
174.6590271	121.495864868
175.122756958	132.443374634
175.586471558	91.4156265259
176.050186157	118.394622803
176.513916016	95.7356491089
176.977630615	169.945983887
177.441360474	169.254974365
177.905075073	180.829330444
178.368789673	223.116638184
178.832519531	238.711914063
179.296234131	222.403686523
179.75994873	224.445709229
180.223678589	196.572387695
180.687393188	202.027603149
181.151123047	220.473800659
181.614837646	248.828643799
182.078552246	204.770935059
182.542282104	217.418884277
183.005996704	258.740234375
183.469726563	253.606887817
183.933441162	225.142608643
184.397155762	245.228805542
184.86088562	232.479278564
185.32460022	236.849105835
185.788330078	226.570053101
186.252044678	255.816390991
186.715759277	265.319396973
187.179489136	256.168457031
187.643203735	252.570846558
188.106933594	270.427276611
188.570648193	297.812438965
189.034362793	297.351348877
189.498092651	304.594604492
189.961807251	302.099578857
190.425537109	275.870025635
190.889251709	279.045776367
191.352966309	282.430358887
191.816696167	293.995513916
192.280410767	297.029785156
192.744140625	285.974182129
193.207855225	296.120178223
193.671569824	288.23538208
194.135299683	301.732940674
194.599014282	271.648986816
195.062744141	254.434509277
195.52645874	275.944213867
195.99017334	269.445739746
196.453903198	242.692306519
196.917617798	233.04498291
197.381347656	251.333908081
197.845062256	266.993164063
198.308776855	157.809387207
198.772506714	185.487976074
199.236221313	168.113632202
199.699951172	200.061889648
200.163665771	197.10105896
200.627380371	190.087387085
201.091110229	205.194259644
201.554824829	204.356704712
202.018554688	169.005722046
202.482269287	178.519943237
202.945983887	177.667480469
203.409713745	167.523330688
203.873428345	180.625320435
204.337158203	182.69984436
204.800872803	182.970993042
205.264587402	172.407073975
205.728317261	158.59677124
206.19203186	163.797622681
206.655761719	185.387145996
207.119476318	182.711257935
207.583190918	194.056884766
208.046920776	187.536376953
208.510635376	179.020782471
208.974365234	170.963088989
209.438079834	177.864959717
209.901794434	183.423233032
210.365524292	178.092285156
210.829238892	185.737823486
211.29296875	225.336990356
211.75668335	245.840911865
212.220397949	247.286987305
212.684127808	191.632797241
213.147842407	189.339248657
213.611572266	206.119781494
214.075286865	229.034698486
214.539001465	246.165328979
215.002731323	238.606216431
215.466445923	232.212310791
215.930175781	270.178009033
216.393890381	263.059936523
216.85760498	264.971160889
217.321334839	274.3878479
217.785049438	245.219604492
218.248779297	268.891571045
218.712493896	311.604370117
219.176208496	328.492095947
219.639938354	325.504547119
220.103652954	343.996368408
220.567382813	388.448883057
221.031097412	384.452392578
221.494812012	375.838439941
221.95854187	377.138885498
222.42225647	402.44543457
222.885986328	401.043334961
223.349700928	421.36541748
223.813415527	442.492095947
224.277145386	446.323730469
224.740859985	458.63671875
225.204589844	478.123016357
225.668304443	428.775268555
226.132019043	487.333740234
226.595748901	457.854888916
227.059463501	481.503509521
227.523193359	502.873382568
227.986907959	496.526489258
228.450622559	509.907501221
228.914352417	512.553527832
229.378067017	495.787536621
229.841796875	523.793273926
230.305511475	526.245178223
230.769226074	524.546142578
231.232955933	502.84588623
231.696670532	473.016967773
232.160400391	494.122192383
232.62411499	497.290161133
233.08782959	501.633972168
233.551559448	499.670288086
234.015274048	484.919830322
234.478988647	483.065002441
234.942718506	478.28527832
235.406433105	492.532592773
235.870162964	490.846008301
236.333877563	469.103729248
236.797592163	488.441741943
237.261322021	494.863311768
237.725036621	483.533905029
238.188766479	470.552703857
238.652481079	467.848419189
239.116195679	471.146179199
239.579925537	464.451385498
240.043640137	459.927124023
240.507369995	436.203826904
240.971084595	391.373718262
241.434799194	424.64956665
241.898529053	460.73614502
242.362243652	456.090057373
242.825973511	435.655670166
243.28968811	443.367523193
243.75340271	462.243743896
244.217132568	439.77142334
244.680847168	436.485687256
245.144577026	438.94644165
245.608291626	414.058898926
246.072006226	437.798706055
246.535736084	428.906860352
246.999450684	444.661437988
247.463180542	437.947723389
247.926895142	404.433685303
248.390609741	398.137908936
248.8543396	421.766235352
249.318054199	408.862609863
249.781784058	383.52255249
250.245498657	377.936706543
250.709213257	389.732299805
251.172943115	420.277282715
251.636657715	416.771881104
252.100387573	389.007354736
252.564102173	353.374084473
253.027816772	328.633575439
253.491546631	320.583740234
253.95526123	318.245788574
254.418991089	358.403442383
254.882705688	299.114349365
255.346420288	312.732025146
255.810150146	285.238708496
256.273864746	323.817718506
256.737579346	306.798675537
257.201324463	294.042449951
257.665039063	310.370574951
258.128753662	304.08581543
258.592468262	279.26852417
259.056182861	288.705566406
259.519897461	290.115936279
259.983642578	279.937469482
260.447357178	287.20135498
260.911071777	232.645401001
261.374786377	237.971099854
261.838500977	253.067337036
262.302246094	266.531860352
262.765960693	258.919525146
263.229675293	233.458404541
263.693389893	249.718597412
264.157104492	216.481872559
264.620849609	236.153518677
265.084564209	189.923461914
265.548278809	230.071762085
266.011993408	247.419006348
266.475708008	253.894165039
266.939453125	257.267547607
267.403167725	244.506118774
267.866882324	217.109237671
268.330596924	205.986587524
268.794311523	225.793670654
269.258056641	213.460739136
269.72177124	224.873733521
270.18548584	250.588577271
270.649200439	187.865341187
271.112915039	213.717681885
271.576660156	229.268951416
272.040374756	219.585494995
272.504089355	205.195220947
272.967803955	210.484100342
273.431518555	229.917510986
273.895263672	180.540649414
274.358978271	169.66255188
274.822692871	211.813781738
275.286407471	244.461639404
275.75012207	218.339309692
276.213867188	226.780319214
276.677581787	232.40864563
277.141296387	236.699691772
277.605010986	229.820709229
278.068725586	200.323699951
278.532470703	195.737762451
278.996185303	248.216674805
279.459899902	207.875228882
279.923614502	279.183624268
280.387329102	222.825531006
280.851074219	207.331451416
281.314788818	252.625686646
281.778503418	257.382598877
282.242218018	249.920547485
282.705932617	248.25982666
283.169677734	249.293304443
283.633392334	278.237243652
284.097106934	267.989349365
284.560821533	286.858062744
285.024536133	282.865081787
285.48828125	265.369842529
285.95199585	305.735076904
286.415710449	301.86315918
286.879425049	313.967773438
287.343139648	329.185882568
287.806884766	324.536529541
288.270599365	321.955291748
288.734313965	338.549560547
289.198028564	365.636779785
289.661743164	351.529205322
290.125488281	329.059661865
290.589202881	342.908721924
291.05291748	389.959289551
291.51663208	387.601501465
291.98034668	392.568054199
292.444091797	402.815246582
292.907806396	407.832336426
293.371520996	407.593200684
293.835235596	404.289520264
294.298950195	443.217956543
294.762695313	438.652252197
295.226409912	438.957794189
295.690124512	494.316497803
296.153839111	511.373474121
296.617553711	496.395751953
297.081298828	509.691040039
297.545013428	537.049316406
298.008728027	550.837768555
298.472442627	543.993225098
298.936157227	529.51373291
299.399902344	539.945007324
299.863616943	546.875610352
300.327331543	559.74798584
300.791046143	593.107727051
301.254760742	623.308959961
301.718505859	652.749633789
302.182220459	650.097839355
302.645935059	664.843994141
303.109649658	692.527770996
303.573364258	702.239868164
304.037109375	704.670654297
304.500823975	710.25012207
304.964538574	705.220153809
305.428253174	750.992248535
305.891967773	754.248413086
306.355712891	786.723205566
306.81942749	803.91986084
307.28314209	841.953552246
307.746856689	872.743896484
308.210571289	884.45489502
308.674316406	894.907043457
309.138031006	911.531616211
309.601745605	926.008605957
310.065460205	955.796936035
310.529174805	1030.28100586
310.992919922	1020.26306152
311.456634521	1056.51672363
311.920349121	1096.76721191
312.384063721	1132.3684082
312.84777832	1208.44946289
313.311523438	1237.05432129
313.775238037	1266.33410645
314.238952637	1308.55554199
314.702667236	1298.13134766
315.166381836	1370.53588867
315.630126953	1394.31677246
316.093841553	1483.49523926
316.557556152	1561.66967773
317.021270752	1615.15734863
317.484985352	1640.00231934
317.948730469	1679.02929688
318.412445068	1756.63708496
318.876159668	1826.09094238
319.339874268	1898.16430664
319.803588867	1988.41723633
320.267333984	2042.74621582
320.731048584	2123.74829102
321.194763184	2216.87744141
321.658477783	2323.60180664
322.122192383	2365.9128418
322.5859375	2460.14379883
323.0496521	2515.31933594
323.513366699	2579.98535156
323.977081299	2663.37231445
324.440795898	2753.58374023
324.904541016	2828.44335938
325.368255615	2888.69482422
325.831970215	2966.10522461
326.295684814	2993.8059082
326.759399414	3030.98730469
327.223144531	3035.18408203
327.686859131	3049.47802734
328.15057373	3080.52270508
328.61428833	3058.73193359
329.07800293	3070.44799805
329.541748047	3032.36035156
330.005462646	2992.72607422
330.469177246	2984.5847168
330.932891846	2922.29052734
331.396606445	2900.64233398
331.860351563	2836.01904297
332.324066162	2810.23242188
332.787780762	2747.43408203
333.251495361	2661.08789063
333.715209961	2595.73510742
334.178955078	2514.46166992
334.642669678	2430.8425293
335.106384277	2365.09057617
335.570098877	2311.34301758
336.033813477	2255.95263672
336.497558594	2185.09204102
336.961273193	2092.52734375
337.424987793	2073.44018555
337.888702393	2029.53076172
338.352416992	1985.84106445
338.816162109	1907.92700195
339.279876709	1835.82568359
339.743591309	1804.27148438
340.207305908	1758.39587402
340.671020508	1728.81115723
341.134765625	1668.66772461
341.598480225	1570.9161377
342.062194824	1553.42431641
342.525909424	1562.30334473
342.989624023	1520.3848877
343.453369141	1449.21923828
343.91708374	1464.91589355
344.38079834	1404.70922852
344.844512939	1367.83483887
345.308227539	1342.86572266
345.771972656	1340.8145752
346.235687256	1316.78649902
346.699401855	1279.69616699
347.163116455	1268.48852539
347.626831055	1258.00878906
348.090576172	1217.82543945
348.554290771	1184.51159668
349.018005371	1176.54016113
349.481719971	1187.62231445
349.94543457	1140.0769043
350.409179688	1147.9050293
350.872894287	1141.54406738
351.336608887	1128.74597168
351.800323486	1119.38195801
352.264038086	1110.34838867
352.727783203	1108.35461426
353.191497803	1112.81872559
353.655212402	1120.91308594
354.118927002	1191.52770996
354.582641602	1142.6394043
355.046386719	1165.48022461
355.510101318	1131.40686035
355.973815918	1093.52856445
356.437530518	1121.08190918
356.901245117	1116.70288086
357.364990234	1089.54846191
357.828704834	1086.59448242
358.292419434	1100.43701172
358.756134033	1102.31323242
359.219848633	1100.14685059
359.68359375	1107.56091309
360.14730835	1094.09606934
360.611022949	1044.94604492
361.074737549	1068.45239258
361.538452148	1077.72607422
362.002197266	1084.42529297
362.465911865	1074.70690918
362.929626465	1096.41503906
363.393341064	1088.12512207
363.857055664	1056.9041748
364.320800781	1041.77124023
364.784515381	1037.6730957
365.24822998	1092.24584961
365.71194458	1060.29125977
366.17565918	988.161865234
366.639373779	1028.93969727
367.103118896	1068.73522949
367.566833496	1071.6105957
368.030548096	1055.83337402
368.494262695	1057.359375
368.957977295	1070.63806152
369.421722412	1077.24121094
369.885437012	1060.70214844
370.349151611	1039.82507324
370.812866211	1056.65722656
371.276580811	1078.11645508
371.740325928	1084.11889648
372.204040527	1097.29040527
372.667755127	1024.28088379
373.131469727	1097.37060547
373.595184326	1119.82446289
374.058929443	1112.12145996
374.522644043	1113.63708496
374.986358643	1115.35339355
375.450073242	1111.99475098
375.913787842	1124.25097656
376.377532959	1166.24194336
376.841247559	1208.70227051
377.304962158	1198.50524902
377.768676758	1228.07299805
378.232391357	1247.05651855
378.696136475	1280.75012207
379.159851074	1296.10827637
379.623565674	1299.84741211
380.087280273	1340.08959961
380.550994873	1387.78564453
381.01473999	1400.17785645
381.47845459	1404.39916992
381.942169189	1448.52062988
382.405883789	1518.1619873
382.869598389	1565.21386719
383.333343506	1598.47143555
383.797058105	1686.32519531
384.260772705	1714.97277832
384.724487305	1774.59643555
385.188201904	1832.63171387
385.651947021	1902.0703125
386.115661621	1991.93762207
386.579376221	2033.44445801
387.04309082	2109.62719727
387.50680542	2203.96069336
387.970550537	2253.72802734
388.434265137	2321.2644043
388.897979736	2417.60522461
389.361694336	2467.73144531
389.825408936	2543.0246582
390.289154053	2674.32666016
390.752868652	2732.77270508
391.216583252	2861.04199219
391.680297852	2938.32421875
392.144012451	3014.38183594
392.607757568	3086.65771484
393.071472168	3140.22900391
393.535186768	3193.41455078
393.998901367	3244.41235352
394.462615967	3281.47314453
394.926361084	3306.22070313
395.390075684	3243.41577148
395.853790283	3263.76928711
396.317504883	3202.97436523
396.781219482	3174.01806641
397.2449646	3112.5402832
397.708679199	3110.88964844
398.172393799	3014.59619141
398.636108398	2934.12255859
399.099822998	2855.34594727
399.563568115	2773.90429688
400.027282715	2691.51025391
400.490997314	2583.31591797
400.954711914	2466.86767578
401.418426514	2344.28588867
401.882171631	2289.40454102
402.34588623	2150.19604492
402.80960083	2096.984375
403.27331543	2032.17785645
403.737030029	1898.80383301
404.200775146	1819.33752441
404.664489746	1726.12878418
405.128204346	1615.01049805
405.591918945	1541.90112305
406.055633545	1474.48181152
406.519378662	1387.546875
406.983093262	1335.56494141
407.446807861	1287.60681152
407.910522461	1195.07849121
408.374237061	1124.15197754
408.837982178	1079.63818359
409.301696777	988.481811523
409.765411377	969.202026367
410.229125977	924.296630859
410.692840576	897.89831543
411.156585693	825.293395996
411.620300293	778.315856934
412.084014893	745.038879395
412.547729492	691.327758789
413.011444092	651.083679199
413.475189209	622.987548828
413.938903809	588.760131836
414.402618408	528.137451172
414.866333008	534.407592773
415.330047607	558.507202148
415.793792725	511.393707275
416.257507324	495.981323242
416.721221924	471.613525391
417.184936523	461.719116211
417.648651123	442.323944092
418.11239624	406.979278564
418.57611084	375.727844238
419.039825439	364.11819458
419.503540039	348.499969482
419.967254639	314.203521729
420.430999756	325.513275146
420.894714355	285.420593262
421.358428955	314.896759033
421.822143555	292.474731445
422.285858154	307.875396729
422.749603271	248.450927734
423.213317871	267.031738281
423.677032471	258.327636719
424.14074707	239.498031616
424.60446167	230.288284302
425.068206787	212.051239014
425.531921387	193.476730347
425.995635986	195.840667725
426.459350586	203.455596924
426.923065186	207.225296021
427.386810303	203.03994751
427.850524902	190.555252075
428.314239502	170.124481201
428.777954102	181.586547852
429.241668701	161.775161743
429.705413818	147.751190186
430.169128418	129.441268921
430.632843018	115.325210571
431.096557617	133.648345947
431.560272217	130.167541504
432.024017334	122.089607239
432.487731934	141.672027588
432.951446533	116.437812805
433.415161133	126.596168518
433.878875732	124.11390686
434.34262085	137.251098633
434.806335449	70.4719696045
435.270050049	98.4582290649
435.733764648	121.737953186
436.197479248	65.7527999878
436.661224365	65.4818115234
437.124938965	49.1267929077
437.588653564	59.6558151245
438.052368164	83.1076965332
438.516082764	75.3391265869
438.979827881	64.2537307739
439.44354248	63.4004631042
439.90725708	52.6846542358
440.37097168	77.3895111084
440.834686279	31.3106822968
441.298431396	66.4848480225
441.762145996	81.0898742676
442.225860596	46.8006248474
442.689575195	52.8443908691
443.153289795	50.8657035828
443.617034912	64.3941574097
444.080749512	62.8468856812
444.544464111	39.3264732361
445.008178711	45.6385917664
445.471893311	54.9604797363
445.935638428	25.5458583832
446.399353027	27.2520370483
446.863067627	35.0339050293
447.326782227	27.8231048584
447.790496826	58.7121620178
448.254241943	30.7934169769
448.717956543	28.7845344543
449.181671143	22.9770698547
449.645385742	18.3261013031
450.109100342	11.0843162537
450.572845459	4.32256937027
451.036560059	16.2170162201
451.500274658	21.6681041718
451.963989258	10.8694343567
452.427703857	11.7746210098
452.891448975	24.5167770386
453.355163574	21.9358730316
453.818878174	25.4479827881
454.282592773	48.1156044006
454.746307373	26.315202713
455.21005249	48.2914619446
455.67376709	9.60896587372
456.137481689	54.6737747192
456.601196289	25.5435028076
457.064910889	24.5599479675
457.528656006	0.730735957623
457.992370605	5.08626556396
458.456085205	34.6602859497
458.919799805	52.6842422485
459.383514404	36.5441169739
459.847259521	-7.69264984131
460.310974121	-4.34673118591
460.774688721	43.1954536438
461.23840332	47.7000198364
461.70211792	62.0011901855
462.165863037	79.3651351929
462.629577637	46.6674728394
463.093292236	70.6147994995
463.557006836	93.974937439
464.020721436	64.4395294189
464.484466553	37.8670463562
464.948181152	67.624786377
465.411895752	88.9325332642
465.875610352	76.0893630981
466.339324951	81.0017700195
466.803070068	88.3734207153
467.266784668	62.344329834
467.730499268	82.5212478638
468.194213867	76.1278076172
468.657928467	71.0343551636
469.121673584	123.331054688
469.585388184	80.2765655518
470.049102783	68.9131774902
470.512817383	110.60320282
470.976531982	102.187454224
471.4402771	115.017303467
471.903991699	104.647323608
472.367706299	78.3610076904
472.831420898	78.9215545654
473.295135498	68.3960876465
473.758850098	51.5363235474
474.222595215	82.5791320801
474.686309814	84.8412780762
475.150024414	103.218574524
475.613739014	106.777427673
476.077453613	83.4541168213
476.54119873	117.828292847
477.00491333	88.1696014404
477.46862793	89.1448440552
477.932342529	86.8873291016
478.396057129	81.3841018677
478.859802246	80.8066253662
479.323516846	57.6144752502
479.787231445	70.9307632446
480.250946045	94.1085205078
480.714660645	84.8740463257
481.178405762	82.1558837891
481.642120361	81.4026260376
482.105834961	63.4073066711
482.569549561	63.3369102478
483.03326416	58.947052002
483.497009277	44.0395507813
483.960723877	81.4502105713
484.424438477	83.0626449585
484.888153076	75.9273757935
485.351867676	79.3329849243
485.815612793	57.3752326965
486.279327393	82.6943664551
486.743041992	72.7928924561
487.206756592	66.8893051147
487.670471191	74.672088623
488.134216309	64.1120071411
488.597930908	66.9047241211
489.061645508	79.3691482544
489.525360107	78.1434555054
489.989074707	90.2276535034
490.452819824	76.3407974243
490.916534424	91.0144805908
491.380249023	81.8947677612
491.843963623	85.7550888062
492.307678223	100.829826355
492.77142334	69.4493560791
493.235137939	81.916519165
493.698852539	88.3109817505
494.162567139	71.8085021973
494.626281738	80.0748596191
495.090026855	97.6579666138
495.553741455	73.6221389771
496.017456055	48.8060646057
496.481170654	74.7175445557
496.944885254	82.1168441772
497.408630371	75.9417572021
497.872344971	109.261245728
498.33605957	108.22795105
498.79977417	80.222984314
499.26348877	97.5014572144
499.727233887	107.057098389
500.190948486	102.31603241
500.654663086	94.3032226563
501.118377686	81.0020599365
501.582092285	95.554397583
502.045837402	126.853607178
502.509552002	110.341186523
502.973266602	86.9491043091
503.436981201	88.5174255371
503.900695801	86.68800354
504.364440918	111.070274353
504.828155518	129.241485596
505.291870117	144.373336792
505.755584717	125.781745911
506.219299316	156.330947876
506.683044434	111.705116272
507.146759033	121.8723526
507.610473633	142.98336792
508.074188232	173.395553589
508.537902832	160.602600098
509.001647949	143.145797729
509.465362549	168.655380249
509.929077148	202.745925903
510.392791748	188.098815918
510.856506348	168.533630371
511.320251465	204.542373657
511.783966064	250.687408447
512.247680664	244.483200073
512.711425781	221.038223267
513.175109863	249.942077637
513.63885498	236.663085938
514.102539063	235.988800049
514.56628418	215.821838379
515.030029297	258.559265137
515.493713379	289.366455078
515.957458496	253.038131714
516.421142578	257.569610596
516.884887695	266.392089844
517.348632813	279.762237549
517.812316895	285.338348389
518.276062012	275.353881836
518.739746094	264.195281982
519.203491211	265.499237061
519.667236328	276.952423096
520.13092041	290.085693359
520.594665527	300.599029541
521.058349609	295.91229248
521.522094727	275.858032227
521.985839844	323.012054443
522.449523926	310.696472168
522.913269043	288.873962402
523.376953125	311.899932861
523.840698242	351.324981689
524.304443359	366.850616455
524.768127441	339.82019043
525.231872559	340.020843506
525.695556641	339.887329102
526.159301758	365.085021973
526.623046875	374.855163574
527.086730957	388.254760742
527.550476074	420.458190918
528.014160156	397.309356689
528.477905273	381.663543701
528.941650391	422.880218506
529.405334473	419.389678955
529.86907959	435.072998047
530.332763672	424.128692627
530.796508789	472.013031006
531.260253906	510.368988037
531.723937988	466.543762207
532.187683105	436.47277832
532.651367188	468.828277588
533.115112305	486.12789917
533.578857422	508.834136963
534.042541504	516.171691895
534.506286621	528.763183594
534.969970703	524.17010498
535.43371582	508.223236084
535.897460938	504.064300537
536.36114502	488.785705566
536.824890137	484.247558594
537.288574219	491.889770508
537.752319336	468.510253906
538.216064453	438.905181885
538.679748535	418.276367188
539.143493652	441.835998535
539.607177734	446.896484375
540.070922852	423.049224854
540.534667969	422.863616943
540.998352051	431.73550415
541.462097168	420.635131836
541.92578125	391.158203125
542.389526367	369.904327393
542.853271484	375.506652832
543.316955566	373.361999512
543.780700684	366.018554688
544.244384766	367.739349365
544.708129883	345.86340332
545.171875	330.529632568
545.635559082	380.090454102
546.099304199	376.67388916
546.562988281	336.687744141
547.026733398	338.731781006
547.490478516	351.352386475
547.954162598	323.874633789
548.417907715	328.361572266
548.881591797	336.206695557
549.345336914	320.729125977
549.809082031	304.657470703
550.272766113	320.977661133
550.73651123	326.715148926
551.200195313	298.555633545
551.66394043	285.32901001
552.127685547	299.167236328
552.591369629	310.914337158
553.055114746	314.326019287
553.518798828	335.496185303
553.982543945	365.940063477
554.446289063	365.425018311
554.909973145	396.137451172
555.373718262	391.802032471
555.837402344	387.308044434
556.301147461	402.730316162
556.764892578	414.577697754
557.22857666	439.523834229
557.692321777	451.038543701
558.156005859	440.920562744
558.619750977	463.047119141
559.083496094	474.107330322
559.547180176	470.115142822
560.010925293	482.904602051
560.474609375	492.028869629
560.938354492	490.888397217
561.402099609	474.115325928
561.865783691	454.825012207
562.329528809	442.858062744
562.793212891	423.27053833
563.256958008	417.003967285
563.720703125	414.504180908
564.184387207	410.675537109
564.648132324	376.6355896
565.111816406	315.712860107
565.575561523	339.036010742
566.039306641	364.234619141
566.502990723	310.121673584
566.96673584	303.247528076
567.430419922	318.270629883
567.894165039	277.56350708
568.357910156	275.798431396
568.821594238	277.270599365
569.285339355	247.52746582
569.749023438	230.939544678
570.212768555	237.988342285
570.676513672	230.228637695
571.140197754	208.957382202
571.603942871	206.289138794
572.067626953	219.423278809
572.53137207	218.176055908
572.995117188	194.760421753
573.45880127	208.473571777
573.922546387	182.03578186
574.386230469	207.679168701
574.849975586	194.952850342
575.313720703	165.03515625
575.777404785	195.066253662
576.241149902	155.836532593
576.704833984	110.838577271
577.168579102	120.862724304
577.632324219	127.281867981
578.096008301	109.556526184
578.559753418	113.32837677
579.0234375	109.205963135
579.487182617	111.91519928
579.950927734	137.693710327
580.414611816	121.516166687
580.878356934	92.5047225952
581.342041016	113.556259155
581.805786133	112.826118469
582.26953125	111.190841675
582.733215332	107.188591003
583.196960449	108.502784729
583.660644531	117.642616272
584.124389648	94.8610839844
584.588134766	68.1990356445
585.051818848	62.3291549683
585.515563965	61.2881317139
585.979248047	30.0163078308
586.442993164	60.8020820618
586.906738281	72.5361633301
587.370422363	79.2420501709
587.83416748	55.7555198669
588.297851563	20.4868774414
588.76159668	44.9972305298
589.225341797	58.1465187073
589.689025879	50.9113769531
590.152770996	45.5462722778
590.616455078	33.436126709
591.080200195	41.9059638977
591.543945313	59.027141571
592.007629395	66.1852416992
592.471374512	52.282913208
592.935058594	11.6398973465
593.398803711	43.6263809204
593.862548828	23.689950943
594.32623291	12.0137863159
594.789978027	38.2322311401
595.253662109	40.0961799622
595.717407227	23.5527210236
596.181152344	19.1629638672
596.644836426	34.2680511475
597.108581543	16.9600906372
597.572265625	4.92942476273
598.036010742	2.38242411613
598.499755859	30.8101291656
598.963439941	22.6457214355
599.427185059	23.2852630615
599.890869141	28.5765724182
600.354614258	19.1632709503
600.818359375	26.1728744507
601.282043457	31.2873420715
601.745788574	26.5497150421
602.209472656	11.1166419983
602.673217773	34.8717384338
603.136962891	42.702041626
603.600646973	33.7763252258
604.06439209	26.1166362762
604.528076172	16.4455394745
604.991821289	40.6608123779
605.455566406	3.72004580498
605.919250488	4.93264293671
606.382995605	5.55453205109
606.846679688	42.4401168823
607.310424805	16.1519699097
607.774169922	26.8588657379
608.237854004	33.1556015015
608.701599121	18.3440093994
609.165283203	8.64470291138
609.62902832	31.670545578
610.092773438	28.1298618317
610.55645752	16.6679897308
611.020202637	22.6651287079
611.483886719	15.2171354294
611.947631836	25.6072845459
612.411376953	48.2018585205
612.875061035	42.6195869446
613.338806152	25.8285560608
613.802490234	23.6948871613
614.266235352	53.1976547241
614.729980469	43.3362045288
615.193664551	25.7500076294
615.657409668	46.8112068176
616.12109375	-19.8765220642
616.584838867	23.4183311462
617.048583984	44.5295829773
617.512268066	45.7409973145
617.976013184	71.5238342285
618.439697266	17.5943183899
618.903442383	56.5340576172
619.3671875	47.4009895325
619.830871582	47.8179931641
620.294616699	45.0624771118
620.758300781	58.195148468
621.222045898	73.0000076294
621.685791016	65.5283966064
622.149475098	54.6190261841
622.613220215	59.9972915649
623.076904297	76.7488021851
623.540649414	95.0372085571
624.004394531	98.4245910645
624.468078613	98.0233230591
624.93182373	66.2570648193
625.395507813	74.3989257813
625.85925293	74.6364593506
626.322998047	124.608184814
626.786682129	110.999954224
627.250427246	108.242996216
627.714111328	124.596260071
628.177856445	120.135482788
628.641601563	118.499908447
629.105285645	114.537269592
629.569030762	112.458084106
630.032714844	116.525192261
630.496459961	107.224273682
630.960205078	114.476531982
631.42388916	150.416824341
631.887634277	171.811309814
632.351318359	182.576171875
632.815063477	165.813293457
633.278747559	177.891708374
633.742492676	202.743637085
634.206237793	182.009277344
634.669921875	232.513412476
635.133666992	202.338134766
635.597351074	247.89302063
636.061096191	236.26751709
636.524841309	258.672393799
636.988525391	312.832519531
637.452270508	338.357666016
637.91595459	350.853881836
638.379699707	351.729705811
638.843444824	369.698852539
639.307128906	366.6378479
639.770874023	342.611419678
640.234558105	354.519439697
640.698303223	372.666168213
641.16204834	350.014038086
641.625732422	328.269195557
642.089477539	328.314300537
642.553161621	332.822845459
643.016906738	363.655944824
643.480651855	348.853759766
643.944335938	365.253753662
644.408081055	396.555175781
644.871765137	428.640563965
645.335510254	456.958648682
645.799255371	412.416564941
646.262939453	436.940124512
646.72668457	450.233001709
647.190368652	492.116394043
647.65411377	517.992980957
648.117858887	517.571105957
648.581542969	532.913024902
649.045288086	574.12701416
649.508972168	610.85144043
649.972717285	622.707397461
650.436462402	622.561462402
650.900146484	635.373718262
651.363891602	703.717346191
651.827575684	754.225341797
652.291320801	808.036560059
652.755065918	843.743713379
653.21875	874.708557129
653.682495117	920.273132324
654.146179199	994.750061035
654.609924316	1003.86120605
655.073669434	1071.00524902
655.537353516	1106.30310059
656.001098633	1187.5378418
656.464782715	1223.83337402
656.928527832	1325.35595703
657.392272949	1386.79064941
657.855957031	1455.61315918
658.319702148	1550.41870117
658.78338623	1622.59423828
659.247131348	1711.5456543
659.710876465	1782.74584961
660.174560547	1857.52197266
660.638305664	1978.86462402
661.101989746	2115.43652344
661.565734863	2218.7199707
662.02947998	2338.8425293
662.493164063	2380.64575195
662.95690918	2577.67358398
663.420593262	2659.58447266
663.884338379	2782.52197266
664.348083496	2823.64428711
664.811767578	2943.53442383
665.275512695	3045.34033203
665.739196777	3089.27954102
666.202941895	3158.45361328
666.666687012	3199.83178711
667.130371094	3175.9855957
667.594116211	3118.75537109
668.057800293	3099.21191406
668.52154541	3067.50537109
668.985290527	2957.19458008
669.448974609	2865.24707031
669.912719727	2794.67358398
670.376403809	2682.47583008
670.840148926	2610.84838867
671.303894043	2484.94042969
671.767578125	2369.70483398
672.231323242	2250.32421875
672.695007324	2132.57104492
673.158752441	2084.48388672
673.622497559	1955.05541992
674.086181641	1886.74060059
674.549926758	1807.08349609
675.01361084	1702.41784668
675.477355957	1660.45422363
675.941101074	1553.17980957
676.404785156	1496.328125
676.868530273	1434.57714844
677.332214355	1368.97094727
677.795959473	1322.43615723
678.25970459	1271.13452148
678.723388672	1221.69897461
679.187133789	1185.17687988
679.650817871	1132.6940918
680.114562988	1052.73901367
680.578308105	1030.05712891
681.041992188	975.701721191
681.505737305	905.307739258
681.969421387	901.634887695
682.433166504	875.235229492
682.896911621	824.065368652
683.360595703	800.899047852
683.82434082	765.378967285
684.288024902	748.183532715
684.75177002	730.013122559
685.215515137	733.133544922
685.679199219	703.289672852
686.142944336	666.789978027
686.606628418	629.954223633
687.070373535	613.007507324
687.534118652	602.694519043
687.997802734	591.501708984
688.461547852	568.492858887
688.925231934	547.395690918
689.388977051	537.397949219
689.852722168	526.176940918
690.31640625	519.417663574
690.780151367	468.038818359
691.243835449	439.132598877
691.707580566	441.192932129
692.171325684	407.400634766
692.635009766	407.679077148
693.098754883	416.704345703
693.562438965	424.437835693
694.026184082	412.20300293
694.489929199	399.475799561
694.953613281	382.302001953
695.417358398	382.079284668
695.88104248	354.365020752
696.344787598	348.430206299
696.808532715	371.477600098
697.272216797	385.253845215
697.735961914	364.946258545
698.199645996	334.399475098
698.663391113	335.209503174
699.12713623	331.918884277
699.590820313	317.674957275
700.05456543	329.217010498
700.518249512	322.436096191
700.981994629	299.050262451
701.445739746	318.330841064
701.909423828	298.05380249
702.373168945	313.662780762
702.836853027	294.713134766
703.300598145	285.464935303
703.764343262	291.033691406
704.228027344	247.150527954
704.691772461	330.517089844
705.155456543	284.58694458
705.61920166	321.696289063
706.082946777	293.847686768
706.546630859	292.748260498
707.010375977	289.661224365
707.474060059	285.747619629
707.937805176	271.170349121
708.401550293	267.931213379
708.865234375	259.345245361
709.328979492	260.839202881
709.792663574	281.074005127
710.256408691	287.451660156
710.720153809	285.609344482
711.183837891	288.784118652
711.647583008	271.321533203
712.11126709	251.18560791
712.575012207	247.550460815
713.038757324	235.16545105
713.502441406	267.660308838
713.966186523	244.089263916
714.429870605	272.884643555
714.893615723	223.06867981
715.35736084	224.434432983
715.821044922	266.728363037
716.284790039	244.314468384
716.748474121	246.652450562
717.212219238	247.800430298
717.675964355	217.892272949
718.139648438	209.064346313
718.603393555	223.761459351
719.067077637	246.629577637
719.530822754	222.802276611
719.994567871	245.400222778
720.458251953	256.506347656
720.92199707	216.540496826
721.385681152	210.008331299
721.84942627	231.9347229
722.313171387	252.103225708
722.776855469	257.49710083
723.240600586	229.345123291
723.704284668	225.039596558
724.168029785	249.757263184
724.631774902	247.79145813
725.095458984	253.848587036
725.559204102	251.821472168
726.022888184	222.071182251
726.486633301	264.242218018
726.950378418	224.543945313
727.4140625	233.574630737
727.877807617	236.806884766
728.341491699	256.987060547
728.805236816	239.092407227
729.268981934	254.676300049
729.732666016	230.249832153
730.196411133	237.621322632
730.660095215	232.584716797
731.123840332	240.017700195
731.587585449	236.76020813
732.051269531	241.291854858
732.515014648	227.191482544
732.97869873	256.564086914
733.442443848	270.455505371
733.906188965	236.692047119
734.369873047	247.9896698
734.833618164	273.690856934
735.297302246	257.792205811
735.761047363	260.882324219
736.22479248	272.364593506
736.688476563	268.688903809
737.15222168	273.916503906
737.615905762	273.617431641
738.079650879	256.469177246
738.543395996	264.304382324
739.007080078	280.868499756
739.470825195	263.748199463
739.934509277	265.71472168
740.398254395	266.100067139
740.861999512	247.77204895
741.325683594	260.909698486
741.789428711	253.577255249
742.253112793	275.330841064
742.71685791	218.865737915
743.180603027	232.221374512
743.644287109	239.197463989
744.108032227	237.471313477
744.571716309	252.181259155
745.035461426	255.10446167
745.499206543	254.970184326
745.962890625	265.602539063
746.426635742	270.42288208
746.890319824	264.671173096
747.354064941	247.673110962
747.817810059	241.352249146
748.281494141	253.400756836
748.745239258	263.633148193
749.20892334	274.613311768
749.672668457	258.356292725
750.136413574	247.648880005
750.600097656	275.422607422
751.063842773	251.364151001
751.527526855	281.372283936
751.991271973	285.595336914
752.45501709	265.307861328
752.918701172	267.725860596
753.382446289	270.149505615
753.846130371	265.439025879
754.309875488	259.870391846
754.773620605	251.759216309
755.237304688	270.121765137
755.701049805	267.531402588
756.164733887	256.1512146
756.628479004	268.944091797
757.092224121	276.140777588
757.555908203	273.326049805
758.01965332	281.959960938
758.483337402	273.755279541
758.94708252	293.728027344
759.410827637	291.410064697
759.874511719	279.522003174
760.338256836	274.794006348
760.801940918	279.622131348
761.265686035	293.287750244
761.729431152	300.273254395
762.193115234	311.920532227
762.656860352	314.460479736
763.120544434	304.083343506
763.584289551	309.931610107
764.048034668	297.097991943
764.51171875	303.140197754
764.975463867	314.904632568
765.439147949	323.452850342
765.902893066	282.212524414
766.366638184	297.740661621
766.830322266	312.933685303
767.294067383	332.130096436
767.757751465	305.902252197
768.221496582	340.363800049
768.685241699	334.206115723
769.148925781	342.422210693
769.612670898	325.52230835
770.07635498	320.618469238
770.540100098	304.821502686
771.003845215	312.171051025
771.467529297	304.551849365
771.931274414	303.0362854
772.394958496	319.55291748
772.858703613	317.329406738
773.32244873	326.038269043
773.786132813	355.761993408
774.24987793	370.870025635
774.713562012	334.170135498
775.177307129	293.944885254
775.641052246	294.806518555
776.104736328	328.926361084
776.568481445	339.890167236
777.032165527	322.345092773
777.495910645	347.37298584
777.959655762	354.118103027
778.423339844	329.83203125
778.887084961	346.490264893
779.350769043	367.791381836
779.81451416	339.916900635
780.278259277	340.65045166
780.741943359	318.669647217
781.205688477	343.222961426
781.669372559	353.444763184
782.133117676	329.537506104
782.596862793	373.262664795
783.060546875	364.648956299
783.524291992	365.53237915
783.987976074	337.744171143
784.451721191	365.422821045
784.915466309	391.345153809
785.379150391	340.2684021
785.842895508	359.182159424
786.30657959	359.756500244
786.770324707	378.25958252
787.234069824	363.09173584
787.697753906	359.592468262
788.161499023	361.975280762
788.625183105	359.705871582
789.088928223	342.229644775
789.55267334	347.386138916
790.016357422	352.598907471
790.480102539	365.764251709
790.943786621	364.847869873
791.407531738	352.951904297
791.871276855	348.969146729
792.334960938	351.578735352
792.798706055	374.87399292
793.262390137	373.812347412
793.726135254	343.912475586
794.189880371	343.15814209
794.653564453	380.699462891
795.11730957	368.680541992
795.580993652	357.692901611
796.04473877	405.827362061
796.508483887	404.393005371
796.972167969	390.923919678
797.435913086	408.766906738
797.899597168	417.671813965
798.363342285	403.072143555
798.827087402	424.600799561
799.290771484	418.185302734
799.754516602	376.928985596
800.218200684	414.974761963
800.681945801	441.580841064
801.145690918	469.86529541
801.609375	482.648132324
802.073120117	474.265655518
802.536804199	479.843688965
803.000549316	477.772491455
803.464294434	497.053192139
803.927978516	492.168182373
804.391723633	467.350189209
804.855407715	495.577423096
805.319152832	509.653656006
805.782897949	516.765075684
806.246582031	527.949279785
806.710327148	540.545227051
807.17401123	518.926513672
807.637756348	477.294708252
808.101501465	489.42074585
808.565185547	523.571411133
809.028930664	548.260620117
809.492614746	539.794311523
809.956359863	522.223510742
810.42010498	546.269897461
810.883789063	543.058654785
811.34753418	542.763122559
811.811218262	534.960449219
812.274963379	546.408691406
812.738708496	548.615905762
813.202392578	555.942138672
813.666137695	555.557617188
814.129821777	570.599914551
814.593566895	585.692749023
815.057312012	558.870117188
815.520996094	568.231933594
815.984741211	601.642883301
816.448425293	535.340820313
816.91217041	597.429504395
817.375915527	567.79876709
817.839599609	593.145324707
818.303344727	590.248596191
818.767028809	621.769104004
819.230773926	618.844421387
819.694519043	589.656738281
820.158203125	618.751831055
820.621948242	597.992919922
821.085632324	605.166137695
821.549377441	638.3359375
822.013122559	621.417358398
822.476806641	637.368347168
822.940551758	629.758789063
823.40423584	608.371582031
823.867980957	625.870788574
824.331726074	633.047729492
824.795410156	627.378540039
825.259155273	624.30847168
825.722839355	611.835205078
826.186584473	599.785705566
826.65032959	580.934814453
827.114013672	605.344299316
827.577758789	621.517333984
828.041442871	598.338684082
828.505187988	610.25970459
828.968933105	615.137145996
829.432617188	596.888916016
829.896362305	608.987976074
830.360046387	625.016784668
830.823791504	617.955505371
831.287536621	592.375305176
831.751220703	610.204772949
832.21496582	607.539672852
832.678649902	561.16607666
833.14239502	584.475830078
833.606140137	600.819763184
834.069824219	572.947387695
834.533569336	571.044311523
834.997253418	614.692138672
835.460998535	599.639831543
835.924743652	618.994384766
836.388427734	612.16217041
836.852172852	583.40802002
837.315856934	612.073730469
837.779602051	620.505493164
838.243347168	624.920776367
838.70703125	604.16217041
839.170776367	596.131958008
839.634460449	617.404418945
840.098205566	604.705749512
840.561950684	635.588317871
841.025634766	597.097473145
841.489379883	590.674560547
841.953063965	603.817687988
842.416809082	575.532897949
842.880554199	582.031860352
843.344238281	581.719665527
843.807983398	587.010009766
844.27166748	581.679626465
844.735412598	568.60559082
845.19909668	576.285522461
845.662841797	580.912231445
846.126586914	596.929077148
846.590270996	598.266296387
847.054016113	612.094177246
847.517700195	590.633056641
847.981445313	583.209777832
848.44519043	582.885253906
848.908874512	581.267333984
849.372619629	572.973815918
849.836303711	571.204162598
850.300048828	575.62097168
850.763793945	580.731140137
851.227478027	585.665405273
851.691223145	587.964050293
852.154907227	584.869628906
852.618652344	578.62298584
853.082397461	592.884460449
853.546081543	580.430847168
854.00982666	577.946044922
854.473510742	579.081726074
854.937255859	597.8828125
855.401000977	616.278442383
855.864685059	605.188659668
856.328430176	588.211914063
856.792114258	580.443786621
857.255859375	590.298278809
857.719604492	570.719665527
858.183288574	591.855285645
858.647033691	603.117858887
859.110717773	593.47088623
859.574462891	551.701782227
860.038208008	575.038208008
860.50189209	591.740112305
860.965637207	579.68762207
861.429321289	614.74597168
861.893066406	613.873168945
862.356811523	590.807922363
862.820495605	589.83013916
863.284240723	588.563659668
863.747924805	594.987182617
864.211669922	590.659118652
864.675415039	593.21697998
865.139099121	579.828979492
865.602844238	602.299804688
866.06652832	602.125549316
866.530273438	584.168457031
866.994018555	577.55871582
867.457702637	560.628295898
867.921447754	566.171386719
868.385131836	598.803771973
868.848876953	599.399353027
869.31262207	591.323913574
869.776306152	585.579650879
870.24005127	617.820068359
870.703735352	601.805541992
871.167480469	591.164550781
871.631225586	598.636901855
872.094909668	602.537597656
872.558654785	592.965148926
873.022338867	594.885803223
873.486083984	578.690856934
873.949829102	581.528747559
874.413513184	584.477050781
874.877258301	584.430908203
875.340942383	569.707397461
875.8046875	574.652038574
876.268432617	600.397155762
876.732116699	611.363830566
877.195861816	609.277709961
877.659545898	589.657409668
878.123291016	556.870544434
878.587036133	573.149536133
879.050720215	600.13848877
879.514465332	587.470397949
879.978149414	576.032287598
880.441894531	565.408508301
880.905639648	573.389099121
881.36932373	570.461303711
881.833068848	559.624145508
882.29675293	569.961547852
882.760498047	549.040222168
883.224243164	550.813842773
883.687927246	577.438537598
884.151672363	556.684082031
884.615356445	534.110046387
885.079101563	538.989379883
885.54284668	552.368896484
886.006530762	560.649414063
886.470275879	548.413085938
886.933959961	558.105163574
887.397705078	561.018676758
887.861450195	534.990844727
888.325134277	558.578125
888.788879395	552.842407227
889.252563477	575.81048584
889.716308594	553.663269043
890.180053711	533.379821777
890.643737793	534.640930176
891.10748291	573.227966309
891.571166992	533.868286133
892.034912109	530.448242188
892.498657227	528.456176758
892.962341309	533.351379395
893.426086426	524.203308105
893.889770508	543.304077148
894.353515625	512.891845703
894.817260742	537.148193359
895.280944824	493.986724854
895.744689941	552.543823242
896.208374023	457.745544434
896.672119141	466.492736816
897.135864258	543.025756836
897.59954834	528.881103516
898.063293457	552.268493652
898.526977539	511.592681885
898.990722656	534.765075684
899.454467773	532.941040039
899.918151855	495.610931396
900.381896973	507.523010254
900.845581055	491.045227051
901.309326172	525.715148926
901.773071289	512.113952637
902.236755371	543.41192627
902.700500488	529.116699219
903.16418457	499.179504395
903.627929688	519.82220459
904.091674805	541.765258789
904.555358887	532.858154297
905.019104004	545.897583008
905.482788086	508.967956543
905.946533203	502.564422607
906.41027832	512.295959473
906.873962402	513.006652832
907.33770752	515.589111328
907.801391602	544.587280273
908.265136719	512.862976074
908.728881836	497.472198486
909.192565918	537.844482422
909.656311035	524.723083496
910.119995117	509.788543701
910.583740234	506.106109619
911.047485352	495.197845459
911.511169434	493.52041626
911.974914551	488.633880615
912.438598633	520.581420898
912.90234375	513.495422363
913.366088867	522.260498047
913.829772949	531.064697266
914.293518066	495.105560303
914.757202148	478.168487549
915.220947266	523.575012207
915.684692383	553.653564453
916.148376465	544.636291504
916.612121582	543.418640137
917.075805664	551.382446289
917.539550781	541.51184082
918.003295898	534.610351563
918.46697998	552.284606934
918.930725098	542.648620605
919.39440918	521.161621094
919.858154297	526.106994629
920.321899414	517.467285156
920.785583496	525.647705078
921.249328613	531.005371094
921.713012695	523.894042969
922.176757813	526.947753906
922.64050293	529.91027832
923.104187012	548.397521973
923.567932129	533.073669434
924.031616211	529.967041016
924.495361328	544.114868164
924.959106445	547.712158203
925.422790527	543.501159668
925.886535645	528.399963379
926.350219727	515.889038086
926.813964844	518.201293945
927.277709961	512.365234375
927.741394043	518.594543457
928.20513916	531.702636719
928.668823242	547.40423584
929.132568359	542.611633301
929.596313477	547.71673584
930.059997559	522.16973877
930.523742676	525.813720703
930.987426758	554.454772949
931.451171875	553.753417969
931.914916992	547.37310791
932.378601074	539.08013916
932.842346191	563.433044434
933.306030273	546.163269043
933.769775391	549.97253418
934.233520508	553.006835938
934.69720459	553.282043457
935.160949707	538.180603027
935.624633789	548.623046875
936.088378906	526.982971191
936.552124023	520.414978027
937.015808105	535.374450684
937.479553223	549.607421875
937.943237305	569.891784668
938.406982422	547.110290527
938.870727539	538.86315918
939.334411621	517.83392334
939.798156738	514.370422363
940.26184082	526.338134766
940.725585938	531.75390625
941.189331055	528.30682373
941.653015137	519.756347656
942.116760254	535.773986816
942.580444336	537.459228516
943.044189453	496.328308105
943.50793457	528.236083984
943.971618652	529.066101074
944.43536377	532.029418945
944.899047852	549.229125977
945.362792969	498.521362305
945.826538086	500.305419922
946.290222168	556.929199219
946.753967285	530.095153809
947.217651367	504.520935059
947.681396484	491.441772461
948.145141602	509.253875732
948.608825684	516.353881836
949.072570801	525.797363281
949.536254883	532.718444824
950	532.229003906
950.463745117	536.023864746
950.927429199	547.685791016
951.391174316	544.632263184
951.854858398	553.329467773
952.318603516	540.295227051
952.782348633	538.019775391
953.246032715	494.61895752
953.709777832	530.987304688
954.173461914	533.561218262
954.637207031	559.425598145
955.100952148	544.563232422
955.56463623	525.972167969
956.028381348	494.00958252
956.49206543	535.833190918
956.955810547	548.223815918
957.419555664	543.396972656
957.883239746	592.783752441
958.346984863	590.420166016
958.810668945	567.489196777
959.274414063	542.142822266
959.73815918	576.604370117
960.201843262	550.047851563
960.665588379	555.114929199
961.129272461	570.584350586
961.593017578	539.194763184
962.056762695	566.399169922
962.520446777	579.479309082
962.984191895	606.627868652
963.447875977	567.345581055
963.911621094	603.863342285
964.375366211	592.866271973
964.839050293	621.935058594
965.30279541	628.535705566
965.766479492	582.854309082
966.230224609	612.565551758
966.693969727	612.47479248
967.157653809	628.752441406
967.621398926	659.24206543
968.085083008	655.558776855
968.548828125	650.052062988
969.012573242	672.110717773
969.476257324	694.654785156
969.940002441	659.958557129
970.403686523	656.248718262
970.867431641	678.274414063
971.331176758	691.903869629
971.79486084	709.284301758
972.258605957	713.944763184
972.722290039	708.945068359
973.186035156	731.844482422
973.649780273	732.416015625
974.113464355	764.765625
974.577209473	740.852233887
975.040893555	791.209594727
975.504638672	808.952453613
975.968383789	773.949645996
976.432067871	805.107727051
976.895812988	841.466430664
977.35949707	838.47845459
977.823242188	849.143005371
978.286987305	889.013549805
978.750671387	850.992980957
979.214416504	875.624938965
979.678100586	843.616760254
980.141845703	912.738647461
980.60559082	932.768188477
981.069274902	992.775756836
981.53302002	1000.2444458
981.996704102	971.373718262
982.460449219	1054.15405273
982.924194336	1066.92749023
983.387878418	1079.97167969
983.851623535	1101.23742676
984.315307617	1111.91503906
984.779052734	1149.94274902
985.242797852	1189.34387207
985.706481934	1197.3503418
986.170227051	1245.78295898
986.633911133	1254.18530273
987.09765625	1285.82324219
987.561401367	1328.05053711
988.025085449	1394.36877441
988.488830566	1438.31347656
988.952514648	1457.68017578
989.416259766	1493.41821289
989.880004883	1561.12414551
990.343688965	1595.43444824
990.807434082	1591.59069824
991.271118164	1660.36242676
991.734863281	1710.01879883
992.198608398	1735.65454102
992.66229248	1825.19628906
993.126037598	1879.05114746
993.58972168	1959.77172852
994.053466797	1993.57885742
994.517211914	2072.61157227
994.980895996	2081.23876953
995.444641113	2180.64453125
995.908325195	2236.97827148
996.372070313	2334.69848633
996.83581543	2416.83154297
997.299499512	2514.30078125
997.763244629	2534.66796875
998.226928711	2612.66333008
998.690673828	2664.36352539
999.154418945	2745.12353516
999.618103027	2825.29394531
1000.08184814	2909.43066406
1000.54553223	3018.49291992
1001.00927734	3101.36279297
1001.47302246	3182.82226563
1001.93670654	3256.94116211
1002.40045166	3353.67138672
1002.86413574	3425.36035156
1003.32788086	3504.67797852
1003.79162598	3591.51831055
1004.25531006	3666.00805664
1004.71905518	3779.07763672
1005.18273926	3862.33178711
1005.64648438	3967.11474609
1006.11022949	4090.13110352
1006.57391357	4186.53271484
1007.03765869	4248.27929688
1007.50134277	4290.23144531
1007.96508789	4370.39501953
1008.42883301	4454.16259766
1008.89251709	4517.28320313
1009.35626221	4569.3046875
1009.81994629	4624.99951172
1010.28369141	4675.27587891
1010.74743652	4668.16503906
1011.21112061	4664.34033203
1011.67486572	4650.68505859
1012.1385498	4654.42822266
1012.60229492	4637.6640625
1013.06604004	4585.86474609
1013.52972412	4461.96337891
1013.99346924	4309.77685547
1014.45715332	4235.31835938
1014.92089844	4142.82324219
1015.38464355	3988.20068359
1015.84832764	3893.64233398
1016.31207275	3751.54003906
1016.77575684	3578.65185547
1017.23950195	3421.50830078
1017.70324707	3296.66601563
1018.16693115	3165.96826172
1018.63067627	3020.28076172
1019.09436035	2881.47167969
1019.55810547	2729.80761719
1020.02185059	2610.28320313
1020.48553467	2519.91137695
1020.94927979	2407.05786133
1021.41296387	2280.91918945
1021.87670898	2162.83569336
1022.3404541	2065.92456055
1022.80413818	1997.97607422
1023.2678833	1940.63977051
1023.73156738	1815.70068359
1024.1953125	1733.38818359
1024.65905762	1699.35864258
1025.12280273	1632.84179688
1025.58642578	1563.85498047
1026.0501709	1484.23840332
1026.51391602	1401.01745605
1026.97766113	1370.18383789
[truncated: 1,667 more rows]
