# Supplementary material for: Deep CO2 in the end-Triassic Central Atlantic Magmatic Province
Source: Nat Commun. 2020 Apr 7;11:1670. doi: 10.1038/s41467-020-15325-6 (PMC7138847; doi:10.1038/s41467-020-15325-6)
Supplement: Supplementary file 4 — Source Data 2 [file 41467_2020_15325_MOESM4_ESM.zip › Elemental C/NEW31_S2_InclA_c_Bubble1_C.txt]

1100	0.160155072808
1100.4342041	38.140296936
1100.86853027	19.2495918274
1101.30273438	26.0816307068
1101.73693848	45.4405899048
1102.17126465	84.4342727661
1102.60546875	55.5094108582
1103.03967285	20.8216838837
1103.47399902	43.5169181824
1103.90820313	46.3930397034
1104.34240723	47.7384681702
1104.7767334	69.6096191406
1105.2109375	70.4949569702
1105.6451416	59.6296234131
1106.0793457	53.374370575
1106.51367188	62.180065155
1106.94787598	67.8849182129
1107.38208008	57.1551475525
1107.81640625	58.8922538757
1108.25061035	67.0868911743
1108.68481445	57.4960365295
1109.11914063	104.315086365
1109.55334473	73.9615478516
1109.98754883	83.2870788574
1110.421875	87.4494094849
1110.8560791	74.013130188
1111.2902832	135.625244141
1111.72460938	119.85408783
1112.15881348	100.723320007
1112.59301758	97.74269104
1113.02734375	103.974617004
1113.46154785	118.399887085
1113.89575195	125.010131836
1114.33007813	139.010299683
1114.76428223	139.29826355
1115.19848633	111.109260559
1115.6328125	112.300994873
1116.0670166	148.997528076
1116.5012207	149.569778442
1116.9354248	142.300842285
1117.36975098	125.753921509
1117.80395508	159.849578857
1118.23815918	159.235519409
1118.67248535	172.249343872
1119.10668945	118.147621155
1119.54089355	108.106330872
1119.97521973	141.68812561
1120.40942383	146.394760132
1120.84362793	115.909011841
1121.2779541	146.959503174
1121.7121582	139.406967163
1122.1463623	127.850151062
1122.58068848	120.662635803
1123.01489258	112.356132507
1123.44909668	113.384307861
1123.88342285	105.635353088
1124.31762695	105.941856384
1124.75183105	137.279907227
1125.18615723	150.40826416
1125.62036133	129.689361572
1126.05456543	130.112915039
1126.4888916	160.71987915
1126.9230957	146.060760498
1127.3572998	123.285385132
1127.79150391	106.602111816
1128.22583008	131.050354004
1128.66003418	159.762741089
1129.09423828	151.850997925
1129.52856445	163.881317139
1129.96276855	166.752059937
1130.39697266	146.702789307
1130.83129883	140.209869385
1131.26550293	161.178543091
1131.69970703	161.789749146
1132.1340332	146.867935181
1132.5682373	151.760803223
1133.00244141	145.502288818
1133.43676758	135.541320801
1133.87097168	107.7447052
1134.30517578	104.577964783
1134.73950195	83.3733062744
1135.17370605	100.804237366
1135.60791016	120.113594055
1136.04223633	118.061271667
1136.47644043	91.7192840576
1136.91064453	96.8362884521
1137.3449707	113.93044281
1137.7791748	91.3877868652
1138.21337891	54.9847831726
1138.64758301	60.5191116333
1139.08190918	77.7950210571
1139.51611328	66.6527252197
1139.95031738	65.8837738037
1140.38464355	63.7494163513
1140.81884766	50.2461738586
1141.25305176	44.339881897
1141.68737793	22.1022930145
1142.12158203	40.1154441833
1142.55578613	54.8954277039
1142.9901123	15.0105457306
1143.42431641	62.6542205811
1143.85852051	75.9699478149
1144.29284668	19.9727897644
1144.72705078	63.9187049866
1145.16125488	77.2255859375
1145.59558105	82.7976150513
1146.02978516	48.897644043
1146.46398926	32.1764411926
1146.89831543	18.1719474792
1147.33251953	17.027929306
1147.76672363	-5.99257040024
1148.2010498	2.6849770546
1148.63525391	42.982711792
1149.06945801	67.1226272583
1149.50366211	65.1836395264
1149.93798828	37.7104492188
1150.37219238	3.14479017258
1150.80639648	14.9141893387
1151.24072266	56.0076599121
1151.67492676	41.359172821
1152.10913086	15.3298187256
1152.54345703	47.9691314697
1152.97766113	33.4049720764
1153.41186523	57.5267219543
1153.84619141	28.2525482178
1154.28039551	30.0457992554
1154.71459961	33.9989624023
1155.14892578	20.3831977844
1155.58312988	26.7917861938
1156.01733398	42.2776298523
1156.45166016	41.6699829102
1156.88586426	42.9747505188
1157.32006836	50.1124954224
1157.75439453	49.4153709412
1158.18859863	51.4796600342
1158.62280273	54.5672073364
1159.05712891	61.5116043091
1159.49133301	72.9580078125
1159.92553711	60.4621734619
1160.35974121	59.8446922302
1160.79406738	78.7721328735
1161.22827148	58.5806121826
1161.66247559	78.7404174805
1162.09680176	85.2667388916
1162.53100586	111.844833374
1162.96520996	100.402503967
1163.39953613	91.4705200195
1163.83374023	102.308906555
1164.26794434	85.941116333
1164.70227051	76.7568283081
1165.13647461	79.1464309692
1165.57067871	127.78768158
1166.00500488	121.608299255
1166.43920898	108.355659485
1166.87341309	105.878387451
1167.30773926	90.9782180786
1167.74194336	107.577346802
1168.17614746	130.081512451
1168.61047363	96.4765167236
1169.04467773	68.8305740356
1169.47888184	98.8785171509
1169.91320801	132.808746338
1170.34741211	151.671463013
1170.78161621	185.219543457
1171.21582031	100.64315033
1171.65014648	104.319168091
1172.08435059	171.722625732
1172.51855469	99.462310791
1172.95288086	144.350143433
1173.38708496	120.749855042
1173.82128906	133.903518677
1174.25561523	153.615722656
1174.68981934	139.341995239
1175.12402344	159.637390137
1175.55834961	146.356277466
1175.99255371	140.697891235
1176.42675781	158.374465942
1176.86108398	131.033340454
1177.29528809	142.774627686
1177.72949219	166.06010437
1178.16381836	156.631790161
1178.59802246	183.692352295
1179.03222656	186.636657715
1179.46655273	166.56072998
1179.90075684	212.114028931
1180.33496094	193.28125
1180.76928711	199.422073364
1181.20349121	191.322219849
1181.63769531	193.020080566
1182.07189941	258.925537109
1182.50622559	191.032043457
1182.94042969	216.044296265
1183.37463379	260.511383057
1183.80895996	254.980987549
1184.24316406	258.255432129
1184.67736816	245.400405884
1185.11169434	204.575408936
1185.54589844	245.715576172
1185.98010254	239.07069397
1186.41442871	245.154220581
1186.84863281	256.874450684
1187.28283691	248.484146118
1187.71716309	232.995223999
1188.15136719	230.775512695
1188.58557129	236.384338379
1189.01989746	221.946960449
1189.45410156	219.23840332
1189.88830566	246.902481079
1190.32263184	250.727020264
1190.75683594	279.106231689
1191.19104004	295.266876221
1191.62536621	251.084701538
1192.05957031	265.375762939
1192.49377441	249.802902222
1192.92810059	257.892211914
1193.36230469	256.549133301
1193.79650879	252.794891357
1194.23071289	260.062774658
1194.66503906	255.166976929
1195.09924316	272.549072266
1195.53344727	290.182861328
1195.96777344	270.959259033
1196.40197754	292.66696167
1196.83618164	309.997070313
1197.27050781	324.36831665
1197.70471191	333.938049316
1198.13891602	321.973571777
1198.57324219	292.278808594
1199.00744629	292.076568604
1199.44165039	306.696624756
1199.87597656	290.851654053
1200.31018066	309.535888672
1200.74438477	334.56741333
1201.17871094	333.153991699
1201.61291504	352.184875488
1202.04711914	344.676452637
1202.48144531	332.243591309
1202.91564941	385.000274658
1203.34985352	316.369537354
1203.78417969	412.541473389
1204.21838379	394.007507324
1204.65258789	415.328857422
1205.08679199	425.082336426
1205.52111816	385.493225098
1205.95532227	410.399597168
1206.38952637	420.687896729
1206.82385254	468.766448975
1207.25805664	472.199401855
1207.69226074	446.393707275
1208.12658691	455.567260742
1208.56079102	461.258361816
1208.99499512	471.045288086
1209.42932129	486.143554688
1209.86352539	489.947845459
1210.29772949	500.608734131
1210.73205566	530.494567871
1211.16625977	545.786132813
1211.60046387	543.151123047
1212.03479004	595.242553711
1212.46899414	551.947692871
1212.90319824	577.234619141
1213.33752441	610.824584961
1213.77172852	631.479980469
1214.20593262	671.665344238
1214.64025879	646.693359375
1215.07446289	676.58807373
1215.50866699	669.831054688
1215.94287109	680.964538574
1216.37719727	669.761169434
1216.81140137	691.949951172
1217.24560547	733.178649902
1217.67993164	723.85559082
1218.11413574	754.386657715
1218.54833984	771.778320313
1218.98266602	846.465454102
1219.41687012	855.096984863
1219.85107422	856.586181641
1220.28540039	888.731567383
1220.71960449	936.436645508
1221.15380859	955.511535645
1221.58813477	952.937927246
1222.02233887	977.605957031
1222.45654297	991.218078613
1222.89086914	1005.86767578
1223.32507324	1049.18811035
1223.75927734	1058.47692871
1224.19360352	1123.04248047
1224.62780762	1164.41601563
1225.06201172	1123.84387207
1225.49633789	1224.26318359
1225.93054199	1128.85998535
1226.36474609	1225.76062012
1226.7989502	1211.58813477
1227.23327637	1216.20751953
1227.66748047	1300.63537598
1228.10168457	1318.34155273
1228.53601074	1374.30004883
1228.97021484	1420.45996094
1229.40441895	1420.44567871
1229.83874512	1443.92712402
1230.27294922	1465.14855957
1230.70715332	1493.87475586
1231.14147949	1544.18994141
1231.57568359	1562.34606934
1232.0098877	1623.85693359
1232.44421387	1702.49743652
1232.87841797	1714.67919922
1233.31262207	1757.10498047
1233.74694824	1782.03466797
1234.18115234	1766.81274414
1234.61535645	1842.62609863
1235.04968262	1912.98376465
1235.48388672	1943.71289063
1235.91809082	1966.24804688
1236.35241699	1987.39331055
1236.78662109	2045.15539551
1237.2208252	2070.68896484
1237.6550293	2087.98999023
1238.08935547	2186.15161133
1238.52355957	2250.98413086
1238.95776367	2304.32006836
1239.39208984	2329.45751953
1239.82629395	2357.86694336
1240.26049805	2399.75732422
1240.69482422	2462.79321289
1241.12902832	2493.39453125
1241.56323242	2524.13256836
1241.99755859	2637.41015625
1242.4317627	2682.0949707
1242.8659668	2724.73339844
1243.30029297	2751.92041016
1243.73449707	2801.96704102
1244.16870117	2838.40234375
1244.60302734	2899.11132813
1245.03723145	2970.66455078
1245.47143555	3023.29125977
1245.90576172	3050.78271484
1246.33996582	3072.4753418
1246.77416992	3107.85595703
1247.20849609	3121.40649414
1247.6427002	3129.2824707
1248.0769043	3190.39746094
1248.5111084	3254.71337891
1248.94543457	3275.65380859
1249.37963867	3258.91918945
1249.81384277	3296.06835938
1250.24816895	3317.10205078
1250.68237305	3308.65258789
1251.11657715	3343.59301758
1251.55090332	3400.53833008
1251.98510742	3386.90209961
1252.41931152	3404.32714844
1252.8536377	3401.57275391
1253.2878418	3397.03564453
1253.7220459	3448.54467773
1254.15637207	3461.44384766
1254.59057617	3445.06860352
1255.02478027	3458.52783203
1255.45910645	3474.02685547
1255.89331055	3531.91870117
1256.32751465	3550.28271484
1256.76184082	3500.4362793
1257.19604492	3497.29223633
1257.63024902	3488.48901367
1258.0645752	3512.65185547
1258.4987793	3498.97875977
1258.9329834	3527.25024414
1259.3671875	3595.85009766
1259.80151367	3607.05419922
1260.23571777	3611.73022461
1260.66992188	3649.18310547
1261.10424805	3669.48071289
1261.53845215	3657.01782227
1261.97265625	3645.17895508
1262.40698242	3670.70581055
1262.84118652	3714.94995117
1263.27539063	3744.4128418
1263.7097168	3702.92504883
1264.1439209	3705.53393555
1264.578125	3757.13134766
1265.01245117	3829.2824707
1265.44665527	3800.74023438
1265.88085938	3773.30883789
1266.31518555	3733.30737305
1266.74938965	3769.52685547
1267.18359375	3773.69042969
1267.61791992	3800.52441406
1268.05212402	3840.96704102
1268.48632813	3817.20776367
1268.9206543	3835.6081543
1269.3548584	3873.80029297
1269.7890625	3810.88818359
1270.2232666	3827.34863281
1270.65759277	3774.23657227
1271.09179688	3780.60986328
1271.52600098	3765.23657227
1271.96032715	3801.4074707
1272.39453125	3804.67333984
1272.82873535	3813.80102539
1273.26306152	3830.3112793
1273.69726563	3837.49731445
1274.13146973	3796.75683594
1274.5657959	3766.71386719
1275	3778.19824219
1275.4342041	3754.18432617
1275.86853027	3755.84912109
1276.30273438	3787.11132813
1276.73693848	3768.41381836
1277.17126465	3774.18237305
1277.60546875	3791.98291016
1278.03967285	3807.9440918
1278.47399902	3746.77856445
1278.90820313	3708.87573242
1279.34240723	3733.1262207
1279.7767334	3780.29077148
1280.2109375	3717.18920898
1280.6451416	3739.37768555
1281.0793457	3729.74462891
1281.51367188	3705.27734375
1281.94787598	3755.18652344
1282.38208008	3702.36914063
1282.81640625	3655.19140625
1283.25061035	3686.93994141
1283.68481445	3702.7668457
1284.11914063	3669.46972656
1284.55334473	3671.45361328
1284.98754883	3645.63818359
1285.421875	3676.47241211
1285.8560791	3644.46459961
1286.2902832	3599.43017578
1286.72460938	3584.42749023
1287.15881348	3579.68823242
1287.59301758	3571.42822266
1288.02734375	3549.4921875
1288.46154785	3506.31079102
1288.89575195	3505.0925293
1289.33007813	3474.30053711
1289.76428223	3447.09301758
1290.19848633	3379.23974609
1290.6328125	3335.0378418
1291.0670166	3343.59790039
1291.5012207	3355.02929688
1291.9354248	3347.87988281
1292.36975098	3283.50195313
1292.80395508	3193.08154297
1293.23815918	3165.96337891
1293.67248535	3157.16064453
1294.10668945	3095.3371582
1294.54089355	3099.73071289
1294.97521973	3092.80151367
1295.40942383	3032.11425781
1295.84362793	3028.26635742
1296.2779541	3022.81445313
1296.7121582	3014.03222656
1297.1463623	2964.26123047
1297.58068848	2950.69726563
1298.01489258	2964.84472656
1298.44909668	2913.83007813
1298.88342285	2946.43237305
1299.31762695	2909.43994141
1299.75183105	2892.67089844
1300.18615723	2934.36352539
1300.62036133	2879.13061523
1301.05456543	2823.37817383
1301.4888916	2842.61962891
1301.9230957	2864.10058594
1302.3572998	2902.30419922
1302.79150391	2922.21899414
1303.22583008	2894.21679688
1303.66003418	2900.31054688
1304.09423828	2862.22485352
1304.52856445	2841.12939453
1304.96276855	2875.83325195
1305.39697266	2912.53051758
1305.83129883	2891.66821289
1306.26550293	2895.89941406
1306.69970703	2880.44799805
1307.1340332	2880.58105469
1307.5682373	2889.46264648
1308.00244141	2901.21557617
1308.43676758	2897.40258789
1308.87097168	2903.49243164
1309.30517578	2940.89428711
1309.73950195	2958.73803711
1310.17370605	2961.04418945
1310.60791016	2978.05395508
1311.04223633	3015.140625
1311.47644043	3034.69067383
1311.91064453	3024.46289063
1312.3449707	3048.93408203
1312.7791748	3069.32373047
1313.21337891	3072.11450195
1313.64758301	3078.20874023
1314.08190918	3115.43139648
1314.51611328	3120.73779297
1314.95031738	3203.77636719
1315.38464355	3170.84887695
1315.81884766	3223.26782227
1316.25305176	3210.96972656
1316.68737793	3222.74487305
1317.12158203	3258.03710938
1317.55578613	3235.29101563
1317.9901123	3309.67773438
1318.42431641	3345.3425293
1318.85852051	3326.23071289
1319.29284668	3384.17944336
1319.72705078	3331.11621094
1320.16125488	3363.29980469
1320.59558105	3453.93847656
1321.02978516	3386.73339844
1321.46398926	3457.89208984
1321.89831543	3418.70629883
1322.33251953	3454.73608398
1322.76672363	3422.7421875
1323.2010498	3453.24951172
1323.63525391	3432.21850586
1324.06945801	3504.3425293
1324.50366211	3484.02709961
1324.93798828	3469.31347656
1325.37219238	3490.3347168
1325.80639648	3525.96948242
1326.24072266	3533.68041992
1326.67492676	3462.26586914
1327.10913086	3450.85913086
1327.54345703	3536.56030273
1327.97766113	3580.75683594
1328.41186523	3564.79150391
1328.84619141	3548.46801758
1329.28039551	3574.53076172
1329.71459961	3604.10791016
1330.14892578	3590.63085938
1330.58312988	3579.83105469
1331.01733398	3539.97363281
1331.45166016	3532.43774414
1331.88586426	3580.13696289
1332.32006836	3591.97167969
1332.75439453	3613.84667969
1333.18859863	3646.51318359
1333.62280273	3669.984375
1334.05712891	3691.31616211
1334.49133301	3661.82421875
1334.92553711	3630.953125
1335.35974121	3629.82519531
1335.79406738	3602.05908203
1336.22827148	3653.69458008
1336.66247559	3675.00756836
1337.09680176	3668.78491211
1337.53100586	3698.13769531
1337.96520996	3705.48828125
1338.39953613	3705.52880859
1338.83374023	3729.11938477
1339.26794434	3725.25561523
1339.70227051	3718.85595703
1340.13647461	3757.29345703
1340.57067871	3803.78173828
1341.00500488	3776.89208984
1341.43920898	3772.32592773
1341.87341309	3760.18823242
1342.30773926	3850.62231445
1342.74194336	3904.02978516
1343.17614746	3940.54272461
1343.61047363	3934.05664063
1344.04467773	3917.24462891
1344.47888184	3957.07470703
1344.91320801	3910.12963867
1345.34741211	3899.16992188
1345.78161621	3956.86328125
1346.21582031	3987.56274414
1346.65014648	3966.76367188
1347.08435059	3987.47900391
1347.51855469	3941.42529297
1347.95288086	3984.74365234
1348.38708496	4004.21044922
1348.82128906	4029.8671875
1349.25561523	4064.57666016
1349.68981934	4027.56323242
1350.12402344	4018.08251953
1350.55834961	4022.48754883
1350.99255371	4013.02099609
1351.42675781	3997.56079102
1351.86108398	4049.82421875
1352.29528809	4053.06567383
1352.72949219	4011.078125
1353.16381836	4028.69287109
1353.59802246	4033.72412109
1354.03222656	4049.83837891
1354.46655273	4044.81030273
1354.90075684	4086.47192383
1355.33496094	4093.60229492
1355.76928711	4078.07348633
1356.20349121	4100.6171875
1356.63769531	4086.31030273
1357.07189941	4056.46533203
1357.50622559	4072.69238281
1357.94042969	4098.37890625
1358.37463379	4115.06201172
1358.80895996	4120.47949219
1359.24316406	4087.64282227
1359.67736816	4067.65185547
1360.11169434	4094.82543945
1360.54589844	4069.60253906
1360.98010254	4014.19702148
1361.41442871	3995.46362305
1361.84863281	3954.96850586
1362.28283691	3922.33349609
1362.71716309	3902.90966797
1363.15136719	3952.40942383
1363.58557129	3911.92163086
1364.01989746	3914.02685547
1364.45410156	3921.56445313
1364.88830566	3905.59643555
1365.32263184	3939.56054688
1365.75683594	3946.41870117
1366.19104004	3903.91870117
1366.62536621	3932.78540039
1367.05957031	3937.38647461
1367.49377441	3964.47436523
1367.92810059	3957.64916992
1368.36230469	3904.23754883
1368.79650879	3961.45385742
1369.23071289	3939.23071289
1369.66503906	3914.76757813
1370.09924316	3876.80810547
1370.53344727	3939.22485352
1370.96777344	3897.0234375
1371.40197754	3854.52099609
1371.83618164	3783.17285156
1372.27050781	3740.54223633
1372.70471191	3821.36083984
1373.13891602	3656.74243164
1373.57324219	3628.2421875
1374.00744629	3648.44848633
1374.44165039	3576.31469727
1374.87597656	3554.8581543
1375.31018066	3496.50976563
1375.74438477	3456.28759766
1376.17871094	3350.49487305
1376.61291504	3325.35473633
1377.04711914	3292.64672852
1377.48144531	3211.87451172
1377.91564941	3146.57739258
1378.34985352	3072.4387207
1378.78417969	2956.5012207
1379.21838379	2982.28491211
1379.65258789	2925.72167969
1380.08679199	2873.7722168
1380.52111816	2810.82836914
1380.95532227	2727.59667969
1381.38952637	2711.28857422
1381.82385254	2640.453125
1382.25805664	2558.25830078
1382.69226074	2525.59130859
1383.12658691	2458.13549805
1383.56079102	2413.41625977
1383.99499512	2411.00756836
1384.42932129	2327.29760742
1384.86352539	2281.81665039
1385.29772949	2204.16748047
1385.73205566	2112.95532227
1386.16625977	2142.2902832
1386.60046387	2123.66381836
1387.03479004	2018.4284668
1387.46899414	1981.46362305
1387.90319824	1960.23840332
1388.33752441	1944.23327637
1388.77172852	1901.16467285
1389.20593262	1857.6048584
1389.64025879	1810.03161621
1390.07446289	1795.16723633
1390.50866699	1794.3046875
1390.94287109	1715.68029785
1391.37719727	1649.15478516
1391.81140137	1664.46948242
1392.24560547	1642.51342773
1392.67993164	1618.20483398
1393.11413574	1600.57629395
1393.54833984	1554.44641113
1393.98266602	1545.23718262
1394.41687012	1505.76940918
1394.85107422	1455.59106445
1395.28540039	1463.23754883
1395.71960449	1441.04821777
1396.15380859	1401.0456543
1396.58813477	1340.53674316
1397.02233887	1302.93774414
1397.45654297	1294.25012207
1397.89086914	1260.61352539
1398.32507324	1255.62414551
1398.75927734	1223.80749512
1399.19360352	1170.0135498
1399.62780762	1128.14672852
1400.06201172	1097.61865234
1400.49633789	1076.29272461
1400.93054199	1054.85876465
1401.36474609	1034.99462891
1401.7989502	983.806884766
1402.23327637	953.49786377
1402.66748047	940.868591309
1403.10168457	929.013061523
1403.53601074	876.65045166
1403.97021484	819.257446289
1404.40441895	810.514953613
1404.83874512	771.559143066
1405.27294922	751.164550781
1405.70715332	748.336364746
1406.14147949	703.646240234
1406.57568359	655.575683594
1407.0098877	625.075317383
1407.44421387	606.356384277
1407.87841797	592.322265625
1408.31262207	580.367919922
1408.74694824	588.810119629
1409.18115234	588.399841309
1409.61535645	531.560302734
1410.04968262	509.389648438
1410.48388672	499.894622803
1410.91809082	412.298309326
1411.35241699	427.044525146
1411.78662109	427.879241943
1412.2208252	406.241424561
1412.6550293	426.042114258
1413.08935547	403.974151611
1413.52355957	399.512023926
1413.95776367	348.97946167
1414.39208984	347.591705322
1414.82629395	343.91998291
1415.26049805	338.418823242
1415.69482422	358.016418457
1416.12902832	359.972442627
1416.56323242	304.414245605
1416.99755859	292.832550049
1417.4317627	256.574890137
1417.8659668	241.533325195
1418.30029297	270.471008301
1418.73449707	269.322387695
1419.16870117	281.50680542
1419.60302734	294.934997559
1420.03723145	226.455337524
1420.47143555	212.743133545
1420.90576172	231.433685303
1421.33996582	228.472061157
1421.77416992	239.399765015
1422.20849609	185.650924683
1422.6427002	160.086624146
1423.0769043	170.741531372
1423.5111084	158.444702148
1423.94543457	145.675201416
1424.37963867	131.218841553
1424.81384277	134.387710571
1425.24816895	155.248733521
1425.68237305	116.769393921
1426.11657715	103.165061951
1426.55090332	123.731239319
1426.98510742	108.452919006
1427.41931152	165.814056396
1427.8536377	100.239562988
1428.2878418	79.8369598389
1428.7220459	69.504776001
1429.15637207	79.3973999023
1429.59057617	91.0974578857
1430.02478027	74.5659637451
1430.45910645	37.9793167114
1430.89331055	36.2101287842
1431.32751465	89.0031433105
1431.76184082	60.0533065796
1432.19604492	35.0457191467
1432.63024902	83.3481750488
1433.0645752	55.855342865
1433.4987793	21.2122535706
1433.9329834	76.0879898071
1434.3671875	65.4526977539
1434.80151367	-1.21789395809
1435.23571777	52.0015029907
1435.66992188	43.1476478577
1436.10424805	1.71191930771
1436.53845215	44.6000366211
1436.97265625	32.4308166504
1437.40698242	53.4514923096
1437.84118652	23.7650337219
1438.27539063	43.7466125488
1438.7097168	51.8861541748
1439.1439209	33.5214691162
1439.578125	50.5926780701
1440.01245117	50.880241394
1440.44665527	14.0515432358
1440.88085938	38.2903633118
1441.31518555	54.2804946899
1441.74938965	69.7947692871
1442.18359375	102.939338684
1442.61791992	32.3613853455
1443.05212402	24.9543228149
1443.48632813	42.3350601196
1443.9206543	14.878329277
1444.3548584	91.6191253662
1444.7890625	38.6128311157
1445.2232666	57.1035270691
1445.65759277	119.775527954
1446.09179688	84.7438735962
1446.52600098	74.01222229
1446.96032715	47.208240509
1447.39453125	56.2526359558
1447.82873535	67.8409500122
1448.26306152	31.0496120453
1448.69726563	37.5658912659
1449.13146973	92.2332992554
1449.5657959	59.1785621643
1450	92.6040725708
1450.4342041	12.360666275
1450.86853027	56.2435417175
1451.30273438	89.5663986206
1451.73693848	46.8265724182
1452.17126465	76.7645797729
1452.60546875	119.458740234
1453.03967285	75.2916641235
1453.47399902	107.819793701
1453.90820313	51.4700622559
1454.34240723	109.685638428
1454.7767334	103.896492004
1455.2109375	52.0485992432
1455.6451416	124.217453003
1456.0793457	115.025039673
1456.51367188	102.9453125
1456.94787598	121.073143005
1457.38208008	93.9347000122
1457.81640625	102.689491272
1458.25061035	127.743896484
1458.68481445	110.489822388
1459.11914063	108.220077515
1459.55334473	56.5729560852
1459.98754883	107.295852661
1460.421875	139.282165527
1460.8560791	112.050537109
1461.2902832	94.7399749756
1461.72460938	107.19115448
1462.15881348	98.3147888184
1462.59301758	140.812896729
1463.02734375	112.505615234
1463.46154785	82.5614929199
1463.89575195	93.7147521973
1464.33007813	94.3353729248
1464.76428223	102.390213013
1465.19848633	113.360084534
1465.6328125	104.225326538
1466.0670166	112.395645142
1466.5012207	95.2932815552
1466.9354248	96.792175293
1467.36975098	63.3511962891
1467.80395508	27.1344261169
1468.23815918	78.5201568604
1468.67248535	94.798324585
1469.10668945	65.2242965698
1469.54089355	87.2340011597
1469.97521973	68.4279098511
1470.40942383	87.0633392334
1470.84362793	75.8882446289
1471.2779541	70.0572891235
1471.7121582	43.5445861816
1472.1463623	51.3505210876
1472.58068848	57.2113265991
1473.01489258	78.7441635132
1473.44909668	69.185256958
1473.88342285	48.8768005371
1474.31762695	69.8158340454
1474.75183105	71.4104614258
1475.18615723	67.1898956299
1475.62036133	29.4363136292
1476.05456543	30.0539264679
1476.4888916	-3.76056647301
1476.9230957	3.1285135746
1477.3572998	30.5999927521
1477.79150391	60.1342658997
1478.22583008	92.651184082
1478.66003418	80.888458252
1479.09423828	78.5027618408
1479.52856445	91.5540771484
1479.96276855	87.239112854
1480.39697266	75.501625061
1480.83129883	87.4875640869
1481.26550293	97.512260437
1481.69970703	98.7919540405
1482.1340332	88.1556930542
1482.5682373	76.0140228271
1483.00244141	91.9020309448
1483.43676758	70.9607849121
1483.87097168	90.1427993774
1484.30517578	126.342567444
1484.73950195	138.044891357
1485.17370605	114.653938293
1485.60791016	90.6569824219
1486.04223633	89.5583572388
1486.47644043	131.031784058
1486.91064453	136.049346924
1487.3449707	136.825897217
1487.7791748	152.398361206
1488.21337891	157.692504883
1488.64758301	158.353759766
1489.08190918	159.879653931
1489.51611328	158.34375
1489.95031738	174.316833496
1490.38464355	158.314483643
1490.81884766	165.926895142
1491.25305176	172.252151489
1491.68737793	140.974334717
1492.12158203	168.996109009
1492.55578613	162.58795166
1492.9901123	185.614089966
1493.42431641	185.971817017
1493.85852051	191.565414429
1494.29284668	179.274246216
1494.72705078	216.788574219
1495.16125488	186.078094482
1495.59558105	195.333221436
1496.02978516	219.964431763
1496.46398926	182.856964111
1496.89831543	205.374053955
1497.33251953	180.706466675
1497.76672363	205.172515869
1498.2010498	212.923095703
1498.63525391	184.335449219
1499.06945801	188.351455688
1499.50366211	189.595077515
1499.93798828	220.209823608
1500.37219238	230.233139038
1500.80639648	229.496551514
1501.24072266	229.574249268
1501.67492676	253.443099976
1502.10913086	232.460998535
1502.54345703	273.639160156
1502.97766113	232.879776001
1503.41186523	250.084640503
1503.84619141	283.305053711
1504.28039551	247.500747681
1504.71459961	296.578491211
1505.14892578	303.274078369
1505.58312988	269.361724854
1506.01733398	335.427886963
1506.45166016	322.46572876
1506.88586426	323.181549072
1507.32006836	322.124176025
1507.75439453	333.633483887
1508.18859863	354.640380859
1508.62280273	330.372924805
1509.05712891	341.479064941
1509.49133301	351.411224365
1509.92553711	358.274353027
1510.35974121	392.616271973
1510.79406738	384.856414795
1511.22827148	360.247955322
1511.66247559	395.86026001
1512.09680176	384.520477295
1512.53100586	412.004272461
1512.96520996	442.386352539
1513.39953613	393.083251953
1513.83374023	414.091766357
1514.26794434	435.809417725
1514.70227051	446.814788818
1515.13647461	429.580352783
1515.57067871	456.509429932
1516.00500488	466.91986084
1516.43920898	470.019500732
1516.87341309	451.172058105
1517.30773926	471.111968994
1517.74194336	488.657348633
1518.17614746	503.563110352
1518.61047363	475.911254883
1519.04467773	475.586364746
1519.47888184	498.147033691
1519.91320801	502.685058594
1520.34741211	460.868682861
1520.78161621	498.046569824
1521.21582031	498.013061523
1521.65014648	517.99621582
1522.08435059	573.700866699
1522.51855469	546.584533691
1522.95288086	534.535949707
1523.38708496	542.480163574
1523.82128906	590.250244141
1524.25561523	592.860717773
1524.68981934	543.965820313
1525.12402344	541.18170166
1525.55834961	570.989318848
1525.99255371	562.311767578
1526.42675781	562.504638672
1526.86108398	560.875427246
1527.29528809	555.081726074
1527.72949219	599.741699219
1528.16381836	570.426147461
1528.59802246	599.026428223
1529.03222656	589.520629883
1529.46655273	586.01763916
1529.90075684	617.059692383
1530.33496094	578.161987305
1530.76928711	597.372802734
1531.20349121	616.203735352
1531.63769531	604.197692871
1532.07189941	612.99432373
1532.50622559	619.467651367
1532.94042969	610.906982422
1533.37463379	590.44317627
1533.80895996	601.494262695
1534.24316406	600.568786621
1534.67736816	565.276184082
1535.11169434	560.637390137
1535.54589844	575.398864746
1535.98010254	593.687561035
1536.41442871	606.588317871
1536.84863281	583.355041504
1537.28283691	570.019836426
1537.71716309	551.213134766
1538.15136719	553.888793945
1538.58557129	562.022949219
1539.01989746	574.598999023
1539.45410156	569.493652344
1539.88830566	571.159667969
1540.32263184	583.734130859
1540.75683594	596.52746582
1541.19104004	590.606567383
1541.62536621	564.147216797
1542.05957031	565.344055176
1542.49377441	578.188781738
1542.92810059	587.478820801
1543.36230469	583.56842041
1543.79650879	589.52154541
1544.23071289	584.461730957
1544.66503906	605.801940918
1545.09924316	614.32635498
1545.53344727	608.566650391
1545.96777344	606.947998047
1546.40197754	634.554443359
1546.83618164	672.946350098
1547.27050781	663.782409668
1547.70471191	647.34777832
1548.13891602	662.481201172
1548.57324219	694.059082031
1549.00744629	732.368530273
1549.44165039	725.864990234
1549.87597656	755.918151855
1550.31018066	813.003417969
1550.74438477	805.577331543
1551.17871094	794.528076172
1551.61291504	801.923339844
1552.04711914	844.252990723
1552.48144531	869.459655762
1552.91564941	891.184570313
1553.34985352	932.77722168
1553.78417969	963.843933105
1554.21838379	997.148925781
1554.65258789	1044.0715332
1555.08679199	1068.6652832
1555.52111816	1084.4005127
1555.95532227	1154.16137695
1556.38952637	1170.79394531
1556.82385254	1217.07617188
1557.25805664	1263.01171875
1557.69226074	1278.7442627
1558.12658691	1343.06469727
1558.56079102	1393.90454102
1558.99499512	1404.97485352
1559.42932129	1455.63769531
1559.86352539	1516.45849609
1560.29772949	1540.32214355
1560.73205566	1575.04577637
1561.16625977	1617.13342285
1561.60046387	1640.24401855
1562.03479004	1734.28588867
1562.46899414	1808.59777832
1562.90319824	1821.24414063
1563.33752441	1850.13195801
1563.77172852	1923.84655762
1564.20593262	1987.77514648
1564.64025879	1976.52148438
1565.07446289	2086.33447266
1565.50866699	2121.58520508
1565.94287109	2188.41796875
1566.37719727	2289.06713867
1566.81140137	2301.26049805
1567.24560547	2381.79663086
1567.67993164	2450.95092773
1568.11413574	2515.79272461
1568.54833984	2555.64892578
1568.98266602	2643.50976563
1569.41687012	2704.88330078
1569.85107422	2831.09228516
1570.28540039	2890.32080078
1570.71960449	2892.23339844
1571.15380859	2988.10864258
1571.58813477	3039.3815918
1572.02233887	3155.23364258
1572.45654297	3177.96679688
1572.89086914	3286.6105957
1573.32507324	3391.98632813
1573.75927734	3509.55102539
1574.19360352	3623.55322266
1574.62780762	3701.68481445
1575.06201172	3793.08349609
1575.49633789	3899.10424805
1575.93054199	4040.84301758
1576.36474609	4062.84448242
1576.7989502	4243.39892578
1577.23327637	4340.55419922
1577.66748047	4487.91552734
1578.10168457	4651.16552734
1578.53601074	4712.54589844
1578.97021484	4865.14550781
1579.40441895	4989.02734375
1579.83874512	5118.78173828
1580.27294922	5291.75292969
1580.70715332	5336.25585938
1581.14147949	5471.13574219
1581.57568359	5589.34277344
1582.0098877	5647.17919922
1582.44421387	5765.06103516
1582.87841797	5903.9140625
1583.31262207	6022.40576172
1583.74694824	6136.78759766
1584.18115234	6219.35742188
1584.61535645	6347.83984375
1585.04968262	6430.26708984
1585.48388672	6459.79736328
1585.91809082	6594.13964844
1586.35241699	6673.19287109
1586.78662109	6775.20263672
1587.2208252	6923.45605469
1587.6550293	6995.84472656
1588.08935547	7168.96875
1588.52355957	7248.77490234
1588.95776367	7350.44335938
1589.39208984	7508.29833984
1589.82629395	7591.87939453
1590.26049805	7774.72705078
1590.69482422	7798.89208984
1591.12902832	7873.27197266
1591.56323242	8038.03613281
1591.99755859	8153.38085938
1592.4317627	8277.04394531
1592.8659668	8389.56347656
1593.30029297	8465.109375
1593.73449707	8596.51855469
1594.16870117	8720.09277344
1594.60302734	8837.31542969
1595.03723145	9050.54394531
1595.47143555	9081.54882813
1595.90576172	9236.47851563
1596.33996582	9447.46679688
1596.77416992	9517.44140625
1597.20849609	9731.171875
1597.6427002	9818.36328125
1598.0769043	9995.5703125
1598.5111084	10206.4492188
1598.94543457	10240.2558594
1599.37963867	10346.2138672
1599.81384277	10479.6669922
1600.24816895	10526.6767578
1600.68237305	10644.0136719
1601.11657715	10682.7753906
1601.55090332	10723.234375
1601.98510742	10853.8818359
1602.41931152	10806.2744141
1602.8536377	10866.7382813
1603.2878418	10752.9931641
1603.7220459	10705.84375
1604.15637207	10701.2675781
1604.59057617	10563.2626953
1605.02478027	10504.2724609
1605.45910645	10490.3642578
1605.89331055	10269.7587891
1606.32751465	10159.2626953
1606.76184082	9949.140625
1607.19604492	9861.72753906
1607.63024902	9744.69726563
1608.0645752	9585.49414063
1608.4987793	9401.72753906
1608.9329834	9243.484375
1609.3671875	9070.8984375
1609.80151367	8935.84179688
1610.23571777	8774.26855469
1610.66992188	8606.87890625
1611.10424805	8471.57421875
1611.53845215	8334.71972656
1611.97265625	8189.2265625
1612.40698242	8081.46484375
1612.84118652	7960.24121094
1613.27539063	7819.62988281
1613.7097168	7698.02490234
1614.1439209	7637.17431641
1614.578125	7522.31054688
1615.01245117	7368.96240234
1615.44665527	7211.74804688
1615.88085938	7054.6171875
1616.31518555	6971.29638672
1616.74938965	6914.953125
1617.18359375	6762.74853516
1617.61791992	6600.94287109
1618.05212402	6449.68261719
1618.48632813	6312.50097656
1618.9206543	6211.16308594
1619.3548584	6074.33056641
1619.7890625	5951.76660156
1620.2232666	5784.22753906
1620.65759277	5663.25976563
1621.09179688	5466.83056641
1621.52600098	5338.35107422
1621.96032715	5230.14208984
1622.39453125	5045.17773438
1622.82873535	4900.77587891
1623.26306152	4745.75292969
1623.69726563	4552.36474609
1624.13146973	4373.90820313
1624.5657959	4313.93994141
1625	4157.88476563
1625.4342041	3963.45068359
1625.86853027	3832.01196289
1626.30273438	3660.02294922
1626.73693848	3520.73144531
1627.17126465	3405.25952148
1627.60546875	3290.19946289
1628.03967285	3188.12304688
1628.47399902	3092.13061523
1628.90820313	3002.48168945
1629.34240723	2927.57080078
1629.7767334	2850.79443359
1630.2109375	2732.8137207
1630.6451416	2657.32202148
1631.0793457	2596.71533203
1631.51367188	2529.85107422
1631.94787598	2456.51977539
1632.38208008	2389.32788086
1632.81640625	2323.69848633
1633.25061035	2279.38549805
1633.68481445	2244.90795898
1634.11914063	2195.30737305
1634.55334473	2137.91992188
1634.98754883	2102.5300293
1635.421875	2012.67956543
1635.8560791	2006.078125
1636.2902832	1971.93933105
1636.72460938	1893.86218262
1637.15881348	1866.89074707
1637.59301758	1853.25402832
1638.02734375	1775.08251953
1638.46154785	1759.26074219
1638.89575195	1624.86755371
1639.33007813	1635.71728516
1639.76428223	1623.22473145
1640.19848633	1562.62792969
1640.6328125	1497.45593262
1641.0670166	1469.71398926
1641.5012207	1382.30163574
1641.9354248	1345.70324707
1642.36975098	1343.60046387
1642.80395508	1307.90100098
1643.23815918	1277.49267578
1643.67248535	1242.20458984
1644.10668945	1237.77832031
1644.54089355	1192.54858398
1644.97521973	1153.38830566
1645.40942383	1142.45837402
1645.84362793	1069.57788086
1646.2779541	1071.6229248
1646.7121582	1054.2376709
1647.1463623	1021.89422607
1647.58068848	1008.74554443
1648.01489258	976.333557129
1648.44909668	940.806762695
1648.88342285	904.200866699
1649.31762695	883.712219238
1649.75183105	905.640563965
1650.18615723	872.727233887
1650.62036133	835.305236816
1651.05456543	822.088500977
1651.4888916	780.313781738
1651.9230957	778.751342773
1652.3572998	794.55682373
1652.79150391	768.240539551
1653.22583008	764.175048828
1653.66003418	744.427429199
1654.09423828	719.507873535
1654.52856445	705.619445801
1654.96276855	713.138916016
1655.39697266	736.286865234
1655.83129883	666.053955078
1656.26550293	627.004455566
1656.69970703	617.078186035
1657.1340332	614.641357422
1657.5682373	624.229797363
1658.00244141	609.385498047
1658.43676758	649.046386719
1658.87097168	606.797119141
1659.30517578	584.777404785
1659.73950195	583.496398926
1660.17370605	569.630615234
1660.60791016	566.346984863
1661.04223633	548.730529785
1661.47644043	558.948303223
1661.91064453	543.426696777
1662.3449707	548.343322754
1662.7791748	544.573425293
1663.21337891	501.163818359
1663.64758301	516.169311523
1664.08190918	501.774841309
1664.51611328	504.850372314
1664.95031738	503.784454346
1665.38464355	486.65032959
1665.81884766	471.532714844
1666.25305176	447.55267334
1666.68737793	460.15737915
1667.12158203	461.746582031
1667.55578613	443.336791992
1667.9901123	409.444061279
1668.42431641	396.048675537
1668.85852051	394.438201904
1669.29284668	379.255584717
1669.72705078	438.262939453
1670.16125488	408.866851807
1670.59558105	382.578033447
1671.02978516	367.885101318
1671.46398926	394.371490479
1671.89831543	370.312011719
1672.33251953	370.019500732
1672.76672363	366.017333984
1673.2010498	318.729766846
1673.63525391	331.700561523
1674.06945801	304.400878906
1674.50366211	324.972869873
1674.93798828	330.500946045
1675.37219238	280.202697754
1675.80639648	284.503875732
1676.24072266	293.664642334
1676.67492676	265.668273926
1677.10913086	233.805236816
1677.54345703	194.781982422
1677.97766113	217.709228516
1678.41186523	242.359390259
1678.84619141	239.382751465
1679.28039551	234.959884644
1679.71459961	206.981323242
1680.14892578	233.945037842
1680.58312988	227.100952148
1681.01733398	192.386459351
1681.45166016	213.425994873
1681.88586426	223.399673462
1682.32006836	212.895751953
1682.75439453	209.402450562
1683.18859863	201.005142212
1683.62280273	209.776000977
1684.05712891	165.10848999
1684.49133301	142.037231445
1684.92553711	119.336524963
1685.35974121	108.960586548
1685.79406738	165.731567383
1686.22827148	188.081558228
1686.66247559	102.741897583
1687.09680176	135.248657227
1687.53100586	184.945022583
1687.96520996	158.929550171
1688.39953613	159.225097656
1688.83374023	146.377532959
1689.26794434	125.146026611
1689.70227051	124.442123413
1690.13647461	135.558746338
1690.57067871	143.090545654
1691.00500488	131.92364502
1691.43920898	114.606864929
1691.87341309	130.711395264
1692.30773926	124.704902649
1692.74194336	132.738265991
1693.17614746	118.119003296
1693.61047363	109.754257202
1694.04467773	124.796836853
1694.47888184	147.309646606
1694.91320801	120.320907593
1695.34741211	98.1269989014
1695.78161621	112.281555176
1696.21582031	120.406730652
1696.65014648	110.1171875
1697.08435059	145.556488037
1697.51855469	107.620025635
1697.95288086	104.542602539
1698.38708496	89.876449585
1698.82128906	93.3768539429
1699.25561523	76.300567627
1699.68981934	74.152961731
1700.12402344	89.5394134521
1700.55834961	111.399787903
1700.99255371	114.735557556
1701.42675781	76.3142089844
1701.86108398	77.8182830811
1702.29528809	100.52658844
1702.72949219	108.54158783
1703.16381836	131.6459198
1703.59802246	103.516822815
1704.03222656	98.4271850586
1704.46655273	93.2206802368
1704.90075684	87.4305038452
1705.33496094	81.911567688
1705.76928711	66.5998382568
1706.20349121	58.689655304
1706.63769531	89.9870986938
1707.07189941	55.9605522156
1707.50622559	72.6221466064
1707.94042969	45.8273658752
1708.37463379	42.6606140137
1708.80895996	40.9357833862
1709.24316406	50.7417564392
1709.67736816	30.7923278809
1710.11169434	82.7202606201
1710.54589844	35.0030822754
1710.98010254	77.3609619141
1711.41442871	71.735244751
1711.84863281	1.92231547832
1712.28283691	74.6223220825
1712.71716309	53.5681152344
1713.15136719	44.2387008667
1713.58557129	48.9162559509
1714.01989746	50.0553207397
1714.45410156	44.2613639832
1714.88830566	40.4806289673
1715.32263184	45.969417572
1715.75683594	13.1212787628
1716.19104004	14.9986724854
1716.62536621	38.7583007813
1717.05957031	50.6740760803
1717.49377441	44.7313156128
1717.92810059	63.3762817383
1718.36230469	41.2993812561
1718.79650879	43.5669937134
1719.23071289	51.7759361267
1719.66503906	11.1927919388
1720.09924316	37.7735862732
1720.53344727	23.1389064789
1720.96777344	25.2980175018
1721.40197754	68.335357666
1721.83618164	4.65715551376
1722.27050781	4.21117115021
1722.70471191	53.2195243835
1723.13891602	-5.64298820496
1723.57324219	16.9136810303
1724.00744629	39.3015823364
1724.44165039	23.5641822815
1724.87597656	30.1619377136
1725.31018066	37.8096313477
1725.74438477	28.1708431244
1726.17871094	25.2763633728
1726.61291504	24.2174224854
1727.04711914	58.1747016907
1727.48144531	45.0754852295
1727.91564941	3.99829411507
1728.34985352	40.5720672607
1728.78417969	17.414516449
1729.21838379	27.7726173401
1729.65258789	10.6674041748
1730.08679199	-4.48446130753
1730.52111816	24.4293785095
1730.95532227	4.24816465378
1731.38952637	44.7331809998
1731.82385254	4.22921228409
1732.25805664	-9.13349342346
1732.69226074	27.8404369354
1733.12658691	57.5338897705
1733.56079102	-12.9165582657
1733.99499512	41.6346740723
1734.42932129	50.7238006592
1734.86352539	36.4273300171
1735.29772949	60.0358695984
1735.73205566	36.867389679
1736.16625977	35.5325584412
1736.60046387	43.465057373
1737.03479004	53.1635360718
1737.46899414	48.2645225525
1737.90319824	23.0264263153
1738.33752441	21.9415550232
1738.77172852	40.7255172729
1739.20593262	11.1157445908
1739.64025879	32.2710571289
1740.07446289	33.3289299011
1740.50866699	57.8524742126
1740.94287109	63.5772285461
1741.37719727	4.59220933914
1741.81140137	16.0534133911
1742.24560547	10.1890182495
1742.67993164	4.13395881653
1743.11413574	39.6545600891
1743.54833984	0.325695693493
1743.98266602	44.3208885193
1744.41687012	38.1818275452
1744.85107422	6.82960128784
1745.28540039	45.6686973572
1745.71960449	36.5493812561
1746.15380859	46.1158981323
1746.58813477	38.0315361023
1747.02233887	44.6777992249
1747.45654297	56.8195381165
1747.89086914	61.0077667236
1748.32507324	41.1752204895
1748.75927734	38.9681282043
1749.19360352	18.7119216919
1749.62780762	47.4560203552
1750.06201172	63.5527114868
1750.49633789	48.2898597717
1750.93054199	56.176322937
1751.36474609	41.3715400696
1751.7989502	66.5578384399
1752.23327637	32.5206565857
1752.66748047	43.5432357788
1753.10168457	82.0159912109
1753.53601074	71.9255599976
1753.97021484	50.3588562012
1754.40441895	62.5998764038
1754.83874512	67.3437652588
1755.27294922	54.1861991882
1755.70715332	59.0137290955
1756.14147949	73.2866592407
1756.57568359	70.3750457764
1757.0098877	51.7982788086
1757.44421387	81.3594436646
1757.87841797	90.0569992065
1758.31262207	36.3444252014
1758.74694824	42.3060874939
1759.18115234	74.7045593262
1759.61535645	88.9484176636
1760.04968262	89.2993087769
1760.48388672	71.3361740112
1760.91809082	99.0550079346
1761.35241699	104.055862427
1761.78662109	83.0597305298
1762.2208252	108.069961548
1762.6550293	133.834335327
1763.08935547	98.2419815063
1763.52355957	99.3898239136
1763.95776367	82.5776367188
1764.39208984	64.6945571899
1764.82629395	101.596282959
1765.26049805	75.0791778564
1765.69482422	115.886901855
1766.12902832	96.112411499
1766.56323242	71.6419372559
1766.99755859	84.5341186523
1767.4317627	85.5000152588
1767.8659668	114.528434753
1768.30029297	117.44708252
1768.73449707	99.1188278198
1769.16870117	104.744422913
1769.60302734	114.31565094
1770.03723145	148.53666687
1770.47143555	173.734695435
1770.90576172	145.488952637
1771.33996582	141.11781311
1771.77416992	158.805450439
1772.20849609	134.021240234
1772.6427002	148.736846924
1773.0769043	178.647216797
1773.5111084	121.103660583
1773.94543457	158.869064331
1774.37963867	195.668899536
1774.81384277	181.614654541
1775.24816895	180.798370361
1775.68237305	152.765274048
1776.11657715	162.246032715
1776.55090332	183.725769043
1776.98510742	152.492828369
1777.41931152	147.794540405
1777.8536377	170.821075439
1778.2878418	199.206497192
1778.7220459	193.23765564
1779.15637207	164.990539551
1779.59057617	202.6796875
1780.02478027	240.215545654
1780.45910645	176.047668457
1780.89331055	192.868545532
1781.32751465	207.701477051
1781.76184082	196.611724854
1782.19604492	213.135040283
1782.63024902	178.716110229
1783.0645752	173.64289856
1783.4987793	210.21182251
1783.9329834	216.220153809
1784.3671875	232.608093262
1784.80151367	225.89704895
1785.23571777	210.2368927
1785.66992188	209.345825195
1786.10424805	201.902511597
1786.53845215	223.24281311
1786.97265625	225.662567139
1787.40698242	225.831237793
1787.84118652	267.564086914
1788.27539063	204.527099609
1788.7097168	244.862945557
1789.1439209	261.495178223
1789.578125	268.040588379
1790.01245117	277.09197998
1790.44665527	242.976745605
1790.88085938	226.413665771
1791.31518555	278.192901611
1791.74938965	249.752120972
1792.18359375	292.587982178
1792.61791992	318.408660889
1793.05212402	320.66003418
1793.48632813	318.434020996
1793.9206543	294.876800537
1794.3548584	325.146636963
1794.7890625	296.360839844
1795.2232666	308.111053467
1795.65759277	297.155792236
1796.09179688	293.993499756
1796.52600098	319.647857666
1796.96032715	366.852081299
1797.39453125	328.09765625
1797.82873535	368.422027588
1798.26306152	360.892883301
1798.69726563	350.329772949
1799.13146973	387.940124512
1799.5657959	358.828704834
1800	385.151519775
