# Supplementary material for: Deep CO2 in the end-Triassic Central Atlantic Magmatic Province
Source: Nat Commun. 2020 Apr 7;11:1670. doi: 10.1038/s41467-020-15325-6 (PMC7138847; doi:10.1038/s41467-020-15325-6)
Supplement: Supplementary file 4 — Source Data 2 [file 41467_2020_15325_MOESM4_ESM.zip › Elemental C/NEW31_S2_InclA_c_Bubble3_C.txt]

1100	149.95614624
1100.4342041	177.715118408
1100.86853027	174.05368042
1101.30273438	199.456604004
1101.73693848	179.940750122
1102.17126465	178.215377808
1102.60546875	156.626586914
1103.03967285	137.776229858
1103.47399902	148.238998413
1103.90820313	147.206253052
1104.34240723	176.476837158
1104.7767334	157.452819824
1105.2109375	154.365631104
1105.6451416	153.443527222
1106.0793457	167.039215088
1106.51367188	193.33744812
1106.94787598	196.747680664
1107.38208008	188.401947021
1107.81640625	190.205001831
1108.25061035	172.362670898
1108.68481445	148.943054199
1109.11914063	169.300308228
1109.55334473	135.871765137
1109.98754883	168.666641235
1110.421875	170.437042236
1110.8560791	184.802215576
1111.2902832	150.994018555
1111.72460938	204.013076782
1112.15881348	185.354385376
1112.59301758	184.72416687
1113.02734375	183.631317139
1113.46154785	184.805480957
1113.89575195	184.750488281
1114.33007813	170.654144287
1114.76428223	162.62310791
1115.19848633	154.372329712
1115.6328125	144.729537964
1116.0670166	163.428131104
1116.5012207	165.497955322
1116.9354248	148.467224121
1117.36975098	155.488113403
1117.80395508	146.512557983
1118.23815918	137.851165771
1118.67248535	136.782531738
1119.10668945	174.555267334
1119.54089355	134.703109741
1119.97521973	135.702896118
1120.40942383	135.260269165
1120.84362793	139.650405884
1121.2779541	124.888473511
1121.7121582	111.497764587
1122.1463623	130.736358643
1122.58068848	135.048843384
1123.01489258	127.776885986
1123.44909668	116.274269104
1123.88342285	103.305625916
1124.31762695	116.582038879
1124.75183105	103.702629089
1125.18615723	100.932022095
1125.62036133	127.860473633
1126.05456543	118.829528809
1126.4888916	124.576210022
1126.9230957	100.918083191
1127.3572998	143.424942017
1127.79150391	96.67993927
1128.22583008	104.205215454
1128.66003418	101.430686951
1129.09423828	108.281112671
1129.52856445	94.4395370483
1129.96276855	97.280708313
1130.39697266	108.584350586
1130.83129883	94.5015182495
1131.26550293	74.3933029175
1131.69970703	82.173210144
1132.1340332	99.6067886353
1132.5682373	95.265838623
1133.00244141	86.2398757935
1133.43676758	90.3457107544
1133.87097168	83.1070632935
1134.30517578	85.9625701904
1134.73950195	68.4445877075
1135.17370605	75.8405380249
1135.60791016	77.374206543
1136.04223633	77.8005828857
1136.47644043	93.268699646
1136.91064453	90.9219818115
1137.3449707	89.4094696045
1137.7791748	59.947101593
1138.21337891	65.4463577271
1138.64758301	58.3841705322
1139.08190918	61.8387565613
1139.51611328	75.2714309692
1139.95031738	81.7323379517
1140.38464355	81.1641998291
1140.81884766	73.5224914551
1141.25305176	72.4037246704
1141.68737793	77.543838501
1142.12158203	59.8089447021
1142.55578613	58.904460907
1142.9901123	73.2657546997
1143.42431641	69.4823608398
1143.85852051	66.874420166
1144.29284668	75.8194351196
1144.72705078	70.658416748
1145.16125488	67.3013381958
1145.59558105	53.4797096252
1146.02978516	67.9154052734
1146.46398926	54.9446640015
1146.89831543	45.8519592285
1147.33251953	34.0166473389
1147.76672363	-0.00554842408746
1148.2010498	9.67481231689
1148.63525391	35.0115661621
1149.06945801	40.7916183472
1149.50366211	52.6503257751
1149.93798828	65.7271270752
1150.37219238	57.0071144104
1150.80639648	46.2598571777
1151.24072266	55.870880127
1151.67492676	44.0218200684
1152.10913086	17.1939105988
1152.54345703	43.431842804
1152.97766113	65.8843154907
1153.41186523	45.7432327271
1153.84619141	29.2630081177
1154.28039551	21.9019165039
1154.71459961	51.9431686401
1155.14892578	49.2979049683
1155.58312988	38.2281150818
1156.01733398	36.8910369873
1156.45166016	54.2681121826
1156.88586426	58.7536697388
1157.32006836	51.9592781067
1157.75439453	41.8671112061
1158.18859863	39.5729141235
1158.62280273	38.0996360779
1159.05712891	31.6662559509
1159.49133301	44.3143348694
1159.92553711	59.363193512
1160.35974121	38.1234741211
1160.79406738	40.7240562439
1161.22827148	75.7441101074
1161.66247559	56.6777610779
1162.09680176	41.1336212158
1162.53100586	36.5683059692
1162.96520996	13.2313070297
1163.39953613	52.3755187988
1163.83374023	53.6455535889
1164.26794434	52.4625244141
1164.70227051	30.2880630493
1165.13647461	55.9843177795
1165.57067871	37.4753265381
1166.00500488	51.354309082
1166.43920898	67.2829818726
1166.87341309	61.1900100708
1167.30773926	52.1498184204
1167.74194336	49.3795394897
1168.17614746	39.264629364
1168.61047363	33.0174407959
1169.04467773	32.5611724854
1169.47888184	18.9778079987
1169.91320801	25.543170929
1170.34741211	10.3318309784
1170.78161621	35.1479377747
1171.21582031	22.5311183929
1171.65014648	34.4600791931
1172.08435059	28.3633956909
1172.51855469	20.7620067596
1172.95288086	23.9649353027
1173.38708496	37.1070594788
1173.82128906	32.4812927246
1174.25561523	42.4532852173
1174.68981934	2.77560114861
1175.12402344	33.4970054626
1175.55834961	38.6210861206
1175.99255371	37.8283920288
1176.42675781	45.9528388977
1176.86108398	59.1733093262
1177.29528809	58.6232261658
1177.72949219	54.4404602051
1178.16381836	48.7203979492
1178.59802246	37.8796653748
1179.03222656	43.5832366943
1179.46655273	50.0419616699
1179.90075684	48.5311279297
1180.33496094	35.4124641418
1180.76928711	37.4410247803
1181.20349121	24.3540000916
1181.63769531	46.0587806702
1182.07189941	77.9890289307
1182.50622559	10.1744594574
1182.94042969	56.8339424133
1183.37463379	27.2232570648
1183.80895996	45.6045303345
1184.24316406	45.1546516418
1184.67736816	55.755859375
1185.11169434	60.6165657043
1185.54589844	45.2437400818
1185.98010254	24.9466228485
1186.41442871	42.9980735779
1186.84863281	41.6535987854
1187.28283691	40.5388412476
1187.71716309	36.964263916
1188.15136719	24.0620746613
1188.58557129	33.0702209473
1189.01989746	41.9969215393
1189.45410156	41.9018707275
1189.88830566	46.628238678
1190.32263184	43.718914032
1190.75683594	57.9047279358
1191.19104004	48.1704597473
1191.62536621	28.8780765533
1192.05957031	60.7518310547
1192.49377441	38.0274658203
1192.92810059	46.7410240173
1193.36230469	46.3430747986
1193.79650879	29.0381126404
1194.23071289	44.4245872498
1194.66503906	25.2897605896
1195.09924316	0.0632005855441
1195.53344727	30.8554077148
1195.96777344	28.7668781281
1196.40197754	40.0228271484
1196.83618164	40.9180870056
1197.27050781	37.2003669739
1197.70471191	46.3697814941
1198.13891602	38.9579772949
1198.57324219	29.8969917297
1199.00744629	29.6547107697
1199.44165039	16.920009613
1199.87597656	12.4093465805
1200.31018066	18.0173625946
1200.74438477	20.4470920563
1201.17871094	19.2211475372
1201.61291504	-0.0578264705837
1202.04711914	39.006072998
1202.48144531	15.1788749695
1202.91564941	4.97288036346
1203.34985352	4.56304979324
1203.78417969	22.4563751221
1204.21838379	38.1038780212
1204.65258789	63.4661636353
1205.08679199	42.1253128052
1205.52111816	42.3495521545
1205.95532227	32.9751472473
1206.38952637	37.9746742249
1206.82385254	41.2618560791
1207.25805664	12.899769783
1207.69226074	31.9413051605
1208.12658691	49.1126937866
1208.56079102	26.4894580841
1208.99499512	17.0905475616
1209.42932129	37.4610481262
1209.86352539	49.910118103
1210.29772949	37.6424980164
1210.73205566	33.9418029785
1211.16625977	51.1740684509
1211.60046387	50.3770446777
1212.03479004	45.9454345703
1212.46899414	39.6683540344
1212.90319824	54.7068595886
1213.33752441	27.1189727783
1213.77172852	45.6259422302
1214.20593262	61.3739318848
1214.64025879	60.8579711914
1215.07446289	29.0356388092
1215.50866699	35.1661262512
1215.94287109	54.5776062012
1216.37719727	82.1501235962
1216.81140137	64.6059036255
1217.24560547	47.4656028748
1217.67993164	44.6463928223
1218.11413574	43.2606124878
1218.54833984	52.3643341064
1218.98266602	49.2646217346
1219.41687012	39.8738517761
1219.85107422	54.2263793945
1220.28540039	56.0040130615
1220.71960449	51.6118087769
1221.15380859	45.352180481
1221.58813477	41.3261375427
1222.02233887	49.6159706116
1222.45654297	49.8463630676
1222.89086914	67.9479141235
1223.32507324	91.6982269287
1223.75927734	68.8601531982
1224.19360352	69.1294555664
1224.62780762	81.3159332275
1225.06201172	74.793296814
1225.49633789	83.7927017212
1225.93054199	90.7152557373
1226.36474609	72.9507827759
1226.7989502	41.8323326111
1227.23327637	50.4128303528
1227.66748047	85.1841964722
1228.10168457	73.123664856
1228.53601074	42.4262542725
1228.97021484	92.1810455322
1229.40441895	91.8132781982
1229.83874512	85.3170394897
1230.27294922	85.4025039673
1230.70715332	74.1328430176
1231.14147949	72.1356964111
1231.57568359	80.8849029541
1232.0098877	93.0129699707
1232.44421387	98.2657089233
1232.87841797	85.7810058594
1233.31262207	85.9316177368
1233.74694824	95.0697937012
1234.18115234	86.9349746704
1234.61535645	83.3086090088
1235.04968262	91.2299728394
1235.48388672	105.472175598
1235.91809082	119.135772705
1236.35241699	109.962425232
1236.78662109	102.747215271
1237.2208252	118.465454102
1237.6550293	86.0859146118
1238.08935547	136.661300659
1238.52355957	125.75012207
1238.95776367	120.722938538
1239.39208984	144.891738892
1239.82629395	144.1978302
1240.26049805	205.968338013
1240.69482422	140.398788452
1241.12902832	137.607955933
1241.56323242	165.018188477
1241.99755859	158.206619263
1242.4317627	195.302505493
1242.8659668	190.819503784
1243.30029297	184.934371948
1243.73449707	196.916244507
1244.16870117	174.537811279
1244.60302734	179.212142944
1245.03723145	191.546295166
1245.47143555	185.827346802
1245.90576172	206.731307983
1246.33996582	217.263412476
1246.77416992	206.211730957
1247.20849609	206.10774231
1247.6427002	192.588012695
1248.0769043	202.305374146
1248.5111084	223.04914856
1248.94543457	190.206298828
1249.37963867	221.81741333
1249.81384277	250.644699097
1250.24816895	224.403762817
1250.68237305	243.919830322
1251.11657715	224.666290283
1251.55090332	227.150009155
1251.98510742	225.007980347
1252.41931152	236.398895264
1252.8536377	220.026153564
1253.2878418	244.425918579
1253.7220459	227.34942627
1254.15637207	229.890426636
1254.59057617	233.451797485
1255.02478027	230.595794678
1255.45910645	233.36517334
1255.89331055	240.726989746
1256.32751465	247.110931396
1256.76184082	221.662811279
1257.19604492	255.211212158
1257.63024902	269.967590332
1258.0645752	253.983276367
1258.4987793	238.071456909
1258.9329834	251.1640625
1259.3671875	269.509887695
1259.80151367	250.448806763
1260.23571777	225.843841553
1260.66992188	229.595657349
1261.10424805	242.13520813
1261.53845215	241.440963745
1261.97265625	242.275909424
1262.40698242	259.578308105
1262.84118652	257.683837891
1263.27539063	270.812011719
1263.7097168	281.542236328
1264.1439209	272.018463135
1264.578125	284.896270752
1265.01245117	236.070999146
1265.44665527	260.34677124
1265.88085938	286.561004639
1266.31518555	277.613494873
1266.74938965	295.41204834
1267.18359375	300.427185059
1267.61791992	270.760101318
1268.05212402	275.633056641
1268.48632813	273.945098877
1268.9206543	293.367126465
1269.3548584	301.406402588
1269.7890625	289.233642578
1270.2232666	269.386230469
1270.65759277	294.795349121
1271.09179688	279.742889404
1271.52600098	274.498931885
1271.96032715	284.778656006
1272.39453125	285.547485352
1272.82873535	295.647094727
1273.26306152	291.308013916
1273.69726563	288.162384033
1274.13146973	287.7550354
1274.5657959	267.54208374
1275	278.279968262
1275.4342041	298.891113281
1275.86853027	287.055328369
1276.30273438	280.858642578
1276.73693848	282.656829834
1277.17126465	289.259338379
1277.60546875	296.20526123
1278.03967285	296.927124023
1278.47399902	291.010925293
1278.90820313	287.751678467
1279.34240723	292.839385986
1279.7767334	302.137969971
1280.2109375	307.385437012
1280.6451416	294.954071045
1281.0793457	289.925567627
1281.51367188	269.609191895
1281.94787598	263.819610596
1282.38208008	265.161010742
1282.81640625	315.584869385
1283.25061035	285.830474854
1283.68481445	293.603515625
1284.11914063	301.72543335
1284.55334473	303.780426025
1284.98754883	303.952453613
1285.421875	324.277557373
1285.8560791	317.864837646
1286.2902832	317.836029053
1286.72460938	316.368988037
1287.15881348	300.762268066
1287.59301758	287.979187012
1288.02734375	304.856964111
1288.46154785	310.680297852
1288.89575195	295.225921631
1289.33007813	307.445159912
1289.76428223	311.092559814
1290.19848633	302.313354492
1290.6328125	289.519775391
1291.0670166	276.288146973
1291.5012207	279.365509033
1291.9354248	297.733978271
1292.36975098	299.824676514
1292.80395508	266.201934814
1293.23815918	252.888397217
1293.67248535	268.488739014
1294.10668945	252.328018188
1294.54089355	255.217208862
1294.97521973	264.485839844
1295.40942383	256.056182861
1295.84362793	267.537261963
1296.2779541	271.786712646
1296.7121582	275.34072876
1297.1463623	275.4637146
1297.58068848	243.767913818
1298.01489258	267.739959717
1298.44909668	262.729675293
1298.88342285	260.647399902
1299.31762695	282.652191162
1299.75183105	244.133850098
1300.18615723	256.04864502
1300.62036133	256.409362793
1301.05456543	268.132202148
1301.4888916	247.852859497
1301.9230957	241.053115845
1302.3572998	231.611801147
1302.79150391	250.655899048
1303.22583008	259.309143066
1303.66003418	285.441436768
1304.09423828	254.037612915
1304.52856445	262.841094971
1304.96276855	235.211975098
1305.39697266	251.183456421
1305.83129883	257.017211914
1306.26550293	243.081481934
1306.69970703	243.293914795
1307.1340332	253.615203857
1307.5682373	247.704544067
1308.00244141	256.590240479
1308.43676758	259.891662598
1308.87097168	253.737243652
1309.30517578	247.656967163
1309.73950195	269.948944092
1310.17370605	288.927124023
1310.60791016	273.193328857
1311.04223633	278.700408936
1311.47644043	295.920501709
1311.91064453	287.737182617
1312.3449707	283.931915283
1312.7791748	287.716125488
1313.21337891	282.140838623
1313.64758301	294.040466309
1314.08190918	278.352325439
1314.51611328	291.113952637
1314.95031738	296.268981934
1315.38464355	302.796142578
1315.81884766	300.684631348
1316.25305176	288.070495605
1316.68737793	302.135131836
1317.12158203	321.404815674
1317.55578613	301.994110107
1317.9901123	306.167877197
1318.42431641	312.850891113
1318.85852051	338.152740479
1319.29284668	324.581573486
1319.72705078	320.516143799
1320.16125488	338.937255859
1320.59558105	323.54385376
1321.02978516	301.424224854
1321.46398926	351.882415771
1321.89831543	322.137390137
1322.33251953	298.138763428
1322.76672363	328.487915039
1323.2010498	352.640655518
1323.63525391	357.956756592
1324.06945801	357.758270264
1324.50366211	333.497833252
1324.93798828	349.889587402
1325.37219238	358.016876221
1325.80639648	337.234039307
1326.24072266	348.720031738
1326.67492676	345.276031494
1327.10913086	337.401306152
1327.54345703	346.288085938
1327.97766113	352.043151855
1328.41186523	361.703887939
1328.84619141	379.545501709
1329.28039551	376.921844482
1329.71459961	370.978240967
1330.14892578	379.862457275
1330.58312988	373.068969727
1331.01733398	375.118530273
1331.45166016	387.146270752
1331.88586426	372.838531494
1332.32006836	366.899688721
1332.75439453	384.465820313
1333.18859863	403.560180664
1333.62280273	409.450653076
1334.05712891	392.064331055
1334.49133301	379.306762695
1334.92553711	389.125030518
1335.35974121	406.003509521
1335.79406738	378.405914307
1336.22827148	373.622039795
1336.66247559	394.755737305
1337.09680176	408.917205811
1337.53100586	405.846466064
1337.96520996	382.81237793
1338.39953613	397.618530273
1338.83374023	384.356445313
1339.26794434	382.376586914
1339.70227051	389.187591553
1340.13647461	382.568481445
1340.57067871	399.371673584
1341.00500488	416.779632568
1341.43920898	438.151000977
1341.87341309	407.533447266
1342.30773926	393.229614258
1342.74194336	395.936981201
1343.17614746	426.071411133
1343.61047363	403.278259277
1344.04467773	420.014312744
1344.47888184	418.477630615
1344.91320801	433.247741699
1345.34741211	431.330657959
1345.78161621	438.865905762
1346.21582031	423.086883545
1346.65014648	408.432891846
1347.08435059	431.217102051
1347.51855469	433.503387451
1347.95288086	457.527435303
1348.38708496	449.357330322
1348.82128906	435.210693359
1349.25561523	458.953613281
1349.68981934	432.434448242
1350.12402344	460.723358154
1350.55834961	449.142028809
1350.99255371	438.194976807
1351.42675781	454.767364502
1351.86108398	450.234619141
1352.29528809	458.65246582
1352.72949219	477.079956055
1353.16381836	457.882202148
1353.59802246	456.064178467
1354.03222656	456.671722412
1354.46655273	445.729675293
1354.90075684	453.274200439
1355.33496094	450.259887695
1355.76928711	443.648010254
1356.20349121	451.749755859
1356.63769531	451.193389893
1357.07189941	443.468231201
1357.50622559	459.033599854
1357.94042969	479.651367188
1358.37463379	468.344329834
1358.80895996	466.676940918
1359.24316406	468.766906738
1359.67736816	456.836334229
1360.11169434	458.186920166
1360.54589844	441.108276367
1360.98010254	433.940155029
1361.41442871	449.961334229
1361.84863281	443.283203125
1362.28283691	444.475006104
1362.71716309	465.394592285
1363.15136719	442.827667236
1363.58557129	430.272216797
1364.01989746	421.971343994
1364.45410156	437.422668457
1364.88830566	426.42590332
1365.32263184	414.74810791
1365.75683594	431.014282227
1366.19104004	453.002746582
1366.62536621	451.763214111
1367.05957031	446.768371582
1367.49377441	426.173461914
1367.92810059	419.010650635
1368.36230469	415.856140137
1368.79650879	428.683502197
1369.23071289	439.276885986
1369.66503906	438.545440674
1370.09924316	415.798248291
1370.53344727	419.48348999
1370.96777344	417.095794678
1371.40197754	425.874420166
1371.83618164	429.305633545
1372.27050781	392.655029297
1372.70471191	396.836151123
1373.13891602	393.220611572
1373.57324219	381.436218262
1374.00744629	404.134399414
1374.44165039	393.027008057
1374.87597656	405.672607422
1375.31018066	386.544830322
1375.74438477	348.028839111
1376.17871094	390.073394775
1376.61291504	367.402099609
1377.04711914	385.723419189
1377.48144531	358.170135498
1377.91564941	375.836425781
1378.34985352	361.424468994
1378.78417969	316.477661133
1379.21838379	345.55456543
1379.65258789	319.036499023
1380.08679199	356.33706665
1380.52111816	339.397064209
1380.95532227	294.576904297
1381.38952637	304.656280518
1381.82385254	313.865203857
1382.25805664	299.533660889
1382.69226074	291.292022705
1383.12658691	278.179840088
1383.56079102	268.644317627
1383.99499512	280.96472168
1384.42932129	258.064880371
1384.86352539	252.475006104
1385.29772949	245.553009033
1385.73205566	266.581085205
1386.16625977	251.578216553
1386.60046387	231.380828857
1387.03479004	252.579238892
1387.46899414	257.823760986
1387.90319824	258.167144775
1388.33752441	241.841796875
1388.77172852	231.410125732
1389.20593262	251.313552856
1389.64025879	214.144348145
1390.07446289	204.527435303
1390.50866699	209.271408081
1390.94287109	220.786392212
1391.37719727	212.143188477
1391.81140137	208.892486572
1392.24560547	210.17539978
1392.67993164	211.778076172
1393.11413574	182.397186279
1393.54833984	176.914825439
1393.98266602	194.007019043
1394.41687012	193.5025177
1394.85107422	186.964569092
1395.28540039	186.636825562
1395.71960449	178.370513916
1396.15380859	193.612167358
1396.58813477	194.515838623
1397.02233887	184.204742432
1397.45654297	185.076309204
1397.89086914	157.493133545
1398.32507324	156.101333618
1398.75927734	173.035186768
1399.19360352	149.890655518
1399.62780762	152.031402588
1400.06201172	168.018966675
1400.49633789	153.756195068
1400.93054199	147.519317627
1401.36474609	145.77003479
1401.7989502	133.485610962
1402.23327637	135.690231323
1402.66748047	156.346176147
1403.10168457	143.622177124
1403.53601074	116.052886963
1403.97021484	129.009780884
1404.40441895	137.649124146
1404.83874512	125.527107239
1405.27294922	127.381607056
1405.70715332	114.134536743
1406.14147949	97.6108703613
1406.57568359	85.9090957642
1407.0098877	98.7062454224
1407.44421387	112.866355896
1407.87841797	101.266235352
1408.31262207	88.9645080566
1408.74694824	94.9511947632
1409.18115234	103.796211243
1409.61535645	106.823562622
1410.04968262	99.8706741333
1410.48388672	105.341461182
1410.91809082	85.3751068115
1411.35241699	83.8774032593
1411.78662109	83.1033248901
1412.2208252	85.3790740967
1412.6550293	105.583526611
1413.08935547	98.2001190186
1413.52355957	63.010181427
1413.95776367	69.6485137939
1414.39208984	69.0157928467
1414.82629395	54.423614502
1415.26049805	59.6132354736
1415.69482422	50.1293563843
1416.12902832	45.4498519897
1416.56323242	72.9749069214
1416.99755859	77.708694458
1417.4317627	72.694519043
1417.8659668	59.8118095398
1418.30029297	76.9541549683
1418.73449707	76.4631881714
1419.16870117	93.3809356689
1419.60302734	94.8058242798
1420.03723145	62.5665550232
1420.47143555	69.0882034302
1420.90576172	85.450881958
1421.33996582	39.0704536438
1421.77416992	33.0463104248
1422.20849609	74.9544143677
1422.6427002	58.5575523376
1423.0769043	25.3618545532
1423.5111084	6.63633680344
1423.94543457	26.2482223511
1424.37963867	33.7278633118
1424.81384277	51.4507865906
1425.24816895	56.0051651001
1425.68237305	51.824420929
1426.11657715	21.6830120087
1426.55090332	37.2508926392
1426.98510742	26.2757034302
1427.41931152	11.3470802307
1427.8536377	45.9189147949
1428.2878418	42.4644355774
1428.7220459	49.3721008301
1429.15637207	41.0897102356
1429.59057617	24.2743148804
1430.02478027	15.4393844604
1430.45910645	39.6354942322
1430.89331055	42.8434371948
1431.32751465	33.9172477722
1431.76184082	-0.471641778946
1432.19604492	31.6714706421
1432.63024902	18.2084388733
1433.0645752	16.5558071136
1433.4987793	8.85671806335
1433.9329834	44.8038368225
1434.3671875	39.6239395142
1434.80151367	38.996509552
1435.23571777	35.5141487122
1435.66992188	34.5660591125
1436.10424805	14.9740562439
1436.53845215	31.9081382751
1436.97265625	34.7157554626
1437.40698242	1.47360920906
1437.84118652	60.9173698425
1438.27539063	16.6691436768
1438.7097168	16.2040710449
1439.1439209	17.5144138336
1439.578125	0.776725828648
1440.01245117	51.1250801086
1440.44665527	14.3127231598
1440.88085938	36.6126480103
1441.31518555	61.1188812256
1441.74938965	30.9408836365
1442.18359375	48.5425567627
1442.61791992	40.6099700928
1443.05212402	33.9906196594
1443.48632813	28.307346344
1443.9206543	12.3802518845
1444.3548584	48.4794387817
1444.7890625	10.2648591995
1445.2232666	33.239654541
1445.65759277	41.1155281067
1446.09179688	35.72631073
1446.52600098	46.1511306763
1446.96032715	19.9261665344
1447.39453125	20.6808891296
1447.82873535	31.9119224548
1448.26306152	10.9713478088
1448.69726563	26.6571044922
1449.13146973	42.2260665894
1449.5657959	2.5935459137
1450	41.0748214722
1450.4342041	16.0139160156
1450.86853027	17.0534477234
1451.30273438	31.471578598
1451.73693848	4.45950555801
1452.17126465	-0.305981099606
1452.60546875	24.423746109
1453.03967285	22.511756897
1453.47399902	10.0789327621
1453.90820313	20.632692337
1454.34240723	16.653049469
1454.7767334	37.123916626
1455.2109375	6.52977228165
1455.6451416	33.8657608032
1456.0793457	31.3108081818
1456.51367188	12.8156299591
1456.94787598	23.2792510986
1457.38208008	4.10404348373
1457.81640625	50.8283653259
1458.25061035	36.5590133667
1458.68481445	59.1556282043
1459.11914063	79.0930938721
1459.55334473	65.5477905273
1459.98754883	59.934047699
1460.421875	76.2035522461
1460.8560791	82.8854598999
1461.2902832	99.4946975708
1461.72460938	101.45022583
1462.15881348	100.168426514
1462.59301758	118.174713135
1463.02734375	134.862411499
1463.46154785	138.681106567
1463.89575195	132.444549561
1464.33007813	114.623931885
1464.76428223	145.062408447
1465.19848633	173.35496521
1465.6328125	166.96232605
1466.0670166	160.663146973
1466.5012207	142.613983154
1466.9354248	158.851165771
1467.36975098	187.613235474
1467.80395508	189.674972534
1468.23815918	208.270050049
1468.67248535	206.676315308
1469.10668945	214.546966553
1469.54089355	214.269729614
1469.97521973	209.484741211
1470.40942383	223.124282837
1470.84362793	219.165893555
1471.2779541	241.02633667
1471.7121582	242.70892334
1472.1463623	237.512023926
1472.58068848	247.980545044
1473.01489258	249.084625244
1473.44909668	262.192443848
1473.88342285	277.056396484
1474.31762695	272.841491699
1474.75183105	274.068237305
1475.18615723	282.827911377
1475.62036133	272.122406006
1476.05456543	281.321838379
1476.4888916	301.230926514
1476.9230957	310.800201416
1477.3572998	312.28805542
1477.79150391	312.677307129
1478.22583008	333.910827637
1478.66003418	350.183410645
1479.09423828	359.096130371
1479.52856445	359.031738281
1479.96276855	361.908691406
1480.39697266	380.165405273
1480.83129883	394.246734619
1481.26550293	393.516876221
1481.69970703	407.419647217
1482.1340332	387.79586792
1482.5682373	387.670410156
1483.00244141	404.573516846
1483.43676758	417.918273926
1483.87097168	440.881835938
1484.30517578	430.521881104
1484.73950195	442.597137451
1485.17370605	444.944976807
1485.60791016	436.675720215
1486.04223633	450.514984131
1486.47644043	451.021270752
1486.91064453	465.737548828
1487.3449707	477.642333984
1487.7791748	490.581298828
1488.21337891	490.633972168
1488.64758301	499.857025146
1489.08190918	504.506744385
1489.51611328	523.817993164
1489.95031738	521.76776123
1490.38464355	527.077819824
1490.81884766	521.715759277
1491.25305176	549.216308594
1491.68737793	563.240112305
1492.12158203	560.775390625
1492.55578613	579.993530273
1492.9901123	588.744628906
1493.42431641	587.988525391
1493.85852051	591.238525391
1494.29284668	576.145324707
1494.72705078	601.085021973
1495.16125488	592.494567871
1495.59558105	616.239135742
1496.02978516	611.621459961
1496.46398926	622.144470215
1496.89831543	630.37890625
1497.33251953	640.603637695
1497.76672363	658.37713623
1498.2010498	638.233093262
1498.63525391	660.904907227
1499.06945801	669.791564941
1499.50366211	680.724975586
1499.93798828	697.955566406
1500.37219238	714.11920166
1500.80639648	696.60345459
1501.24072266	702.007385254
1501.67492676	729.322814941
1502.10913086	708.212768555
1502.54345703	728.098510742
1502.97766113	756.476257324
1503.41186523	746.992858887
1503.84619141	743.717163086
1504.28039551	752.426025391
1504.71459961	767.107727051
1505.14892578	791.49609375
1505.58312988	775.436401367
1506.01733398	808.905090332
1506.45166016	827.028625488
1506.88586426	794.920837402
1507.32006836	838.095825195
1507.75439453	826.45489502
1508.18859863	823.692871094
1508.62280273	849.354736328
1509.05712891	828.456970215
1509.49133301	873.334594727
1509.92553711	877.064208984
1510.35974121	878.023803711
1510.79406738	905.603820801
1511.22827148	872.223815918
1511.66247559	916.009216309
1512.09680176	903.004943848
1512.53100586	912.434631348
1512.96520996	931.840209961
1513.39953613	934.69329834
1513.83374023	926.202087402
1514.26794434	956.39465332
1514.70227051	945.741333008
1515.13647461	965.672729492
1515.57067871	954.775268555
1516.00500488	986.905761719
1516.43920898	1016.68206787
1516.87341309	1015.58355713
1517.30773926	990.302062988
1517.74194336	1020.13848877
1518.17614746	1011.7567749
1518.61047363	1041.69787598
1519.04467773	1033.96289063
1519.47888184	1054.18115234
1519.91320801	1044.55273438
1520.34741211	1046.43322754
1520.78161621	1085.60290527
1521.21582031	1078.00073242
1521.65014648	1096.93200684
1522.08435059	1132.50854492
1522.51855469	1113.70568848
1522.95288086	1113.47949219
1523.38708496	1132.73864746
1523.82128906	1150.86096191
1524.25561523	1174.77087402
1524.68981934	1175.71936035
1525.12402344	1162.49841309
1525.55834961	1173.78845215
1525.99255371	1200.84362793
1526.42675781	1234.10290527
1526.86108398	1245.03771973
1527.29528809	1223.37524414
1527.72949219	1246.16247559
1528.16381836	1236.03344727
1528.59802246	1256.94921875
1529.03222656	1257.15112305
1529.46655273	1268.38537598
1529.90075684	1286.40222168
1530.33496094	1274.86083984
1530.76928711	1291.63354492
1531.20349121	1325.96533203
1531.63769531	1334.08886719
1532.07189941	1348.83325195
1532.50622559	1355.86096191
1532.94042969	1353.35095215
1533.37463379	1361.12634277
1533.80895996	1365.92138672
1534.24316406	1392.64941406
1534.67736816	1419.51672363
1535.11169434	1399.76745605
1535.54589844	1431.47949219
1535.98010254	1448.11462402
1536.41442871	1466.96508789
1536.84863281	1478.59606934
1537.28283691	1456.96264648
1537.71716309	1496.33312988
1538.15136719	1484.13745117
1538.58557129	1494.66125488
1539.01989746	1532.60449219
1539.45410156	1540.05627441
1539.88830566	1557.37780762
1540.32263184	1566.67529297
1540.75683594	1571.74816895
1541.19104004	1609.89428711
1541.62536621	1599.6862793
1542.05957031	1608.23693848
1542.49377441	1623.06945801
1542.92810059	1614.71923828
1543.36230469	1637.22912598
1543.79650879	1654.78796387
1544.23071289	1659.08508301
1544.66503906	1684.52233887
1545.09924316	1714.0736084
1545.53344727	1720.25915527
1545.96777344	1728.04675293
1546.40197754	1748.18017578
1546.83618164	1756.44897461
1547.27050781	1766.8470459
1547.70471191	1769.43286133
1548.13891602	1780.54943848
1548.57324219	1800.91650391
1549.00744629	1841.57519531
1549.44165039	1844.65344238
1549.87597656	1862.92773438
1550.31018066	1858.47143555
1550.74438477	1848.04626465
1551.17871094	1881.74755859
1551.61291504	1899.1105957
1552.04711914	1910.97717285
1552.48144531	1914.9642334
1552.91564941	1962.42456055
1553.34985352	1990.38110352
1553.78417969	1999.4083252
1554.21838379	2015.68762207
1554.65258789	2004.90112305
1555.08679199	2022.16748047
1555.52111816	2072.55566406
1555.95532227	2093.23266602
1556.38952637	2118.80322266
1556.82385254	2103.43237305
1557.25805664	2082.18798828
1557.69226074	2075.71191406
1558.12658691	2099.7644043
1558.56079102	2145.52929688
1558.99499512	2177.21142578
1559.42932129	2146.78466797
1559.86352539	2172.53295898
1560.29772949	2146.28881836
1560.73205566	2129.70849609
1561.16625977	2191.87109375
1561.60046387	2192.10644531
1562.03479004	2214.96044922
1562.46899414	2214.36010742
1562.90319824	2230.28076172
1563.33752441	2250.53735352
1563.77172852	2247.28564453
1564.20593262	2251.59130859
1564.64025879	2285.55737305
1565.07446289	2270.62329102
1565.50866699	2297.8215332
1565.94287109	2301.56982422
1566.37719727	2327.59863281
1566.81140137	2354.42773438
1567.24560547	2325.44604492
1567.67993164	2356.69848633
1568.11413574	2382.78979492
1568.54833984	2346.35253906
1568.98266602	2406.08935547
1569.41687012	2399.52832031
1569.85107422	2406.91723633
1570.28540039	2437.37158203
1570.71960449	2369.67114258
1571.15380859	2450.71459961
1571.58813477	2453.85693359
1572.02233887	2402.91943359
1572.45654297	2459.54614258
1572.89086914	2451.58740234
1573.32507324	2476.34301758
1573.75927734	2477.94555664
1574.19360352	2489.27319336
1574.62780762	2519.89672852
1575.06201172	2557.58520508
1575.49633789	2544.22045898
1575.93054199	2577.578125
1576.36474609	2566.34716797
1576.7989502	2557.9074707
1577.23327637	2584.72485352
1577.66748047	2573.82617188
1578.10168457	2634.46630859
1578.53601074	2648.55297852
1578.97021484	2648.43066406
1579.40441895	2687.85205078
1579.83874512	2651.87207031
1580.27294922	2682.78881836
1580.70715332	2709.31860352
1581.14147949	2704.80541992
1581.57568359	2721.56054688
1582.0098877	2716.23901367
1582.44421387	2749.875
1582.87841797	2746.00244141
1583.31262207	2735.44970703
1583.74694824	2761.33813477
1584.18115234	2748.02856445
1584.61535645	2734.96972656
1585.04968262	2757.90112305
1585.48388672	2771.71826172
1585.91809082	2807.47363281
1586.35241699	2799.26489258
1586.78662109	2796.14355469
1587.2208252	2826.14770508
1587.6550293	2837.01806641
1588.08935547	2884.11401367
1588.52355957	2905.62866211
1588.95776367	2892.5859375
1589.39208984	2952.60327148
1589.82629395	2927.90771484
1590.26049805	2926.9465332
1590.69482422	2948.61743164
1591.12902832	2946.16235352
1591.56323242	2979.77270508
1591.99755859	2956.23681641
1592.4317627	2954.09326172
1592.8659668	2986.80126953
1593.30029297	2935.59130859
1593.73449707	2974.09863281
1594.16870117	2990.51977539
1594.60302734	2969.03222656
1595.03723145	3027.97583008
1595.47143555	2970.40161133
1595.90576172	2992.20458984
1596.33996582	2979.71264648
1596.77416992	2987.24389648
1597.20849609	3046.06884766
1597.6427002	3008.75878906
1598.0769043	3004.35668945
1598.5111084	3086.82226563
1598.94543457	3022.36328125
1599.37963867	3065.6496582
1599.81384277	3041.92407227
1600.24816895	3034.81298828
1600.68237305	3064.39404297
1601.11657715	3006.72998047
1601.55090332	3034.046875
1601.98510742	3062.94140625
1602.41931152	2982.46777344
1602.8536377	3031.24975586
1603.2878418	3021.44750977
1603.7220459	2984.14282227
1604.15637207	2988.37280273
1604.59057617	2958.08984375
1605.02478027	2946.24926758
1605.45910645	2925.97412109
1605.89331055	2849.33544922
1606.32751465	2881.03735352
1606.76184082	2856.38354492
1607.19604492	2812.8840332
1607.63024902	2816.13623047
1608.0645752	2794.33056641
1608.4987793	2791.23364258
1608.9329834	2739.99609375
1609.3671875	2695.14916992
1609.80151367	2689.17553711
1610.23571777	2663.62109375
1610.66992188	2639.33251953
1611.10424805	2612.25830078
1611.53845215	2579.48120117
1611.97265625	2564.44873047
1612.40698242	2514.60351563
1612.84118652	2472.57348633
1613.27539063	2449.10620117
1613.7097168	2450.94604492
1614.1439209	2398.70361328
1614.578125	2378.66674805
1615.01245117	2403.25561523
1615.44665527	2374.77294922
1615.88085938	2316.85180664
1616.31518555	2270.94360352
1616.74938965	2256.40942383
1617.18359375	2215.27954102
1617.61791992	2209.76977539
1618.05212402	2152.23974609
1618.48632813	2133.36230469
1618.9206543	2104.79516602
1619.3548584	2051.37036133
1619.7890625	2001.73120117
1620.2232666	2003.50952148
1620.65759277	1978.31518555
1621.09179688	1955.69641113
1621.52600098	1908.76330566
1621.96032715	1876.1628418
1622.39453125	1810.58740234
1622.82873535	1811.05358887
1623.26306152	1727.1373291
1623.69726563	1693.58642578
1624.13146973	1696.51879883
1624.5657959	1631.17956543
1625	1645.52526855
1625.4342041	1568.26586914
1625.86853027	1525.08520508
1626.30273438	1529.41564941
1626.73693848	1473.77709961
1627.17126465	1457.21081543
1627.60546875	1447.7668457
1628.03967285	1404.53393555
1628.47399902	1404.06103516
1628.90820313	1399.92346191
1629.34240723	1347.90625
1629.7767334	1326.82421875
1630.2109375	1320.72192383
1630.6451416	1299.79492188
1631.0793457	1270.1940918
1631.51367188	1247.84887695
1631.94787598	1223.39575195
1632.38208008	1201.92724609
1632.81640625	1198.25146484
1633.25061035	1178.68432617
1633.68481445	1152.99987793
1634.11914063	1119.52575684
1634.55334473	1136.15893555
1634.98754883	1101.55529785
1635.421875	1082.7199707
1635.8560791	1040.54321289
1636.2902832	1049.16052246
1636.72460938	1035.29577637
1637.15881348	1038.72155762
1637.59301758	1044.60290527
1638.02734375	983.397644043
1638.46154785	998.233764648
1638.89575195	962.992675781
1639.33007813	954.030029297
1639.76428223	923.220703125
1640.19848633	909.560852051
1640.6328125	877.416931152
1641.0670166	899.893798828
1641.5012207	855.721496582
1641.9354248	828.847839355
1642.36975098	845.057739258
1642.80395508	828.654724121
1643.23815918	853.111083984
1643.67248535	800.642822266
1644.10668945	810.809326172
1644.54089355	810.938476563
1644.97521973	769.111877441
1645.40942383	769.14440918
1645.84362793	751.47857666
1646.2779541	754.167236328
1646.7121582	738.63659668
1647.1463623	713.15625
1647.58068848	711.377319336
1648.01489258	709.045715332
1648.44909668	702.171936035
1648.88342285	680.220336914
1649.31762695	688.569824219
1649.75183105	686.48223877
1650.18615723	656.89666748
1650.62036133	634.155761719
1651.05456543	644.290466309
1651.4888916	631.452331543
1651.9230957	619.588439941
1652.3572998	627.076904297
1652.79150391	577.455871582
1653.22583008	622.738708496
1653.66003418	593.77734375
1654.09423828	570.40826416
1654.52856445	594.264587402
1654.96276855	539.567749023
1655.39697266	559.085510254
1655.83129883	550.736572266
1656.26550293	503.920654297
1656.69970703	543.174499512
1657.1340332	493.185394287
1657.5682373	524.989746094
1658.00244141	508.580871582
1658.43676758	538.484863281
1658.87097168	503.809967041
1659.30517578	494.441131592
1659.73950195	475.720825195
1660.17370605	495.203094482
1660.60791016	455.354888916
1661.04223633	436.278961182
1661.47644043	450.41607666
1661.91064453	462.378723145
1662.3449707	449.174865723
1662.7791748	457.492858887
1663.21337891	454.515991211
1663.64758301	445.596374512
1664.08190918	425.933898926
1664.51611328	409.282348633
1664.95031738	400.861114502
1665.38464355	407.473602295
1665.81884766	411.02154541
1666.25305176	389.340576172
1666.68737793	368.767303467
1667.12158203	363.138000488
1667.55578613	347.697479248
1667.9901123	388.231109619
1668.42431641	385.307067871
1668.85852051	367.602813721
1669.29284668	357.202545166
1669.72705078	342.832122803
1670.16125488	354.90927124
1670.59558105	325.994720459
1671.02978516	337.16104126
1671.46398926	349.013946533
1671.89831543	337.20791626
1672.33251953	339.538665771
1672.76672363	315.655334473
1673.2010498	313.83013916
1673.63525391	307.943237305
1674.06945801	302.070037842
1674.50366211	293.691101074
1674.93798828	291.348632813
1675.37219238	284.205047607
1675.80639648	292.088684082
1676.24072266	301.405517578
1676.67492676	262.611938477
1677.10913086	277.539154053
1677.54345703	260.538543701
1677.97766113	278.181152344
1678.41186523	293.301208496
1678.84619141	286.788574219
1679.28039551	265.051757813
1679.71459961	247.201324463
1680.14892578	269.910400391
1680.58312988	254.424804688
1681.01733398	228.689163208
1681.45166016	187.404388428
1681.88586426	183.979431152
1682.32006836	221.041976929
1682.75439453	220.717300415
1683.18859863	234.453384399
1683.62280273	238.027832031
1684.05712891	196.728012085
1684.49133301	195.942855835
1684.92553711	187.801010132
1685.35974121	216.19468689
1685.79406738	205.837036133
1686.22827148	201.329345703
1686.66247559	189.295440674
1687.09680176	156.935791016
1687.53100586	201.380981445
1687.96520996	198.619552612
1688.39953613	188.159637451
1688.83374023	176.106872559
1689.26794434	198.78237915
1689.70227051	195.728408813
1690.13647461	175.016952515
1690.57067871	173.41343689
1691.00500488	180.173049927
1691.43920898	204.476623535
1691.87341309	196.437255859
1692.30773926	183.24520874
1692.74194336	163.457275391
1693.17614746	150.161651611
1693.61047363	126.457321167
1694.04467773	146.631515503
1694.47888184	150.428695679
1694.91320801	135.42829895
1695.34741211	145.640716553
1695.78161621	166.783081055
1696.21582031	160.42628479
1696.65014648	148.517929077
1697.08435059	129.901397705
1697.51855469	125.61415863
1697.95288086	143.803024292
1698.38708496	148.127288818
1698.82128906	128.833389282
1699.25561523	189.044235229
1699.68981934	136.843429565
1700.12402344	112.610229492
1700.55834961	125.564735413
1700.99255371	158.311508179
1701.42675781	131.446121216
1701.86108398	102.689178467
1702.29528809	125.226768494
1702.72949219	102.027046204
1703.16381836	129.621170044
1703.59802246	127.217170715
1704.03222656	108.510269165
1704.46655273	122.17616272
1704.90075684	88.2656478882
1705.33496094	50.3924102783
1705.76928711	85.6901626587
1706.20349121	70.441619873
1706.63769531	76.2458267212
1707.07189941	71.3035812378
1707.50622559	100.288162231
1707.94042969	82.785484314
1708.37463379	47.6070022583
1708.80895996	60.3732872009
1709.24316406	97.1316452026
1709.67736816	63.6857452393
1710.11169434	86.390045166
1710.54589844	54.8055114746
1710.98010254	42.6650123596
1711.41442871	65.8225402832
1711.84863281	89.1818084717
1712.28283691	99.6563720703
1712.71716309	111.15247345
1713.15136719	62.6782951355
1713.58557129	69.6723098755
1714.01989746	64.6486816406
1714.45410156	47.6956558228
1714.88830566	79.7951660156
1715.32263184	54.1967468262
1715.75683594	83.8133239746
1716.19104004	56.0311431885
1716.62536621	52.6109886169
1717.05957031	100.277770996
1717.49377441	66.5193099976
1717.92810059	46.3883934021
1718.36230469	63.7236785889
1718.79650879	60.7522659302
1719.23071289	67.2716369629
1719.66503906	55.8189811707
1720.09924316	42.6162147522
1720.53344727	75.3699493408
1720.96777344	38.7702140808
1721.40197754	13.5061864853
1721.83618164	21.0701389313
1722.27050781	27.1906871796
1722.70471191	109.066268921
1723.13891602	60.9845695496
1723.57324219	59.956451416
1724.00744629	89.3053207397
1724.44165039	8.92582988739
1724.87597656	55.5461273193
1725.31018066	31.7322711945
1725.74438477	22.6191558838
1726.17871094	54.6341743469
1726.61291504	30.9507789612
1727.04711914	48.8918647766
1727.48144531	72.5010528564
1727.91564941	56.9527435303
1728.34985352	58.7314682007
1728.78417969	20.0463943481
1729.21838379	34.6568527222
1729.65258789	30.8408470154
1730.08679199	17.9115104675
1730.52111816	56.0111312866
1730.95532227	39.1157989502
1731.38952637	6.03625679016
1731.82385254	44.3064193726
1732.25805664	0.00830087438226
1732.69226074	44.0766868591
1733.12658691	76.2500991821
1733.56079102	29.2272129059
1733.99499512	82.8949890137
1734.42932129	33.4836616516
1734.86352539	38.5942230225
1735.29772949	67.3192138672
1735.73205566	25.4679908752
1736.16625977	29.9271564484
1736.60046387	19.5168075562
1737.03479004	16.0717124939
1737.46899414	40.0531463623
1737.90319824	27.1425552368
1738.33752441	37.1410331726
1738.77172852	34.7578697205
1739.20593262	30.3605613708
1739.64025879	22.3771800995
1740.07446289	31.5028171539
1740.50866699	26.5927848816
1740.94287109	24.1965465546
1741.37719727	30.2334136963
1741.81140137	16.9877815247
1742.24560547	44.2905769348
1742.67993164	-0.00722956936806
1743.11413574	76.5110473633
1743.54833984	45.2935371399
1743.98266602	15.1790275574
1744.41687012	40.4274253845
1744.85107422	27.2036857605
1745.28540039	61.6107711792
1745.71960449	71.2371673584
1746.15380859	50.7634658813
1746.58813477	61.393737793
1747.02233887	41.85313797
1747.45654297	16.3008079529
1747.89086914	29.4173927307
1748.32507324	50.5491065979
1748.75927734	50.027961731
1749.19360352	13.3070898056
1749.62780762	55.6184043884
1750.06201172	60.9301681519
1750.49633789	55.6540336609
1750.93054199	72.2591781616
1751.36474609	42.3594017029
1751.7989502	62.8440208435
1752.23327637	63.7213973999
1752.66748047	62.7150497437
1753.10168457	50.2625350952
1753.53601074	51.2516288757
1753.97021484	89.381401062
1754.40441895	102.179260254
1754.83874512	67.617980957
1755.27294922	73.8111343384
1755.70715332	48.3535423279
1756.14147949	60.1633110046
1756.57568359	62.8056221008
1757.0098877	41.5721054077
1757.44421387	67.2505264282
1757.87841797	78.8117752075
1758.31262207	91.7423324585
1758.74694824	91.7342834473
1759.18115234	63.2526130676
1759.61535645	95.2906723022
1760.04968262	104.214881897
1760.48388672	96.2343215942
1760.91809082	81.6280136108
1761.35241699	90.0177688599
1761.78662109	104.429031372
1762.2208252	108.456764221
1762.6550293	77.8926467896
1763.08935547	109.015274048
1763.52355957	78.6073379517
1763.95776367	71.8229141235
1764.39208984	92.3996276855
1764.82629395	99.3994140625
1765.26049805	120.147758484
1765.69482422	79.7035903931
1766.12902832	86.5897445679
1766.56323242	97.0555648804
1766.99755859	98.8909683228
1767.4317627	120.511795044
1767.8659668	109.737236023
1768.30029297	99.6585235596
1768.73449707	99.9179916382
1769.16870117	91.130279541
1769.60302734	99.1522750854
1770.03723145	106.275665283
1770.47143555	101.505264282
1770.90576172	151.802474976
1771.33996582	100.661071777
1771.77416992	142.508773804
1772.20849609	128.639007568
1772.6427002	132.667129517
1773.0769043	136.081375122
1773.5111084	169.982055664
1773.94543457	148.381393433
1774.37963867	158.845825195
1774.81384277	148.465698242
1775.24816895	180.617080688
1775.68237305	182.27255249
1776.11657715	157.689529419
1776.55090332	194.347579956
1776.98510742	199.508834839
1777.41931152	195.039077759
1777.8536377	166.477035522
1778.2878418	143.410919189
1778.7220459	195.342803955
1779.15637207	177.834381104
1779.59057617	173.135421753
1780.02478027	191.803222656
1780.45910645	129.087005615
1780.89331055	223.369781494
1781.32751465	196.168823242
1781.76184082	160.043960571
1782.19604492	207.933776855
1782.63024902	194.82875061
1783.0645752	204.136367798
1783.4987793	198.185821533
1783.9329834	175.887985229
1784.3671875	217.519454956
1784.80151367	213.852996826
1785.23571777	195.059997559
1785.66992188	229.267196655
1786.10424805	194.475967407
1786.53845215	233.416656494
1786.97265625	224.972930908
1787.40698242	191.249664307
1787.84118652	269.255493164
1788.27539063	208.767181396
1788.7097168	245.092269897
1789.1439209	284.061126709
1789.578125	213.801559448
1790.01245117	273.755981445
1790.44665527	247.964599609
1790.88085938	241.952285767
1791.31518555	250.220046997
1791.74938965	262.738708496
1792.18359375	265.251434326
1792.61791992	263.07711792
1793.05212402	277.067382813
1793.48632813	336.292602539
1793.9206543	303.84463501
1794.3548584	307.519378662
1794.7890625	325.688995361
1795.2232666	318.601745605
1795.65759277	307.288024902
1796.09179688	288.410308838
1796.52600098	309.453643799
1796.96032715	381.073455811
1797.39453125	309.8984375
1797.82873535	323.686645508
1798.26306152	359.636474609
1798.69726563	328.811645508
1799.13146973	370.772460938
1799.5657959	376.594360352
1800	356.589019775
