# Supplementary material for: Deep CO2 in the end-Triassic Central Atlantic Magmatic Province
Source: Nat Commun. 2020 Apr 7;11:1670. doi: 10.1038/s41467-020-15325-6 (PMC7138847; doi:10.1038/s41467-020-15325-6)
Supplement: Supplementary file 4 — Source Data 2 [file 41467_2020_15325_MOESM4_ESM.zip › Elemental C/NEW31_S2_InclB_a_Bubble1_C.txt]

1100	-2.20234142034e-009
1100.4342041	21.8046512604
1100.86853027	17.9770736694
1101.30273438	36.506729126
1101.73693848	28.2644062042
1102.17126465	38.5022125244
1102.60546875	34.8190155029
1103.03967285	34.3018913269
1103.47399902	26.9797916412
1103.90820313	34.3495674133
1104.34240723	22.485332489
1104.7767334	33.162361145
1105.2109375	28.0677185059
1105.6451416	39.5538253784
1106.0793457	41.5468139648
1106.51367188	34.8746681213
1106.94787598	40.3858604431
1107.38208008	45.9516029358
1107.81640625	46.7880401611
1108.25061035	43.7932472229
1108.68481445	38.7055969238
1109.11914063	38.0070915222
1109.55334473	47.0230789185
1109.98754883	37.4045143127
1110.421875	43.5069198608
1110.8560791	15.6744737625
1111.2902832	37.4003982544
1111.72460938	38.5355644226
1112.15881348	42.4095230103
1112.59301758	64.8182220459
1113.02734375	52.6860046387
1113.46154785	39.1786270142
1113.89575195	43.5727348328
1114.33007813	39.7496910095
1114.76428223	27.3117980957
1115.19848633	29.7922840118
1115.6328125	37.3630180359
1116.0670166	33.9664230347
1116.5012207	44.2021141052
1116.9354248	61.6544151306
1117.36975098	46.0891723633
1117.80395508	38.72838974
1118.23815918	36.5300521851
1118.67248535	35.1215744019
1119.10668945	43.6475830078
1119.54089355	44.2691841125
1119.97521973	50.3701171875
1120.40942383	37.9570999146
1120.84362793	39.1509399414
1121.2779541	35.177406311
1121.7121582	44.7151145935
1122.1463623	50.266204834
1122.58068848	37.0215263367
1123.01489258	40.9919891357
1123.44909668	53.8557434082
1123.88342285	45.8890800476
1124.31762695	36.5780296326
1124.75183105	25.1444301605
1125.18615723	21.3745670319
1125.62036133	16.6666030884
1126.05456543	64.4137573242
1126.4888916	40.0131340027
1126.9230957	37.4679031372
1127.3572998	16.4266395569
1127.79150391	45.0415344238
1128.22583008	45.9430732727
1128.66003418	29.176448822
1129.09423828	45.3496894836
1129.52856445	51.8664741516
1129.96276855	42.7480812073
1130.39697266	46.8090744019
1130.83129883	61.8735275269
1131.26550293	62.7832984924
1131.69970703	50.0475234985
1132.1340332	43.2451438904
1132.5682373	44.485370636
1133.00244141	39.634021759
1133.43676758	35.1772499084
1133.87097168	55.2799530029
1134.30517578	37.0366973877
1134.73950195	29.0271320343
1135.17370605	28.4796485901
1135.60791016	21.1164875031
1136.04223633	43.2387237549
1136.47644043	56.1909828186
1136.91064453	25.0953884125
1137.3449707	32.2010116577
1137.7791748	28.8847179413
1138.21337891	25.0979690552
1138.64758301	24.022731781
1139.08190918	29.0601634979
1139.51611328	37.7856369019
1139.95031738	45.5278015137
1140.38464355	56.6907272339
1140.81884766	58.4762763977
1141.25305176	36.8749542236
1141.68737793	11.1147928238
1142.12158203	8.79122638702
1142.55578613	47.6379089355
1142.9901123	31.3298969269
1143.42431641	32.9382171631
1143.85852051	18.0698127747
1144.29284668	25.5676937103
1144.72705078	14.959936142
1145.16125488	20.6435108185
1145.59558105	26.4711875916
1146.02978516	23.1024074554
1146.46398926	2.21830892563
1146.89831543	12.6755590439
1147.33251953	32.8411331177
1147.76672363	28.0067615509
1148.2010498	30.4373016357
1148.63525391	33.6891975403
1149.06945801	31.2028503418
1149.50366211	32.6135902405
1149.93798828	26.7900295258
1150.37219238	9.83891963959
1150.80639648	2.6794116497
1151.24072266	14.7042770386
1151.67492676	7.08962249756
1152.10913086	32.0385246277
1152.54345703	28.5074653625
1152.97766113	12.6396083832
1153.41186523	22.6284980774
1153.84619141	19.8070793152
1154.28039551	39.9271659851
1154.71459961	34.6166229248
1155.14892578	22.1090221405
1155.58312988	24.7223529816
1156.01733398	2.92902768706e-009
1156.45166016	5.95531177521
1156.88586426	34.2402763367
1157.32006836	31.8743457794
1157.75439453	25.832529068
1158.18859863	34.7382621765
1158.62280273	42.7489318848
1159.05712891	38.4371948242
1159.49133301	26.8871898651
1159.92553711	28.3302745819
1160.35974121	36.5734024048
1160.79406738	52.1911735535
1161.22827148	46.1908454895
1161.66247559	36.6079559326
1162.09680176	2.63306856155
1162.53100586	15.6789665222
1162.96520996	14.1090650558
1163.39953613	13.5245656967
1163.83374023	1.70129752159
1164.26794434	43.3283538818
1164.70227051	55.7945289612
1165.13647461	50.0536384583
1165.57067871	30.7415485382
1166.00500488	34.2179908752
1166.43920898	51.3620910645
1166.87341309	46.3765983582
1167.30773926	43.2972679138
1167.74194336	34.6152915955
1168.17614746	32.6503562927
1168.61047363	51.4340629578
1169.04467773	54.3125953674
1169.47888184	47.3639297485
1169.91320801	30.4492588043
1170.34741211	24.9469928741
1170.78161621	24.3291568756
1171.21582031	9.93199539185
1171.65014648	21.3749866486
1172.08435059	27.803647995
1172.51855469	52.9819869995
1172.95288086	16.7313766479
1173.38708496	10.7029619217
1173.82128906	22.6214370728
1174.25561523	43.3040237427
1174.68981934	31.3535270691
1175.12402344	33.1616325378
1175.55834961	42.3802757263
1175.99255371	40.3097801208
1176.42675781	23.419216156
1176.86108398	28.5848770142
1177.29528809	45.6224784851
1177.72949219	38.2459564209
1178.16381836	22.1211566925
1178.59802246	28.552564621
1179.03222656	45.9145202637
1179.46655273	55.9917488098
1179.90075684	57.6917800903
1180.33496094	36.9455833435
1180.76928711	58.6848602295
1181.20349121	45.9582557678
1181.63769531	53.691608429
1182.07189941	29.4296588898
1182.50622559	53.3836402893
1182.94042969	47.7828674316
1183.37463379	60.5893096924
1183.80895996	45.5325126648
1184.24316406	47.0029296875
1184.67736816	59.8353233337
1185.11169434	58.3280906677
1185.54589844	36.1927261353
1185.98010254	63.1009101868
1186.41442871	56.9630889893
1186.84863281	31.5752468109
1187.28283691	58.3717498779
1187.71716309	75.4996109009
1188.15136719	60.7457809448
1188.58557129	49.224811554
1189.01989746	38.8261375427
1189.45410156	43.1699676514
1189.88830566	41.7421798706
1190.32263184	48.373134613
1190.75683594	41.092956543
1191.19104004	46.0176429749
1191.62536621	57.5463981628
1192.05957031	73.5877685547
1192.49377441	39.8456497192
1192.92810059	43.9199142456
1193.36230469	65.3499755859
1193.79650879	70.4725341797
1194.23071289	49.2602996826
1194.66503906	37.5316581726
1195.09924316	22.9449176788
1195.53344727	22.9722728729
1195.96777344	35.3527603149
1196.40197754	28.6568050385
1196.83618164	41.7613792419
1197.27050781	55.8796463013
1197.70471191	60.7018966675
1198.13891602	48.3905105591
1198.57324219	42.5919876099
1199.00744629	55.4043464661
1199.44165039	50.7682800293
1199.87597656	35.3175926208
1200.31018066	44.2066993713
1200.74438477	60.5518302917
1201.17871094	44.2826805115
1201.61291504	41.1496238708
1202.04711914	32.2610702515
1202.48144531	69.2381210327
1202.91564941	52.4161109924
1203.34985352	56.3800125122
1203.78417969	72.1137161255
1204.21838379	87.4169158936
1204.65258789	71.8555374146
1205.08679199	42.9391517639
1205.52111816	40.9656181335
1205.95532227	67.2749023438
1206.38952637	92.5618438721
1206.82385254	104.124298096
1207.25805664	81.8190841675
1207.69226074	57.2458114624
1208.12658691	65.0517120361
1208.56079102	69.6641616821
1208.99499512	68.9559555054
1209.42932129	88.2789230347
1209.86352539	97.8636474609
1210.29772949	89.7982711792
1210.73205566	96.5732803345
1211.16625977	94.5738143921
1211.60046387	80.5947952271
1212.03479004	93.4638671875
1212.46899414	88.9387207031
1212.90319824	119.507400513
1213.33752441	105.100578308
1213.77172852	83.6233978271
1214.20593262	121.996040344
1214.64025879	114.062744141
1215.07446289	96.2115631104
1215.50866699	111.98475647
1215.94287109	108.457542419
1216.37719727	137.425354004
1216.81140137	135.188583374
1217.24560547	141.694030762
1217.67993164	144.578659058
1218.11413574	132.130187988
1218.54833984	112.752914429
1218.98266602	131.361877441
1219.41687012	145.746261597
1219.85107422	141.21685791
1220.28540039	157.155990601
1220.71960449	159.977859497
1221.15380859	147.18196106
1221.58813477	133.067611694
1222.02233887	130.355163574
1222.45654297	157.862228394
1222.89086914	171.564407349
1223.32507324	164.089477539
1223.75927734	141.084442139
1224.19360352	156.418930054
1224.62780762	170.464126587
1225.06201172	183.354812622
1225.49633789	166.785095215
1225.93054199	170.670837402
1226.36474609	206.675384521
1226.7989502	197.201843262
1227.23327637	182.025375366
1227.66748047	168.959793091
1228.10168457	196.705062866
1228.53601074	219.722366333
1228.97021484	223.177093506
1229.40441895	208.096343994
1229.83874512	203.718414307
1230.27294922	223.841018677
1230.70715332	235.171401978
1231.14147949	218.955947876
1231.57568359	217.563873291
1232.0098877	235.806716919
1232.44421387	239.342681885
1232.87841797	229.231933594
1233.31262207	235.329208374
1233.74694824	244.207244873
1234.18115234	249.947723389
1234.61535645	262.364837646
1235.04968262	251.526687622
1235.48388672	248.306930542
1235.91809082	280.252197266
1236.35241699	277.132507324
1236.78662109	281.447723389
1237.2208252	292.265686035
1237.6550293	293.748321533
1238.08935547	302.988922119
1238.52355957	305.228240967
1238.95776367	310.519561768
1239.39208984	321.745697021
1239.82629395	347.06463623
1240.26049805	348.645385742
1240.69482422	324.01260376
1241.12902832	348.539428711
1241.56323242	376.027587891
1241.99755859	353.414855957
1242.4317627	353.788482666
1242.8659668	345.739013672
1243.30029297	370.908843994
1243.73449707	355.789978027
1244.16870117	354.495697021
1244.60302734	381.672973633
1245.03723145	397.825561523
1245.47143555	363.930969238
1245.90576172	359.862335205
1246.33996582	393.585968018
1246.77416992	410.541107178
1247.20849609	407.319580078
1247.6427002	397.522277832
1248.0769043	412.086669922
1248.5111084	417.496002197
1248.94543457	403.712677002
1249.37963867	395.284301758
1249.81384277	415.157012939
1250.24816895	422.129364014
1250.68237305	448.045684814
1251.11657715	424.477722168
1251.55090332	420.772705078
1251.98510742	411.613983154
1252.41931152	405.215759277
1252.8536377	432.046508789
1253.2878418	453.402404785
1253.7220459	456.36895752
1254.15637207	443.279907227
1254.59057617	446.13772583
1255.02478027	442.613098145
1255.45910645	442.889190674
1255.89331055	433.771148682
1256.32751465	429.774139404
1256.76184082	439.901428223
1257.19604492	465.201324463
1257.63024902	454.490264893
1258.0645752	461.555175781
1258.4987793	464.808380127
1258.9329834	456.974578857
1259.3671875	462.19241333
1259.80151367	463.831329346
1260.23571777	463.742156982
1260.66992188	477.567749023
1261.10424805	476.029846191
1261.53845215	466.70703125
1261.97265625	474.715087891
1262.40698242	469.215911865
1262.84118652	475.876220703
1263.27539063	478.343322754
1263.7097168	465.296417236
1264.1439209	480.830505371
1264.578125	472.384277344
1265.01245117	483.295501709
1265.44665527	520.485473633
1265.88085938	509.498748779
1266.31518555	501.652709961
1266.74938965	504.579162598
1267.18359375	505.286743164
1267.61791992	486.265930176
1268.05212402	478.582122803
1268.48632813	486.43170166
1268.9206543	478.799804688
1269.3548584	506.736175537
1269.7890625	508.630767822
1270.2232666	503.072753906
1270.65759277	502.783599854
1271.09179688	505.887969971
1271.52600098	489.122589111
1271.96032715	518.07409668
1272.39453125	524.220031738
1272.82873535	518.401489258
1273.26306152	528.900512695
1273.69726563	521.208496094
1274.13146973	511.678039551
1274.5657959	494.394195557
1275	497.231140137
1275.4342041	506.017791748
1275.86853027	502.308197021
1276.30273438	507.591033936
1276.73693848	500.172027588
1277.17126465	498.040985107
1277.60546875	497.152679443
1278.03967285	495.551116943
1278.47399902	484.137023926
1278.90820313	509.716156006
1279.34240723	502.475189209
1279.7767334	501.29675293
1280.2109375	482.678985596
1280.6451416	480.413269043
1281.0793457	503.706390381
1281.51367188	488.090179443
1281.94787598	485.738098145
1282.38208008	481.157836914
1282.81640625	514.05255127
1283.25061035	473.527374268
1283.68481445	506.273773193
1284.11914063	496.599761963
1284.55334473	458.076934814
1284.98754883	493.236114502
1285.421875	515.017150879
1285.8560791	492.988037109
1286.2902832	485.281860352
1286.72460938	489.695404053
1287.15881348	476.258972168
1287.59301758	498.946350098
1288.02734375	502.050842285
1288.46154785	471.548339844
1288.89575195	486.569122314
1289.33007813	479.90524292
1289.76428223	467.68057251
1290.19848633	465.824890137
1290.6328125	453.340057373
1291.0670166	446.810821533
1291.5012207	464.869110107
1291.9354248	456.1980896
1292.36975098	442.939971924
1292.80395508	460.00100708
1293.23815918	431.517578125
1293.67248535	404.125793457
1294.10668945	421.000244141
1294.54089355	421.586853027
1294.97521973	447.618164063
1295.40942383	447.039306641
1295.84362793	441.023956299
1296.2779541	432.466278076
1296.7121582	395.713745117
1297.1463623	384.627563477
1297.58068848	411.798919678
1298.01489258	425.791290283
1298.44909668	412.244232178
1298.88342285	419.448150635
1299.31762695	431.531738281
1299.75183105	446.477294922
1300.18615723	425.420959473
1300.62036133	453.014831543
1301.05456543	406.69430542
1301.4888916	407.763061523
1301.9230957	393.617767334
1302.3572998	427.253936768
1302.79150391	421.695281982
1303.22583008	439.804260254
1303.66003418	427.511230469
1304.09423828	411.189910889
1304.52856445	427.601928711
1304.96276855	444.263824463
1305.39697266	431.722900391
1305.83129883	412.837738037
1306.26550293	410.360168457
1306.69970703	444.064575195
1307.1340332	450.290252686
1307.5682373	438.845916748
1308.00244141	453.133148193
1308.43676758	450.113555908
1308.87097168	449.650299072
1309.30517578	440.997467041
1309.73950195	447.515136719
1310.17370605	464.234954834
1310.60791016	458.887054443
1311.04223633	456.708679199
1311.47644043	471.311096191
1311.91064453	477.321624756
1312.3449707	459.730743408
1312.7791748	482.024658203
1313.21337891	480.697174072
1313.64758301	476.393371582
1314.08190918	491.278961182
1314.51611328	503.913116455
1314.95031738	481.074859619
1315.38464355	513.424804688
1315.81884766	533.31652832
1316.25305176	531.924316406
1316.68737793	529.870544434
1317.12158203	514.272583008
1317.55578613	534.298706055
1317.9901123	517.217407227
1318.42431641	508.499786377
1318.85852051	547.018005371
1319.29284668	560.467895508
1319.72705078	557.745544434
1320.16125488	526.381652832
1320.59558105	542.885253906
1321.02978516	535.95098877
1321.46398926	541.7578125
1321.89831543	556.598327637
1322.33251953	563.62677002
1322.76672363	553.563293457
1323.2010498	528.154174805
1323.63525391	545.735168457
1324.06945801	557.13684082
1324.50366211	578.275512695
1324.93798828	570.785339355
1325.37219238	579.870056152
1325.80639648	574.02130127
1326.24072266	553.061096191
1326.67492676	545.937255859
1327.10913086	549.581665039
1327.54345703	566.236450195
1327.97766113	566.512756348
1328.41186523	554.727905273
1328.84619141	578.964477539
1329.28039551	583.284729004
1329.71459961	585.704284668
1330.14892578	589.363525391
1330.58312988	591.108093262
1331.01733398	588.301635742
1331.45166016	582.132324219
1331.88586426	584.864074707
1332.32006836	599.409484863
1332.75439453	618.643310547
1333.18859863	622.968383789
1333.62280273	625.209960938
1334.05712891	612.299621582
1334.49133301	595.065490723
1334.92553711	602.435119629
1335.35974121	614.496826172
1335.79406738	617.278686523
1336.22827148	595.851074219
1336.66247559	607.82598877
1337.09680176	608.085327148
1337.53100586	599.44744873
1337.96520996	628.447875977
1338.39953613	636.529174805
1338.83374023	608.256652832
1339.26794434	597.562194824
1339.70227051	642.291137695
1340.13647461	638.087341309
1340.57067871	626.449951172
1341.00500488	619.526245117
1341.43920898	614.41418457
1341.87341309	597.887329102
1342.30773926	637.251098633
1342.74194336	605.906799316
1343.17614746	628.771240234
1343.61047363	625.15423584
1344.04467773	672.899963379
1344.47888184	644.001342773
1344.91320801	631.28515625
1345.34741211	608.744689941
1345.78161621	609.401428223
1346.21582031	632.870178223
1346.65014648	598.784240723
1347.08435059	642.317565918
1347.51855469	621.00402832
1347.95288086	638.470703125
1348.38708496	628.107727051
1348.82128906	618.974243164
1349.25561523	622.137145996
1349.68981934	631.142944336
1350.12402344	661.350097656
1350.55834961	620.65838623
1350.99255371	609.275146484
1351.42675781	624.676330566
1351.86108398	600.729553223
1352.29528809	593.953613281
1352.72949219	618.170288086
1353.16381836	627.858642578
1353.59802246	628.568115234
1354.03222656	606.840515137
1354.46655273	595.96472168
1354.90075684	596.872009277
1355.33496094	597.922729492
1355.76928711	604.67565918
1356.20349121	607.850280762
1356.63769531	614.764587402
1357.07189941	612.961975098
1357.50622559	635.240661621
1357.94042969	647.866882324
1358.37463379	617.623840332
1358.80895996	614.041931152
1359.24316406	624.176574707
1359.67736816	618.392944336
1360.11169434	620.324157715
1360.54589844	610.914794922
1360.98010254	588.166442871
1361.41442871	578.083679199
1361.84863281	573.117797852
1362.28283691	587.300964355
1362.71716309	588.976745605
1363.15136719	584.829101563
1363.58557129	574.300415039
1364.01989746	576.604492188
1364.45410156	552.105529785
1364.88830566	586.358581543
1365.32263184	592.335754395
1365.75683594	603.559692383
1366.19104004	576.602539063
1366.62536621	566.548400879
1367.05957031	578.338684082
1367.49377441	559.94934082
1367.92810059	564.835327148
1368.36230469	532.732421875
1368.79650879	580.990905762
1369.23071289	578.893676758
1369.66503906	558.871582031
1370.09924316	541.503173828
1370.53344727	536.333740234
1370.96777344	564.196166992
1371.40197754	526.342651367
1371.83618164	531.859985352
1372.27050781	525.433837891
1372.70471191	525.420837402
1373.13891602	536.56262207
1373.57324219	502.809020996
1374.00744629	501.970489502
1374.44165039	449.832580566
1374.87597656	468.623260498
1375.31018066	448.032592773
1375.74438477	475.616424561
1376.17871094	450.443511963
1376.61291504	437.410003662
1377.04711914	438.058990479
1377.48144531	387.885070801
1377.91564941	404.518493652
1378.34985352	395.580474854
1378.78417969	371.622772217
1379.21838379	350.687927246
1379.65258789	406.380889893
1380.08679199	402.707000732
1380.52111816	391.271179199
1380.95532227	338.749786377
1381.38952637	346.115203857
1381.82385254	354.854644775
1382.25805664	328.957000732
1382.69226074	296.992736816
1383.12658691	321.312408447
1383.56079102	303.624572754
1383.99499512	293.220458984
1384.42932129	291.449859619
1384.86352539	294.603363037
1385.29772949	300.459259033
1385.73205566	285.546569824
1386.16625977	282.322113037
1386.60046387	288.562194824
1387.03479004	257.695526123
1387.46899414	241.015625
1387.90319824	241.743118286
1388.33752441	246.318664551
1388.77172852	233.495956421
1389.20593262	228.577941895
1389.64025879	228.596084595
1390.07446289	230.993530273
1390.50866699	230.099594116
1390.94287109	239.26852417
1391.37719727	227.072799683
1391.81140137	218.703598022
1392.24560547	197.408447266
1392.67993164	195.221511841
1393.11413574	212.096420288
1393.54833984	191.642776489
1393.98266602	190.682571411
1394.41687012	174.956298828
1394.85107422	170.603088379
1395.28540039	187.689086914
1395.71960449	182.80291748
1396.15380859	166.80078125
1396.58813477	137.34526062
1397.02233887	139.582321167
1397.45654297	155.888687134
1397.89086914	152.330001831
1398.32507324	147.549804688
1398.75927734	148.28956604
1399.19360352	149.442810059
1399.62780762	151.770507813
1400.06201172	131.728469849
1400.49633789	114.001022339
1400.93054199	120.586410522
1401.36474609	131.581329346
1401.7989502	129.522613525
1402.23327637	114.654174805
1402.66748047	116.681777954
1403.10168457	123.665977478
1403.53601074	131.939056396
1403.97021484	109.801506042
1404.40441895	90.6173248291
1404.83874512	92.3006134033
1405.27294922	98.4137954712
1405.70715332	86.9590911865
1406.14147949	91.1015472412
1406.57568359	81.8838195801
1407.0098877	88.8847808838
1407.44421387	77.2040634155
1407.87841797	62.2512626648
1408.31262207	70.9380111694
1408.74694824	84.7565231323
1409.18115234	85.2972946167
1409.61535645	66.9497451782
1410.04968262	82.634803772
1410.48388672	50.4766426086
1410.91809082	38.4862785339
1411.35241699	51.1591033936
1411.78662109	46.1622505188
1412.2208252	38.8426742554
1412.6550293	55.7740936279
1413.08935547	85.5542068481
1413.52355957	92.9926986694
1413.95776367	67.0202865601
1414.39208984	52.6528778076
1414.82629395	38.4230575562
1415.26049805	38.6272583008
1415.69482422	54.1522445679
1416.12902832	52.1985664368
1416.56323242	69.1525039673
1416.99755859	59.7091674805
1417.4317627	65.9091949463
1417.8659668	64.9765090942
1418.30029297	50.2129173279
1418.73449707	44.2930831909
1419.16870117	35.1389350891
1419.60302734	21.7864112854
1420.03723145	38.5061149597
1420.47143555	42.9523963928
1420.90576172	29.5945529938
1421.33996582	32.4773483276
1421.77416992	19.9919490814
1422.20849609	62.4743614197
1422.6427002	51.5901832581
1423.0769043	49.7557411194
1423.5111084	37.5115432739
1423.94543457	11.3007764816
1424.37963867	2.73678588867
1424.81384277	28.3201274872
1425.24816895	41.3174705505
1425.68237305	21.8558330536
1426.11657715	11.5126724243
1426.55090332	32.0136528015
1426.98510742	28.5109195709
1427.41931152	13.7125597
1427.8536377	46.8102989197
1428.2878418	16.9501781464
1428.7220459	9.95600318909
1429.15637207	21.3217544556
1429.59057617	40.8812065125
1430.02478027	32.9288749695
1430.45910645	-2.70529199042e-009
1430.89331055	34.9998855591
1431.32751465	40.5580062866
1431.76184082	7.42152690887
1432.19604492	18.8023796082
1432.63024902	56.7480163574
1433.0645752	8.75413036346
1433.4987793	46.0885658264
1433.9329834	26.2467670441
1434.3671875	19.061000824
1434.80151367	20.4468860626
1435.23571777	42.0848503113
1435.66992188	26.3570652008
1436.10424805	40.1376571655
1436.53845215	17.6258449554
1436.97265625	51.7440872192
1437.40698242	66.6624069214
1437.84118652	44.6088294983
1438.27539063	33.8058624268
1438.7097168	48.1256828308
1439.1439209	47.5316543579
1439.578125	15.5365829468
1440.01245117	41.7409133911
1440.44665527	37.0894470215
1440.88085938	34.8359603882
1441.31518555	46.8887634277
1441.74938965	17.128200531
1442.18359375	38.085144043
1442.61791992	63.8273391724
1443.05212402	49.4350700378
1443.48632813	34.6362342834
1443.9206543	47.4084854126
1444.3548584	58.8894882202
1444.7890625	34.1733436584
1445.2232666	31.1033039093
1445.65759277	46.9150810242
1446.09179688	33.7619514465
1446.52600098	56.6413459778
1446.96032715	55.9987030029
1447.39453125	47.5773773193
1447.82873535	36.5237350464
1448.26306152	51.4912185669
1448.69726563	20.8869953156
1449.13146973	44.8960075378
1449.5657959	24.6565685272
1450	61.419834137
1450.4342041	36.2791938782
1450.86853027	49.5404434204
1451.30273438	25.4671840668
1451.73693848	41.4946060181
1452.17126465	29.2046298981
1452.60546875	40.5017242432
1453.03967285	40.8371887207
1453.47399902	63.2341156006
1453.90820313	47.0710830688
1454.34240723	56.8260116577
1454.7767334	31.1425914764
1455.2109375	54.05052948
1455.6451416	44.9105491638
1456.0793457	58.2797737122
1456.51367188	54.1817741394
1456.94787598	38.4792556763
1457.38208008	49.5385665894
1457.81640625	43.51537323
1458.25061035	60.9139709473
1458.68481445	58.8243484497
1459.11914063	39.9133987427
1459.55334473	41.0643234253
1459.98754883	62.0831756592
1460.421875	48.2979850769
1460.8560791	43.0868148804
1461.2902832	79.194694519
1461.72460938	61.1779251099
1462.15881348	56.1767692566
1462.59301758	44.629863739
1463.02734375	54.0383338928
1463.46154785	62.4428329468
1463.89575195	34.1887321472
1464.33007813	38.8486976624
1464.76428223	77.7177734375
1465.19848633	70.5356140137
1465.6328125	33.1012115479
1466.0670166	23.2642860413
1466.5012207	32.3077163696
1466.9354248	38.6150283813
1467.36975098	25.1573295593
1467.80395508	27.5355606079
1468.23815918	56.7230262756
1468.67248535	60.3744354248
1469.10668945	51.4029769897
1469.54089355	42.9355239868
1469.97521973	42.8899688721
1470.40942383	45.0620689392
1470.84362793	38.0169258118
1471.2779541	19.7634983063
1471.7121582	19.248664856
1472.1463623	21.0519351959
1472.58068848	21.7225551605
1473.01489258	16.4984073639
1473.44909668	12.6638441086
1473.88342285	42.9619560242
1474.31762695	38.7050895691
1474.75183105	34.6119194031
1475.18615723	31.0065956116
1475.62036133	25.0205516815
1476.05456543	23.6339435577
1476.4888916	23.5656929016
1476.9230957	25.5954246521
1477.3572998	26.4296131134
1477.79150391	30.4893836975
1478.22583008	50.7165603638
1478.66003418	29.4879341125
1479.09423828	18.8573913574
1479.52856445	33.8068008423
1479.96276855	27.9397506714
1480.39697266	37.4798126221
1480.83129883	35.6420059204
1481.26550293	16.7745513916
1481.69970703	11.7926664352
1482.1340332	1.98406269192e-009
1482.5682373	3.16200041771
1483.00244141	25.6682548523
1483.43676758	24.7855491638
1483.87097168	32.3843078613
1484.30517578	33.4244346619
1484.73950195	33.4097709656
1485.17370605	35.7944869995
1485.60791016	34.1622581482
1486.04223633	24.7749958038
1486.47644043	26.5233783722
1486.91064453	23.2261981964
1487.3449707	29.9380893707
1487.7791748	30.0616893768
1488.21337891	17.2705307007
1488.64758301	26.8846626282
1489.08190918	41.2621841431
1489.51611328	28.480052948
1489.95031738	36.1287879944
1490.38464355	23.9915447235
1490.81884766	36.9294509888
1491.25305176	35.7334747314
1491.68737793	15.4631299973
1492.12158203	29.4378013611
1492.55578613	43.4118309021
1492.9901123	43.7330741882
1493.42431641	22.7707080841
1493.85852051	46.6286888123
1494.29284668	45.2806053162
1494.72705078	44.498462677
1495.16125488	49.0397872925
1495.59558105	34.5754318237
1496.02978516	31.1479053497
1496.46398926	29.7598552704
1496.89831543	45.4473648071
1497.33251953	43.1738471985
1497.76672363	39.3342781067
1498.2010498	30.9657249451
1498.63525391	53.7146987915
1499.06945801	56.1863822937
1499.50366211	39.9063911438
1499.93798828	48.1808395386
1500.37219238	48.4623832703
1500.80639648	60.2727165222
1501.24072266	48.9889945984
1501.67492676	48.2335548401
1502.10913086	64.3608474731
1502.54345703	53.5693244934
1502.97766113	49.6685752869
1503.41186523	76.5076828003
1503.84619141	33.1713256836
1504.28039551	48.2337379456
1504.71459961	55.2461585999
1505.14892578	60.3289070129
1505.58312988	58.1687698364
1506.01733398	79.3326034546
1506.45166016	83.2158813477
1506.88586426	63.8593902588
1507.32006836	54.7887306213
1507.75439453	48.2655830383
1508.18859863	66.5387420654
1508.62280273	87.4516830444
1509.05712891	49.6955223083
1509.49133301	90.7798080444
1509.92553711	71.1605453491
1510.35974121	64.3133163452
1510.79406738	61.0159111023
1511.22827148	76.3540344238
1511.66247559	60.0649604797
1512.09680176	77.4008483887
1512.53100586	96.5262680054
1512.96520996	99.2590484619
1513.39953613	88.5937957764
1513.83374023	70.7766036987
1514.26794434	87.4934768677
1514.70227051	80.1525878906
1515.13647461	94.482460022
1515.57067871	96.6515197754
1516.00500488	98.5137329102
1516.43920898	70.1196594238
1516.87341309	69.8903961182
1517.30773926	92.9321136475
1517.74194336	76.5097198486
1518.17614746	82.5570220947
1518.61047363	88.0227050781
1519.04467773	98.1201705933
1519.47888184	90.92237854
1519.91320801	83.354347229
1520.34741211	91.2219924927
1520.78161621	92.293586731
1521.21582031	87.0239562988
1521.65014648	95.8879241943
1522.08435059	105.216545105
1522.51855469	101.985618591
1522.95288086	100.185836792
1523.38708496	114.297195435
1523.82128906	112.463935852
1524.25561523	104.893074036
1524.68981934	108.889045715
1525.12402344	96.9606170654
1525.55834961	91.2869644165
1525.99255371	105.313392639
1526.42675781	137.247146606
1526.86108398	121.407058716
1527.29528809	102.760414124
1527.72949219	117.822799683
1528.16381836	124.585395813
1528.59802246	127.897590637
1529.03222656	118.623596191
1529.46655273	106.958206177
1529.90075684	129.042053223
1530.33496094	120.22644043
1530.76928711	131.6043396
1531.20349121	120.218978882
1531.63769531	129.321777344
1532.07189941	138.617324829
1532.50622559	132.947387695
1532.94042969	113.361526489
1533.37463379	110.864341736
1533.80895996	115.024909973
1534.24316406	123.648651123
1534.67736816	137.033630371
1535.11169434	124.0626297
1535.54589844	137.090881348
1535.98010254	136.159622192
1536.41442871	132.259292603
1536.84863281	131.474624634
1537.28283691	141.545074463
1537.71716309	138.988204956
1538.15136719	142.262771606
1538.58557129	127.118713379
1539.01989746	136.366088867
1539.45410156	157.304931641
1539.88830566	152.717956543
1540.32263184	146.88269043
1540.75683594	156.071853638
1541.19104004	151.475631714
1541.62536621	125.257034302
1542.05957031	125.689537048
1542.49377441	139.8409729
1542.92810059	161.962768555
1543.36230469	180.500030518
1543.79650879	160.444381714
1544.23071289	171.687454224
1544.66503906	186.65032959
1545.09924316	168.510269165
1545.53344727	155.080718994
1545.96777344	167.582122803
1546.40197754	183.228820801
1546.83618164	191.629211426
1547.27050781	181.694122314
1547.70471191	180.057861328
1548.13891602	190.449630737
1548.57324219	194.470733643
1549.00744629	187.751312256
1549.44165039	199.218063354
1549.87597656	217.650527954
1550.31018066	236.282104492
1550.74438477	226.655487061
1551.17871094	204.294815063
1551.61291504	208.335113525
1552.04711914	223.345443726
1552.48144531	247.919754028
1552.91564941	247.916488647
1553.34985352	241.12953186
1553.78417969	244.56300354
1554.21838379	264.847045898
1554.65258789	274.914031982
1555.08679199	296.490722656
1555.52111816	292.462097168
1555.95532227	310.588897705
1556.38952637	327.17288208
1556.82385254	334.586334229
1557.25805664	323.826812744
1557.69226074	339.904541016
1558.12658691	349.93371582
1558.56079102	385.371948242
1558.99499512	386.852905273
1559.42932129	370.876159668
1559.86352539	384.885742188
1560.29772949	385.171203613
1560.73205566	412.264984131
1561.16625977	429.883392334
1561.60046387	442.819396973
1562.03479004	427.602233887
1562.46899414	452.639648438
1562.90319824	452.651855469
1563.33752441	432.432189941
1563.77172852	479.81060791
1564.20593262	478.40637207
1564.64025879	485.100860596
1565.07446289	521.879455566
1565.50866699	544.129699707
1565.94287109	520.897155762
1566.37719727	548.598205566
1566.81140137	568.027770996
1567.24560547	589.610900879
1567.67993164	583.159118652
1568.11413574	587.691650391
1568.54833984	642.450012207
1568.98266602	630.337158203
1569.41687012	647.747253418
1569.85107422	667.456298828
1570.28540039	664.862915039
1570.71960449	682.918701172
1571.15380859	695.569763184
1571.58813477	706.821472168
1572.02233887	704.937072754
1572.45654297	715.353759766
1572.89086914	739.085388184
1573.32507324	749.311279297
1573.75927734	770.748352051
1574.19360352	770.742980957
1574.62780762	768.851745605
1575.06201172	807.592712402
1575.49633789	827.60345459
1575.93054199	845.762329102
1576.36474609	854.710021973
1576.7989502	857.809936523
1577.23327637	883.311828613
1577.66748047	901.386474609
1578.10168457	906.857421875
1578.53601074	945.00378418
1578.97021484	978.073059082
1579.40441895	974.974304199
1579.83874512	999.817443848
1580.27294922	1011.0144043
1580.70715332	1029.93798828
1581.14147949	1047.78283691
1581.57568359	1061.13757324
1582.0098877	1087.89624023
1582.44421387	1076.19995117
1582.87841797	1100.40124512
1583.31262207	1109.71057129
1583.74694824	1106.4979248
1584.18115234	1144.23571777
1584.61535645	1158.85327148
1585.04968262	1162.05932617
1585.48388672	1171.00720215
1585.91809082	1192.94189453
1586.35241699	1199.27746582
1586.78662109	1195.72460938
1587.2208252	1223.72961426
1587.6550293	1244.06030273
1588.08935547	1275.02270508
1588.52355957	1290.53601074
1588.95776367	1305.36755371
1589.39208984	1340.28356934
1589.82629395	1337.64147949
1590.26049805	1358.79760742
1590.69482422	1378.29638672
1591.12902832	1345.10131836
1591.56323242	1391.94128418
1591.99755859	1388.39038086
1592.4317627	1404.09008789
1592.8659668	1432.51599121
1593.30029297	1446.17321777
1593.73449707	1440.81872559
1594.16870117	1470.47424316
1594.60302734	1478.27697754
1595.03723145	1477.36523438
1595.47143555	1508.00305176
1595.90576172	1522.77783203
1596.33996582	1509.2409668
1596.77416992	1566.50744629
1597.20849609	1571.97875977
1597.6427002	1527.87536621
1598.0769043	1561.11950684
1598.5111084	1581.75488281
1598.94543457	1590.67712402
1599.37963867	1583.35412598
1599.81384277	1610.70776367
1600.24816895	1590.40002441
1600.68237305	1597.60095215
1601.11657715	1568.25305176
1601.55090332	1581.11022949
1601.98510742	1590.76904297
1602.41931152	1597.24182129
1602.8536377	1556.40600586
1603.2878418	1589.32397461
1603.7220459	1570.01184082
1604.15637207	1547.81347656
1604.59057617	1530.6862793
1605.02478027	1520.76733398
1605.45910645	1511.49108887
1605.89331055	1502.40600586
1606.32751465	1473.94567871
1606.76184082	1453.49865723
1607.19604492	1419.77246094
1607.63024902	1379.4732666
1608.0645752	1370.89147949
1608.4987793	1362.39672852
1608.9329834	1323.6048584
1609.3671875	1328.07507324
1609.80151367	1308.0378418
1610.23571777	1280.69311523
1610.66992188	1266.3046875
1611.10424805	1234.11303711
1611.53845215	1208.88720703
1611.97265625	1177.27990723
1612.40698242	1158.05566406
1612.84118652	1152.50097656
1613.27539063	1135.7565918
1613.7097168	1103.1048584
1614.1439209	1122.78686523
1614.578125	1089.59729004
1615.01245117	1082.80810547
1615.44665527	1052.69970703
1615.88085938	1055.22106934
1616.31518555	1048.09960938
1616.74938965	1005.309021
1617.18359375	1012.99786377
1617.61791992	964.261169434
1618.05212402	927.978759766
1618.48632813	952.723388672
1618.9206543	918.068847656
1619.3548584	893.421569824
1619.7890625	896.855957031
1620.2232666	850.422058105
1620.65759277	846.535461426
1621.09179688	821.214294434
1621.52600098	778.368225098
1621.96032715	781.260681152
1622.39453125	744.831298828
1622.82873535	745.682434082
1623.26306152	685.776489258
1623.69726563	692.034484863
1624.13146973	671.499816895
1624.5657959	664.096130371
1625	661.302490234
1625.4342041	641.897216797
1625.86853027	592.965087891
1626.30273438	563.410705566
1626.73693848	584.880737305
1627.17126465	545.39654541
1627.60546875	508.87588501
1628.03967285	522.247497559
1628.47399902	505.865814209
1628.90820313	510.67199707
1629.34240723	489.481781006
1629.7767334	484.631744385
1630.2109375	490.662658691
1630.6451416	470.271392822
1631.0793457	449.058563232
1631.51367188	450.301849365
1631.94787598	456.374542236
1632.38208008	444.435699463
1632.81640625	443.277435303
1633.25061035	409.839935303
1633.68481445	397.627685547
1634.11914063	410.561950684
1634.55334473	410.820983887
1634.98754883	395.01449585
1635.421875	392.811065674
1635.8560791	371.464111328
1636.2902832	374.548950195
1636.72460938	372.370880127
1637.15881348	374.738952637
1637.59301758	369.536621094
1638.02734375	353.889678955
1638.46154785	318.450073242
1638.89575195	357.827453613
1639.33007813	323.805175781
1639.76428223	290.349822998
1640.19848633	272.758605957
1640.6328125	297.188110352
1641.0670166	312.589050293
1641.5012207	294.275024414
1641.9354248	285.064147949
1642.36975098	279.949401855
1642.80395508	257.822235107
1643.23815918	264.046722412
1643.67248535	258.622711182
1644.10668945	266.257568359
1644.54089355	248.196228027
1644.97521973	265.492492676
1645.40942383	252.641052246
1645.84362793	255.951339722
1646.2779541	254.293533325
1646.7121582	238.73046875
1647.1463623	215.206802368
1647.58068848	231.380569458
1648.01489258	242.577789307
1648.44909668	226.062438965
1648.88342285	228.353424072
1649.31762695	223.776977539
1649.75183105	208.365402222
1650.18615723	212.915679932
1650.62036133	213.030166626
1651.05456543	200.116165161
1651.4888916	194.230911255
1651.9230957	169.375915527
1652.3572998	194.654571533
1652.79150391	208.739700317
1653.22583008	197.262741089
1653.66003418	200.448394775
1654.09423828	193.884872437
1654.52856445	199.542938232
1654.96276855	181.055511475
1655.39697266	171.114074707
1655.83129883	167.133743286
1656.26550293	161.213012695
1656.69970703	167.201782227
1657.1340332	158.745666504
1657.5682373	169.768569946
1658.00244141	153.450271606
1658.43676758	183.15435791
1658.87097168	130.069656372
1659.30517578	146.732620239
1659.73950195	167.155273438
1660.17370605	147.093841553
1660.60791016	148.15802002
1661.04223633	165.559768677
1661.47644043	177.694717407
1661.91064453	167.412078857
1662.3449707	142.268035889
1662.7791748	166.983184814
1663.21337891	142.076644897
1663.64758301	147.461990356
1664.08190918	158.014251709
1664.51611328	136.992401123
1664.95031738	133.748504639
1665.38464355	134.715011597
1665.81884766	122.304664612
1666.25305176	132.598571777
1666.68737793	148.11265564
1667.12158203	139.032852173
1667.55578613	134.426345825
1667.9901123	155.794433594
1668.42431641	147.172164917
1668.85852051	123.716575623
1669.29284668	113.473365784
1669.72705078	143.422683716
1670.16125488	137.419311523
1670.59558105	118.675216675
1671.02978516	150.55090332
1671.46398926	150.676544189
1671.89831543	110.010696411
1672.33251953	120.339164734
1672.76672363	119.113899231
1673.2010498	103.254623413
1673.63525391	93.9245910645
1674.06945801	127.85017395
1674.50366211	122.052856445
1674.93798828	103.953330994
1675.37219238	109.79788208
1675.80639648	102.538208008
1676.24072266	113.729995728
1676.67492676	92.4496307373
1677.10913086	84.7659759521
1677.54345703	80.3616943359
1677.97766113	92.8304901123
1678.41186523	94.2886047363
1678.84619141	91.5170669556
1679.28039551	103.426010132
1679.71459961	102.504707336
1680.14892578	97.8047103882
1680.58312988	91.7620239258
1681.01733398	83.216506958
1681.45166016	94.1882095337
1681.88586426	71.0333175659
1682.32006836	74.777961731
1682.75439453	72.6152954102
1683.18859863	66.8104171753
1683.62280273	74.7911071777
1684.05712891	70.4655761719
1684.49133301	59.5527992249
1684.92553711	65.5642776489
1685.35974121	81.0903549194
1685.79406738	87.4503860474
1686.22827148	70.2981643677
1686.66247559	49.8102264404
1687.09680176	47.7509918213
1687.53100586	56.6905250549
1687.96520996	41.3629760742
1688.39953613	68.4321746826
1688.83374023	72.5385055542
1689.26794434	66.7786560059
1689.70227051	69.2376098633
1690.13647461	82.4427108765
1690.57067871	83.5116500854
1691.00500488	65.9478530884
1691.43920898	68.5982666016
1691.87341309	80.3740158081
1692.30773926	83.5112075806
1692.74194336	71.4112167358
1693.17614746	39.6990585327
1693.61047363	57.7114067078
1694.04467773	73.8857803345
1694.47888184	61.2666282654
1694.91320801	57.9223098755
1695.34741211	74.9119338989
1695.78161621	93.7391662598
1696.21582031	67.3620223999
1696.65014648	44.4545898438
1697.08435059	21.5073738098
1697.51855469	59.1346321106
1697.95288086	41.4262123108
1698.38708496	29.2166213989
1698.82128906	42.8754959106
1699.25561523	60.4775352478
1699.68981934	42.6035957336
1700.12402344	60.516368866
1700.55834961	53.1714248657
1700.99255371	82.0041046143
1701.42675781	59.5888748169
1701.86108398	67.0456008911
1702.29528809	63.0388908386
1702.72949219	54.707408905
1703.16381836	43.2130126953
1703.59802246	38.7034645081
1704.03222656	52.240524292
1704.46655273	40.8942604065
1704.90075684	72.8475875854
1705.33496094	77.7521057129
1705.76928711	46.2543029785
1706.20349121	67.6257171631
1706.63769531	63.3890533447
1707.07189941	42.4466667175
1707.50622559	32.8254013062
1707.94042969	37.5902671814
1708.37463379	58.8521003723
1708.80895996	61.0984344482
1709.24316406	44.3266525269
1709.67736816	49.2430458069
1710.11169434	15.6122531891
1710.54589844	22.6157417297
1710.98010254	33.9129257202
1711.41442871	42.7904167175
1711.84863281	84.1674728394
1712.28283691	53.1126976013
1712.71716309	49.3350524902
1713.15136719	64.6285629272
1713.58557129	55.825012207
1714.01989746	64.0982055664
1714.45410156	53.8981819153
1714.88830566	64.4761505127
1715.32263184	54.9226608276
1715.75683594	29.7446460724
1716.19104004	17.7487297058
1716.62536621	27.2583808899
1717.05957031	37.2668533325
1717.49377441	43.8239402771
1717.92810059	51.8588180542
1718.36230469	52.7834472656
1718.79650879	49.3019142151
1719.23071289	30.0594997406
1719.66503906	20.1040401459
1720.09924316	36.3047714233
1720.53344727	19.1753482819
1720.96777344	41.6469039917
1721.40197754	21.3611412048
1721.83618164	15.9647703171
1722.27050781	36.8435096741
1722.70471191	42.9374084473
1723.13891602	24.0748157501
1723.57324219	9.67465305328
1724.00744629	31.5400085449
1724.44165039	44.1820907593
1724.87597656	42.0466804504
1725.31018066	23.1744117737
1725.74438477	49.2913398743
1726.17871094	40.5265922546
1726.61291504	38.3795509338
1727.04711914	45.2784118652
1727.48144531	47.1623649597
1727.91564941	48.255645752
1728.34985352	35.2911453247
1728.78417969	41.5776672363
1729.21838379	51.5521087646
1729.65258789	39.4734764099
1730.08679199	23.49193573
1730.52111816	48.5798797607
1730.95532227	22.2662353516
1731.38952637	42.3214874268
1731.82385254	39.299079895
1732.25805664	53.8146133423
1732.69226074	44.3724594116
1733.12658691	40.2548141479
1733.56079102	51.0677680969
1733.99499512	21.6897087097
1734.42932129	15.3374099731
1734.86352539	28.5048942566
1735.29772949	1.67347025126e-010
1735.73205566	16.8795852661
1736.16625977	32.3613090515
1736.60046387	39.0847969055
1737.03479004	47.8598327637
1737.46899414	26.8359642029
1737.90319824	26.17137146
1738.33752441	43.169002533
1738.77172852	30.9959888458
1739.20593262	9.51265144348
1739.64025879	26.5568561554
1740.07446289	67.9383087158
1740.50866699	53.2578125
1740.94287109	31.3000679016
1741.37719727	21.0020561218
1741.81140137	33.1668930054
1742.24560547	58.2703819275
1742.67993164	27.7687988281
1743.11413574	17.4950447083
1743.54833984	25.2239971161
1743.98266602	37.3032836914
1744.41687012	32.4432525635
1744.85107422	40.9295196533
1745.28540039	37.7393569946
1745.71960449	43.039894104
1746.15380859	48.1067428589
1746.58813477	50.1923217773
1747.02233887	33.5133209229
1747.45654297	32.5816764832
1747.89086914	23.7145118713
1748.32507324	24.9436969757
1748.75927734	56.4904022217
1749.19360352	40.4298057556
1749.62780762	33.1919708252
1750.06201172	60.4966049194
1750.49633789	44.9652671814
1750.93054199	42.0358428955
1751.36474609	32.0520591736
1751.7989502	48.2712745667
1752.23327637	52.7972259521
1752.66748047	40.3024177551
1753.10168457	50.922328949
1753.53601074	38.0053215027
1753.97021484	33.1181907654
1754.40441895	66.3785934448
1754.83874512	47.2552566528
1755.27294922	48.0071105957
1755.70715332	58.8936576843
1756.14147949	52.488609314
1756.57568359	47.1444015503
1757.0098877	44.6373825073
1757.44421387	48.9577713013
1757.87841797	52.0126876831
1758.31262207	41.65391922
1758.74694824	26.5025444031
1759.18115234	36.5115814209
1759.61535645	32.3184700012
1760.04968262	29.0757808685
1760.48388672	38.402545929
1760.91809082	28.7924022675
1761.35241699	42.0995903015
1761.78662109	54.5344429016
1762.2208252	15.2615032196
1762.6550293	44.5801239014
1763.08935547	49.3796958923
1763.52355957	69.1098175049
1763.95776367	22.976776123
1764.39208984	38.8028297424
1764.82629395	28.336397171
1765.26049805	22.892414093
1765.69482422	30.5443572998
1766.12902832	24.3658447266
1766.56323242	43.0109176636
1766.99755859	48.9107284546
1767.4317627	29.002658844
1767.8659668	20.9160957336
1768.30029297	31.2567501068
1768.73449707	31.9029197693
1769.16870117	46.3294563293
1769.60302734	14.1008090973
1770.03723145	16.2639789581
1770.47143555	43.8602218628
1770.90576172	25.8656139374
1771.33996582	-1.78260961547e-010
1771.77416992	34.5490264893
1772.20849609	38.9338417053
1772.6427002	45.5883979797
1773.0769043	41.8449707031
1773.5111084	58.6225509644
1773.94543457	34.0661659241
1774.37963867	51.2914047241
1774.81384277	66.1254196167
1775.24816895	33.274520874
1775.68237305	25.3633308411
1776.11657715	44.2133903503
1776.55090332	43.3823242188
1776.98510742	49.9063796997
1777.41931152	59.9945449829
1777.8536377	38.8106575012
1778.2878418	49.6304512024
1778.7220459	34.8579940796
1779.15637207	19.7972583771
1779.59057617	20.6578140259
1780.02478027	42.149394989
1780.45910645	31.4739303589
1780.89331055	54.4554824829
1781.32751465	35.3780097961
1781.76184082	30.966632843
1782.19604492	40.5427284241
1782.63024902	45.0245361328
1783.0645752	26.9235534668
1783.4987793	32.4603271484
1783.9329834	40.1942062378
1784.3671875	37.1992149353
1784.80151367	39.2002372742
1785.23571777	27.6597537994
1785.66992188	36.8439064026
1786.10424805	52.4077606201
1786.53845215	37.1389884949
1786.97265625	28.2534408569
1787.40698242	19.8815288544
1787.84118652	30.5345516205
1788.27539063	9.04311275482
1788.7097168	13.3540315628
1789.1439209	81.683921814
1789.578125	46.4446907043
1790.01245117	49.7335548401
1790.44665527	43.2409934998
1790.88085938	23.1599273682
1791.31518555	31.0602321625
1791.74938965	37.190486908
1792.18359375	36.4159812927
1792.61791992	40.4542999268
1793.05212402	19.0508384705
1793.48632813	21.336517334
1793.9206543	39.3069992065
1794.3548584	64.318031311
1794.7890625	41.6692314148
1795.2232666	32.7493286133
1795.65759277	50.7385559082
1796.09179688	63.4887504578
1796.52600098	29.8891353607
1796.96032715	61.1206893921
1797.39453125	56.8252754211
1797.82873535	37.4968566895
1798.26306152	61.5893707275
1798.69726563	47.275188446
1799.13146973	68.9869995117
1799.5657959	55.822052002
1800	52.6258087158
