# Supplementary material for: Deep CO2 in the end-Triassic Central Atlantic Magmatic Province
Source: Nat Commun. 2020 Apr 7;11:1670. doi: 10.1038/s41467-020-15325-6 (PMC7138847; doi:10.1038/s41467-020-15325-6)
Supplement: Supplementary file 4 — Source Data 2 [file 41467_2020_15325_MOESM4_ESM.zip › Elemental C/NEW31_S2_InclB_b_Bubble3_C.txt]

1100	-0.000676007301081
1100.4342041	52.4645004272
1100.86853027	140.543273926
1101.30273438	128.0131073
1101.73693848	84.4198532104
1102.17126465	94.1544723511
1102.60546875	159.381286621
1103.03967285	102.579162598
1103.47399902	117.333328247
1103.90820313	165.738418579
1104.34240723	141.690246582
1104.7767334	134.987792969
1105.2109375	87.8371810913
1105.6451416	90.2244567871
1106.0793457	129.490905762
1106.51367188	149.109283447
1106.94787598	170.310775757
1107.38208008	190.586685181
1107.81640625	175.721725464
1108.25061035	140.0365448
1108.68481445	115.89642334
1109.11914063	197.548873901
1109.55334473	183.059814453
1109.98754883	180.843261719
1110.421875	193.752151489
1110.8560791	176.386672974
1111.2902832	167.303863525
1111.72460938	181.777984619
1112.15881348	203.808746338
1112.59301758	225.48097229
1113.02734375	221.014144897
1113.46154785	205.720108032
1113.89575195	174.05178833
1114.33007813	185.370223999
1114.76428223	203.53717041
1115.19848633	193.692001343
1115.6328125	211.510635376
1116.0670166	224.58102417
1116.5012207	207.571777344
1116.9354248	243.78263855
1117.36975098	210.528137207
1117.80395508	240.994491577
1118.23815918	263.666656494
1118.67248535	211.13885498
1119.10668945	194.695587158
1119.54089355	249.835876465
1119.97521973	256.108001709
1120.40942383	240.729187012
1120.84362793	255.105621338
1121.2779541	248.853897095
1121.7121582	242.72845459
1122.1463623	259.430328369
1122.58068848	241.926651001
1123.01489258	222.794692993
1123.44909668	257.50402832
1123.88342285	266.330780029
1124.31762695	224.117019653
1124.75183105	231.707702637
1125.18615723	226.28565979
1125.62036133	247.735015869
1126.05456543	273.365539551
1126.4888916	220.74432373
1126.9230957	275.597839355
1127.3572998	220.372512817
1127.79150391	261.943786621
1128.22583008	264.531463623
1128.66003418	267.279632568
1129.09423828	239.842712402
1129.52856445	205.385269165
1129.96276855	225.491439819
1130.39697266	237.298461914
1130.83129883	261.154968262
1131.26550293	277.423980713
1131.69970703	282.926330566
1132.1340332	287.691192627
1132.5682373	263.220367432
1133.00244141	252.689620972
1133.43676758	254.519210815
1133.87097168	209.539154053
1134.30517578	188.153640747
1134.73950195	214.292678833
1135.17370605	206.020263672
1135.60791016	193.301559448
1136.04223633	229.885864258
1136.47644043	165.680496216
1136.91064453	177.226760864
1137.3449707	185.932632446
1137.7791748	210.23916626
1138.21337891	192.714492798
1138.64758301	181.926849365
1139.08190918	219.636688232
1139.51611328	215.518569946
1139.95031738	173.608840942
1140.38464355	174.429595947
1140.81884766	182.904510498
1141.25305176	159.02154541
1141.68737793	133.596206665
1142.12158203	96.3203201294
1142.55578613	150.271133423
1142.9901123	201.076156616
1143.42431641	140.460464478
1143.85852051	253.028625488
1144.29284668	143.421279907
1144.72705078	130.864562988
1145.16125488	111.070899963
1145.59558105	128.840560913
1146.02978516	145.81187439
1146.46398926	127.26410675
1146.89831543	116.422782898
1147.33251953	92.4160385132
1147.76672363	75.2862930298
1148.2010498	108.677017212
1148.63525391	117.934150696
1149.06945801	108.069343567
1149.50366211	98.0414276123
1149.93798828	81.5524139404
1150.37219238	96.7012710571
1150.80639648	92.2114944458
1151.24072266	73.0531311035
1151.67492676	106.436523438
1152.10913086	71.6134643555
1152.54345703	120.726806641
1152.97766113	117.704734802
1153.41186523	157.713546753
1153.84619141	161.9009552
1154.28039551	284.006225586
1154.71459961	198.40953064
1155.14892578	132.781448364
1155.58312988	118.874992371
1156.01733398	115.031204224
1156.45166016	109.507118225
1156.88586426	75.3790130615
1157.32006836	100.936630249
1157.75439453	100.454551697
1158.18859863	89.1101760864
1158.62280273	75.7708587646
1159.05712891	73.3024520874
1159.49133301	126.329681396
1159.92553711	92.1471099854
1160.35974121	41.4962730408
1160.79406738	90.9763793945
1161.22827148	96.9016647339
1161.66247559	92.5774154663
1162.09680176	65.6980133057
1162.53100586	65.9976730347
1162.96520996	67.0589828491
1163.39953613	83.0865707397
1163.83374023	63.7907600403
1164.26794434	126.297569275
1164.70227051	57.1802482605
1165.13647461	69.3273849487
1165.57067871	98.388420105
1166.00500488	99.0649871826
1166.43920898	103.833610535
1166.87341309	100.612251282
1167.30773926	80.0868988037
1167.74194336	55.5788536072
1168.17614746	54.6613082886
1168.61047363	72.9035491943
1169.04467773	60.5326461792
1169.47888184	46.2433815002
1169.91320801	75.4101715088
1170.34741211	49.703502655
1170.78161621	83.5895996094
1171.21582031	89.5702133179
1171.65014648	98.6838150024
1172.08435059	60.9251403809
1172.51855469	0.0802188739181
1172.95288086	37.8525238037
1173.38708496	45.4839057922
1173.82128906	80.018661499
1174.25561523	108.019630432
1174.68981934	65.3351364136
1175.12402344	81.6661911011
1175.55834961	77.9164352417
1175.99255371	109.219863892
1176.42675781	119.359512329
1176.86108398	84.8034515381
1177.29528809	106.229637146
1177.72949219	85.7360458374
1178.16381836	31.8927593231
1178.59802246	49.4739723206
1179.03222656	43.6230354309
1179.46655273	86.0350341797
1179.90075684	179.341598511
1180.33496094	137.872573853
1180.76928711	97.7869110107
1181.20349121	98.7782745361
1181.63769531	134.536361694
1182.07189941	140.882232666
1182.50622559	58.6237449646
1182.94042969	-0.0918023884296
1183.37463379	57.0649185181
1183.80895996	65.0555496216
1184.24316406	195.335510254
1184.67736816	168.435317993
1185.11169434	156.64956665
1185.54589844	126.935684204
1185.98010254	119.171791077
1186.41442871	174.618331909
1186.84863281	180.571105957
1187.28283691	130.420425415
1187.71716309	115.090301514
1188.15136719	144.27986145
1188.58557129	157.64944458
1189.01989746	89.212890625
1189.45410156	43.6717720032
1189.88830566	152.489639282
1190.32263184	150.435195923
1190.75683594	144.172927856
1191.19104004	135.782592773
1191.62536621	94.6241912842
1192.05957031	163.417388916
1192.49377441	61.0944786072
1192.92810059	29.5535163879
1193.36230469	151.271530151
1193.79650879	77.498664856
1194.23071289	120.948516846
1194.66503906	63.3155326843
1195.09924316	68.7281265259
1195.53344727	112.825576782
1195.96777344	107.139228821
1196.40197754	132.167129517
1196.83618164	129.450408936
1197.27050781	112.90272522
1197.70471191	110.0440979
1198.13891602	128.052856445
1198.57324219	158.066299438
1199.00744629	156.561965942
1199.44165039	154.1927948
1199.87597656	191.265960693
1200.31018066	180.021270752
1200.74438477	118.449012756
1201.17871094	104.579536438
1201.61291504	173.942169189
1202.04711914	173.24206543
1202.48144531	185.813262939
1202.91564941	220.272979736
1203.34985352	197.359100342
1203.78417969	179.436889648
1204.21838379	172.737838745
1204.65258789	168.702438354
1205.08679199	186.83821106
1205.52111816	160.869842529
1205.95532227	133.103988647
1206.38952637	150.825866699
1206.82385254	186.316772461
1207.25805664	225.541107178
1207.69226074	232.315811157
1208.12658691	236.744918823
1208.56079102	242.549179077
1208.99499512	234.184707642
1209.42932129	235.293121338
1209.86352539	246.05267334
1210.29772949	227.008834839
1210.73205566	217.436065674
1211.16625977	248.250869751
1211.60046387	252.561706543
1212.03479004	276.570770264
1212.46899414	288.387908936
1212.90319824	305.977539063
1213.33752441	336.283569336
1213.77172852	315.629730225
1214.20593262	276.539459229
1214.64025879	338.134429932
1215.07446289	323.320861816
1215.50866699	338.789245605
1215.94287109	305.428436279
1216.37719727	345.797058105
1216.81140137	400.14074707
1217.24560547	406.294921875
1217.67993164	380.555084229
1218.11413574	417.472473145
1218.54833984	411.680450439
1218.98266602	460.428039551
1219.41687012	453.451568604
1219.85107422	498.852630615
1220.28540039	483.510162354
1220.71960449	481.985229492
1221.15380859	540.922790527
1221.58813477	510.856170654
1222.02233887	517.975219727
1222.45654297	594.842529297
1222.89086914	555.482971191
1223.32507324	560.557250977
1223.75927734	646.185852051
1224.19360352	621.148742676
1224.62780762	589.249023438
1225.06201172	671.473571777
1225.49633789	694.038269043
1225.93054199	688.029907227
1226.36474609	675.835266113
1226.7989502	736.956481934
1227.23327637	699.112365723
1227.66748047	789.900878906
1228.10168457	750.186462402
1228.53601074	847.114562988
1228.97021484	835.407348633
1229.40441895	815.767883301
1229.83874512	845.587890625
1230.27294922	862.466369629
1230.70715332	860.228515625
1231.14147949	865.160644531
1231.57568359	916.267822266
1232.0098877	974.179138184
1232.44421387	1004.54595947
1232.87841797	1030.06787109
1233.31262207	1061.14343262
1233.74694824	1070.24523926
1234.18115234	1036.91564941
1234.61535645	1046.26123047
1235.04968262	1130.58569336
1235.48388672	1163.32104492
1235.91809082	1198.21240234
1236.35241699	1231.55480957
1236.78662109	1221.21569824
1237.2208252	1298.6171875
1237.6550293	1330.16345215
1238.08935547	1351.50219727
1238.52355957	1389.06237793
1238.95776367	1408.59509277
1239.39208984	1512.7565918
1239.82629395	1424.1361084
1240.26049805	1465.09094238
1240.69482422	1527.88989258
1241.12902832	1578.50195313
1241.56323242	1588.31396484
1241.99755859	1644.2253418
1242.4317627	1674.11804199
1242.8659668	1706.99536133
1243.30029297	1720.20776367
1243.73449707	1805.18127441
1244.16870117	1799.69335938
1244.60302734	1834.09375
1245.03723145	1908.53601074
1245.47143555	1952.53759766
1245.90576172	1985.5267334
1246.33996582	1970.29614258
1246.77416992	1933.60888672
1247.20849609	1945.88391113
1247.6427002	1972.88110352
1248.0769043	2028.31555176
1248.5111084	2092.23413086
1248.94543457	2081.31103516
1249.37963867	2158.63598633
1249.81384277	2209.4609375
1250.24816895	2137.57641602
1250.68237305	2187.10229492
1251.11657715	2166.15722656
1251.55090332	2257.61914063
1251.98510742	2267.62646484
1252.41931152	2275.98632813
1252.8536377	2261.66088867
1253.2878418	2154.01220703
1253.7220459	2263.07348633
1254.15637207	2294.05249023
1254.59057617	2320.30737305
1255.02478027	2306.34301758
1255.45910645	2245.45556641
1255.89331055	2280.54736328
1256.32751465	2380.42626953
1256.76184082	2390.65112305
1257.19604492	2335.43652344
1257.63024902	2321.13818359
1258.0645752	2336.33251953
1258.4987793	2328.74609375
1258.9329834	2413.49316406
1259.3671875	2479.05834961
1259.80151367	2478.39990234
1260.23571777	2458.48144531
1260.66992188	2444.15673828
1261.10424805	2407.54614258
1261.53845215	2375.54223633
1261.97265625	2455.87353516
1262.40698242	2496.97973633
1262.84118652	2494.98779297
1263.27539063	2460.77197266
1263.7097168	2428.9621582
1264.1439209	2606.3815918
1264.578125	2580.88476563
1265.01245117	2563.12573242
1265.44665527	2570.42602539
1265.88085938	2556.92285156
1266.31518555	2551.71606445
1266.74938965	2555.46777344
1267.18359375	2539.27441406
1267.61791992	2606.38745117
1268.05212402	2583.74707031
1268.48632813	2523.97387695
1268.9206543	2589.86181641
1269.3548584	2629.95141602
1269.7890625	2583.87426758
1270.2232666	2495.0871582
1270.65759277	2535.5234375
1271.09179688	2595.3425293
1271.52600098	2576.3894043
1271.96032715	2539.16845703
1272.39453125	2555.93994141
1272.82873535	2563.1105957
1273.26306152	2521.10253906
1273.69726563	2517.84008789
1274.13146973	2486.42822266
1274.5657959	2402.55078125
1275	2405.58886719
1275.4342041	2401.03540039
1275.86853027	2381.6262207
1276.30273438	2430.76171875
1276.73693848	2442.5637207
1277.17126465	2478.38208008
1277.60546875	2475.59594727
1278.03967285	2370.00878906
1278.47399902	2353.00561523
1278.90820313	2405.08300781
1279.34240723	2366.19018555
1279.7767334	2354.9453125
1280.2109375	2396.6472168
1280.6451416	2359.60107422
1281.0793457	2297.3137207
1281.51367188	2409.47631836
1281.94787598	2323.02636719
1282.38208008	2314.22314453
1282.81640625	2422.29101563
1283.25061035	2383.22485352
1283.68481445	2394.50976563
1284.11914063	2361.18652344
1284.55334473	2383.44628906
1284.98754883	2421.35913086
1285.421875	2426.02783203
1285.8560791	2329.6550293
1286.2902832	2302.16992188
1286.72460938	2323.60498047
1287.15881348	2319.02490234
1287.59301758	2336.68530273
1288.02734375	2262.04833984
1288.46154785	2258.88452148
1288.89575195	2278.93017578
1289.33007813	2259.37597656
1289.76428223	2205.86425781
1290.19848633	2159.71264648
1290.6328125	2170.15185547
1291.0670166	2146.7421875
1291.5012207	2096.18164063
1291.9354248	2090.97241211
1292.36975098	2049.83178711
1292.80395508	1971.3182373
1293.23815918	1952.64819336
1293.67248535	1936.51855469
1294.10668945	1922.81311035
1294.54089355	1944.6015625
1294.97521973	1827.19628906
1295.40942383	1817.14501953
1295.84362793	1777.35632324
1296.2779541	1731.65930176
1296.7121582	1718.77612305
1297.1463623	1673.51721191
1297.58068848	1717.76708984
1298.01489258	1714.48327637
1298.44909668	1651.89404297
1298.88342285	1620.25134277
1299.31762695	1665.5534668
1299.75183105	1650.06604004
1300.18615723	1627.69702148
1300.62036133	1505.3013916
1301.05456543	1570.32629395
1301.4888916	1569.98620605
1301.9230957	1513.83068848
1302.3572998	1506.91503906
1302.79150391	1582.19238281
1303.22583008	1586.63244629
1303.66003418	1529.89672852
1304.09423828	1597.11779785
1304.52856445	1542.22827148
1304.96276855	1514.50671387
1305.39697266	1563.16394043
1305.83129883	1558.15014648
1306.26550293	1504.4206543
1306.69970703	1524.98510742
1307.1340332	1520.98303223
1307.5682373	1539.53295898
1308.00244141	1551.83093262
1308.43676758	1491.68371582
1308.87097168	1458.29064941
1309.30517578	1449.40356445
1309.73950195	1479.14550781
1310.17370605	1514.5723877
1310.60791016	1502.29345703
1311.04223633	1517.29101563
1311.47644043	1572.53222656
1311.91064453	1572.76501465
1312.3449707	1537.13952637
1312.7791748	1605.36120605
1313.21337891	1636.50720215
1313.64758301	1625.55688477
1314.08190918	1634.41259766
1314.51611328	1678.6262207
1314.95031738	1734.67236328
1315.38464355	1646.47875977
1315.81884766	1624.46533203
1316.25305176	1633.49829102
1316.68737793	1733.31115723
1317.12158203	1737.00732422
1317.55578613	1773.5880127
1317.9901123	1700.22973633
1318.42431641	1719.97949219
1318.85852051	1772.58728027
1319.29284668	1824.45056152
1319.72705078	1715.29992676
1320.16125488	1825.24060059
1320.59558105	1852.01025391
1321.02978516	1707.95141602
1321.46398926	1772.32202148
1321.89831543	1867.15625
1322.33251953	1869.66784668
1322.76672363	1838.43115234
1323.2010498	1796.77832031
1323.63525391	1777.61242676
1324.06945801	1874.2890625
1324.50366211	1851.93322754
1324.93798828	1810.0168457
1325.37219238	1719.32080078
1325.80639648	1801.76904297
1326.24072266	1836.85595703
1326.67492676	1850.97949219
1327.10913086	1868.80712891
1327.54345703	1812.26257324
1327.97766113	1854.44909668
1328.41186523	1858.12670898
1328.84619141	1835.75646973
1329.28039551	1872.29980469
1329.71459961	1888.21118164
1330.14892578	1890.76525879
1330.58312988	1910.55029297
1331.01733398	1891.32250977
1331.45166016	1829.53515625
1331.88586426	1810.70153809
1332.32006836	1862.05712891
1332.75439453	1893.56420898
1333.18859863	1894.72814941
1333.62280273	1916.1895752
1334.05712891	1908.05249023
1334.49133301	1884.50976563
1334.92553711	1872.10339355
1335.35974121	1847.24182129
1335.79406738	1841.56970215
1336.22827148	1894.8170166
1336.66247559	1936.56408691
1337.09680176	1899.77807617
1337.53100586	1942.59301758
1337.96520996	1973.82763672
1338.39953613	2000.60534668
1338.83374023	1894.27783203
1339.26794434	1926.24694824
1339.70227051	1911.25817871
1340.13647461	1877.90930176
1340.57067871	1982.38439941
1341.00500488	2023.22949219
1341.43920898	2036.22827148
1341.87341309	2046.6661377
1342.30773926	1973.93225098
1342.74194336	2097.03930664
1343.17614746	2037.42614746
1343.61047363	2058.12255859
1344.04467773	2073.77905273
1344.47888184	2103.6003418
1344.91320801	2143.36865234
1345.34741211	2094.43115234
1345.78161621	2118.72729492
1346.21582031	2105.74658203
1346.65014648	2154.09814453
1347.08435059	2152.4621582
1347.51855469	2117.32543945
1347.95288086	2189.44482422
1348.38708496	2185.4465332
1348.82128906	2188.99462891
1349.25561523	2200.75366211
1349.68981934	2194.3347168
1350.12402344	2168.00976563
1350.55834961	2253.52929688
1350.99255371	2297.41186523
1351.42675781	2236.07299805
1351.86108398	2213.81884766
1352.29528809	2214.74487305
1352.72949219	2244.81665039
1353.16381836	2210.28271484
1353.59802246	2274.12597656
1354.03222656	2268.9284668
1354.46655273	2201.88793945
1354.90075684	2217.87329102
1355.33496094	2238.52441406
1355.76928711	2240.27685547
1356.20349121	2282.24731445
1356.63769531	2325.96362305
1357.07189941	2352.11547852
1357.50622559	2356.40258789
1357.94042969	2343.64306641
1358.37463379	2331.68212891
1358.80895996	2322.67944336
1359.24316406	2349.82739258
1359.67736816	2382.29736328
1360.11169434	2351.82617188
1360.54589844	2331.61254883
1360.98010254	2367.22119141
1361.41442871	2341.0300293
1361.84863281	2287.18432617
1362.28283691	2327.30810547
1362.71716309	2358.01586914
1363.15136719	2281.92358398
1363.58557129	2240.92358398
1364.01989746	2323.47045898
1364.45410156	2344.92602539
1364.88830566	2373.54223633
1365.32263184	2321.29785156
1365.75683594	2338.67700195
1366.19104004	2432.56420898
1366.62536621	2334.25610352
1367.05957031	2311.05566406
1367.49377441	2387.84350586
1367.92810059	2415.36450195
1368.36230469	2425.54199219
1368.79650879	2480.40307617
1369.23071289	2452.65966797
1369.66503906	2394.46459961
1370.09924316	2366.43359375
1370.53344727	2405.24804688
1370.96777344	2390.52612305
1371.40197754	2422.71191406
1371.83618164	2290.63500977
1372.27050781	2317.96264648
1372.70471191	2334.15722656
1373.13891602	2230.13085938
1373.57324219	2219.78515625
1374.00744629	2158.97827148
1374.44165039	2095.5534668
1374.87597656	2168.54125977
1375.31018066	2088.47460938
1375.74438477	2045.97253418
1376.17871094	1945.93066406
1376.61291504	1846.78637695
1377.04711914	1928.23400879
1377.48144531	1894.49914551
1377.91564941	1770.30236816
1378.34985352	1694.02734375
1378.78417969	1630.20935059
1379.21838379	1632.8013916
1379.65258789	1690.83654785
1380.08679199	1638.38330078
1380.52111816	1540.24023438
1380.95532227	1496.05297852
1381.38952637	1501.92102051
1381.82385254	1465.78955078
1382.25805664	1435.04626465
1382.69226074	1390.62866211
1383.12658691	1344.22033691
1383.56079102	1231.75964355
1383.99499512	1308.12915039
1384.42932129	1245.83312988
1384.86352539	1165.95800781
1385.29772949	1199.3536377
1385.73205566	1093.07458496
1386.16625977	1148.82873535
1386.60046387	1119.30249023
1387.03479004	1086.46191406
1387.46899414	1082.51269531
1387.90319824	1052.10144043
1388.33752441	1081.20471191
1388.77172852	1033.47558594
1389.20593262	997.522399902
1389.64025879	978.977233887
1390.07446289	958.56036377
1390.50866699	943.998413086
1390.94287109	936.526794434
1391.37719727	919.61328125
1391.81140137	893.500732422
1392.24560547	835.886413574
1392.67993164	874.968811035
1393.11413574	928.522827148
1393.54833984	834.754638672
1393.98266602	811.185913086
1394.41687012	835.671630859
1394.85107422	859.809570313
1395.28540039	848.464233398
1395.71960449	797.008056641
1396.15380859	766.375793457
1396.58813477	680.946655273
1397.02233887	651.507995605
1397.45654297	683.262268066
1397.89086914	653.241882324
1398.32507324	624.420898438
1398.75927734	590.130432129
1399.19360352	594.646240234
1399.62780762	659.93347168
1400.06201172	653.417175293
1400.49633789	588.676574707
1400.93054199	528.635986328
1401.36474609	516.485900879
1401.7989502	529.19519043
1402.23327637	485.735626221
1402.66748047	476.963043213
1403.10168457	483.569061279
1403.53601074	433.954406738
1403.97021484	396.58505249
1404.40441895	352.940826416
1404.83874512	353.887207031
1405.27294922	384.255493164
1405.70715332	385.961975098
1406.14147949	370.592895508
1406.57568359	303.9765625
1407.0098877	306.40032959
1407.44421387	304.125335693
1407.87841797	262.217132568
1408.31262207	262.680877686
1408.74694824	253.298202515
1409.18115234	232.989105225
1409.61535645	255.078155518
1410.04968262	256.329376221
1410.48388672	264.145202637
1410.91809082	216.96244812
1411.35241699	188.144805908
1411.78662109	193.137634277
1412.2208252	190.963745117
1412.6550293	164.365249634
1413.08935547	209.744873047
1413.52355957	205.615341187
1413.95776367	189.931106567
1414.39208984	207.412322998
1414.82629395	166.760116577
1415.26049805	169.723907471
1415.69482422	161.634185791
1416.12902832	116.914726257
1416.56323242	132.143081665
1416.99755859	96.796257019
1417.4317627	131.29699707
1417.8659668	151.472885132
1418.30029297	87.770652771
1418.73449707	117.806388855
1419.16870117	110.628379822
1419.60302734	116.270294189
1420.03723145	122.284706116
1420.47143555	101.339073181
1420.90576172	140.913345337
1421.33996582	163.652862549
1421.77416992	105.354957581
1422.20849609	69.502532959
1422.6427002	79.1608276367
1423.0769043	97.5988693237
1423.5111084	9.56462192535
1423.94543457	52.59375
1424.37963867	39.3637466431
1424.81384277	95.227645874
1425.24816895	108.417396545
1425.68237305	71.3272781372
1426.11657715	10.9050579071
1426.55090332	67.8446121216
1426.98510742	60.4415588379
1427.41931152	53.0382080078
1427.8536377	92.898765564
1428.2878418	34.6410827637
1428.7220459	85.8467407227
1429.15637207	46.8746948242
1429.59057617	74.0263519287
1430.02478027	67.0424880981
1430.45910645	23.8084335327
1430.89331055	57.066986084
1431.32751465	1.16146969795
1431.76184082	63.5016403198
1432.19604492	105.797058105
1432.63024902	54.0199813843
1433.0645752	84.0215759277
1433.4987793	30.4547348022
1433.9329834	1.20383560658
1434.3671875	2.88891577721
1434.80151367	88.3045196533
1435.23571777	54.8974609375
1435.66992188	50.3548583984
1436.10424805	2.86384820938
1436.53845215	71.9552001953
1436.97265625	91.8922195435
1437.40698242	65.48802948
1437.84118652	72.6083450317
1438.27539063	-9.21497821808
1438.7097168	5.70034313202
1439.1439209	115.551048279
1439.578125	65.3660888672
1440.01245117	104.918571472
1440.44665527	70.1630249023
1440.88085938	90.6977462769
1441.31518555	149.416946411
1441.74938965	40.0114593506
1442.18359375	141.671386719
1442.61791992	167.887649536
1443.05212402	90.5326766968
1443.48632813	154.101287842
1443.9206543	70.1605529785
1444.3548584	100.15322876
1444.7890625	167.34072876
1445.2232666	164.401672363
1445.65759277	173.337738037
1446.09179688	121.396331787
1446.52600098	178.150405884
1446.96032715	200.673873901
1447.39453125	139.938781738
1447.82873535	135.166473389
1448.26306152	47.5471572876
1448.69726563	27.4971160889
1449.13146973	115.209449768
1449.5657959	67.1692428589
1450	195.408996582
1450.4342041	178.227294922
1450.86853027	97.4734802246
1451.30273438	78.5941085815
1451.73693848	64.2500534058
1452.17126465	97.3473205566
1452.60546875	159.509216309
1453.03967285	145.941513062
1453.47399902	158.939910889
1453.90820313	142.825912476
1454.34240723	181.512374878
1454.7767334	177.545928955
1455.2109375	143.500015259
1455.6451416	177.438903809
1456.0793457	145.963043213
1456.51367188	160.844726563
1456.94787598	144.997192383
1457.38208008	147.67024231
1457.81640625	156.670303345
1458.25061035	178.378387451
1458.68481445	196.168334961
1459.11914063	210.309463501
1459.55334473	178.426925659
1459.98754883	217.149429321
1460.421875	188.005096436
1460.8560791	182.79876709
1461.2902832	183.116165161
1461.72460938	163.649490356
1462.15881348	222.640090942
1462.59301758	248.856323242
1463.02734375	198.689620972
1463.46154785	216.326599121
1463.89575195	180.589355469
1464.33007813	188.187683105
1464.76428223	195.481048584
1465.19848633	122.786636353
1465.6328125	120.028152466
1466.0670166	148.974197388
1466.5012207	68.8462982178
1466.9354248	138.626800537
1467.36975098	74.0899505615
1467.80395508	115.152809143
1468.23815918	116.98122406
1468.67248535	135.369995117
1469.10668945	155.590621948
1469.54089355	116.042381287
1469.97521973	54.6802177429
1470.40942383	57.7756385803
1470.84362793	66.6810455322
1471.2779541	97.7957229614
1471.7121582	70.0005340576
1472.1463623	34.880317688
1472.58068848	79.0726318359
1473.01489258	86.3294448853
1473.44909668	54.8850021362
1473.88342285	38.2274513245
1474.31762695	54.3773040771
1474.75183105	76.1039657593
1475.18615723	88.0293960571
1475.62036133	57.5051307678
1476.05456543	12.3660163879
1476.4888916	2.51428723335
1476.9230957	52.6178855896
1477.3572998	51.2811889648
1477.79150391	25.351770401
1478.22583008	54.6430015564
1478.66003418	25.6284770966
1479.09423828	25.0180492401
1479.52856445	23.4844703674
1479.96276855	35.5257415771
1480.39697266	55.8741760254
1480.83129883	81.8324203491
1481.26550293	70.5498275757
1481.69970703	55.0604782104
1482.1340332	36.9873313904
1482.5682373	59.4318809509
1483.00244141	41.6254806519
1483.43676758	63.4147224426
1483.87097168	71.2721939087
1484.30517578	43.1294364929
1484.73950195	72.4951629639
1485.17370605	15.305814743
1485.60791016	-1.39865446091
1486.04223633	65.0476913452
1486.47644043	58.012928009
1486.91064453	40.0204162598
1487.3449707	23.6901893616
1487.7791748	51.1784057617
1488.21337891	95.5377197266
1488.64758301	60.9711837769
1489.08190918	72.7433624268
1489.51611328	50.5973243713
1489.95031738	47.4314308167
1490.38464355	76.6977615356
1490.81884766	48.2262878418
1491.25305176	110.666351318
1491.68737793	59.0471878052
1492.12158203	40.6538314819
1492.55578613	48.8739204407
1492.9901123	54.5901947021
1493.42431641	55.4158248901
1493.85852051	94.8595275879
1494.29284668	20.9935188293
1494.72705078	15.2219619751
1495.16125488	45.0535888672
1495.59558105	105.429748535
1496.02978516	134.050506592
1496.46398926	79.1404190063
1496.89831543	100.044143677
1497.33251953	116.680511475
1497.76672363	70.6793365479
1498.2010498	133.805221558
1498.63525391	110.05997467
1499.06945801	31.7062397003
1499.50366211	91.4265594482
1499.93798828	82.9581832886
1500.37219238	141.826370239
1500.80639648	119.252731323
1501.24072266	69.5643844604
1501.67492676	137.518981934
1502.10913086	100.460243225
1502.54345703	113.264083862
1502.97766113	184.709655762
1503.41186523	105.200248718
1503.84619141	187.39692688
1504.28039551	168.317123413
1504.71459961	112.881713867
1505.14892578	202.108215332
1505.58312988	171.06678772
1506.01733398	198.541564941
1506.45166016	183.868453979
1506.88586426	152.473083496
1507.32006836	191.575119019
1507.75439453	204.864974976
1508.18859863	217.705764771
1508.62280273	190.004669189
1509.05712891	104.497001648
1509.49133301	201.375
1509.92553711	216.156204224
1510.35974121	162.096389771
1510.79406738	245.418151855
1511.22827148	202.779586792
1511.66247559	227.436477661
1512.09680176	225.423934937
1512.53100586	230.041641235
1512.96520996	229.732910156
1513.39953613	240.044555664
1513.83374023	248.692260742
1514.26794434	274.968963623
1514.70227051	217.942962646
1515.13647461	253.793823242
1515.57067871	238.330078125
1516.00500488	241.976486206
1516.43920898	210.964355469
1516.87341309	202.828811646
1517.30773926	282.149871826
1517.74194336	273.337585449
1518.17614746	253.673110962
1518.61047363	251.799987793
1519.04467773	219.274719238
1519.47888184	249.649993896
1519.91320801	236.923812866
1520.34741211	263.239593506
1520.78161621	279.211547852
1521.21582031	270.728271484
1521.65014648	222.627624512
1522.08435059	296.163360596
1522.51855469	270.443878174
1522.95288086	305.573547363
1523.38708496	324.822814941
1523.82128906	306.634979248
1524.25561523	295.65447998
1524.68981934	293.229888916
1525.12402344	271.543762207
1525.55834961	305.663391113
1525.99255371	296.898284912
1526.42675781	305.330383301
1526.86108398	336.361999512
1527.29528809	313.55355835
1527.72949219	303.518280029
1528.16381836	327.093048096
1528.59802246	337.644958496
1529.03222656	349.563568115
1529.46655273	314.604675293
1529.90075684	306.037750244
1530.33496094	329.340270996
1530.76928711	355.858825684
1531.20349121	322.549407959
1531.63769531	329.636535645
1532.07189941	320.485412598
1532.50622559	271.996368408
1532.94042969	279.924163818
1533.37463379	262.152526855
1533.80895996	264.701965332
1534.24316406	316.711975098
1534.67736816	280.17767334
1535.11169434	221.124313354
1535.54589844	239.950332642
1535.98010254	257.224945068
1536.41442871	248.495010376
1536.84863281	269.776031494
1537.28283691	262.151977539
1537.71716309	260.390319824
1538.15136719	273.374816895
1538.58557129	263.975494385
1539.01989746	234.57901001
1539.45410156	245.568115234
1539.88830566	246.537475586
1540.32263184	224.063171387
1540.75683594	279.228179932
1541.19104004	273.413299561
1541.62536621	226.549072266
1542.05957031	233.372802734
1542.49377441	161.015762329
1542.92810059	179.917785645
1543.36230469	221.612564087
1543.79650879	226.192276001
1544.23071289	259.425445557
1544.66503906	248.217224121
1545.09924316	243.400619507
1545.53344727	278.26461792
1545.96777344	270.211456299
1546.40197754	263.225524902
1546.83618164	294.357513428
1547.27050781	269.036010742
1547.70471191	244.574539185
1548.13891602	253.813796997
1548.57324219	265.222412109
1549.00744629	254.553405762
1549.44165039	292.512664795
1549.87597656	314.521026611
1550.31018066	344.108764648
1550.74438477	376.570709229
1551.17871094	352.433135986
1551.61291504	323.025177002
1552.04711914	374.577178955
1552.48144531	345.972808838
1552.91564941	337.866455078
1553.34985352	450.31854248
1553.78417969	466.07598877
1554.21838379	446.872314453
1554.65258789	447.134124756
1555.08679199	476.170928955
1555.52111816	589.41229248
1555.95532227	556.518432617
1556.38952637	597.527404785
1556.82385254	629.766113281
1557.25805664	559.269897461
1557.69226074	617.602050781
1558.12658691	703.060302734
1558.56079102	769.816650391
1558.99499512	737.412902832
1559.42932129	724.420288086
1559.86352539	831.740234375
1560.29772949	782.270141602
1560.73205566	742.999938965
1561.16625977	917.723876953
1561.60046387	895.479797363
1562.03479004	994.12701416
1562.46899414	1077.75537109
1562.90319824	1044.73303223
1563.33752441	1150.8215332
1563.77172852	1136.65673828
1564.20593262	1171.59973145
1564.64025879	1232.82043457
1565.07446289	1241.12756348
1565.50866699	1312.46228027
1565.94287109	1334.70947266
1566.37719727	1371.44396973
1566.81140137	1445.74621582
1567.24560547	1434.44604492
1567.67993164	1492.99255371
1568.11413574	1581.41320801
1568.54833984	1629.86010742
1568.98266602	1621.09216309
1569.41687012	1756.68151855
1569.85107422	1677.63891602
1570.28540039	1856.81286621
1570.71960449	1836.92114258
1571.15380859	1925.27832031
1571.58813477	1953.6036377
1572.02233887	2044.07727051
1572.45654297	2088.40014648
1572.89086914	2072.85693359
1573.32507324	2165.19042969
1573.75927734	2282.00097656
1574.19360352	2243.79711914
1574.62780762	2373.36254883
1575.06201172	2436.33813477
1575.49633789	2449.47607422
1575.93054199	2552.37792969
1576.36474609	2633.95898438
1576.7989502	2712.88574219
1577.23327637	2851.65698242
1577.66748047	2857.48046875
1578.10168457	3017.53833008
1578.53601074	3056.57641602
1578.97021484	3124.90185547
1579.40441895	3259.34423828
1579.83874512	3280.79931641
1580.27294922	3414.65258789
1580.70715332	3472.06933594
1581.14147949	3510.6496582
1581.57568359	3622.01416016
1582.0098877	3659.25610352
1582.44421387	3715.25366211
1582.87841797	3782.91674805
1583.31262207	3830.39819336
1583.74694824	4011.96850586
1584.18115234	4087.72241211
1584.61535645	4151.80957031
1585.04968262	4269.73632813
1585.48388672	4303.73828125
1585.91809082	4374.24121094
1586.35241699	4414.89257813
1586.78662109	4447.03955078
1587.2208252	4536.1875
1587.6550293	4661.17089844
1588.08935547	4780.69628906
1588.52355957	4856.51611328
1588.95776367	4940.43994141
1589.39208984	5016.02734375
1589.82629395	5103.9609375
1590.26049805	5165.60009766
1590.69482422	5325.09082031
1591.12902832	5290.70556641
1591.56323242	5347.07324219
1591.99755859	5411.89648438
1592.4317627	5476.32910156
1592.8659668	5631.80126953
1593.30029297	5675.98291016
1593.73449707	5821.93310547
1594.16870117	5874.35693359
1594.60302734	5949.42285156
1595.03723145	6072.23974609
1595.47143555	6156.140625
1595.90576172	6250.67089844
1596.33996582	6419.90917969
1596.77416992	6370.21777344
1597.20849609	6578.39550781
1597.6427002	6722.79541016
1598.0769043	6750.94873047
1598.5111084	6926.47460938
1598.94543457	6908.43701172
1599.37963867	7132.46533203
1599.81384277	7047.29199219
1600.24816895	7145.38378906
1600.68237305	7156.22802734
1601.11657715	7252.31152344
1601.55090332	7275.05273438
1601.98510742	7339.87646484
1602.41931152	7258.24365234
1602.8536377	7201.05029297
1603.2878418	7133.03515625
1603.7220459	7158.99658203
1604.15637207	7129.74511719
1604.59057617	6967.65820313
1605.02478027	6865.62646484
1605.45910645	6782.73583984
1605.89331055	6757.05371094
1606.32751465	6613.34472656
1606.76184082	6459.02197266
1607.19604492	6370.53271484
1607.63024902	6200.54833984
1608.0645752	6042.16259766
1608.4987793	5990.83251953
1608.9329834	5852.87255859
1609.3671875	5812.03320313
1609.80151367	5672.37939453
1610.23571777	5580.65966797
1610.66992188	5495.7734375
1611.10424805	5366.52001953
1611.53845215	5289.07080078
1611.97265625	5172.75097656
1612.40698242	5031.83984375
1612.84118652	5005.89160156
1613.27539063	4864.69287109
1613.7097168	4818.38574219
1614.1439209	4798.24951172
1614.578125	4697.90429688
1615.01245117	4655.32128906
1615.44665527	4524.52636719
1615.88085938	4478.55859375
1616.31518555	4463.63378906
1616.74938965	4379.94970703
1617.18359375	4301.26855469
1617.61791992	4232.26806641
1618.05212402	4081.62133789
1618.48632813	4120.81103516
1618.9206543	3965.99902344
1619.3548584	3880.20678711
1619.7890625	3811.34643555
1620.2232666	3756.31542969
1620.65759277	3688.1796875
1621.09179688	3620.32910156
1621.52600098	3538.41040039
1621.96032715	3501.73779297
1622.39453125	3347.27001953
1622.82873535	3246.48046875
1623.26306152	3180.86254883
1623.69726563	3022.31689453
1624.13146973	2963.88183594
1624.5657959	2836.28076172
1625	2745.73046875
1625.4342041	2723.44921875
1625.86853027	2639.68823242
1626.30273438	2510.43017578
1626.73693848	2410.71289063
1627.17126465	2307.68676758
1627.60546875	2277.27392578
1628.03967285	2218.00341797
1628.47399902	2186.05493164
1628.90820313	2085.94165039
1629.34240723	1986.43249512
1629.7767334	1993.63525391
1630.2109375	2005.24645996
1630.6451416	1953.72436523
1631.0793457	1909.71179199
1631.51367188	1841.49230957
1631.94787598	1812.06494141
1632.38208008	1802.3425293
1632.81640625	1795.47570801
1633.25061035	1753.76257324
1633.68481445	1647.99938965
1634.11914063	1620.34765625
1634.55334473	1566.33520508
1634.98754883	1574.56567383
1635.421875	1646.48291016
1635.8560791	1590.3704834
1636.2902832	1573.21203613
1636.72460938	1535.64770508
1637.15881348	1475.59863281
1637.59301758	1491.15014648
1638.02734375	1395.38952637
1638.46154785	1403.4440918
1638.89575195	1346.7088623
1639.33007813	1216.8939209
1639.76428223	1271.94116211
1640.19848633	1300.4465332
1640.6328125	1309.82556152
1641.0670166	1214.77197266
1641.5012207	1078.20593262
1641.9354248	1126.28967285
1642.36975098	1088.17590332
1642.80395508	1068.34924316
1643.23815918	1039.96740723
1643.67248535	985.390136719
1644.10668945	927.971191406
1644.54089355	977.22668457
1644.97521973	923.216430664
1645.40942383	925.040527344
1645.84362793	923.100646973
1646.2779541	876.944946289
1646.7121582	852.885437012
1647.1463623	828.551330566
1647.58068848	838.200744629
1648.01489258	866.878112793
1648.44909668	820.769287109
1648.88342285	797.652893066
1649.31762695	803.798034668
1649.75183105	820.327026367
1650.18615723	782.102478027
1650.62036133	756.83001709
1651.05456543	752.65246582
1651.4888916	739.383666992
1651.9230957	726.015319824
1652.3572998	710.07409668
1652.79150391	723.951660156
1653.22583008	689.641906738
1653.66003418	687.731872559
1654.09423828	701.529907227
1654.52856445	716.480651855
1654.96276855	626.652038574
1655.39697266	621.878845215
1655.83129883	633.494873047
1656.26550293	574.241821289
1656.69970703	641.291442871
1657.1340332	554.473632813
1657.5682373	584.272277832
1658.00244141	656.406921387
1658.43676758	616.090759277
1658.87097168	633.296081543
1659.30517578	545.394287109
1659.73950195	554.499816895
1660.17370605	591.906311035
1660.60791016	585.543212891
1661.04223633	605.214477539
1661.47644043	591.364685059
1661.91064453	544.744506836
1662.3449707	590.139831543
1662.7791748	575.225708008
1663.21337891	544.48236084
1663.64758301	555.029418945
1664.08190918	532.225524902
1664.51611328	568.307312012
1664.95031738	565.587402344
1665.38464355	518.771728516
1665.81884766	503.167022705
1666.25305176	513.144714355
1666.68737793	489.736694336
1667.12158203	465.52041626
1667.55578613	528.01953125
1667.9901123	537.596557617
1668.42431641	508.064697266
1668.85852051	475.181091309
1669.29284668	465.6612854
1669.72705078	454.247711182
1670.16125488	494.5206604
1670.59558105	473.596588135
1671.02978516	425.825866699
1671.46398926	451.336639404
1671.89831543	464.327880859
1672.33251953	399.956085205
1672.76672363	399.229797363
1673.2010498	363.057434082
1673.63525391	415.123382568
1674.06945801	283.682281494
1674.50366211	417.105255127
1674.93798828	381.798828125
1675.37219238	330.625061035
1675.80639648	364.089111328
1676.24072266	302.326904297
1676.67492676	271.123901367
1677.10913086	266.904205322
1677.54345703	295.387207031
1677.97766113	267.86428833
1678.41186523	261.131561279
1678.84619141	316.254150391
1679.28039551	319.327148438
1679.71459961	251.77947998
1680.14892578	224.799804688
1680.58312988	231.871902466
1681.01733398	200.414413452
1681.45166016	223.214187622
1681.88586426	235.232009888
1682.32006836	235.459335327
1682.75439453	191.198104858
1683.18859863	228.142532349
1683.62280273	239.238647461
1684.05712891	212.715637207
1684.49133301	222.205230713
1684.92553711	263.833618164
1685.35974121	203.531585693
1685.79406738	104.836418152
1686.22827148	188.090789795
1686.66247559	171.108886719
1687.09680176	198.250274658
1687.53100586	151.389389038
1687.96520996	205.059631348
1688.39953613	168.158660889
1688.83374023	176.871948242
1689.26794434	131.189926147
1689.70227051	117.377937317
1690.13647461	144.398300171
1690.57067871	179.034454346
1691.00500488	209.880310059
1691.43920898	164.175094604
1691.87341309	169.901901245
1692.30773926	192.25038147
1692.74194336	161.320098877
1693.17614746	146.056564331
1693.61047363	127.259780884
1694.04467773	132.329116821
1694.47888184	168.325302124
1694.91320801	96.1030731201
1695.34741211	124.693107605
1695.78161621	163.67326355
1696.21582031	147.563186646
1696.65014648	122.988586426
1697.08435059	98.6598434448
1697.51855469	106.361366272
1697.95288086	130.70614624
1698.38708496	111.72051239
1698.82128906	138.893447876
1699.25561523	195.690979004
1699.68981934	148.114517212
1700.12402344	156.061767578
1700.55834961	93.7282333374
1700.99255371	157.129516602
1701.42675781	146.129104614
1701.86108398	90.734046936
1702.29528809	132.735809326
1702.72949219	125.785514832
1703.16381836	132.699279785
1703.59802246	140.835952759
1704.03222656	134.83833313
1704.46655273	162.360473633
1704.90075684	159.157211304
1705.33496094	124.488037109
1705.76928711	109.350265503
1706.20349121	69.0495147705
1706.63769531	96.8257675171
1707.07189941	112.641555786
1707.50622559	65.7183227539
1707.94042969	122.943222046
1708.37463379	118.67099762
1708.80895996	90.3037261963
1709.24316406	90.2022171021
1709.67736816	43.9345817566
1710.11169434	115.706634521
1710.54589844	101.984146118
1710.98010254	59.1794662476
1711.41442871	143.945205688
1711.84863281	112.886772156
1712.28283691	65.7392807007
1712.71716309	85.7481155396
1713.15136719	100.876594543
1713.58557129	107.508766174
1714.01989746	83.3582763672
1714.45410156	105.934829712
1714.88830566	101.708908081
1715.32263184	38.3082199097
1715.75683594	38.3767471313
1716.19104004	38.3317489624
1716.62536621	-0.0169181097299
1717.05957031	55.6265640259
1717.49377441	102.219024658
1717.92810059	127.339851379
1718.36230469	111.911315918
1718.79650879	61.0616493225
1719.23071289	60.5624961853
1719.66503906	79.2217788696
1720.09924316	37.5808944702
1720.53344727	58.60206604
1720.96777344	105.762161255
1721.40197754	85.0483856201
1721.83618164	98.4478530884
1722.27050781	58.3886260986
1722.70471191	79.8740005493
1723.13891602	109.563972473
1723.57324219	63.847038269
1724.00744629	92.5219116211
1724.44165039	73.5088348389
1724.87597656	43.328163147
1725.31018066	17.3000793457
1725.74438477	49.66954422
1726.17871094	74.184463501
1726.61291504	32.8417625427
1727.04711914	27.4528179169
1727.48144531	25.6429920197
1727.91564941	18.9614334106
1728.34985352	59.0188522339
1728.78417969	16.4704093933
1729.21838379	77.1499023438
1729.65258789	65.711517334
1730.08679199	31.9283866882
1730.52111816	102.31212616
1730.95532227	22.0969200134
1731.38952637	86.1498413086
1731.82385254	107.27696228
1732.25805664	76.2236709595
1732.69226074	85.9713134766
1733.12658691	78.8308563232
1733.56079102	94.0169143677
1733.99499512	92.6646499634
1734.42932129	77.1607284546
1734.86352539	100.311050415
1735.29772949	132.941711426
1735.73205566	129.536087036
1736.16625977	107.167610168
1736.60046387	77.7185592651
1737.03479004	47.8256340027
1737.46899414	51.3498535156
1737.90319824	66.9528121948
1738.33752441	65.3468933105
1738.77172852	18.5210342407
1739.20593262	29.1451396942
1739.64025879	73.7670593262
1740.07446289	37.3381156921
1740.50866699	114.431060791
1740.94287109	140.219436646
1741.37719727	83.9415512085
1741.81140137	60.8118782043
1742.24560547	28.0262355804
1742.67993164	102.626167297
1743.11413574	55.2733726501
1743.54833984	98.166633606
1743.98266602	64.566734314
1744.41687012	49.2359542847
1744.85107422	53.3828392029
1745.28540039	26.6056098938
1745.71960449	65.7104492188
1746.15380859	41.2638397217
1746.58813477	49.5964393616
1747.02233887	111.017822266
1747.45654297	109.777099609
1747.89086914	35.3695144653
1748.32507324	53.2173919678
1748.75927734	81.6230926514
1749.19360352	25.0418338776
1749.62780762	41.0419082642
1750.06201172	69.2875137329
1750.49633789	129.866210938
1750.93054199	123.555252075
1751.36474609	124.622848511
1751.7989502	119.778709412
1752.23327637	60.4849472046
1752.66748047	0.010453639552
1753.10168457	139.653762817
1753.53601074	28.2465991974
1753.97021484	127.679931641
1754.40441895	102.632171631
1754.83874512	93.171913147
1755.27294922	66.9551925659
1755.70715332	64.9588012695
1756.14147949	113.593147278
1756.57568359	154.383865356
1757.0098877	145.5987854
1757.44421387	130.946182251
1757.87841797	132.865707397
1758.31262207	147.009521484
1758.74694824	190.776321411
1759.18115234	123.6536026
1759.61535645	74.3965377808
1760.04968262	135.191497803
1760.48388672	198.845214844
1760.91809082	124.295555115
1761.35241699	151.022323608
1761.78662109	174.592041016
1762.2208252	102.435195923
1762.6550293	107.389480591
1763.08935547	218.738479614
1763.52355957	129.301544189
1763.95776367	178.889602661
1764.39208984	96.1866760254
1764.82629395	92.8777923584
1765.26049805	146.449203491
1765.69482422	141.097640991
1766.12902832	124.932891846
1766.56323242	116.202964783
1766.99755859	97.7813720703
1767.4317627	120.944854736
1767.8659668	148.533233643
1768.30029297	129.850708008
1768.73449707	194.410324097
1769.16870117	186.546539307
1769.60302734	139.200317383
1770.03723145	138.047729492
1770.47143555	155.4115448
1770.90576172	125.642913818
1771.33996582	157.794311523
1771.77416992	162.776443481
1772.20849609	151.924377441
1772.6427002	126.415534973
1773.0769043	191.995605469
1773.5111084	184.81137085
1773.94543457	182.451370239
1774.37963867	207.38343811
1774.81384277	183.636077881
1775.24816895	242.655731201
1775.68237305	210.824264526
1776.11657715	128.546188354
1776.55090332	217.032623291
1776.98510742	230.959335327
1777.41931152	237.246459961
1777.8536377	252.079299927
1778.2878418	219.255142212
1778.7220459	254.545730591
1779.15637207	194.176422119
1779.59057617	261.571899414
1780.02478027	242.78125
1780.45910645	150.11730957
1780.89331055	286.297668457
1781.32751465	262.120910645
1781.76184082	178.87802124
1782.19604492	276.548156738
1782.63024902	285.724945068
1783.0645752	269.338470459
1783.4987793	294.026580811
1783.9329834	202.494766235
1784.3671875	267.543121338
1784.80151367	287.698486328
1785.23571777	243.201126099
1785.66992188	316.288330078
1786.10424805	244.172973633
1786.53845215	289.717834473
1786.97265625	300.414154053
1787.40698242	268.441162109
1787.84118652	284.954986572
1788.27539063	301.846313477
1788.7097168	314.151397705
1789.1439209	375.648834229
1789.578125	256.841186523
1790.01245117	224.165100098
1790.44665527	291.523162842
1790.88085938	268.784118652
1791.31518555	324.946746826
1791.74938965	334.726989746
1792.18359375	345.64654541
1792.61791992	366.374511719
1793.05212402	345.740142822
1793.48632813	409.688446045
1793.9206543	402.076141357
1794.3548584	342.148376465
1794.7890625	312.499145508
1795.2232666	294.041381836
1795.65759277	424.119659424
1796.09179688	362.889648438
1796.52600098	302.611419678
1796.96032715	363.935760498
1797.39453125	366.274108887
1797.82873535	413.848510742
1798.26306152	405.163269043
1798.69726563	390.353393555
1799.13146973	384.393890381
1799.5657959	370.946899414
1800	396.00177002
