# Supplementary material for: Deep CO2 in the end-Triassic Central Atlantic Magmatic Province
Source: Nat Commun. 2020 Apr 7;11:1670. doi: 10.1038/s41467-020-15325-6 (PMC7138847; doi:10.1038/s41467-020-15325-6)
Supplement: Supplementary file 4 — Source Data 2 [file 41467_2020_15325_MOESM4_ESM.zip › Elemental C/NEW31_S2_InclB_c_Bubble1_C.txt]

1100	-70.3716430664
1100.4342041	21.7421512604
1100.86853027	38.4365119934
1101.30273438	8.56318283081
1101.73693848	28.5047798157
1102.17126465	75.6838378906
1102.60546875	87.7677001953
1103.03967285	-0.00271506630816
1103.47399902	29.492313385
1103.90820313	24.3206672668
1104.34240723	46.7505302429
1104.7767334	57.0216560364
1105.2109375	55.6991462708
1105.6451416	58.9846992493
1106.0793457	25.7587509155
1106.51367188	46.9054756165
1106.94787598	85.4325637817
1107.38208008	79.8687438965
1107.81640625	108.347137451
1108.25061035	115.735939026
1108.68481445	103.55695343
1109.11914063	41.9744720459
1109.55334473	112.697654724
1109.98754883	127.186706543
1110.421875	74.1439361572
1110.8560791	124.140937805
1111.2902832	122.232566833
1111.72460938	127.918907166
1112.15881348	143.304901123
1112.59301758	144.565429688
1113.02734375	133.079437256
1113.46154785	164.31817627
1113.89575195	160.461364746
1114.33007813	118.02457428
1114.76428223	124.778045654
1115.19848633	137.142608643
1115.6328125	123.716773987
1116.0670166	140.045333862
1116.5012207	124.781471252
1116.9354248	164.227462769
1117.36975098	194.758087158
1117.80395508	112.316726685
1118.23815918	148.253768921
1118.67248535	122.132362366
1119.10668945	202.356994629
1119.54089355	154.520126343
1119.97521973	157.312820435
1120.40942383	214.856430054
1120.84362793	194.273666382
1121.2779541	176.345352173
1121.7121582	201.614822388
1122.1463623	186.277008057
1122.58068848	167.028656006
1123.01489258	169.220870972
1123.44909668	165.569976807
1123.88342285	176.748260498
1124.31762695	172.823730469
1124.75183105	131.454040527
1125.18615723	180.268447876
1125.62036133	171.030410767
1126.05456543	198.046920776
1126.4888916	200.689361572
1126.9230957	220.413665771
1127.3572998	208.197692871
1127.79150391	195.31338501
1128.22583008	143.086166382
1128.66003418	221.818786621
1129.09423828	200.739974976
1129.52856445	188.057907104
1129.96276855	160.410385132
1130.39697266	185.095458984
1130.83129883	191.903213501
1131.26550293	175.670852661
1131.69970703	190.45703125
1132.1340332	210.761795044
1132.5682373	207.337432861
1133.00244141	191.711349487
1133.43676758	194.036834717
1133.87097168	206.181503296
1134.30517578	195.47543335
1134.73950195	157.208587646
1135.17370605	139.512359619
1135.60791016	146.16305542
1136.04223633	151.432022095
1136.47644043	188.705627441
1136.91064453	200.136108398
1137.3449707	197.889297485
1137.7791748	119.067474365
1138.21337891	164.367736816
1138.64758301	167.139144897
1139.08190918	152.241836548
1139.51611328	150.047714233
1139.95031738	145.27432251
1140.38464355	166.40574646
1140.81884766	173.94972229
1141.25305176	125.536849976
1141.68737793	116.542755127
1142.12158203	154.129562378
1142.55578613	116.688560486
1142.9901123	90.0132904053
1143.42431641	87.6673431396
1143.85852051	42.8163414001
1144.29284668	162.269439697
1144.72705078	183.302200317
1145.16125488	122.155418396
1145.59558105	87.3022460938
1146.02978516	97.0241851807
1146.46398926	84.3217544556
1146.89831543	71.3565444946
1147.33251953	29.9579849243
1147.76672363	62.192943573
1148.2010498	43.7317695618
1148.63525391	72.0514144897
1149.06945801	128.87399292
1149.50366211	110.046592712
1149.93798828	96.8840332031
1150.37219238	135.450271606
1150.80639648	161.541595459
1151.24072266	96.2696456909
1151.67492676	97.6554946899
1152.10913086	129.055908203
1152.54345703	42.7768516541
1152.97766113	113.037689209
1153.41186523	0.00473774690181
1153.84619141	158.67237854
1154.28039551	102.992469788
1154.71459961	128.468200684
1155.14892578	97.286315918
1155.58312988	131.596969604
1156.01733398	153.113265991
1156.45166016	171.381271362
1156.88586426	115.905731201
1157.32006836	114.328407288
1157.75439453	160.527374268
1158.18859863	148.643157959
1158.62280273	131.546005249
1159.05712891	142.312210083
1159.49133301	150.505187988
1159.92553711	176.230529785
1160.35974121	158.85383606
1160.79406738	189.446472168
1161.22827148	248.539703369
1161.66247559	134.990036011
1162.09680176	195.263336182
1162.53100586	149.838180542
1162.96520996	232.806411743
1163.39953613	193.638717651
1163.83374023	213.679962158
1164.26794434	216.738754272
1164.70227051	232.21446228
1165.13647461	252.794754028
1165.57067871	206.982543945
1166.00500488	220.823669434
1166.43920898	206.172851563
1166.87341309	211.196029663
1167.30773926	230.702713013
1167.74194336	213.237106323
1168.17614746	198.033477783
1168.61047363	195.750915527
1169.04467773	170.289138794
1169.47888184	154.87361145
1169.91320801	183.453445435
1170.34741211	233.073867798
1170.78161621	305.462310791
1171.21582031	210.772415161
1171.65014648	207.861465454
1172.08435059	250.795257568
1172.51855469	188.92326355
1172.95288086	214.794082642
1173.38708496	290.33493042
1173.82128906	285.718475342
1174.25561523	250.119262695
1174.68981934	237.483108521
1175.12402344	187.902557373
1175.55834961	269.781677246
1175.99255371	325.907104492
1176.42675781	332.742431641
1176.86108398	326.699554443
1177.29528809	342.467468262
1177.72949219	357.15625
1178.16381836	319.597686768
1178.59802246	316.231719971
1179.03222656	353.087463379
1179.46655273	330.029785156
1179.90075684	382.981140137
1180.33496094	335.93347168
1180.76928711	314.733123779
1181.20349121	353.640472412
1181.63769531	306.530181885
1182.07189941	393.343963623
1182.50622559	300.863769531
1182.94042969	332.576538086
1183.37463379	396.516082764
1183.80895996	364.109802246
1184.24316406	418.982421875
1184.67736816	422.012420654
1185.11169434	444.943634033
1185.54589844	399.914398193
1185.98010254	318.891174316
1186.41442871	312.252471924
1186.84863281	398.76751709
1187.28283691	376.181091309
1187.71716309	339.337493896
1188.15136719	339.105621338
1188.58557129	316.322967529
1189.01989746	374.796722412
1189.45410156	443.455352783
1189.88830566	471.955688477
1190.32263184	502.758270264
1190.75683594	463.096221924
1191.19104004	454.571655273
1191.62536621	499.923431396
1192.05957031	405.277313232
1192.49377441	473.880889893
1192.92810059	432.478820801
1193.36230469	469.879516602
1193.79650879	521.491699219
1194.23071289	520.996337891
1194.66503906	505.259155273
1195.09924316	476.990936279
1195.53344727	483.529083252
1195.96777344	496.71005249
1196.40197754	519.733825684
1196.83618164	540.352905273
1197.27050781	531.755310059
1197.70471191	540.199584961
1198.13891602	514.645202637
1198.57324219	491.678710938
1199.00744629	519.368164063
1199.44165039	489.518859863
1199.87597656	447.641937256
1200.31018066	505.50680542
1200.74438477	522.186218262
1201.17871094	514.91595459
1201.61291504	608.193908691
1202.04711914	585.138793945
1202.48144531	691.243225098
1202.91564941	622.913208008
1203.34985352	684.823181152
1203.78417969	697.347595215
1204.21838379	695.867126465
1204.65258789	691.298217773
1205.08679199	686.624572754
1205.52111816	665.60345459
1205.95532227	707.653747559
1206.38952637	784.741577148
1206.82385254	828.320617676
1207.25805664	835.313598633
1207.69226074	798.218933105
1208.12658691	783.259765625
1208.56079102	762.680053711
1208.99499512	813.742004395
1209.42932129	875.611999512
1209.86352539	840.28704834
1210.29772949	853.250976563
1210.73205566	939.442687988
1211.16625977	943.381530762
1211.60046387	932.518127441
1212.03479004	943.742553711
1212.46899414	937.609436035
1212.90319824	969.583007813
1213.33752441	975.065979004
1213.77172852	1044.12573242
1214.20593262	1054.05554199
1214.64025879	1101.1439209
1215.07446289	1085.63586426
1215.50866699	1111.90771484
1215.94287109	1112.38562012
1216.37719727	1196.95947266
1216.81140137	1309.7845459
1217.24560547	1204.99584961
1217.67993164	1228.17504883
1218.11413574	1253.87561035
1218.54833984	1282.20629883
1218.98266602	1352.34716797
1219.41687012	1368.39099121
1219.85107422	1427.48168945
1220.28540039	1491.52001953
1220.71960449	1453.8026123
1221.15380859	1456.31628418
1221.58813477	1480.86132813
1222.02233887	1476.42858887
1222.45654297	1568.44250488
1222.89086914	1624.21008301
1223.32507324	1609.84228516
1223.75927734	1665.97253418
1224.19360352	1660.99462891
1224.62780762	1721.78356934
1225.06201172	1756.84741211
1225.49633789	1745.9473877
1225.93054199	1747.03051758
1226.36474609	1759.54650879
1226.7989502	1776.34204102
1227.23327637	1908.60046387
1227.66748047	1960.0078125
1228.10168457	1983.83984375
1228.53601074	1992.12072754
1228.97021484	2042.83044434
1229.40441895	2101.23413086
1229.83874512	2076.43774414
1230.27294922	2154.69262695
1230.70715332	2177.21826172
1231.14147949	2168.70776367
1231.57568359	2228.46875
1232.0098877	2296.79296875
1232.44421387	2318.77294922
1232.87841797	2309.81323242
1233.31262207	2382.66650391
1233.74694824	2461.4453125
1234.18115234	2429.31640625
1234.61535645	2457.8112793
1235.04968262	2570.26586914
1235.48388672	2632.22998047
1235.91809082	2691.20727539
1236.35241699	2630.38085938
1236.78662109	2603.70532227
1237.2208252	2765.60717773
1237.6550293	2736.16333008
1238.08935547	2807.48779297
1238.52355957	2900.26977539
1238.95776367	2926.45458984
1239.39208984	3025.21875
1239.82629395	2974.49755859
1240.26049805	3002.30761719
1240.69482422	3077.92822266
1241.12902832	3011.46020508
1241.56323242	3142.9519043
1241.99755859	3223.52587891
1242.4317627	3211.27954102
1242.8659668	3304.88305664
1243.30029297	3264.5546875
1243.73449707	3326.5078125
1244.16870117	3354.32617188
1244.60302734	3401.24829102
1245.03723145	3498.39575195
1245.47143555	3501.04736328
1245.90576172	3470.89013672
1246.33996582	3438.72460938
1246.77416992	3428.02856445
1247.20849609	3519.52709961
1247.6427002	3601.13183594
1248.0769043	3597.16455078
1248.5111084	3597.89868164
1248.94543457	3635.29711914
1249.37963867	3661.81958008
1249.81384277	3696.68505859
1250.24816895	3650.88085938
1250.68237305	3698.60766602
1251.11657715	3650.07617188
1251.55090332	3725.09326172
1251.98510742	3739.59204102
1252.41931152	3770.15209961
1252.8536377	3857.52124023
1253.2878418	3835.40258789
1253.7220459	3813.94799805
1254.15637207	3893.69970703
1254.59057617	3822.22753906
1255.02478027	3837.5559082
1255.45910645	3900.39526367
1255.89331055	3869.62866211
1256.32751465	3881.04663086
1256.76184082	3927.06494141
1257.19604492	3933.78710938
1257.63024902	3956.05664063
1258.0645752	3942.39672852
1258.4987793	4020.42333984
1258.9329834	4036.13354492
1259.3671875	4001.21582031
1259.80151367	4009.8059082
1260.23571777	4019.06713867
1260.66992188	4055.078125
1261.10424805	4086.63793945
1261.53845215	4059.24853516
1261.97265625	4026.23388672
1262.40698242	4020.48828125
1262.84118652	4080.14770508
1263.27539063	4123.06201172
1263.7097168	4148.40185547
1264.1439209	4276.04345703
1264.578125	4234.01513672
1265.01245117	4230.12255859
1265.44665527	4201.25244141
1265.88085938	4218.55078125
1266.31518555	4215.89892578
1266.74938965	4316.31689453
1267.18359375	4186.20263672
1267.61791992	4248.33984375
1268.05212402	4240.64013672
1268.48632813	4219.04785156
1268.9206543	4314.26220703
1269.3548584	4267.35888672
1269.7890625	4277.68408203
1270.2232666	4266.48974609
1270.65759277	4285.59960938
1271.09179688	4317.11083984
1271.52600098	4308.22216797
1271.96032715	4263.87451172
1272.39453125	4310.45507813
1272.82873535	4380.51708984
1273.26306152	4320.2890625
1273.69726563	4258.03808594
1274.13146973	4263.96582031
1274.5657959	4258.20898438
1275	4245.29345703
1275.4342041	4243.6328125
1275.86853027	4234.11816406
1276.30273438	4256.07958984
1276.73693848	4287.58398438
1277.17126465	4278.88232422
1277.60546875	4301.40722656
1278.03967285	4311.20947266
1278.47399902	4276.29296875
1278.90820313	4236.66162109
1279.34240723	4200.05761719
1279.7767334	4222.33105469
1280.2109375	4242.10839844
1280.6451416	4249.50390625
1281.0793457	4274.92675781
1281.51367188	4242.28564453
1281.94787598	4149.64746094
1282.38208008	4120.93359375
1282.81640625	4194.12158203
1283.25061035	4201.97167969
1283.68481445	4202.27246094
1284.11914063	4096.45556641
1284.55334473	4086.27026367
1284.98754883	4106.57226563
1285.421875	4194.62011719
1285.8560791	4083.50732422
1286.2902832	4132.15771484
1286.72460938	4166.69824219
1287.15881348	4080.5859375
1287.59301758	3996.13964844
1288.02734375	3971.97241211
1288.46154785	3967.78149414
1288.89575195	3968.66479492
1289.33007813	3882.93701172
1289.76428223	3848.79711914
1290.19848633	3822.15551758
1290.6328125	3818.64306641
1291.0670166	3813.54492188
1291.5012207	3782.31030273
1291.9354248	3760.92773438
1292.36975098	3707.0715332
1292.80395508	3648.65307617
1293.23815918	3638.23706055
1293.67248535	3650.08764648
1294.10668945	3636.42431641
1294.54089355	3616.63085938
1294.97521973	3602.41967773
1295.40942383	3529.11230469
1295.84362793	3529.95166016
1296.2779541	3520.75927734
1296.7121582	3549.15429688
1297.1463623	3531.32910156
1297.58068848	3507.8894043
1298.01489258	3543.94750977
1298.44909668	3468.05102539
1298.88342285	3526.71679688
1299.31762695	3500.54003906
1299.75183105	3522.74267578
1300.18615723	3452.94042969
1300.62036133	3438.13061523
1301.05456543	3482.32739258
1301.4888916	3462.39160156
1301.9230957	3446.25708008
1302.3572998	3563.92407227
1302.79150391	3568.61157227
1303.22583008	3528.81689453
1303.66003418	3581.07666016
1304.09423828	3487.50439453
1304.52856445	3475.40820313
1304.96276855	3563.66552734
1305.39697266	3574.24609375
1305.83129883	3611.16918945
1306.26550293	3611.54321289
1306.69970703	3553.28881836
1307.1340332	3568.16992188
1307.5682373	3603.39672852
1308.00244141	3673.19995117
1308.43676758	3689.54931641
1308.87097168	3638.06079102
1309.30517578	3632.37182617
1309.73950195	3631.61157227
1310.17370605	3669.07397461
1310.60791016	3715.50585938
1311.04223633	3693.70288086
1311.47644043	3728.54443359
1311.91064453	3731.81835938
1312.3449707	3725.1875
1312.7791748	3838.75415039
1313.21337891	3791.97021484
1313.64758301	3764.04638672
1314.08190918	3786.01293945
1314.51611328	3823.79614258
1314.95031738	3823.04516602
1315.38464355	3879.60644531
1315.81884766	3905.63110352
1316.25305176	3921.59619141
1316.68737793	3906.58666992
1317.12158203	3967.1652832
1317.55578613	3983.28808594
1317.9901123	3846.30541992
1318.42431641	3939.03393555
1318.85852051	3945.82836914
1319.29284668	3901.22241211
1319.72705078	3988.34936523
1320.16125488	3934.19824219
1320.59558105	4035.06103516
1321.02978516	3997.09619141
1321.46398926	3858.05078125
1321.89831543	3914.66357422
1322.33251953	3878.48608398
1322.76672363	3954.05981445
1323.2010498	3949.12036133
1323.63525391	3949.94702148
1324.06945801	4015.55053711
1324.50366211	3958.63012695
1324.93798828	3945.16699219
1325.37219238	4001.85693359
1325.80639648	3991.15380859
1326.24072266	4018.90039063
1326.67492676	4007.20239258
1327.10913086	4010.68164063
1327.54345703	3976.57543945
1327.97766113	3911.11621094
1328.41186523	4030.95947266
1328.84619141	4111.29541016
1329.28039551	4094.4152832
1329.71459961	4093.15771484
1330.14892578	4130.13720703
1330.58312988	4086.48413086
1331.01733398	4012.13769531
1331.45166016	4033.22729492
1331.88586426	4075.82543945
1332.32006836	4087.63989258
1332.75439453	4103.81835938
1333.18859863	4151.59912109
1333.62280273	4166.09814453
1334.05712891	4146.41601563
1334.49133301	4148.45166016
1334.92553711	4127.80859375
1335.35974121	4152.04296875
1335.79406738	4070.12719727
1336.22827148	4085.93652344
1336.66247559	4084.74365234
1337.09680176	4100.29394531
1337.53100586	4174.47314453
1337.96520996	4201.69335938
1338.39953613	4167.97851563
1338.83374023	4148.17626953
1339.26794434	4140.96777344
1339.70227051	4124.38671875
1340.13647461	4080.52661133
1340.57067871	4132.87304688
1341.00500488	4235.18945313
1341.43920898	4214.015625
1341.87341309	4218.34375
1342.30773926	4171.50634766
1342.74194336	4193.99121094
1343.17614746	4252.14550781
1343.61047363	4325.46533203
1344.04467773	4276.96044922
1344.47888184	4283.66992188
1344.91320801	4241.47607422
1345.34741211	4229.91357422
1345.78161621	4279.35400391
1346.21582031	4265.55957031
1346.65014648	4151.84765625
1347.08435059	4258.11279297
1347.51855469	4233.39453125
1347.95288086	4242.17333984
1348.38708496	4320.98876953
1348.82128906	4309.12402344
1349.25561523	4255.16259766
1349.68981934	4273.15185547
1350.12402344	4236.71679688
1350.55834961	4283.29980469
1350.99255371	4165.16992188
1351.42675781	4203.20703125
1351.86108398	4252.13330078
1352.29528809	4277.10253906
1352.72949219	4243.5703125
1353.16381836	4201.11914063
1353.59802246	4213.03466797
1354.03222656	4209.77783203
1354.46655273	4131.24951172
1354.90075684	4119.31445313
1355.33496094	4186.45458984
1355.76928711	4201.50537109
1356.20349121	4214.47705078
1356.63769531	4173.47949219
1357.07189941	4186.80664063
1357.50622559	4222.87451172
1357.94042969	4202.56835938
1358.37463379	4189.49316406
1358.80895996	4167.19433594
1359.24316406	4139.63232422
1359.67736816	4129.72558594
1360.11169434	4134.23095703
1360.54589844	4149.52441406
1360.98010254	4165.45703125
1361.41442871	4090.94458008
1361.84863281	4047.33911133
1362.28283691	4047.41967773
1362.71716309	4031.61181641
1363.15136719	4040.13842773
1363.58557129	4033.8059082
1364.01989746	4055.76245117
1364.45410156	4034.16308594
1364.88830566	4087.14379883
1365.32263184	4043.08740234
1365.75683594	3992.22851563
1366.19104004	3971.35229492
1366.62536621	3912.5715332
1367.05957031	3901.88476563
1367.49377441	3915.11206055
1367.92810059	3908.27075195
1368.36230469	3798.79663086
1368.79650879	3808.75610352
1369.23071289	3702.43774414
1369.66503906	3743.54907227
1370.09924316	3599.73217773
1370.53344727	3597.12207031
1370.96777344	3643.52124023
1371.40197754	3524.82250977
1371.83618164	3494.04516602
1372.27050781	3503.73583984
1372.70471191	3387.87548828
1373.13891602	3375.97924805
1373.57324219	3245.47680664
1374.00744629	3241.51293945
1374.44165039	3091.71801758
1374.87597656	3115.19189453
1375.31018066	3110.20605469
1375.74438477	2996.25537109
1376.17871094	2945.22070313
1376.61291504	2892.78857422
1377.04711914	2839.68823242
1377.48144531	2876.96508789
1377.91564941	2690.96508789
1378.34985352	2624.7590332
1378.78417969	2600.51855469
1379.21838379	2594.96704102
1379.65258789	2595.62109375
1380.08679199	2510.70947266
1380.52111816	2498.98779297
1380.95532227	2413.28686523
1381.38952637	2366.32666016
1381.82385254	2298.64819336
1382.25805664	2190.62011719
1382.69226074	2234.52807617
1383.12658691	2188.05224609
1383.56079102	2083.54907227
1383.99499512	2027.42492676
1384.42932129	1959.76672363
1384.86352539	1982.27038574
1385.29772949	1950.33532715
1385.73205566	1905.03613281
1386.16625977	1813.76379395
1386.60046387	1781.30065918
1387.03479004	1730.17431641
1387.46899414	1703.89990234
1387.90319824	1695.57409668
1388.33752441	1598.4609375
1388.77172852	1612.2199707
1389.20593262	1568.03393555
1389.64025879	1509.32019043
1390.07446289	1441.70874023
1390.50866699	1470.00073242
1390.94287109	1492.5369873
1391.37719727	1425.81567383
1391.81140137	1402.59973145
1392.24560547	1390.43066406
1392.67993164	1363.59851074
1393.11413574	1315.05871582
1393.54833984	1250.38769531
1393.98266602	1245.90905762
1394.41687012	1232.46862793
1394.85107422	1191.48852539
1395.28540039	1156.26318359
1395.71960449	1137.69970703
1396.15380859	1130.78991699
1396.58813477	1089.75463867
1397.02233887	1050.35375977
1397.45654297	1053.94030762
1397.89086914	995.001708984
1398.32507324	944.27355957
1398.75927734	929.918273926
1399.19360352	892.626647949
1399.62780762	913.046142578
1400.06201172	893.796264648
1400.49633789	845.445800781
1400.93054199	823.750610352
1401.36474609	775.934631348
1401.7989502	754.06817627
1402.23327637	706.509033203
1402.66748047	684.455444336
1403.10168457	735.293457031
1403.53601074	703.72668457
1403.97021484	668.967956543
1404.40441895	682.184631348
1404.83874512	613.348876953
1405.27294922	597.327697754
1405.70715332	562.950622559
1406.14147949	493.728973389
1406.57568359	504.681976318
1407.0098877	457.388275146
1407.44421387	460.149139404
1407.87841797	498.625457764
1408.31262207	447.687835693
1408.74694824	396.529174805
1409.18115234	401.146270752
1409.61535645	379.447845459
1410.04968262	372.262512207
1410.48388672	384.264801025
1410.91809082	311.40637207
1411.35241699	317.982727051
1411.78662109	401.096038818
1412.2208252	372.370880127
1412.6550293	371.842315674
1413.08935547	362.307830811
1413.52355957	339.437835693
1413.95776367	276.315979004
1414.39208984	250.368621826
1414.82629395	241.285720825
1415.26049805	237.33253479
1415.69482422	299.906158447
1416.12902832	262.150604248
1416.56323242	223.076248169
1416.99755859	182.067565918
1417.4317627	227.151306152
1417.8659668	248.103515625
1418.30029297	177.525436401
1418.73449707	208.755340576
1419.16870117	256.93939209
1419.60302734	202.471817017
1420.03723145	224.048294067
1420.47143555	227.74760437
1420.90576172	232.780410767
1421.33996582	231.102096558
1421.77416992	176.337371826
1422.20849609	141.730133057
1422.6427002	177.197631836
1423.0769043	139.663421631
1423.5111084	88.6244888306
1423.94543457	121.837432861
1424.37963867	123.840560913
1424.81384277	90.1971054077
1425.24816895	115.642189026
1425.68237305	125.593978882
1426.11657715	157.066879272
1426.55090332	111.447410583
1426.98510742	113.23474884
1427.41931152	45.5224304199
1427.8536377	69.3063583374
1428.2878418	94.7341079712
1428.7220459	80.9246292114
1429.15637207	31.6131000519
1429.59057617	-0.0343932844698
1430.02478027	88.9155731201
1430.45910645	121.526321411
1430.89331055	36.3398780823
1431.32751465	11.7437849045
1431.76184082	71.6129074097
1432.19604492	114.559547424
1432.63024902	114.147033691
1433.0645752	108.531517029
1433.4987793	157.337936401
1433.9329834	43.841583252
1434.3671875	78.850944519
1434.80151367	116.922569275
1435.23571777	15.6930932999
1435.66992188	90.5745239258
1436.10424805	103.073616028
1436.53845215	74.5271682739
1436.97265625	40.7749404907
1437.40698242	54.8266334534
1437.84118652	58.7670555115
1438.27539063	120.470161438
1438.7097168	103.825561523
1439.1439209	98.5234832764
1439.578125	34.7318534851
1440.01245117	86.6918563843
1440.44665527	159.313415527
1440.88085938	118.272285461
1441.31518555	183.611419678
1441.74938965	162.383285522
1442.18359375	166.528320313
1442.61791992	141.767196655
1443.05212402	139.489303589
1443.48632813	132.665328979
1443.9206543	92.7034835815
1444.3548584	70.9110794067
1444.7890625	152.439483643
1445.2232666	161.087432861
1445.65759277	208.82762146
1446.09179688	165.451675415
1446.52600098	147.698883057
1446.96032715	128.050735474
1447.39453125	78.6084289551
1447.82873535	44.8602638245
1448.26306152	153.663742065
1448.69726563	133.021362305
1449.13146973	124.470298767
1449.5657959	111.825080872
1450	174.137023926
1450.4342041	132.046813965
1450.86853027	67.4940109253
1451.30273438	118.878509521
1451.73693848	160.546112061
1452.17126465	171.813339233
1452.60546875	171.833953857
1453.03967285	100.514335632
1453.47399902	168.93661499
1453.90820313	202.919616699
1454.34240723	110.355995178
1454.7767334	195.518386841
1455.2109375	147.860290527
1455.6451416	136.878936768
1456.0793457	134.170883179
1456.51367188	35.078086853
1456.94787598	180.280609131
1457.38208008	127.731719971
1457.81640625	125.825141907
1458.25061035	206.033874512
1458.68481445	122.210624695
1459.11914063	138.451263428
1459.55334473	150.094985962
1459.98754883	143.33921814
1460.421875	180.819900513
1460.8560791	140.319564819
1461.2902832	91.2983398438
1461.72460938	92.3511581421
1462.15881348	101.768333435
1462.59301758	172.306900024
1463.02734375	171.954376221
1463.46154785	152.178771973
1463.89575195	152.022293091
1464.33007813	140.555480957
1464.76428223	169.954330444
1465.19848633	126.125328064
1465.6328125	68.8167419434
1466.0670166	149.040496826
1466.5012207	110.96282959
1466.9354248	110.106109619
1467.36975098	99.5692138672
1467.80395508	70.8835678101
1468.23815918	77.572845459
1468.67248535	85.1539154053
1469.10668945	113.703094482
1469.54089355	140.307556152
1469.97521973	67.4158096313
1470.40942383	89.2701797485
1470.84362793	104.529121399
1471.2779541	24.7759304047
1471.7121582	62.8134498596
1472.1463623	6.17222499847
1472.58068848	42.9287185669
1473.01489258	72.1103668213
1473.44909668	0.0406910851598
1473.88342285	77.8518295288
1474.31762695	87.9823303223
1474.75183105	89.6395111084
1475.18615723	88.6469268799
1475.62036133	47.1560020447
1476.05456543	51.4521903992
1476.4888916	60.314125061
1476.9230957	52.8219261169
1477.3572998	40.5969924927
1477.79150391	16.3716449738
1478.22583008	73.3786315918
1478.66003418	89.4861221313
1479.09423828	74.1221847534
1479.52856445	98.6777801514
1479.96276855	61.873588562
1480.39697266	61.998046875
1480.83129883	78.5124282837
1481.26550293	80.7184677124
1481.69970703	79.6497039795
1482.1340332	66.5779876709
1482.5682373	66.5608825684
1483.00244141	77.174911499
1483.43676758	73.0141906738
1483.87097168	95.1069793701
1484.30517578	102.308135986
1484.73950195	123.95980835
1485.17370605	100.210372925
1485.60791016	93.1969146729
1486.04223633	114.23815918
1486.47644043	85.3769989014
1486.91064453	138.953643799
1487.3449707	114.027076721
1487.7791748	134.22706604
1488.21337891	172.714172363
1488.64758301	149.603500366
1489.08190918	163.401306152
1489.51611328	163.408248901
1489.95031738	103.704811096
1490.38464355	118.559928894
1490.81884766	122.512542725
1491.25305176	121.310112
1491.68737793	155.242111206
1492.12158203	188.526168823
1492.55578613	175.331619263
1492.9901123	194.748718262
1493.42431641	151.893539429
1493.85852051	159.303588867
1494.29284668	200.116958618
1494.72705078	128.572769165
1495.16125488	164.850128174
1495.59558105	189.384033203
1496.02978516	216.638168335
1496.46398926	203.027023315
1496.89831543	209.758056641
1497.33251953	197.548828125
1497.76672363	182.435928345
1498.2010498	209.31918335
1498.63525391	189.287277222
1499.06945801	204.388473511
1499.50366211	197.314086914
1499.93798828	228.177825928
1500.37219238	221.052734375
1500.80639648	279.556427002
1501.24072266	246.152236938
1501.67492676	270.400482178
1502.10913086	294.094604492
1502.54345703	291.682281494
1502.97766113	294.342041016
1503.41186523	263.79498291
1503.84619141	304.976135254
1504.28039551	363.934112549
1504.71459961	312.186950684
1505.14892578	386.052429199
1505.58312988	389.206176758
1506.01733398	361.497192383
1506.45166016	419.380096436
1506.88586426	352.51184082
1507.32006836	445.275665283
1507.75439453	409.102752686
1508.18859863	359.160827637
1508.62280273	398.92489624
1509.05712891	443.069274902
1509.49133301	399.168884277
1509.92553711	467.888305664
1510.35974121	434.834838867
1510.79406738	516.611450195
1511.22827148	482.467895508
1511.66247559	462.853851318
1512.09680176	443.766876221
1512.53100586	407.728210449
1512.96520996	460.1328125
1513.39953613	491.463562012
1513.83374023	501.721221924
1514.26794434	543.953125
1514.70227051	470.349121094
1515.13647461	471.564300537
1515.57067871	510.811004639
1516.00500488	483.213745117
1516.43920898	558.186340332
1516.87341309	548.424499512
1517.30773926	506.802764893
1517.74194336	491.434173584
1518.17614746	443.723449707
1518.61047363	497.778533936
1519.04467773	504.574676514
1519.47888184	513.487426758
1519.91320801	568.802368164
1520.34741211	579.646118164
1520.78161621	599.854248047
1521.21582031	627.22644043
1521.65014648	570.473999023
1522.08435059	568.821350098
1522.51855469	542.472045898
1522.95288086	594.06817627
1523.38708496	654.773620605
1523.82128906	623.005737305
1524.25561523	617.253295898
1524.68981934	586.496520996
1525.12402344	647.892150879
1525.55834961	632.909362793
1525.99255371	633.976623535
1526.42675781	655.560302734
1526.86108398	654.114868164
1527.29528809	594.617614746
1527.72949219	613.204772949
1528.16381836	598.329956055
1528.59802246	637.231201172
1529.03222656	596.620849609
1529.46655273	637.845153809
1529.90075684	680.029724121
1530.33496094	677.983642578
1530.76928711	647.248474121
1531.20349121	657.494812012
1531.63769531	681.947753906
1532.07189941	644.650146484
1532.50622559	652.471618652
1532.94042969	597.979309082
1533.37463379	659.911010742
1533.80895996	684.365722656
1534.24316406	659.611877441
1534.67736816	663.239746094
1535.11169434	639.13067627
1535.54589844	663.772644043
1535.98010254	639.687683105
1536.41442871	663.077331543
1536.84863281	680.450256348
1537.28283691	664.29510498
1537.71716309	682.21105957
1538.15136719	719.951721191
1538.58557129	753.341796875
1539.01989746	752.15032959
1539.45410156	748.954223633
1539.88830566	759.325195313
1540.32263184	754.661254883
1540.75683594	778.040222168
1541.19104004	806.795593262
1541.62536621	770.37512207
1542.05957031	759.474853516
1542.49377441	772.971252441
1542.92810059	812.875427246
1543.36230469	840.956787109
1543.79650879	817.45703125
1544.23071289	843.975585938
1544.66503906	900.966064453
1545.09924316	943.455627441
1545.53344727	986.724975586
1545.96777344	1019.39080811
1546.40197754	1025.74584961
1546.83618164	1007.69494629
1547.27050781	995.923034668
1547.70471191	1113.49633789
1548.13891602	1209.61743164
1548.57324219	1184.31616211
1549.00744629	1187.08630371
1549.44165039	1219.14147949
1549.87597656	1214.0814209
1550.31018066	1245.95507813
1550.74438477	1284.4921875
1551.17871094	1374.98522949
1551.61291504	1358.40380859
1552.04711914	1374.51293945
1552.48144531	1449.12365723
1552.91564941	1492.85888672
1553.34985352	1553.89685059
1553.78417969	1608.94287109
1554.21838379	1723.82995605
1554.65258789	1769.09265137
1555.08679199	1862.41943359
1555.52111816	1922.70703125
1555.95532227	2001.66748047
1556.38952637	2007.38317871
1556.82385254	2096.08081055
1557.25805664	2144.71191406
1557.69226074	2181.3605957
1558.12658691	2299.62695313
1558.56079102	2369.23535156
1558.99499512	2376.57226563
1559.42932129	2385.96386719
1559.86352539	2562.87719727
1560.29772949	2580.90063477
1560.73205566	2633.08691406
1561.16625977	2727.26831055
1561.60046387	2845.00463867
1562.03479004	2889.10986328
1562.46899414	3015.43847656
1562.90319824	3065.79052734
1563.33752441	3105.92041016
1563.77172852	3209.45605469
1564.20593262	3273.79711914
1564.64025879	3369.28393555
1565.07446289	3400.18505859
1565.50866699	3503.91479492
1565.94287109	3698.41259766
1566.37719727	3728.15161133
1566.81140137	3826.13085938
1567.24560547	3978.5925293
1567.67993164	3963.48193359
1568.11413574	4216.80322266
1568.54833984	4258.62011719
1568.98266602	4338.75585938
1569.41687012	4448.17578125
1569.85107422	4519.38085938
1570.28540039	4658.55517578
1570.71960449	4763.02539063
1571.15380859	4899.76953125
1571.58813477	5052.93847656
1572.02233887	5148.97558594
1572.45654297	5170.14111328
1572.89086914	5263.52441406
1573.32507324	5346.69824219
1573.75927734	5654.9609375
1574.19360352	5726.42773438
1574.62780762	5843.08105469
1575.06201172	5987.26318359
1575.49633789	6068.6875
1575.93054199	6296.45898438
1576.36474609	6391.08105469
1576.7989502	6500.56640625
1577.23327637	6578.82958984
1577.66748047	6693.60351563
1578.10168457	6871.32763672
1578.53601074	7039.6015625
1578.97021484	7180.55664063
1579.40441895	7341.05078125
1579.83874512	7338.02490234
1580.27294922	7393.27148438
1580.70715332	7548.93212891
1581.14147949	7656.81835938
1581.57568359	7871.81494141
1582.0098877	7937.32470703
1582.44421387	8041.53125
1582.87841797	8267.890625
1583.31262207	8257.64550781
1583.74694824	8435.99023438
1584.18115234	8600.43164063
1584.61535645	8644.36425781
1585.04968262	8804.69238281
1585.48388672	8895.28710938
1585.91809082	9012.53222656
1586.35241699	9169.02832031
1586.78662109	9270.08007813
1587.2208252	9449.0078125
1587.6550293	9508.66113281
1588.08935547	9688.53320313
1588.52355957	9826.62695313
1588.95776367	9916.75
1589.39208984	10098.53125
1589.82629395	10152.2158203
1590.26049805	10243.2197266
1590.69482422	10436.6494141
1591.12902832	10509.1972656
1591.56323242	10636.8476563
1591.99755859	10772.0185547
1592.4317627	10831.5839844
1592.8659668	10868.4912109
1593.30029297	10943.2412109
1593.73449707	11119.2236328
1594.16870117	11258.4521484
1594.60302734	11225.5839844
1595.03723145	11417.7304688
1595.47143555	11333.1484375
1595.90576172	11371.8037109
1596.33996582	11489.8632813
1596.77416992	11503.1748047
1597.20849609	11591.2197266
1597.6427002	11624.3769531
1598.0769043	11606.0351563
1598.5111084	11651.2763672
1598.94543457	11677.0742188
1599.37963867	11587.2353516
1599.81384277	11514.2978516
1600.24816895	11452.0244141
1600.68237305	11484.0234375
1601.11657715	11423.8144531
1601.55090332	11252.2490234
1601.98510742	11294.7636719
1602.41931152	11119.1738281
1602.8536377	10934.4541016
1603.2878418	10952.2480469
1603.7220459	10738.2470703
1604.15637207	10644.765625
1604.59057617	10545.0908203
1605.02478027	10369.5859375
1605.45910645	10241.5605469
1605.89331055	10119.6660156
1606.32751465	9949.8125
1606.76184082	9807.69140625
1607.19604492	9650.66992188
1607.63024902	9516.93554688
1608.0645752	9395.66210938
1608.4987793	9315.88867188
1608.9329834	9179.421875
1609.3671875	9029.86816406
1609.80151367	8885.13671875
1610.23571777	8674.51757813
1610.66992188	8575.49414063
1611.10424805	8498.3515625
1611.53845215	8315.22070313
1611.97265625	8168.7734375
1612.40698242	7988.95654297
1612.84118652	7836.94335938
1613.27539063	7699.50683594
1613.7097168	7519.81201172
1614.1439209	7366.82910156
1614.578125	7221.78417969
1615.01245117	7081.58398438
1615.44665527	6924.19726563
1615.88085938	6793.52148438
1616.31518555	6714.27490234
1616.74938965	6456.10351563
1617.18359375	6316.36572266
1617.61791992	6154.3671875
1618.05212402	6003.89306641
1618.48632813	5811.72119141
1618.9206543	5608.48046875
1619.3548584	5478.00830078
1619.7890625	5394.88916016
1620.2232666	5221.96630859
1620.65759277	4947.02001953
1621.09179688	4982.60449219
1621.52600098	4756.14501953
1621.96032715	4631.28662109
1622.39453125	4489.32177734
1622.82873535	4385.97216797
1623.26306152	4300.15185547
1623.69726563	4075.68530273
1624.13146973	3934.15869141
1624.5657959	3758.36010742
1625	3727.18945313
1625.4342041	3668.30224609
1625.86853027	3584.51635742
1626.30273438	3435.25073242
1626.73693848	3290.44921875
1627.17126465	3249.62402344
1627.60546875	3192.46142578
1628.03967285	3105.39208984
1628.47399902	3024.79174805
1628.90820313	3053.3984375
1629.34240723	3018.25439453
1629.7767334	2941.9309082
1630.2109375	2838.71655273
1630.6451416	2798.38623047
1631.0793457	2753.0390625
1631.51367188	2643.77197266
1631.94787598	2603.88061523
1632.38208008	2519.56079102
1632.81640625	2396.40454102
1633.25061035	2396.93408203
1633.68481445	2359.07250977
1634.11914063	2315.85571289
1634.55334473	2280.96655273
1634.98754883	2200.06323242
1635.421875	2131.0925293
1635.8560791	2167.12158203
1636.2902832	2124.28076172
1636.72460938	2082.24194336
1637.15881348	1976.26513672
1637.59301758	1956.5904541
1638.02734375	1918.67272949
1638.46154785	1846.8170166
1638.89575195	1792.11901855
1639.33007813	1777.05578613
1639.76428223	1724.17089844
1640.19848633	1779.5793457
1640.6328125	1657.37182617
1641.0670166	1621.06518555
1641.5012207	1552.56164551
1641.9354248	1546.44030762
1642.36975098	1498.66674805
1642.80395508	1530.44470215
1643.23815918	1442.94750977
1643.67248535	1473.04040527
1644.10668945	1321.79797363
1644.54089355	1393.90368652
1644.97521973	1383.57873535
1645.40942383	1340.40698242
1645.84362793	1302.06481934
1646.2779541	1295.54492188
1646.7121582	1245.69482422
1647.1463623	1200.09130859
1647.58068848	1172.4420166
1648.01489258	1160.91967773
1648.44909668	1133.31079102
1648.88342285	1206.09277344
1649.31762695	1173.66088867
1649.75183105	1127.00585938
1650.18615723	1128.86279297
1650.62036133	1119.20983887
1651.05456543	1069.81933594
1651.4888916	989.962341309
1651.9230957	992.924682617
1652.3572998	1074.65820313
1652.79150391	1033.87390137
1653.22583008	1030.40441895
1653.66003418	997.290527344
1654.09423828	953.847351074
1654.52856445	918.281494141
1654.96276855	931.675842285
1655.39697266	946.424560547
1655.83129883	897.242126465
1656.26550293	922.352905273
1656.69970703	855.702941895
1657.1340332	865.65411377
1657.5682373	857.032409668
1658.00244141	941.511352539
1658.43676758	897.618835449
1658.87097168	895.056884766
1659.30517578	816.821289063
1659.73950195	731.010131836
1660.17370605	779.543395996
1660.60791016	764.742858887
1661.04223633	767.845458984
1661.47644043	832.753479004
1661.91064453	764.380615234
1662.3449707	751.899230957
1662.7791748	807.035827637
1663.21337891	767.949279785
1663.64758301	751.282165527
1664.08190918	760.836730957
1664.51611328	762.455749512
1664.95031738	734.152587891
1665.38464355	682.575073242
1665.81884766	653.757568359
1666.25305176	650.148742676
1666.68737793	646.565551758
1667.12158203	682.014953613
1667.55578613	579.566711426
1667.9901123	524.958740234
1668.42431641	551.881469727
1668.85852051	448.812042236
1669.29284668	510.812438965
1669.72705078	534.282226563
1670.16125488	532.897644043
1670.59558105	544.009765625
1671.02978516	413.844390869
1671.46398926	565.468383789
1671.89831543	488.270843506
1672.33251953	466.800842285
1672.76672363	483.928955078
1673.2010498	394.762084961
1673.63525391	484.789672852
1674.06945801	395.313995361
1674.50366211	405.424957275
1674.93798828	376.473510742
1675.37219238	392.945343018
1675.80639648	421.911193848
1676.24072266	338.679107666
1676.67492676	310.597961426
1677.10913086	336.250305176
1677.54345703	368.804473877
1677.97766113	347.06741333
1678.41186523	337.778869629
1678.84619141	307.436248779
1679.28039551	326.283111572
1679.71459961	341.120635986
1680.14892578	308.819335938
1680.58312988	295.630584717
1681.01733398	266.621154785
1681.45166016	266.913513184
1681.88586426	226.149673462
1682.32006836	262.344696045
1682.75439453	280.044830322
1683.18859863	239.968276978
1683.62280273	211.339065552
1684.05712891	173.046234131
1684.49133301	236.225982666
1684.92553711	187.463623047
1685.35974121	258.585449219
1685.79406738	172.597625732
1686.22827148	250.131530762
1686.66247559	291.772460938
1687.09680176	249.987609863
1687.53100586	201.482528687
1687.96520996	223.165771484
1688.39953613	235.207626343
1688.83374023	202.811721802
1689.26794434	255.502838135
1689.70227051	252.919998169
1690.13647461	216.303955078
1690.57067871	212.770278931
1691.00500488	231.638687134
1691.43920898	236.746612549
1691.87341309	230.449874878
1692.30773926	194.240036011
1692.74194336	204.025848389
1693.17614746	168.974639893
1693.61047363	190.21762085
1694.04467773	240.395996094
1694.47888184	182.132156372
1694.91320801	145.473312378
1695.34741211	183.083145142
1695.78161621	161.81552124
1696.21582031	133.05430603
1696.65014648	224.930664063
1697.08435059	181.671813965
1697.51855469	151.592529297
1697.95288086	126.865951538
1698.38708496	165.003479004
1698.82128906	153.86579895
1699.25561523	188.792053223
1699.68981934	149.774139404
1700.12402344	172.958847046
1700.55834961	189.529083252
1700.99255371	118.440643311
1701.42675781	109.363716125
1701.86108398	175.365020752
1702.29528809	171.805618286
1702.72949219	229.792236328
1703.16381836	183.302719116
1703.59802246	107.324111938
1704.03222656	161.452407837
1704.46655273	150.316802979
1704.90075684	127.844787598
1705.33496094	105.671424866
1705.76928711	94.5821456909
1706.20349121	131.9712677
1706.63769531	98.2267684937
1707.07189941	126.28527832
1707.50622559	142.537704468
1707.94042969	108.264129639
1708.37463379	145.885726929
1708.80895996	108.347091675
1709.24316406	136.760360718
1709.67736816	108.147277832
1710.11169434	95.2786331177
1710.54589844	142.274368286
1710.98010254	126.862289429
1711.41442871	148.375686646
1711.84863281	143.829040527
1712.28283691	104.107376099
1712.71716309	161.459030151
1713.15136719	94.7070770264
1713.58557129	109.391830444
1714.01989746	128.40612793
1714.45410156	86.758644104
1714.88830566	94.4779510498
1715.32263184	103.3699646
1715.75683594	86.3056716919
1716.19104004	101.767745972
1716.62536621	87.9859542847
1717.05957031	56.2140808105
1717.49377441	29.4260215759
1717.92810059	84.5966491699
1718.36230469	137.847930908
1718.79650879	42.7416534424
1719.23071289	69.9400634766
1719.66503906	154.15435791
1720.09924316	64.5866088867
1720.53344727	61.5642089844
1720.96777344	70.1577377319
1721.40197754	39.1854705811
1721.83618164	119.915252686
1722.27050781	15.9557294846
1722.70471191	106.593948364
1723.13891602	92.8936462402
1723.57324219	83.3804702759
1724.00744629	109.733070374
1724.44165039	19.3794384003
1724.87597656	86.3979568481
1725.31018066	96.3032226563
1725.74438477	43.1745986938
1726.17871094	92.932258606
1726.61291504	107.174797058
1727.04711914	75.6153640747
1727.48144531	115.461250305
1727.91564941	102.894050598
1728.34985352	53.3837623596
1728.78417969	48.0322036743
1729.21838379	50.020980835
1729.65258789	109.951919556
1730.08679199	25.0830020905
1730.52111816	19.2494506836
1730.95532227	32.7051391602
1731.38952637	80.532371521
1731.82385254	110.739227295
1732.25805664	77.9125823975
1732.69226074	34.6738166809
1733.12658691	128.914794922
1733.56079102	33.595451355
1733.99499512	105.020751953
1734.42932129	130.607955933
1734.86352539	34.2086105347
1735.29772949	84.6862716675
1735.73205566	71.0255889893
1736.16625977	77.1005706787
1736.60046387	68.7210540771
1737.03479004	19.0308990479
1737.46899414	51.3767433167
1737.90319824	82.9629821777
1738.33752441	-0.837050259113
1738.77172852	20.860408783
1739.20593262	48.2255706787
1739.64025879	92.7040557861
1740.07446289	76.9745254517
1740.50866699	30.5011615753
1740.94287109	63.2402000427
1741.37719727	7.02105140686
1741.81140137	30.0673103333
1742.24560547	41.5013542175
1742.67993164	5.33423948288
1743.11413574	34.5122108459
1743.54833984	27.5932025909
1743.98266602	0.964253544807
1744.41687012	87.5442581177
1744.85107422	55.8130302429
1745.28540039	12.634188652
1745.71960449	53.4881362915
1746.15380859	65.0656356812
1746.58813477	63.3172225952
1747.02233887	29.0709533691
1747.45654297	48.2256088257
1747.89086914	63.1155204773
1748.32507324	26.2806529999
1748.75927734	29.888343811
1749.19360352	36.1000900269
1749.62780762	35.6697044373
1750.06201172	90.4432525635
1750.49633789	33.6076316833
1750.93054199	45.8160591125
1751.36474609	50.5835533142
1751.7989502	9.0939245224
1752.23327637	45.5487289429
1752.66748047	35.1226539612
1753.10168457	48.0846405029
1753.53601074	43.4223937988
1753.97021484	68.7597961426
1754.40441895	19.8384666443
1754.83874512	108.561149597
1755.27294922	17.829076767
1755.70715332	67.9883499146
1756.14147949	49.8899803162
1756.57568359	49.0435714722
1757.0098877	72.767906189
1757.44421387	57.7880325317
1757.87841797	102.803962708
1758.31262207	97.2467880249
1758.74694824	74.4402160645
1759.18115234	78.978767395
1759.61535645	51.5982398987
1760.04968262	73.3840637207
1760.48388672	108.026451111
1760.91809082	78.9780197144
1761.35241699	116.667945862
1761.78662109	43.4143638611
1762.2208252	89.9814224243
1762.6550293	56.174041748
1763.08935547	93.7026977539
1763.52355957	62.342502594
1763.95776367	54.8488464355
1764.39208984	32.6958770752
1764.82629395	52.9604530334
1765.26049805	31.5083255768
1765.69482422	33.8292884827
1766.12902832	19.5753669739
1766.56323242	5.25295543671
1766.99755859	20.9671020508
1767.4317627	76.5924606323
1767.8659668	62.8346710205
1768.30029297	27.9315986633
1768.73449707	48.2578811646
1769.16870117	54.9166221619
1769.60302734	-0.135523766279
1770.03723145	81.2836608887
1770.47143555	28.9276866913
1770.90576172	144.902648926
1771.33996582	93.4678726196
1771.77416992	32.8993644714
1772.20849609	141.063964844
1772.6427002	145.949508667
1773.0769043	134.366165161
1773.5111084	148.662872314
1773.94543457	70.8832550049
1774.37963867	44.4916343689
1774.81384277	99.7377090454
1775.24816895	137.021575928
1775.68237305	142.177642822
1776.11657715	142.653884888
1776.55090332	164.419723511
1776.98510742	106.740249634
1777.41931152	29.2450466156
1777.8536377	116.1301651
1778.2878418	91.3891448975
1778.7220459	117.803947449
1779.15637207	145.007171631
1779.59057617	68.9542388916
1780.02478027	87.7181396484
1780.45910645	170.016464233
1780.89331055	137.340713501
1781.32751465	118.485618591
1781.76184082	133.51348877
1782.19604492	121.494903564
1782.63024902	123.214828491
1783.0645752	110.846961975
1783.4987793	118.084861755
1783.9329834	130.289703369
1784.3671875	138.966690063
1784.80151367	138.657684326
1785.23571777	80.8452606201
1785.66992188	105.671882629
1786.10424805	90.4822158813
1786.53845215	76.8808288574
1786.97265625	96.1743011475
1787.40698242	147.591079712
1787.84118652	180.147842407
1788.27539063	211.767364502
1788.7097168	134.076583862
1789.1439209	185.567703247
1789.578125	157.75630188
1790.01245117	134.206878662
1790.44665527	169.988693237
1790.88085938	109.730667114
1791.31518555	159.930892944
1791.74938965	153.026779175
1792.18359375	153.979278564
1792.61791992	204.338302612
1793.05212402	194.311676025
1793.48632813	154.590881348
1793.9206543	176.922149658
1794.3548584	187.015197754
1794.7890625	186.640640259
1795.2232666	162.678710938
1795.65759277	173.487960815
1796.09179688	219.976287842
1796.52600098	217.633117676
1796.96032715	218.37562561
1797.39453125	149.041351318
1797.82873535	221.076782227
1798.26306152	194.718460083
1798.69726563	191.82144165
1799.13146973	208.960189819
1799.5657959	255.276550293
1800	204.061080933
