# Supplementary material for: Deep CO2 in the end-Triassic Central Atlantic Magmatic Province
Source: Nat Commun. 2020 Apr 7;11:1670. doi: 10.1038/s41467-020-15325-6 (PMC7138847; doi:10.1038/s41467-020-15325-6)
Supplement: Supplementary file 4 — Source Data 2 [file 41467_2020_15325_MOESM4_ESM.zip › Elemental C/NEW31_S2_InclB_d_Bubble1_C.txt]

1100	9.13388538361
1100.4342041	49.0647621155
1100.86853027	45.0646781921
1101.30273438	39.5204811096
1101.73693848	67.0964584351
1102.17126465	47.8103599548
1102.60546875	16.6472396851
1103.03967285	23.5438098907
1103.47399902	36.1926078796
1103.90820313	0.39049243927
1104.34240723	13.5800142288
1104.7767334	40.3726272583
1105.2109375	27.2886352539
1105.6451416	33.7263641357
1106.0793457	26.7943916321
1106.51367188	15.8187417984
1106.94787598	41.6276397705
1107.38208008	51.8889122009
1107.81640625	26.6165370941
1108.25061035	32.7938232422
1108.68481445	45.4877357483
1109.11914063	63.4717559814
1109.55334473	52.0583305359
1109.98754883	-0.509322226048
1110.421875	61.740978241
1110.8560791	66.6700744629
1111.2902832	89.8756332397
1111.72460938	102.287834167
1112.15881348	76.6005630493
1112.59301758	113.273292542
1113.02734375	90.0183868408
1113.46154785	75.9379806519
1113.89575195	78.0452423096
1114.33007813	73.4778060913
1114.76428223	46.5019111633
1115.19848633	53.1790313721
1115.6328125	75.4817504883
1116.0670166	51.0899124146
1116.5012207	89.599647522
1116.9354248	62.8328971863
1117.36975098	61.8159217834
1117.80395508	69.9639816284
1118.23815918	35.5274581909
1118.67248535	95.7576904297
1119.10668945	77.1739883423
1119.54089355	62.2137145996
1119.97521973	79.9919586182
1120.40942383	97.4514083862
1120.84362793	67.3277511597
1121.2779541	51.1520690918
1121.7121582	61.2572135925
1122.1463623	82.1835479736
1122.58068848	78.1838150024
1123.01489258	72.8648223877
1123.44909668	80.2586135864
1123.88342285	81.1203536987
1124.31762695	84.0920410156
1124.75183105	85.7286605835
1125.18615723	100.250175476
1125.62036133	76.4353637695
1126.05456543	40.1633911133
1126.4888916	103.237220764
1126.9230957	58.9957199097
1127.3572998	95.974281311
1127.79150391	32.7843856812
1128.22583008	112.825172424
1128.66003418	77.6381835938
1129.09423828	74.3105545044
1129.52856445	64.0944137573
1129.96276855	94.1954040527
1130.39697266	79.6532821655
1130.83129883	76.2528762817
1131.26550293	90.6173400879
1131.69970703	80.9426574707
1132.1340332	82.4994888306
1132.5682373	95.1204833984
1133.00244141	85.4811019897
1133.43676758	71.1044235229
1133.87097168	44.1546783447
1134.30517578	73.1281051636
1134.73950195	78.673248291
1135.17370605	48.7063407898
1135.60791016	57.0629463196
1136.04223633	59.6005821228
1136.47644043	47.9034690857
1136.91064453	46.4834289551
1137.3449707	66.728729248
1137.7791748	75.595199585
1138.21337891	45.4134902954
1138.64758301	19.0943870544
1139.08190918	39.4812202454
1139.51611328	53.9668617249
1139.95031738	58.6412200928
1140.38464355	52.9589347839
1140.81884766	34.7206192017
1141.25305176	19.8882427216
1141.68737793	1.99259746075
1142.12158203	23.9788570404
1142.55578613	44.5697135925
1142.9901123	52.5444793701
1143.42431641	35.2966003418
1143.85852051	49.2684745789
1144.29284668	56.8229026794
1144.72705078	0.0408476479352
1145.16125488	18.3832550049
1145.59558105	13.8027515411
1146.02978516	24.601026535
1146.46398926	49.6394042969
1146.89831543	32.4622917175
1147.33251953	27.1033401489
1147.76672363	21.0337181091
1148.2010498	25.5092468262
1148.63525391	5.46447849274
1149.06945801	24.0566043854
1149.50366211	50.55235672
1149.93798828	10.6152563095
1150.37219238	7.83320236206
1150.80639648	35.1148338318
1151.24072266	15.4581317902
1151.67492676	14.2449607849
1152.10913086	14.3605117798
1152.54345703	0.949234426022
1152.97766113	39.8280754089
1153.41186523	-0.775013685226
1153.84619141	43.8918266296
1154.28039551	5.49956655502
1154.71459961	6.81325387955
1155.14892578	17.1779994965
1155.58312988	11.5099105835
1156.01733398	37.699508667
1156.45166016	26.0333042145
1156.88586426	23.2208766937
1157.32006836	41.6180686951
1157.75439453	52.9298362732
1158.18859863	52.2866783142
1158.62280273	31.4721603394
1159.05712891	30.6223754883
1159.49133301	60.2394218445
1159.92553711	49.7479743958
1160.35974121	50.7658233643
1160.79406738	55.9065895081
1161.22827148	32.7778625488
1161.66247559	49.5362358093
1162.09680176	49.0443344116
1162.53100586	39.9312553406
1162.96520996	62.2837486267
1163.39953613	49.2637557983
1163.83374023	63.1268501282
1164.26794434	46.4182701111
1164.70227051	51.5167427063
1165.13647461	68.1998214722
1165.57067871	60.6636314392
1166.00500488	62.7829666138
1166.43920898	81.0639266968
1166.87341309	73.2367935181
1167.30773926	64.283782959
1167.74194336	67.8042678833
1168.17614746	60.5036087036
1168.61047363	61.3254547119
1169.04467773	64.8940811157
1169.47888184	52.772277832
1169.91320801	54.5901947021
1170.34741211	-0.0957461744547
1170.78161621	61.6576042175
1171.21582031	88.3093414307
1171.65014648	76.0921401978
1172.08435059	93.3729934692
1172.51855469	82.6541213989
1172.95288086	73.1515884399
1173.38708496	48.6083755493
1173.82128906	78.5515975952
1174.25561523	77.5669403076
1174.68981934	50.5458374023
1175.12402344	60.2790565491
1175.55834961	87.5720214844
1175.99255371	56.8351974487
1176.42675781	69.6562347412
1176.86108398	88.8669128418
1177.29528809	104.407493591
1177.72949219	91.7332992554
1178.16381836	61.9363479614
1178.59802246	67.3646316528
1179.03222656	79.5916290283
1179.46655273	107.08631134
1179.90075684	110.540420532
1180.33496094	107.67830658
1180.76928711	90.5866088867
1181.20349121	109.083068848
1181.63769531	99.6527633667
1182.07189941	95.1151275635
1182.50622559	105.812652588
1182.94042969	107.416114807
1183.37463379	123.12689209
1183.80895996	118.871948242
1184.24316406	131.837203979
1184.67736816	135.63369751
1185.11169434	114.271385193
1185.54589844	113.409843445
1185.98010254	88.5839157104
1186.41442871	126.492546082
1186.84863281	149.298217773
1187.28283691	137.914215088
1187.71716309	123.855369568
1188.15136719	106.129394531
1188.58557129	92.8595275879
1189.01989746	97.1748580933
1189.45410156	122.952735901
1189.88830566	136.146469116
1190.32263184	125.33240509
1190.75683594	112.6667099
1191.19104004	161.142730713
1191.62536621	133.548721313
1192.05957031	121.263999939
1192.49377441	141.567062378
1192.92810059	128.333557129
1193.36230469	126.061950684
1193.79650879	111.455047607
1194.23071289	144.668212891
1194.66503906	140.480895996
1195.09924316	125.196266174
1195.53344727	146.728546143
1195.96777344	159.571533203
1196.40197754	164.85848999
1196.83618164	161.823425293
1197.27050781	163.366439819
1197.70471191	162.6769104
1198.13891602	133.723724365
1198.57324219	120.422096252
1199.00744629	147.87449646
1199.44165039	150.24319458
1199.87597656	126.980003357
1200.31018066	131.405654907
1200.74438477	133.963180542
1201.17871094	155.044326782
1201.61291504	182.634399414
1202.04711914	187.950332642
1202.48144531	154.479568481
1202.91564941	183.100982666
1203.34985352	193.179946899
1203.78417969	145.779098511
1204.21838379	165.242614746
1204.65258789	175.592147827
1205.08679199	158.865844727
1205.52111816	175.880737305
1205.95532227	221.987869263
1206.38952637	212.694198608
1206.82385254	217.486206055
1207.25805664	219.25932312
1207.69226074	215.499557495
1208.12658691	208.351074219
1208.56079102	208.833847046
1208.99499512	218.095474243
1209.42932129	233.824081421
1209.86352539	247.329650879
1210.29772949	237.096740723
1210.73205566	209.592727661
1211.16625977	207.117385864
1211.60046387	225.55317688
1212.03479004	236.347488403
1212.46899414	281.643829346
1212.90319824	246.332443237
1213.33752441	255.186462402
1213.77172852	252.327362061
1214.20593262	279.820251465
1214.64025879	313.412322998
1215.07446289	300.756835938
1215.50866699	318.039001465
1215.94287109	285.167053223
1216.37719727	289.637237549
1216.81140137	337.531524658
1217.24560547	329.855407715
1217.67993164	317.75112915
1218.11413574	311.435424805
1218.54833984	352.93572998
1218.98266602	374.930908203
1219.41687012	346.429229736
1219.85107422	369.235443115
1220.28540039	390.38394165
1220.71960449	391.565002441
1221.15380859	392.665527344
1221.58813477	397.611419678
1222.02233887	414.200439453
1222.45654297	415.762329102
1222.89086914	432.540405273
1223.32507324	463.282562256
1223.75927734	445.138427734
1224.19360352	463.615905762
1224.62780762	471.679748535
1225.06201172	462.924865723
1225.49633789	469.131134033
1225.93054199	483.637817383
1226.36474609	371.440643311
1226.7989502	490.78729248
1227.23327637	507.800415039
1227.66748047	493.423278809
1228.10168457	550.083251953
1228.53601074	561.005126953
1228.97021484	574.018371582
1229.40441895	594.153808594
1229.83874512	555.260864258
1230.27294922	548.086791992
1230.70715332	560.687561035
1231.14147949	605.995849609
1231.57568359	633.674133301
1232.0098877	630.086303711
1232.44421387	661.208679199
1232.87841797	667.797912598
1233.31262207	679.706176758
1233.74694824	692.15435791
1234.18115234	659.637390137
1234.61535645	683.101745605
1235.04968262	720.125671387
1235.48388672	713.910766602
1235.91809082	759.824279785
1236.35241699	770.950378418
1236.78662109	762.928588867
1237.2208252	777.952392578
1237.6550293	777.63269043
1238.08935547	792.321166992
1238.52355957	753.19543457
1238.95776367	821.479736328
1239.39208984	847.380371094
1239.82629395	840.004943848
1240.26049805	874.357116699
1240.69482422	934.813537598
1241.12902832	914.682128906
1241.56323242	929.823303223
1241.99755859	981.036132813
1242.4317627	1019.50115967
1242.8659668	1048.17590332
1243.30029297	1008.04553223
1243.73449707	1004.66741943
1244.16870117	1018.76196289
1244.60302734	1049.53540039
1245.03723145	1100.56213379
1245.47143555	1095.42297363
1245.90576172	1073.58935547
1246.33996582	1097.49414063
1246.77416992	1136.82873535
1247.20849609	1156.20043945
1247.6427002	1155.14855957
1248.0769043	1163.60144043
1248.5111084	1173.82080078
1248.94543457	1169.26403809
1249.37963867	1190.90002441
1249.81384277	1200.90319824
1250.24816895	1247.07019043
1250.68237305	1285.04248047
1251.11657715	1263.27160645
1251.55090332	1218.32556152
1251.98510742	1256.22961426
1252.41931152	1254.95471191
1252.8536377	1268.78979492
1253.2878418	1239.44445801
1253.7220459	1287.72839355
1254.15637207	1291.60778809
1254.59057617	1288.06896973
1255.02478027	1340.99316406
1255.45910645	1330.69592285
1255.89331055	1343.17651367
1256.32751465	1304.6875
1256.76184082	1324.22192383
1257.19604492	1376.66796875
1257.63024902	1329.56640625
1258.0645752	1328.74865723
1258.4987793	1375.95495605
1258.9329834	1399.29980469
1259.3671875	1424.5748291
1259.80151367	1408.7298584
1260.23571777	1406.19274902
1260.66992188	1449.00195313
1261.10424805	1469.07702637
1261.53845215	1443.79943848
1261.97265625	1414.01916504
1262.40698242	1452.74072266
1262.84118652	1459.10876465
1263.27539063	1510.1854248
1263.7097168	1520.77783203
1264.1439209	1487.48461914
1264.578125	1427.81225586
1265.01245117	1503.28649902
1265.44665527	1437.56030273
1265.88085938	1410.22717285
1266.31518555	1460.57763672
1266.74938965	1422.73327637
1267.18359375	1470.92590332
1267.61791992	1549.3371582
1268.05212402	1536.42260742
1268.48632813	1522.1463623
1268.9206543	1544.81091309
1269.3548584	1544.03051758
1269.7890625	1552.75634766
1270.2232666	1513.34753418
1270.65759277	1530.95983887
1271.09179688	1523.98132324
1271.52600098	1513.87121582
1271.96032715	1532.51574707
1272.39453125	1528.52746582
1272.82873535	1532.91174316
1273.26306152	1535.73168945
1273.69726563	1512.92114258
1274.13146973	1508.60021973
1274.5657959	1528.27661133
1275	1520.49377441
1275.4342041	1504.26782227
1275.86853027	1512.13330078
1276.30273438	1539.31225586
1276.73693848	1556.57727051
1277.17126465	1551.11523438
1277.60546875	1546.28149414
1278.03967285	1504.13244629
1278.47399902	1545.79016113
1278.90820313	1571.75292969
1279.34240723	1475.04223633
1279.7767334	1468.83312988
1280.2109375	1527.61962891
1280.6451416	1489.16235352
1281.0793457	1521.30639648
1281.51367188	1515.60900879
1281.94787598	1518.95361328
1282.38208008	1523.44616699
1282.81640625	1545.72314453
1283.25061035	1523.63452148
1283.68481445	1507.13623047
1284.11914063	1548.21008301
1284.55334473	1482.57226563
1284.98754883	1568.05456543
1285.421875	1559.7722168
1285.8560791	1469.34790039
1286.2902832	1544.75146484
1286.72460938	1519.46643066
1287.15881348	1452.00354004
1287.59301758	1473.40063477
1288.02734375	1482.08740234
1288.46154785	1480.46777344
1288.89575195	1466.64135742
1289.33007813	1481.0123291
1289.76428223	1437.33337402
1290.19848633	1418.98669434
1290.6328125	1432.48205566
1291.0670166	1409.41088867
1291.5012207	1339.47277832
1291.9354248	1351.54577637
1292.36975098	1374.87390137
1292.80395508	1296.73962402
1293.23815918	1276.32446289
1293.67248535	1294.26794434
1294.10668945	1286.29394531
1294.54089355	1235.07531738
1294.97521973	1250.29394531
1295.40942383	1294.55371094
1295.84362793	1306.11914063
1296.2779541	1277.92553711
1296.7121582	1232.06555176
1297.1463623	1199.14697266
1297.58068848	1215.99975586
1298.01489258	1242.14038086
1298.44909668	1210.3170166
1298.88342285	1159.25842285
1299.31762695	1171.86877441
1299.75183105	1161.64233398
1300.18615723	1096.36999512
1300.62036133	1130.97619629
1301.05456543	1101.09130859
1301.4888916	1149.18737793
1301.9230957	1083.45556641
1302.3572998	1108.93676758
1302.79150391	1115.31066895
1303.22583008	1094.91809082
1303.66003418	1126.42358398
1304.09423828	1069.57336426
1304.52856445	1090.60449219
1304.96276855	1103.82788086
1305.39697266	1120.56213379
1305.83129883	1088.96496582
1306.26550293	1086.82312012
1306.69970703	1089.43103027
1307.1340332	1087.95654297
1307.5682373	1077.73132324
1308.00244141	1058.17822266
1308.43676758	1042.57800293
1308.87097168	1084.7869873
1309.30517578	1115.83911133
1309.73950195	1136.46520996
1310.17370605	1149.27661133
1310.60791016	1106.19812012
1311.04223633	1107.11401367
1311.47644043	1134.21081543
1311.91064453	1099.50561523
1312.3449707	1100.09375
1312.7791748	1129.35009766
1313.21337891	1129.05688477
1313.64758301	1160.91931152
1314.08190918	1154.77355957
1314.51611328	1130.69958496
1314.95031738	1182.87719727
1315.38464355	1171.63037109
1315.81884766	1148.01574707
1316.25305176	1136.57177734
1316.68737793	1155.05529785
1317.12158203	1189.55871582
1317.55578613	1150.13037109
1317.9901123	1177.39758301
1318.42431641	1216.45117188
1318.85852051	1223.33325195
1319.29284668	1232.5324707
1319.72705078	1194.35510254
1320.16125488	1191.70007324
1320.59558105	1224.03503418
1321.02978516	1226.31030273
1321.46398926	1191.80603027
1321.89831543	1193.66345215
1322.33251953	1196.73791504
1322.76672363	1210.59094238
1323.2010498	1213.32775879
1323.63525391	1247.84204102
1324.06945801	1269.78588867
1324.50366211	1237.0279541
1324.93798828	1250.68432617
1325.37219238	1244.03381348
1325.80639648	1302.9901123
1326.24072266	1288.89453125
1326.67492676	1254.92651367
1327.10913086	1285.08435059
1327.54345703	1306.14440918
1327.97766113	1257.09619141
1328.41186523	1255.18066406
1328.84619141	1279.20239258
1329.28039551	1319.77124023
1329.71459961	1319.49609375
1330.14892578	1300.41320801
1330.58312988	1304.84997559
1331.01733398	1317.9140625
1331.45166016	1341.02722168
1331.88586426	1339.6907959
1332.32006836	1337.50512695
1332.75439453	1333.54272461
1333.18859863	1294.57617188
1333.62280273	1313.96289063
1334.05712891	1347.9909668
1334.49133301	1327.67248535
1334.92553711	1341.32885742
1335.35974121	1358.72619629
1335.79406738	1368.38635254
1336.22827148	1362.9822998
1336.66247559	1341.74377441
1337.09680176	1343.07885742
1337.53100586	1399.046875
1337.96520996	1395.26586914
1338.39953613	1395.58435059
1338.83374023	1377.33056641
1339.26794434	1375.39318848
1339.70227051	1337.24719238
1340.13647461	1333.56066895
1340.57067871	1389.48840332
1341.00500488	1376.92871094
1341.43920898	1374.79309082
1341.87341309	1393.74658203
1342.30773926	1406.56494141
1342.74194336	1400.01550293
1343.17614746	1385.2376709
1343.61047363	1447.26123047
1344.04467773	1437.13134766
1344.47888184	1463.23840332
1344.91320801	1423.91333008
1345.34741211	1436.29907227
1345.78161621	1457.16442871
1346.21582031	1495.32055664
1346.65014648	1484.90563965
1347.08435059	1466.36401367
1347.51855469	1438.04699707
1347.95288086	1548.38085938
1348.38708496	1549.97424316
1348.82128906	1488.88793945
1349.25561523	1519.2532959
1349.68981934	1557.92932129
1350.12402344	1522.60388184
1350.55834961	1500.3125
1350.99255371	1509.11364746
1351.42675781	1523.63781738
1351.86108398	1527.10571289
1352.29528809	1509.76269531
1352.72949219	1498.9630127
1353.16381836	1532.54650879
1353.59802246	1541.4753418
1354.03222656	1505.98693848
1354.46655273	1502.03552246
1354.90075684	1548.57336426
1355.33496094	1564.46630859
1355.76928711	1536.43151855
1356.20349121	1529.97485352
1356.63769531	1538.33166504
1357.07189941	1581.08666992
1357.50622559	1592.39282227
1357.94042969	1553.72412109
1358.37463379	1527.81347656
1358.80895996	1582.1763916
1359.24316406	1608.3425293
1359.67736816	1553.83288574
1360.11169434	1544.1295166
1360.54589844	1508.91088867
1360.98010254	1523.19421387
1361.41442871	1579.55883789
1361.84863281	1582.26489258
1362.28283691	1589.12280273
1362.71716309	1575.73193359
1363.15136719	1536.65161133
1363.58557129	1532.77294922
1364.01989746	1537.50769043
1364.45410156	1553.52563477
1364.88830566	1558.26330566
1365.32263184	1552.2890625
1365.75683594	1580.15563965
1366.19104004	1542.86962891
1366.62536621	1602.28393555
1367.05957031	1583.40771484
1367.49377441	1565.82312012
1367.92810059	1555.90405273
1368.36230469	1602.67541504
1368.79650879	1579.57629395
1369.23071289	1584.14819336
1369.66503906	1570.04321289
1370.09924316	1571.25952148
1370.53344727	1604.55578613
1370.96777344	1544.66259766
1371.40197754	1553.07189941
1371.83618164	1498.39331055
1372.27050781	1492.89379883
1372.70471191	1508.40222168
1373.13891602	1449.02685547
1373.57324219	1479.47338867
1374.00744629	1423.50854492
1374.44165039	1344.66870117
1374.87597656	1418.84301758
1375.31018066	1422.00878906
1375.74438477	1327.64306641
1376.17871094	1412.70666504
1376.61291504	1307.01098633
1377.04711914	1319.8248291
1377.48144531	1302.02893066
1377.91564941	1257.6036377
1378.34985352	1228.34838867
1378.78417969	1215.78552246
1379.21838379	1202.54772949
1379.65258789	1137.87695313
1380.08679199	1115.08618164
1380.52111816	1147.07128906
1380.95532227	1086.41357422
1381.38952637	1043.72460938
1381.82385254	1034.45544434
1382.25805664	988.640136719
1382.69226074	1011.43463135
1383.12658691	1037.51208496
1383.56079102	970.244567871
1383.99499512	970.985168457
1384.42932129	935.525817871
1384.86352539	902.15637207
1385.29772949	874.007995605
1385.73205566	917.225952148
1386.16625977	894.415039063
1386.60046387	829.601501465
1387.03479004	819.682617188
1387.46899414	821.313903809
1387.90319824	819.541015625
1388.33752441	774.864929199
1388.77172852	775.422485352
1389.20593262	783.849365234
1389.64025879	716.374328613
1390.07446289	709.573791504
1390.50866699	747.013061523
1390.94287109	688.283935547
1391.37719727	664.626464844
1391.81140137	711.27331543
1392.24560547	713.860046387
1392.67993164	671.658508301
1393.11413574	642.642028809
1393.54833984	654.682556152
1393.98266602	673.918640137
1394.41687012	644.598022461
1394.85107422	601.014526367
1395.28540039	584.092346191
1395.71960449	608.276916504
1396.15380859	610.969543457
1396.58813477	588.695007324
1397.02233887	557.538330078
1397.45654297	568.5390625
1397.89086914	565.408508301
1398.32507324	536.378173828
1398.75927734	532.537841797
1399.19360352	493.717498779
1399.62780762	475.833282471
1400.06201172	495.07598877
1400.49633789	484.829803467
1400.93054199	459.961578369
1401.36474609	440.52243042
1401.7989502	442.279449463
1402.23327637	446.851196289
1402.66748047	428.66696167
1403.10168457	443.625610352
1403.53601074	459.102020264
1403.97021484	420.910247803
1404.40441895	389.809509277
1404.83874512	370.387573242
1405.27294922	368.262268066
1405.70715332	362.484710693
1406.14147949	355.527496338
1406.57568359	357.338989258
1407.0098877	354.102142334
1407.44421387	321.565460205
1407.87841797	305.791503906
1408.31262207	319.268493652
1408.74694824	336.694061279
1409.18115234	294.24017334
1409.61535645	306.995178223
1410.04968262	270.207458496
1410.48388672	262.757019043
1410.91809082	256.013366699
1411.35241699	241.37979126
1411.78662109	238.49307251
1412.2208252	208.302322388
1412.6550293	265.240631104
1413.08935547	229.617996216
1413.52355957	197.586807251
1413.95776367	189.100616455
1414.39208984	174.801925659
1414.82629395	186.184432983
1415.26049805	166.862335205
1415.69482422	148.246704102
1416.12902832	181.789718628
1416.56323242	210.857528687
1416.99755859	138.700088501
1417.4317627	128.457046509
1417.8659668	199.986282349
1418.30029297	133.359512329
1418.73449707	159.055755615
1419.16870117	157.640884399
1419.60302734	188.427322388
1420.03723145	142.004470825
1420.47143555	140.911819458
1420.90576172	170.644424438
1421.33996582	155.078277588
1421.77416992	151.847610474
1422.20849609	161.852767944
1422.6427002	158.418441772
1423.0769043	149.236999512
1423.5111084	124.388465881
1423.94543457	120.09790802
1424.37963867	100.2759552
1424.81384277	110.317108154
1425.24816895	129.350708008
1425.68237305	116.328414917
1426.11657715	82.2599411011
1426.55090332	102.356208801
1426.98510742	73.6201095581
1427.41931152	115.955909729
1427.8536377	118.560844421
1428.2878418	65.5286331177
1428.7220459	79.4163742065
1429.15637207	45.4037322998
1429.59057617	59.5507240295
1430.02478027	124.266014099
1430.45910645	43.8996734619
1430.89331055	71.5205078125
1431.32751465	88.7671661377
1431.76184082	8.25437450409
1432.19604492	89.8380355835
1432.63024902	48.4141235352
1433.0645752	84.5197372437
1433.4987793	91.1118392944
1433.9329834	47.0043830872
1434.3671875	53.2422599792
1434.80151367	70.8288726807
1435.23571777	21.6835918427
1435.66992188	78.2126464844
1436.10424805	75.2651596069
1436.53845215	85.7712173462
1436.97265625	60.2801361084
1437.40698242	60.6317520142
1437.84118652	62.0032310486
1438.27539063	20.6880187988
1438.7097168	55.8321113586
1439.1439209	76.3470458984
1439.578125	11.4417943954
1440.01245117	62.3243713379
1440.44665527	86.1318893433
1440.88085938	80.5733261108
1441.31518555	50.0310134888
1441.74938965	38.7826881409
1442.18359375	87.1227798462
1442.61791992	74.2016830444
1443.05212402	44.4113845825
1443.48632813	62.9647827148
1443.9206543	-0.659115374088
1444.3548584	0.659212887287
1444.7890625	62.4217262268
1445.2232666	57.9443092346
1445.65759277	55.6903533936
1446.09179688	38.0703849792
1446.52600098	35.915473938
1446.96032715	67.3745498657
1447.39453125	21.8776779175
1447.82873535	35.1787719727
1448.26306152	35.1753044128
1448.69726563	45.2304344177
1449.13146973	121.756286621
1449.5657959	22.5976066589
1450	31.2894191742
1450.4342041	52.5880851746
1450.86853027	56.9687232971
1451.30273438	22.352104187
1451.73693848	10.5605049133
1452.17126465	12.5026388168
1452.60546875	36.0099143982
1453.03967285	31.001783371
1453.47399902	45.2492637634
1453.90820313	47.7536849976
1454.34240723	68.2386932373
1454.7767334	98.7033462524
1455.2109375	56.4741516113
1455.6451416	28.9422492981
1456.0793457	55.0221595764
1456.51367188	49.4990615845
1456.94787598	98.09790802
1457.38208008	52.8695106506
1457.81640625	80.5907440186
1458.25061035	104.475326538
1458.68481445	64.8772888184
1459.11914063	106.056427002
1459.55334473	96.6751861572
1459.98754883	71.0519485474
1460.421875	140.886947632
1460.8560791	137.413909912
1461.2902832	142.480041504
1461.72460938	148.203521729
1462.15881348	116.092010498
1462.59301758	122.330604553
1463.02734375	135.20791626
1463.46154785	107.182250977
1463.89575195	70.5007476807
1464.33007813	122.227867126
1464.76428223	147.801940918
1465.19848633	160.668792725
1465.6328125	161.461761475
1466.0670166	142.502456665
1466.5012207	141.079971313
1466.9354248	167.801223755
1467.36975098	172.140365601
1467.80395508	140.754928589
1468.23815918	151.203063965
1468.67248535	159.239700317
1469.10668945	139.824127197
1469.54089355	155.757171631
1469.97521973	140.782028198
1470.40942383	142.329193115
1470.84362793	151.522247314
1471.2779541	156.084854126
1471.7121582	169.211181641
1472.1463623	183.884185791
1472.58068848	184.154174805
1473.01489258	171.53515625
1473.44909668	179.666320801
1473.88342285	173.005218506
1474.31762695	186.630813599
1474.75183105	222.684707642
1475.18615723	226.414520264
1475.62036133	201.952880859
1476.05456543	200.46534729
1476.4888916	185.153640747
1476.9230957	172.631362915
1477.3572998	212.785736084
1477.79150391	210.560089111
1478.22583008	198.807022095
1478.66003418	229.071746826
1479.09423828	237.180007935
1479.52856445	242.762710571
1479.96276855	244.316711426
1480.39697266	229.680480957
1480.83129883	217.206069946
1481.26550293	230.344985962
1481.69970703	252.480560303
1482.1340332	256.971740723
1482.5682373	256.459899902
1483.00244141	245.137039185
1483.43676758	255.165283203
1483.87097168	276.166534424
1484.30517578	265.962097168
1484.73950195	261.472442627
1485.17370605	281.094360352
1485.60791016	288.115509033
1486.04223633	281.128692627
1486.47644043	293.579040527
1486.91064453	302.840637207
1487.3449707	303.067779541
1487.7791748	299.304290771
1488.21337891	341.006225586
1488.64758301	336.583251953
1489.08190918	359.783447266
1489.51611328	358.602264404
1489.95031738	337.288696289
1490.38464355	346.08505249
1490.81884766	336.744537354
1491.25305176	365.985473633
1491.68737793	382.109161377
1492.12158203	376.061218262
1492.55578613	372.682525635
1492.9901123	347.460449219
1493.42431641	387.940643311
1493.85852051	418.82244873
1494.29284668	371.565795898
1494.72705078	376.06072998
1495.16125488	416.404876709
1495.59558105	404.894683838
1496.02978516	424.185272217
1496.46398926	422.397796631
1496.89831543	438.915527344
1497.33251953	448.419494629
1497.76672363	401.478118896
1498.2010498	416.785736084
1498.63525391	407.844146729
1499.06945801	422.974700928
1499.50366211	408.649993896
1499.93798828	442.688415527
1500.37219238	464.098632813
1500.80639648	487.498809814
1501.24072266	450.025268555
1501.67492676	433.692901611
1502.10913086	451.484741211
1502.54345703	498.372924805
1502.97766113	505.318267822
1503.41186523	468.406768799
1503.84619141	538.831726074
1504.28039551	484.692230225
1504.71459961	547.249023438
1505.14892578	570.850646973
1505.58312988	553.444396973
1506.01733398	523.146911621
1506.45166016	556.989990234
1506.88586426	522.501281738
1507.32006836	574.973327637
1507.75439453	550.221069336
1508.18859863	568.622314453
1508.62280273	594.62487793
1509.05712891	549.308349609
1509.49133301	614.047119141
1509.92553711	599.06036377
1510.35974121	606.95513916
1510.79406738	611.618591309
1511.22827148	595.207275391
1511.66247559	630.130554199
1512.09680176	655.294067383
1512.53100586	627.507751465
1512.96520996	662.421630859
1513.39953613	623.449707031
1513.83374023	643.231567383
1514.26794434	688.081176758
1514.70227051	644.93359375
1515.13647461	672.665649414
1515.57067871	632.3984375
1516.00500488	687.572998047
1516.43920898	683.536254883
1516.87341309	700.304443359
1517.30773926	672.527893066
1517.74194336	714.729003906
1518.17614746	714.214416504
1518.61047363	708.779052734
1519.04467773	695.307128906
1519.47888184	727.681884766
1519.91320801	721.291625977
1520.34741211	704.213256836
1520.78161621	740.187683105
1521.21582031	763.318725586
1521.65014648	764.289123535
1522.08435059	787.344360352
1522.51855469	754.415039063
1522.95288086	774.804504395
1523.38708496	820.847045898
1523.82128906	809.502685547
1524.25561523	790.947692871
1524.68981934	805.399230957
1525.12402344	806.126403809
1525.55834961	819.555908203
1525.99255371	806.343994141
1526.42675781	806.246948242
1526.86108398	840.184753418
1527.29528809	827.151367188
1527.72949219	833.249450684
1528.16381836	825.6640625
1528.59802246	819.197753906
1529.03222656	858.618652344
1529.46655273	861.276428223
1529.90075684	840.032775879
1530.33496094	850.468200684
1530.76928711	877.184875488
1531.20349121	901.833007813
1531.63769531	917.895080566
1532.07189941	889.077148438
1532.50622559	872.933349609
1532.94042969	905.58770752
1533.37463379	893.83605957
1533.80895996	867.754638672
1534.24316406	903.18170166
1534.67736816	907.15435791
1535.11169434	901.195129395
1535.54589844	933.59197998
1535.98010254	936.836669922
1536.41442871	914.964233398
1536.84863281	938.579223633
1537.28283691	944.830566406
1537.71716309	961.832885742
1538.15136719	973.799621582
1538.58557129	965.32989502
1539.01989746	973.574951172
1539.45410156	972.002624512
1539.88830566	977.513244629
1540.32263184	962.84564209
1540.75683594	986.263366699
1541.19104004	1009.65362549
1541.62536621	1002.3381958
1542.05957031	990.707702637
1542.49377441	976.325622559
1542.92810059	1004.40570068
1543.36230469	1020.94311523
1543.79650879	1032.0423584
1544.23071289	1019.38256836
1544.66503906	1011.79376221
1545.09924316	1042.05236816
1545.53344727	1054.66870117
1545.96777344	1085.24938965
1546.40197754	1088.66625977
1546.83618164	1082.31420898
1547.27050781	1108.35437012
1547.70471191	1126.38598633
1548.13891602	1155.77099609
1548.57324219	1182.02197266
1549.00744629	1179.86621094
1549.44165039	1176.21923828
1549.87597656	1186.41113281
1550.31018066	1196.80615234
1550.74438477	1210.30432129
1551.17871094	1235.02746582
1551.61291504	1234.61523438
1552.04711914	1225.36230469
1552.48144531	1254.9362793
1552.91564941	1285.03857422
1553.34985352	1319.52941895
1553.78417969	1317.64404297
1554.21838379	1321.75524902
1554.65258789	1342.3614502
1555.08679199	1399.02209473
1555.52111816	1424.3079834
1555.95532227	1425.70605469
1556.38952637	1465.49304199
1556.82385254	1458.40527344
1557.25805664	1459.43151855
1557.69226074	1520.27978516
1558.12658691	1482.24157715
1558.56079102	1518.83093262
1558.99499512	1509.56652832
1559.42932129	1559.1875
1559.86352539	1603.74768066
1560.29772949	1616.6126709
1560.73205566	1592.26245117
1561.16625977	1629.46948242
1561.60046387	1611.54675293
1562.03479004	1678.78173828
1562.46899414	1731.71411133
1562.90319824	1684.9185791
1563.33752441	1715.94873047
1563.77172852	1714.87060547
1564.20593262	1779.95654297
1564.64025879	1744.38415527
1565.07446289	1785.4510498
1565.50866699	1805.03613281
1565.94287109	1888.29736328
1566.37719727	1843.17858887
1566.81140137	1904.5032959
1567.24560547	1865.34008789
1567.67993164	1954.28857422
1568.11413574	1961.1394043
1568.54833984	1907.94470215
1568.98266602	1997.02294922
1569.41687012	2046.52197266
1569.85107422	2039.39099121
1570.28540039	2122.95800781
1570.71960449	2131.31030273
1571.15380859	2146.81884766
1571.58813477	2226.2644043
1572.02233887	2169.47265625
1572.45654297	2247.49853516
1572.89086914	2182.7175293
1573.32507324	2261.72314453
1573.75927734	2306.04248047
1574.19360352	2312.03125
1574.62780762	2325.99511719
1575.06201172	2407.93017578
1575.49633789	2452.65576172
1575.93054199	2536.82641602
1576.36474609	2486.89575195
1576.7989502	2507.8293457
1577.23327637	2534.72143555
1577.66748047	2605.10546875
1578.10168457	2668.51049805
1578.53601074	2729.52172852
1578.97021484	2767.01318359
1579.40441895	2848.50830078
1579.83874512	2840.13085938
1580.27294922	2916.54150391
1580.70715332	2967.00830078
1581.14147949	2931.3762207
1581.57568359	3004.24365234
1582.0098877	3026.02832031
1582.44421387	3083.2980957
1582.87841797	3130.42480469
1583.31262207	3107.31738281
1583.74694824	3157.82421875
1584.18115234	3202.00317383
1584.61535645	3281.34814453
1585.04968262	3318.27539063
1585.48388672	3308.05615234
1585.91809082	3336.59521484
1586.35241699	3374.0793457
1586.78662109	3417.26782227
1587.2208252	3443.56982422
1587.6550293	3473.66772461
1588.08935547	3558.17993164
1588.52355957	3578.70483398
1588.95776367	3648.49267578
1589.39208984	3671.82739258
1589.82629395	3666.33422852
1590.26049805	3762.91552734
1590.69482422	3824.66259766
1591.12902832	3811.95288086
1591.56323242	3854.23168945
1591.99755859	3909.81713867
1592.4317627	3938.25341797
1592.8659668	3943.88989258
1593.30029297	3965.2109375
1593.73449707	4049.19360352
1594.16870117	4061.61376953
1594.60302734	4090.95947266
1595.03723145	4151.49511719
1595.47143555	4195.66650391
1595.90576172	4215.69140625
1596.33996582	4250.15625
1596.77416992	4342.79296875
1597.20849609	4362.41601563
1597.6427002	4424.67773438
1598.0769043	4454.68798828
1598.5111084	4522.05078125
1598.94543457	4600.37060547
1599.37963867	4637.74414063
1599.81384277	4644.68066406
1600.24816895	4620.2421875
1600.68237305	4643.62060547
1601.11657715	4754.75927734
1601.55090332	4719.54199219
1601.98510742	4762.72460938
1602.41931152	4676.6015625
1602.8536377	4703.38916016
1603.2878418	4649.70996094
1603.7220459	4592.21728516
1604.15637207	4626.609375
1604.59057617	4566.09472656
1605.02478027	4521.3203125
1605.45910645	4469.16113281
1605.89331055	4414.58740234
1606.32751465	4341.75634766
1606.76184082	4284.84130859
1607.19604492	4263.93994141
1607.63024902	4148.234375
1608.0645752	4099.22607422
1608.4987793	4039.33862305
1608.9329834	3980.9296875
1609.3671875	3968.41650391
1609.80151367	3892.60083008
1610.23571777	3806.89599609
1610.66992188	3759.78222656
1611.10424805	3678.41845703
1611.53845215	3604.0456543
1611.97265625	3575.65942383
1612.40698242	3541.93457031
1612.84118652	3501.21899414
1613.27539063	3427.31616211
1613.7097168	3326.38720703
1614.1439209	3260.55737305
1614.578125	3243.55834961
1615.01245117	3227.42529297
1615.44665527	3152.54711914
1615.88085938	3091.02856445
1616.31518555	3081.32666016
1616.74938965	3029.21337891
1617.18359375	2979.1875
1617.61791992	2960.46655273
1618.05212402	2862.1184082
1618.48632813	2835.67993164
1618.9206543	2742.32568359
1619.3548584	2773.26220703
1619.7890625	2703.84887695
1620.2232666	2628.1472168
1620.65759277	2602.45898438
1621.09179688	2534.22045898
1621.52600098	2512.01293945
1621.96032715	2469.50756836
1622.39453125	2386.63818359
1622.82873535	2326.82714844
1623.26306152	2284.20214844
1623.69726563	2236.43530273
1624.13146973	2151.27197266
1624.5657959	2116.63720703
1625	2063.70898438
1625.4342041	2023.70593262
1625.86853027	1942.92114258
1626.30273438	1896.15161133
1626.73693848	1837.71435547
1627.17126465	1744.52575684
1627.60546875	1738.97839355
1628.03967285	1696.18823242
1628.47399902	1641.90112305
1628.90820313	1623.95458984
1629.34240723	1607.42199707
1629.7767334	1582.49511719
1630.2109375	1567.69189453
1630.6451416	1517.40441895
1631.0793457	1442.4543457
1631.51367188	1458.40539551
1631.94787598	1471.79382324
1632.38208008	1398.34680176
1632.81640625	1363.8572998
1633.25061035	1357.35583496
1633.68481445	1335.65197754
1634.11914063	1328.55981445
1634.55334473	1315.07556152
1634.98754883	1275.14331055
1635.421875	1266.57861328
1635.8560791	1223.45593262
1636.2902832	1240.92248535
1636.72460938	1253.4230957
1637.15881348	1167.23986816
1637.59301758	1145.81384277
1638.02734375	1142.38012695
1638.46154785	1111.88208008
1638.89575195	1098.77905273
1639.33007813	1064.84362793
1639.76428223	1085.63269043
1640.19848633	1100.74743652
1640.6328125	983.092956543
1641.0670166	1050.15905762
1641.5012207	964.928833008
1641.9354248	992.871154785
1642.36975098	958.863647461
1642.80395508	919.240905762
1643.23815918	870.986999512
1643.67248535	852.209655762
1644.10668945	850.501708984
1644.54089355	842.686157227
1644.97521973	829.167541504
1645.40942383	831.759887695
1645.84362793	814.299926758
1646.2779541	772.760070801
1646.7121582	796.753173828
1647.1463623	789.180786133
1647.58068848	796.182922363
1648.01489258	782.704406738
1648.44909668	754.419372559
1648.88342285	779.084838867
1649.31762695	739.40411377
1649.75183105	715.696716309
1650.18615723	728.627380371
1650.62036133	705.75592041
1651.05456543	683.7734375
1651.4888916	679.721069336
1651.9230957	703.749023438
1652.3572998	680.555664063
1652.79150391	658.769470215
1653.22583008	648.476623535
1653.66003418	639.803222656
1654.09423828	609.367675781
1654.52856445	632.830810547
1654.96276855	584.496520996
1655.39697266	623.031005859
1655.83129883	617.451599121
1656.26550293	600.119384766
1656.69970703	595.223876953
1657.1340332	591.751281738
1657.5682373	633.975097656
1658.00244141	603.109924316
1658.43676758	508.443572998
1658.87097168	602.014831543
1659.30517578	578.684265137
1659.73950195	543.304077148
1660.17370605	565.545898438
1660.60791016	563.565612793
1661.04223633	505.449981689
1661.47644043	525.871459961
1661.91064453	544.240478516
1662.3449707	516.014770508
1662.7791748	519.904846191
1663.21337891	527.284606934
1663.64758301	496.310791016
1664.08190918	494.718933105
1664.51611328	505.480438232
1664.95031738	493.212677002
1665.38464355	474.585327148
1665.81884766	465.621063232
1666.25305176	435.014862061
1666.68737793	457.930053711
1667.12158203	473.33215332
1667.55578613	443.098358154
1667.9901123	469.39440918
1668.42431641	465.161376953
1668.85852051	449.579681396
1669.29284668	460.680297852
1669.72705078	425.574279785
1670.16125488	459.244689941
1670.59558105	417.977966309
1671.02978516	387.94708252
1671.46398926	522.064880371
1671.89831543	453.887786865
1672.33251953	384.848022461
1672.76672363	377.293548584
1673.2010498	347.827056885
1673.63525391	370.085540771
1674.06945801	404.041290283
1674.50366211	394.671508789
1674.93798828	414.965118408
1675.37219238	409.952606201
1675.80639648	394.698638916
1676.24072266	347.792327881
1676.67492676	337.215301514
1677.10913086	371.259307861
1677.54345703	366.282928467
1677.97766113	346.942169189
1678.41186523	351.889099121
1678.84619141	348.123901367
1679.28039551	349.251800537
1679.71459961	347.449768066
1680.14892578	308.318145752
1680.58312988	330.483062744
1681.01733398	365.11618042
1681.45166016	339.981842041
1681.88586426	325.381072998
1682.32006836	311.797943115
1682.75439453	278.294250488
1683.18859863	306.168029785
1683.62280273	305.794006348
1684.05712891	296.249084473
1684.49133301	306.015380859
1684.92553711	274.967193604
1685.35974121	274.705108643
1685.79406738	242.998947144
1686.22827148	285.705322266
1686.66247559	285.700927734
1687.09680176	326.998718262
1687.53100586	247.593963623
1687.96520996	288.782867432
1688.39953613	255.73991394
1688.83374023	284.051269531
1689.26794434	252.589752197
1689.70227051	255.154388428
1690.13647461	244.064727783
1690.57067871	244.329803467
1691.00500488	238.176422119
1691.43920898	258.816680908
1691.87341309	265.773773193
1692.30773926	267.467376709
1692.74194336	237.374252319
1693.17614746	248.813980103
1693.61047363	243.586608887
1694.04467773	242.480422974
1694.47888184	239.43560791
1694.91320801	207.516357422
1695.34741211	201.379623413
1695.78161621	179.484146118
1696.21582031	190.537506104
1696.65014648	172.37197876
1697.08435059	233.073226929
1697.51855469	246.194229126
1697.95288086	250.268417358
1698.38708496	162.052352905
1698.82128906	213.996490479
1699.25561523	220.741195679
1699.68981934	190.720275879
1700.12402344	230.380737305
1700.55834961	172.939178467
1700.99255371	240.461685181
1701.42675781	191.868911743
1701.86108398	192.192398071
1702.29528809	170.08807373
1702.72949219	208.267623901
1703.16381836	165.399765015
1703.59802246	229.513015747
1704.03222656	222.599334717
1704.46655273	203.943649292
1704.90075684	206.350830078
1705.33496094	225.935394287
1705.76928711	218.66343689
1706.20349121	150.336410522
1706.63769531	155.473602295
1707.07189941	162.066329956
1707.50622559	180.745727539
1707.94042969	225.630111694
1708.37463379	169.534698486
1708.80895996	148.132644653
1709.24316406	174.850830078
1709.67736816	166.770629883
1710.11169434	170.662811279
1710.54589844	210.231155396
1710.98010254	63.2918510437
1711.41442871	198.605957031
1711.84863281	192.880630493
1712.28283691	180.419387817
1712.71716309	195.857315063
1713.15136719	144.206237793
1713.58557129	173.885421753
1714.01989746	152.019668579
1714.45410156	135.380111694
1714.88830566	153.065673828
1715.32263184	129.426300049
1715.75683594	130.88835144
1716.19104004	140.232925415
1716.62536621	118.219612122
1717.05957031	136.491577148
1717.49377441	116.891906738
1717.92810059	113.545936584
1718.36230469	145.5284729
1718.79650879	110.891105652
1719.23071289	153.897109985
1719.66503906	148.229919434
1720.09924316	114.465789795
1720.53344727	100.892654419
1720.96777344	92.7008056641
1721.40197754	114.339523315
1721.83618164	82.0239944458
1722.27050781	74.188659668
1722.70471191	113.521072388
1723.13891602	134.98739624
1723.57324219	110.234489441
1724.00744629	158.838058472
1724.44165039	134.9112854
1724.87597656	140.934494019
1725.31018066	126.038589478
1725.74438477	82.303024292
1726.17871094	116.318527222
1726.61291504	81.4083480835
1727.04711914	85.2618255615
1727.48144531	101.607376099
1727.91564941	102.536804199
1728.34985352	108.297073364
1728.78417969	82.3172836304
1729.21838379	86.3405914307
1729.65258789	98.7814559937
1730.08679199	52.3411483765
1730.52111816	103.185600281
1730.95532227	70.1433868408
1731.38952637	60.2764511108
1731.82385254	111.727783203
1732.25805664	65.5988922119
1732.69226074	110.675361633
1733.12658691	122.430755615
1733.56079102	107.529563904
1733.99499512	127.414108276
1734.42932129	84.6473236084
1734.86352539	46.90051651
1735.29772949	90.2473754883
1735.73205566	80.1858825684
1736.16625977	99.4147033691
1736.60046387	101.506530762
1737.03479004	88.245513916
1737.46899414	119.980178833
1737.90319824	88.3330535889
1738.33752441	98.7176818848
1738.77172852	71.964515686
1739.20593262	31.9314346313
1739.64025879	47.3181304932
1740.07446289	18.3930244446
1740.50866699	53.0491638184
1740.94287109	32.9443740845
1741.37719727	58.7685966492
1741.81140137	77.317565918
1742.24560547	23.9838581085
1742.67993164	60.220615387
1743.11413574	82.600402832
1743.54833984	47.6374015808
1743.98266602	88.7618103027
1744.41687012	46.6345481873
1744.85107422	81.0691223145
1745.28540039	59.4566879272
1745.71960449	42.5753364563
1746.15380859	48.3855552673
1746.58813477	62.132019043
1747.02233887	40.1138038635
1747.45654297	31.0028305054
1747.89086914	-0.00357413059101
1748.32507324	2.62948465347
1748.75927734	54.6603660583
1749.19360352	62.3801574707
1749.62780762	48.9331092834
1750.06201172	39.3324737549
1750.49633789	70.634979248
1750.93054199	90.1074142456
1751.36474609	50.2308120728
1751.7989502	102.21232605
1752.23327637	63.0115356445
1752.66748047	47.5768318176
1753.10168457	38.1168174744
1753.53601074	56.8684196472
1753.97021484	45.5485687256
1754.40441895	21.7228126526
1754.83874512	24.4274139404
1755.27294922	29.6922607422
1755.70715332	30.1835002899
1756.14147949	78.317779541
1756.57568359	57.2070045471
1757.0098877	59.9670333862
1757.44421387	63.4530105591
1757.87841797	37.6830596924
1758.31262207	51.1802825928
1758.74694824	46.4009132385
1759.18115234	8.29420280457
1759.61535645	31.3569030762
1760.04968262	44.7249488831
1760.48388672	62.5726623535
1760.91809082	42.872882843
1761.35241699	39.5169334412
1761.78662109	36.1708068848
1762.2208252	79.2233734131
1762.6550293	27.250459671
1763.08935547	53.7278671265
1763.52355957	49.2834701538
1763.95776367	35.0659294128
1764.39208984	27.1013698578
1764.82629395	0.00298422621563
1765.26049805	41.7343902588
1765.69482422	38.7631378174
1766.12902832	23.2009239197
1766.56323242	37.3473205566
1766.99755859	7.78756952286
1767.4317627	44.2270889282
1767.8659668	42.9683990479
1768.30029297	15.8618936539
1768.73449707	33.5392303467
1769.16870117	42.2624168396
1769.60302734	13.3183965683
1770.03723145	3.58195090294
1770.47143555	18.732591629
1770.90576172	75.270652771
1771.33996582	63.4737243652
1771.77416992	55.8084373474
1772.20849609	90.0900878906
1772.6427002	57.8042449951
1773.0769043	77.4199981689
1773.5111084	75.5263595581
1773.94543457	44.8580818176
1774.37963867	74.1306610107
1774.81384277	44.8337287903
1775.24816895	54.6415100098
1775.68237305	79.0111694336
1776.11657715	50.9416313171
1776.55090332	100.160362244
1776.98510742	79.47215271
1777.41931152	70.3193054199
1777.8536377	82.139755249
1778.2878418	45.1650047302
1778.7220459	64.29246521
1779.15637207	21.9508171082
1779.59057617	42.6093177795
1780.02478027	67.390007019
1780.45910645	45.1952095032
1780.89331055	86.15675354
1781.32751465	67.1110534668
1781.76184082	41.3862457275
1782.19604492	66.8904724121
1782.63024902	67.0002059937
1783.0645752	33.6798477173
1783.4987793	68.9258728027
1783.9329834	56.4917411804
1784.3671875	52.4781799316
1784.80151367	35.5532302856
1785.23571777	52.1898880005
1785.66992188	106.715354919
1786.10424805	43.9060974121
1786.53845215	45.925491333
1786.97265625	34.3219604492
1787.40698242	27.7777423859
1787.84118652	48.5348014832
1788.27539063	31.3300514221
1788.7097168	91.1260299683
1789.1439209	97.7012786865
1789.578125	15.2312116623
1790.01245117	63.0319061279
1790.44665527	69.5888900757
1790.88085938	58.5219421387
1791.31518555	59.1642494202
1791.74938965	54.3054962158
1792.18359375	68.746635437
1792.61791992	92.8457870483
1793.05212402	49.1225700378
1793.48632813	95.4150619507
1793.9206543	96.7020263672
1794.3548584	65.2164001465
1794.7890625	105.987228394
1795.2232666	75.02784729
1795.65759277	69.7667541504
1796.09179688	98.8396682739
1796.52600098	39.4382591248
1796.96032715	109.402160645
1797.39453125	72.733757019
1797.82873535	138.928436279
1798.26306152	98.2458114624
1798.69726563	99.6227645874
1799.13146973	111.034217834
1799.5657959	123.423881531
1800	98.4077911377
