# Supplementary material for: Deep CO2 in the end-Triassic Central Atlantic Magmatic Province
Source: Nat Commun. 2020 Apr 7;11:1670. doi: 10.1038/s41467-020-15325-6 (PMC7138847; doi:10.1038/s41467-020-15325-6)
Supplement: Supplementary file 4 — Source Data 2 [file 41467_2020_15325_MOESM4_ESM.zip › Elemental C/NEW31_S2_InclB_e_Bubble_C.txt]

1100	130.624191284
1100.4342041	163.365386963
1100.86853027	145.747558594
1101.30273438	146.857223511
1101.73693848	132.397857666
1102.17126465	159.067993164
1102.60546875	128.011245728
1103.03967285	111.083480835
1103.47399902	107.284088135
1103.90820313	111.978759766
1104.34240723	101.602310181
1104.7767334	106.015602112
1105.2109375	128.719207764
1105.6451416	128.973022461
1106.0793457	131.682601929
1106.51367188	129.97038269
1106.94787598	123.623207092
1107.38208008	117.453338623
1107.81640625	94.6464538574
1108.25061035	96.7451171875
1108.68481445	123.521438599
1109.11914063	123.820755005
1109.55334473	123.600311279
1109.98754883	108.721321106
1110.421875	126.566360474
1110.8560791	101.035049438
1111.2902832	97.4536972046
1111.72460938	110.276779175
1112.15881348	117.376083374
1112.59301758	118.78212738
1113.02734375	122.594047546
1113.46154785	105.654701233
1113.89575195	99.6395187378
1114.33007813	115.862823486
1114.76428223	125.794555664
1115.19848633	107.436683655
1115.6328125	93.3412017822
1116.0670166	102.523590088
1116.5012207	88.0833282471
1116.9354248	102.3306427
1117.36975098	109.095367432
1117.80395508	109.675315857
1118.23815918	84.1408081055
1118.67248535	87.4523010254
1119.10668945	82.7555007935
1119.54089355	105.649055481
1119.97521973	101.077552795
1120.40942383	81.4093475342
1120.84362793	81.170463562
1121.2779541	81.9070358276
1121.7121582	89.8888092041
1122.1463623	92.5475463867
1122.58068848	94.0769882202
1123.01489258	86.304473877
1123.44909668	73.2110900879
1123.88342285	74.3618011475
1124.31762695	73.2062454224
1124.75183105	61.8611450195
1125.18615723	50.4912986755
1125.62036133	21.3982963562
1126.05456543	79.7892990112
1126.4888916	68.3514480591
1126.9230957	50.7492408752
1127.3572998	32.1463890076
1127.79150391	78.4284210205
1128.22583008	79.8345947266
1128.66003418	89.9622802734
1129.09423828	63.9641914368
1129.52856445	59.7440299988
1129.96276855	54.1938209534
1130.39697266	59.0098724365
1130.83129883	58.3503990173
1131.26550293	56.9575195313
1131.69970703	68.1289825439
1132.1340332	59.924987793
1132.5682373	44.3527870178
1133.00244141	52.7024307251
1133.43676758	34.9173049927
1133.87097168	56.7429351807
1134.30517578	40.1223373413
1134.73950195	8.221783638
1135.17370605	43.7658119202
1135.60791016	62.3733406067
1136.04223633	39.6686477661
1136.47644043	33.7421150208
1136.91064453	57.2921257019
1137.3449707	27.8718013763
1137.7791748	66.7343521118
1138.21337891	64.2725067139
1138.64758301	41.7245597839
1139.08190918	47.926361084
1139.51611328	64.396736145
1139.95031738	48.7132339478
1140.38464355	30.9350719452
1140.81884766	33.8364562988
1141.25305176	33.2529792786
1141.68737793	31.1847877502
1142.12158203	26.6077423096
1142.55578613	56.0800933838
1142.9901123	36.8488197327
1143.42431641	28.4942626953
1143.85852051	16.1100788116
1144.29284668	40.3341140747
1144.72705078	35.4127235413
1145.16125488	52.632194519
1145.59558105	20.1318359375
1146.02978516	14.0791435242
1146.46398926	2.21059918404
1146.89831543	33.704334259
1147.33251953	51.760799408
1147.76672363	45.9785385132
1148.2010498	37.9360694885
1148.63525391	33.7864837646
1149.06945801	36.6603050232
1149.50366211	48.3563804626
1149.93798828	39.0836143494
1150.37219238	11.6962518692
1150.80639648	18.773065567
1151.24072266	29.1953201294
1151.67492676	38.0367355347
1152.10913086	36.8431358337
1152.54345703	43.2592048645
1152.97766113	30.577173233
1153.41186523	21.3179531097
1153.84619141	23.7798080444
1154.28039551	14.860669136
1154.71459961	51.6339416504
1155.14892578	45.9601478577
1155.58312988	47.1669006348
1156.01733398	41.3005065918
1156.45166016	17.5518169403
1156.88586426	23.5360298157
1157.32006836	32.0943832397
1157.75439453	35.369140625
1158.18859863	28.1573848724
1158.62280273	25.2883892059
1159.05712891	45.2406005859
1159.49133301	49.4353675842
1159.92553711	20.8811626434
1160.35974121	5.38440608978
1160.79406738	19.9794540405
1161.22827148	-8.2322912931e-009
1161.66247559	20.6715641022
1162.09680176	37.889831543
1162.53100586	7.72311306
1162.96520996	36.1808624268
1163.39953613	19.3492031097
1163.83374023	36.8252410889
1164.26794434	39.6694641113
1164.70227051	23.3517818451
1165.13647461	33.7964477539
1165.57067871	22.1271781921
1166.00500488	35.6068611145
1166.43920898	18.8013420105
1166.87341309	33.8123703003
1167.30773926	39.5261230469
1167.74194336	28.1512641907
1168.17614746	27.5876407623
1168.61047363	15.8088359833
1169.04467773	20.8125686646
1169.47888184	35.0621643066
1169.91320801	17.9914169312
1170.34741211	25.858291626
1170.78161621	12.0482358932
1171.21582031	37.2631759644
1171.65014648	48.4088249207
1172.08435059	19.4826488495
1172.51855469	13.4369916916
1172.95288086	16.939781189
1173.38708496	54.2562942505
1173.82128906	56.1750602722
1174.25561523	36.1967773438
1174.68981934	26.714641571
1175.12402344	8.53037166595
1175.55834961	25.6202507019
1175.99255371	46.0437316895
1176.42675781	46.4426231384
1176.86108398	24.9277324677
1177.29528809	41.1051330566
1177.72949219	49.1994056702
1178.16381836	33.8989944458
1178.59802246	43.2748146057
1179.03222656	29.1769294739
1179.46655273	21.7710857391
1179.90075684	56.6438140869
1180.33496094	58.4725799561
1180.76928711	56.0942726135
1181.20349121	64.0683135986
1181.63769531	23.8363304138
1182.07189941	14.1437034607
1182.50622559	46.1888961792
1182.94042969	66.1087188721
1183.37463379	40.4883575439
1183.80895996	44.9515724182
1184.24316406	8.95864772797
1184.67736816	25.4065437317
1185.11169434	53.8816719055
1185.54589844	42.1016387939
1185.98010254	17.8862476349
1186.41442871	39.7896957397
1186.84863281	47.3967590332
1187.28283691	46.7640724182
1187.71716309	48.4612121582
1188.15136719	34.5561027527
1188.58557129	28.1986446381
1189.01989746	37.7738418579
1189.45410156	50.0898475647
1189.88830566	50.303894043
1190.32263184	25.6159267426
1190.75683594	58.1360969543
1191.19104004	52.8788070679
1191.62536621	43.4634552002
1192.05957031	40.7614021301
1192.49377441	54.9936103821
1192.92810059	7.46916103363
1193.36230469	19.6365718842
1193.79650879	1.04150785774e-008
1194.23071289	56.4356803894
1194.66503906	45.8379135132
1195.09924316	11.4598855972
1195.53344727	23.2781772614
1195.96777344	40.4397735596
1196.40197754	50.7320365906
1196.83618164	44.4662666321
1197.27050781	35.4359321594
1197.70471191	45.6808357239
1198.13891602	50.8074378967
1198.57324219	54.3077087402
1199.00744629	57.5153770447
1199.44165039	46.777633667
1199.87597656	37.7742004395
1200.31018066	41.1412849426
1200.74438477	71.8193435669
1201.17871094	62.1987953186
1201.61291504	56.2793617249
1202.04711914	65.6787567139
1202.48144531	67.6438369751
1202.91564941	73.7712554932
1203.34985352	63.3806190491
1203.78417969	60.5847663879
1204.21838379	96.3226165771
1204.65258789	75.1816101074
1205.08679199	56.9762115479
1205.52111816	61.0060310364
1205.95532227	44.8056793213
1206.38952637	78.3144073486
1206.82385254	106.496620178
1207.25805664	87.9535751343
1207.69226074	74.3476715088
1208.12658691	90.5402984619
1208.56079102	88.9822998047
1208.99499512	86.286277771
1209.42932129	84.0050354004
1209.86352539	93.1709518433
1210.29772949	117.505523682
1210.73205566	114.822288513
1211.16625977	99.1707077026
1211.60046387	92.1912384033
1212.03479004	110.754051208
1212.46899414	119.488204956
1212.90319824	109.97505188
1213.33752441	128.118972778
1213.77172852	124.606376648
1214.20593262	135.192459106
1214.64025879	120.326255798
1215.07446289	105.638046265
1215.50866699	112.283157349
1215.94287109	150.026977539
1216.37719727	157.437484741
1216.81140137	166.90977478
1217.24560547	125.345809937
1217.67993164	147.706848145
1218.11413574	152.26348877
1218.54833984	155.205535889
1218.98266602	164.316986084
1219.41687012	192.793518066
1219.85107422	196.831985474
1220.28540039	173.631195068
1220.71960449	172.833358765
1221.15380859	186.830612183
1221.58813477	187.653121948
1222.02233887	182.265792847
1222.45654297	185.756866455
1222.89086914	198.330764771
1223.32507324	199.796157837
1223.75927734	204.404388428
1224.19360352	223.396499634
1224.62780762	228.395614624
1225.06201172	216.948455811
1225.49633789	240.769256592
1225.93054199	213.817047119
1226.36474609	214.04335022
1226.7989502	260.994293213
1227.23327637	224.164672852
1227.66748047	254.597702026
1228.10168457	252.693405151
1228.53601074	271.291748047
1228.97021484	256.09463501
1229.40441895	283.691589355
1229.83874512	298.640319824
1230.27294922	270.221374512
1230.70715332	292.313262939
1231.14147949	288.00869751
1231.57568359	283.189483643
1232.0098877	291.897247314
1232.44421387	317.34286499
1232.87841797	319.036773682
1233.31262207	324.025512695
1233.74694824	340.68447876
1234.18115234	318.99609375
1234.61535645	317.993408203
1235.04968262	346.920471191
1235.48388672	352.41204834
1235.91809082	394.518096924
1236.35241699	386.585632324
1236.78662109	376.331726074
1237.2208252	357.314849854
1237.6550293	377.550842285
1238.08935547	391.625854492
1238.52355957	411.530059814
1238.95776367	373.581695557
1239.39208984	407.872497559
1239.82629395	403.667785645
1240.26049805	438.409362793
1240.69482422	450.770965576
1241.12902832	454.959594727
1241.56323242	474.832550049
1241.99755859	469.741363525
1242.4317627	463.426635742
1242.8659668	467.967651367
1243.30029297	494.443450928
1243.73449707	500.655944824
1244.16870117	510.38973999
1244.60302734	519.780456543
1245.03723145	502.644744873
1245.47143555	500.57522583
1245.90576172	495.681213379
1246.33996582	511.205108643
1246.77416992	524.850402832
1247.20849609	518.651916504
1247.6427002	538.780517578
1248.0769043	535.037658691
1248.5111084	525.900268555
1248.94543457	524.50958252
1249.37963867	558.692687988
1249.81384277	566.38671875
1250.24816895	560.136169434
1250.68237305	532.889709473
1251.11657715	555.896728516
1251.55090332	555.11138916
1251.98510742	547.820800781
1252.41931152	561.389709473
1252.8536377	544.293945313
1253.2878418	582.72052002
1253.7220459	565.95904541
1254.15637207	555.508117676
1254.59057617	569.519836426
1255.02478027	537.645446777
1255.45910645	528.350463867
1255.89331055	560.166320801
1256.32751465	582.969787598
1256.76184082	572.015625
1257.19604492	584.23034668
1257.63024902	584.105285645
1258.0645752	568.147705078
1258.4987793	564.403808594
1258.9329834	581.609375
1259.3671875	591.181518555
1259.80151367	587.08581543
1260.23571777	576.741577148
1260.66992188	557.755371094
1261.10424805	565.883056641
1261.53845215	588.768554688
1261.97265625	579.875366211
1262.40698242	573.876159668
1262.84118652	583.641479492
1263.27539063	632.523742676
1263.7097168	621.680541992
1264.1439209	599.204528809
1264.578125	583.664672852
1265.01245117	604.604248047
1265.44665527	605.389221191
1265.88085938	606.358947754
1266.31518555	572.633789063
1266.74938965	614.346984863
1267.18359375	573.146850586
1267.61791992	598.720336914
1268.05212402	603.441223145
1268.48632813	615.89831543
1268.9206543	634.149841309
1269.3548584	617.966491699
1269.7890625	599.746704102
1270.2232666	605.337158203
1270.65759277	602.62677002
1271.09179688	612.721435547
1271.52600098	617.460144043
1271.96032715	635.879272461
1272.39453125	619.739624023
1272.82873535	615.885620117
1273.26306152	621.115112305
1273.69726563	636.740478516
1274.13146973	629.417297363
1274.5657959	629.316467285
1275	632.206054688
1275.4342041	614.889526367
1275.86853027	628.956054688
1276.30273438	642.973571777
1276.73693848	622.526733398
1277.17126465	618.29473877
1277.60546875	609.156799316
1278.03967285	600.660461426
1278.47399902	614.647460938
1278.90820313	628.778686523
1279.34240723	629.911743164
1279.7767334	625.472290039
1280.2109375	640.423339844
1280.6451416	662.272521973
1281.0793457	649.832519531
1281.51367188	626.816894531
1281.94787598	631.740783691
1282.38208008	654.064697266
1282.81640625	662.166259766
1283.25061035	637.827209473
1283.68481445	619.995178223
1284.11914063	607.300292969
1284.55334473	603.938293457
1284.98754883	591.465637207
1285.421875	648.81640625
1285.8560791	644.112304688
1286.2902832	652.598571777
1286.72460938	610.981323242
1287.15881348	630.610900879
1287.59301758	621.783874512
1288.02734375	621.778869629
1288.46154785	652.655273438
1288.89575195	644.204162598
1289.33007813	603.805480957
1289.76428223	591.230834961
1290.19848633	598.624328613
1290.6328125	600.331298828
1291.0670166	611.518798828
1291.5012207	616.265441895
1291.9354248	621.766845703
1292.36975098	615.648132324
1292.80395508	597.391479492
1293.23815918	607.583618164
1293.67248535	599.745483398
1294.10668945	592.001098633
1294.54089355	605.793945313
1294.97521973	598.09161377
1295.40942383	589.530151367
1295.84362793	593.859863281
1296.2779541	603.665649414
1296.7121582	592.390319824
1297.1463623	587.51348877
1297.58068848	619.047485352
1298.01489258	584.102722168
1298.44909668	588.400695801
1298.88342285	619.927368164
1299.31762695	623.761352539
1299.75183105	620.522338867
1300.18615723	606.219116211
1300.62036133	603.875
1301.05456543	560.953369141
1301.4888916	557.194213867
1301.9230957	564.529907227
1302.3572998	622.492614746
1302.79150391	604.09765625
1303.22583008	605.554443359
1303.66003418	634.924682617
1304.09423828	611.16973877
1304.52856445	629.945678711
1304.96276855	610.69921875
1305.39697266	607.468200684
1305.83129883	625.983886719
1306.26550293	620.841186523
1306.69970703	643.527893066
1307.1340332	648.696105957
1307.5682373	619.866882324
1308.00244141	622.142333984
1308.43676758	625.01776123
1308.87097168	636.657653809
1309.30517578	653.519958496
1309.73950195	645.501953125
1310.17370605	647.277709961
1310.60791016	655.225708008
1311.04223633	655.185852051
1311.47644043	645.164794922
1311.91064453	635.072814941
1312.3449707	657.421630859
1312.7791748	664.991394043
1313.21337891	677.044189453
1313.64758301	681.87109375
1314.08190918	673.047912598
1314.51611328	678.238586426
1314.95031738	668.824707031
1315.38464355	674.241455078
1315.81884766	667.908081055
1316.25305176	647.223815918
1316.68737793	675.466064453
1317.12158203	675.8046875
1317.55578613	687.369934082
1317.9901123	687.447753906
1318.42431641	657.672607422
1318.85852051	703.05871582
1319.29284668	708.229980469
1319.72705078	656.763427734
1320.16125488	723.68145752
1320.59558105	702.537231445
1321.02978516	698.759338379
1321.46398926	720.854980469
1321.89831543	678.238464355
1322.33251953	695.868347168
1322.76672363	703.660888672
1323.2010498	661.815673828
1323.63525391	712.741027832
1324.06945801	689.528442383
1324.50366211	716.374450684
1324.93798828	683.437927246
1325.37219238	698.071044922
1325.80639648	730.977050781
1326.24072266	733.542907715
1326.67492676	732.376098633
1327.10913086	726.184326172
1327.54345703	698.693359375
1327.97766113	712.531982422
1328.41186523	715.99822998
1328.84619141	721.381164551
1329.28039551	714.723205566
1329.71459961	697.615478516
1330.14892578	703.072814941
1330.58312988	713.038635254
1331.01733398	706.867553711
1331.45166016	697.726928711
1331.88586426	705.302490234
1332.32006836	720.426940918
1332.75439453	721.740966797
1333.18859863	719.921569824
1333.62280273	730.393249512
1334.05712891	718.967041016
1334.49133301	685.065368652
1334.92553711	690.044555664
1335.35974121	702.719848633
1335.79406738	718.323730469
1336.22827148	731.699035645
1336.66247559	712.865722656
1337.09680176	714.508422852
1337.53100586	686.742492676
1337.96520996	707.563964844
1338.39953613	712.145446777
1338.83374023	704.330932617
1339.26794434	712.042785645
1339.70227051	700.395446777
1340.13647461	737.024658203
1340.57067871	700.583312988
1341.00500488	715.791564941
1341.43920898	702.078125
1341.87341309	746.701049805
1342.30773926	710.17791748
1342.74194336	734.555786133
1343.17614746	743.489440918
1343.61047363	685.61126709
1344.04467773	747.994689941
1344.47888184	720.33770752
1344.91320801	728.892089844
1345.34741211	719.370544434
1345.78161621	751.450195313
1346.21582031	734.999694824
1346.65014648	728.958435059
1347.08435059	741.029296875
1347.51855469	701.049438477
1347.95288086	709.768188477
1348.38708496	696.900695801
1348.82128906	720.37701416
1349.25561523	723.255981445
1349.68981934	716.281921387
1350.12402344	686.070068359
1350.55834961	689.039611816
1350.99255371	702.026245117
1351.42675781	687.795043945
1351.86108398	707.538208008
1352.29528809	706.535217285
1352.72949219	683.739929199
1353.16381836	716.75982666
1353.59802246	730.647766113
1354.03222656	699.861022949
1354.46655273	690.808898926
1354.90075684	696.027160645
1355.33496094	697.155883789
1355.76928711	705.901794434
1356.20349121	681.776184082
1356.63769531	679.922363281
1357.07189941	709.312805176
1357.50622559	698.66607666
1357.94042969	668.063720703
1358.37463379	671.971496582
1358.80895996	690.075622559
1359.24316406	684.477416992
1359.67736816	677.296142578
1360.11169434	657.277404785
1360.54589844	628.965332031
1360.98010254	652.175537109
1361.41442871	677.037658691
1361.84863281	654.999511719
1362.28283691	638.070007324
1362.71716309	638.79901123
1363.15136719	627.924072266
1363.58557129	620.861633301
1364.01989746	630.120239258
1364.45410156	637.959716797
1364.88830566	641.403808594
1365.32263184	640.097473145
1365.75683594	621.837036133
1366.19104004	612.438842773
1366.62536621	650.841125488
1367.05957031	614.573913574
1367.49377441	602.503662109
1367.92810059	578.256530762
1368.36230469	613.969848633
1368.79650879	575.879516602
1369.23071289	578.760681152
1369.66503906	595.40612793
1370.09924316	621.152282715
1370.53344727	563.338195801
1370.96777344	547.864807129
1371.40197754	586.778259277
1371.83618164	513.55670166
1372.27050781	558.098144531
1372.70471191	500.670684814
1373.13891602	504.41116333
1373.57324219	527.989318848
1374.00744629	487.075866699
1374.44165039	502.413024902
1374.87597656	457.909179688
1375.31018066	478.784484863
1375.74438477	488.645263672
1376.17871094	516.928161621
1376.61291504	487.320648193
1377.04711914	467.605072021
1377.48144531	459.029632568
1377.91564941	417.720214844
1378.34985352	424.269012451
1378.78417969	404.501831055
1379.21838379	431.79119873
1379.65258789	418.326202393
1380.08679199	396.285766602
1380.52111816	425.222290039
1380.95532227	398.574645996
1381.38952637	391.798339844
1381.82385254	370.089538574
1382.25805664	362.058013916
1382.69226074	370.974700928
1383.12658691	367.14730835
1383.56079102	339.90536499
1383.99499512	365.593536377
1384.42932129	330.849853516
1384.86352539	346.361022949
1385.29772949	347.011962891
1385.73205566	340.492004395
1386.16625977	319.152191162
1386.60046387	281.831970215
1387.03479004	307.127197266
1387.46899414	306.178436279
1387.90319824	307.564910889
1388.33752441	318.446472168
1388.77172852	302.822021484
1389.20593262	282.154876709
1389.64025879	269.624328613
1390.07446289	260.73449707
1390.50866699	260.635131836
1390.94287109	233.990829468
1391.37719727	243.797561646
1391.81140137	236.789123535
1392.24560547	237.601150513
1392.67993164	235.598327637
1393.11413574	247.85206604
1393.54833984	248.929656982
1393.98266602	233.644744873
1394.41687012	221.12147522
1394.85107422	202.72819519
1395.28540039	212.412796021
1395.71960449	224.958129883
1396.15380859	195.214447021
1396.58813477	199.227111816
1397.02233887	211.841415405
1397.45654297	201.161056519
1397.89086914	185.683273315
1398.32507324	173.063217163
1398.75927734	165.496841431
1399.19360352	173.105682373
1399.62780762	175.483795166
1400.06201172	153.418991089
1400.49633789	147.138244629
1400.93054199	163.495147705
1401.36474609	193.296783447
1401.7989502	198.50920105
1402.23327637	156.011489868
1402.66748047	134.878417969
1403.10168457	151.807952881
1403.53601074	148.832733154
1403.97021484	120.794158936
1404.40441895	115.124282837
1404.83874512	141.227859497
1405.27294922	117.120315552
1405.70715332	93.9319763184
1406.14147949	92.3676300049
1406.57568359	96.0093688965
1407.0098877	95.4206085205
1407.44421387	97.091796875
1407.87841797	85.2815246582
1408.31262207	81.4682540894
1408.74694824	110.828468323
1409.18115234	100.585845947
1409.61535645	81.4749450684
1410.04968262	85.0802230835
1410.48388672	87.860206604
1410.91809082	105.795318604
1411.35241699	83.4367980957
1411.78662109	71.1098632813
1412.2208252	94.1033172607
1412.6550293	87.3421707153
1413.08935547	80.0695800781
1413.52355957	84.671295166
1413.95776367	74.1560745239
1414.39208984	53.7821960449
1414.82629395	82.5223312378
1415.26049805	83.5993499756
1415.69482422	64.396774292
1416.12902832	53.991027832
1416.56323242	67.6477127075
1416.99755859	54.3768119812
1417.4317627	63.1651535034
1417.8659668	69.2824859619
1418.30029297	28.0176067352
1418.73449707	62.4442481995
1419.16870117	56.5018424988
1419.60302734	65.1994094849
1420.03723145	44.7737503052
1420.47143555	54.5861816406
1420.90576172	59.5871315002
1421.33996582	53.6418190002
1421.77416992	67.40574646
1422.20849609	57.1122970581
1422.6427002	55.6247444153
1423.0769043	70.4147491455
1423.5111084	55.3851318359
1423.94543457	68.9111251831
1424.37963867	74.4729309082
1424.81384277	53.3022384644
1425.24816895	44.8526420593
1425.68237305	62.6319351196
1426.11657715	66.2145690918
1426.55090332	20.927444458
1426.98510742	8.55104732513
1427.41931152	46.4098358154
1427.8536377	47.3192367554
1428.2878418	22.0585136414
1428.7220459	51.8180885315
1429.15637207	45.3716468811
1429.59057617	53.0409240723
1430.02478027	37.2568283081
1430.45910645	10.9986057281
1430.89331055	35.3653373718
1431.32751465	42.8462791443
1431.76184082	29.7265930176
1432.19604492	57.2996864319
1432.63024902	66.0355377197
1433.0645752	51.1585083008
1433.4987793	44.6185035706
1433.9329834	-4.34010871686e-009
1434.3671875	61.5131874084
1434.80151367	24.1883525848
1435.23571777	43.8484306335
1435.66992188	38.0844917297
1436.10424805	62.8115921021
1436.53845215	74.9925537109
1436.97265625	56.4010734558
1437.40698242	39.0942878723
1437.84118652	42.9361457825
1438.27539063	31.1920433044
1438.7097168	63.6696090698
1439.1439209	53.4476280212
1439.578125	26.4011192322
1440.01245117	42.3965492249
1440.44665527	82.6276931763
1440.88085938	61.6568260193
1441.31518555	35.7110137939
1441.74938965	63.8424186707
1442.18359375	106.986373901
1442.61791992	56.5596351624
1443.05212402	63.2791671753
1443.48632813	53.8288269043
1443.9206543	54.7516098022
1444.3548584	84.3760299683
1444.7890625	51.3591079712
1445.2232666	62.8726921082
1445.65759277	52.4815139771
1446.09179688	50.2313690186
1446.52600098	38.4657974243
1446.96032715	35.4370193481
1447.39453125	59.9957695007
1447.82873535	68.01512146
1448.26306152	59.00730896
1448.69726563	69.7598342896
1449.13146973	43.8527984619
1449.5657959	67.9402923584
1450	62.3461761475
1450.4342041	59.8600387573
1450.86853027	81.5156097412
1451.30273438	24.0183315277
1451.73693848	53.2298240662
1452.17126465	75.6071472168
1452.60546875	79.1160049438
1453.03967285	67.2723083496
1453.47399902	74.2862930298
1453.90820313	38.2877349854
1454.34240723	85.252494812
1454.7767334	79.8895874023
1455.2109375	93.2416305542
1455.6451416	95.5518264771
1456.0793457	47.449546814
1456.51367188	60.6672592163
1456.94787598	73.5520095825
1457.38208008	61.8711662292
1457.81640625	72.1035308838
1458.25061035	71.3722763062
1458.68481445	64.9870147705
1459.11914063	91.7290267944
1459.55334473	83.4082489014
1459.98754883	65.9732208252
1460.421875	62.5484809875
1460.8560791	61.5794639587
1461.2902832	77.047416687
1461.72460938	81.3556976318
1462.15881348	78.9162902832
1462.59301758	63.9748420715
1463.02734375	74.7596664429
1463.46154785	83.5094070435
1463.89575195	80.4257659912
1464.33007813	93.9506835938
1464.76428223	86.1218643188
1465.19848633	86.9608459473
1465.6328125	90.1529693604
1466.0670166	92.8006362915
1466.5012207	82.1358337402
1466.9354248	92.2005386353
1467.36975098	86.7296676636
1467.80395508	72.2355194092
1468.23815918	101.693000793
1468.67248535	88.899772644
1469.10668945	61.2292289734
1469.54089355	96.4470367432
1469.97521973	100.891143799
1470.40942383	73.7364578247
1470.84362793	82.655380249
1471.2779541	82.4678039551
1471.7121582	71.7597503662
1472.1463623	77.4951400757
1472.58068848	72.2755966187
1473.01489258	66.0492019653
1473.44909668	90.6658782959
1473.88342285	91.1005172729
1474.31762695	87.5302276611
1474.75183105	93.3178482056
1475.18615723	95.7214889526
1475.62036133	85.4682998657
1476.05456543	64.7846450806
1476.4888916	58.1076011658
1476.9230957	75.3801269531
1477.3572998	96.3671646118
1477.79150391	100.146095276
1478.22583008	93.5375442505
1478.66003418	82.1773223877
1479.09423828	76.0720901489
1479.52856445	88.3644790649
1479.96276855	83.0101470947
1480.39697266	93.8438568115
1480.83129883	93.4186630249
1481.26550293	87.4602279663
1481.69970703	96.5945739746
1482.1340332	96.8501052856
1482.5682373	97.1233673096
1483.00244141	99.4930496216
1483.43676758	107.136932373
1483.87097168	102.319755554
1484.30517578	96.6956253052
1484.73950195	107.572715759
1485.17370605	106.445487976
1485.60791016	87.4416809082
1486.04223633	96.740814209
1486.47644043	108.429626465
1486.91064453	98.6505126953
1487.3449707	104.699684143
1487.7791748	112.539611816
1488.21337891	112.666702271
1488.64758301	128.973770142
1489.08190918	115.660568237
1489.51611328	103.372695923
1489.95031738	118.246444702
1490.38464355	118.327033997
1490.81884766	101.174362183
1491.25305176	90.5038223267
1491.68737793	108.24370575
1492.12158203	120.158233643
1492.55578613	117.43522644
1492.9901123	129.797164917
1493.42431641	139.171600342
1493.85852051	120.772224426
1494.29284668	126.05809021
1494.72705078	130.511199951
1495.16125488	105.047142029
1495.59558105	132.417938232
1496.02978516	137.814834595
1496.46398926	146.041091919
1496.89831543	153.564590454
1497.33251953	135.42906189
1497.76672363	138.346008301
1498.2010498	111.03012085
1498.63525391	126.609367371
1499.06945801	137.728363037
1499.50366211	124.821655273
1499.93798828	142.027008057
1500.37219238	155.105239868
1500.80639648	161.394790649
1501.24072266	154.006332397
1501.67492676	141.961883545
1502.10913086	152.425598145
1502.54345703	157.606521606
1502.97766113	143.973709106
1503.41186523	165.440078735
1503.84619141	167.167800903
1504.28039551	145.272171021
1504.71459961	157.793807983
1505.14892578	152.138275146
1505.58312988	177.926498413
1506.01733398	176.220550537
1506.45166016	163.405044556
1506.88586426	153.834014893
1507.32006836	179.941146851
1507.75439453	159.139358521
1508.18859863	190.906967163
1508.62280273	177.597320557
1509.05712891	182.421432495
1509.49133301	175.617874146
1509.92553711	174.960662842
1510.35974121	195.515197754
1510.79406738	201.271560669
1511.22827148	197.515686035
1511.66247559	199.80355835
1512.09680176	202.657226563
1512.53100586	208.785720825
1512.96520996	201.595611572
1513.39953613	204.417800903
1513.83374023	215.427124023
1514.26794434	216.414215088
1514.70227051	201.979690552
1515.13647461	198.533554077
1515.57067871	210.074661255
1516.00500488	226.755889893
1516.43920898	215.093673706
1516.87341309	207.175231934
1517.30773926	200.753341675
1517.74194336	211.240386963
1518.17614746	221.907226563
1518.61047363	229.587661743
1519.04467773	233.075439453
1519.47888184	238.174850464
1519.91320801	226.737258911
1520.34741211	222.183410645
1520.78161621	232.494812012
1521.21582031	232.02545166
1521.65014648	256.047363281
1522.08435059	244.040847778
1522.51855469	234.110717773
1522.95288086	241.486526489
1523.38708496	239.130004883
1523.82128906	243.785369873
1524.25561523	249.347213745
1524.68981934	252.658889771
1525.12402344	245.937713623
1525.55834961	261.152801514
1525.99255371	248.335647583
1526.42675781	251.110656738
1526.86108398	271.090148926
1527.29528809	286.66607666
1527.72949219	269.903167725
1528.16381836	265.313751221
1528.59802246	280.400054932
1529.03222656	288.869659424
1529.46655273	298.910400391
1529.90075684	299.70300293
1530.33496094	282.733612061
1530.76928711	297.644866943
1531.20349121	293.017456055
1531.63769531	260.148742676
1532.07189941	292.332702637
1532.50622559	288.820159912
1532.94042969	301.438018799
1533.37463379	298.41317749
1533.80895996	280.132720947
1534.24316406	288.87789917
1534.67736816	296.932739258
1535.11169434	333.513153076
1535.54589844	332.414855957
1535.98010254	329.518005371
1536.41442871	331.326385498
1536.84863281	326.03024292
1537.28283691	315.410125732
1537.71716309	332.006164551
1538.15136719	348.25692749
1538.58557129	358.741821289
1539.01989746	360.632263184
1539.45410156	353.867553711
1539.88830566	351.417022705
1540.32263184	352.511932373
1540.75683594	356.013397217
1541.19104004	367.252105713
1541.62536621	375.001068115
1542.05957031	378.799621582
1542.49377441	362.906921387
1542.92810059	368.985321045
1543.36230469	379.734436035
1543.79650879	388.166748047
1544.23071289	401.953857422
1544.66503906	400.179595947
1545.09924316	400.554962158
1545.53344727	408.732879639
1545.96777344	421.184814453
1546.40197754	435.931854248
1546.83618164	451.278289795
1547.27050781	462.242462158
1547.70471191	442.347412109
1548.13891602	431.860076904
1548.57324219	451.174255371
1549.00744629	467.150939941
1549.44165039	458.583129883
1549.87597656	484.665710449
1550.31018066	505.16607666
1550.74438477	493.791625977
1551.17871094	505.273834229
1551.61291504	503.473632813
1552.04711914	492.18182373
1552.48144531	511.901428223
1552.91564941	522.443603516
1553.34985352	528.754638672
1553.78417969	544.044067383
1554.21838379	559.65234375
1554.65258789	579.089050293
1555.08679199	601.472595215
1555.52111816	642.927246094
1555.95532227	624.46685791
1556.38952637	631.678771973
1556.82385254	639.363952637
1557.25805664	620.764831543
1557.69226074	656.272155762
1558.12658691	659.154541016
1558.56079102	675.293334961
1558.99499512	693.959960938
1559.42932129	680.733520508
1559.86352539	722.176330566
1560.29772949	706.461853027
1560.73205566	725.563964844
1561.16625977	752.048278809
1561.60046387	766.42401123
1562.03479004	773.66204834
1562.46899414	792.678161621
1562.90319824	786.465820313
1563.33752441	807.142578125
1563.77172852	818.045471191
1564.20593262	796.96081543
1564.64025879	834.609680176
1565.07446289	886.855224609
1565.50866699	888.23626709
1565.94287109	900.922058105
1566.37719727	913.590087891
1566.81140137	936.429138184
1567.24560547	904.666687012
1567.67993164	927.54296875
1568.11413574	1001.65814209
1568.54833984	907.432434082
1568.98266602	986.624511719
1569.41687012	1016.77270508
1569.85107422	1032.14697266
1570.28540039	1068.82849121
1570.71960449	1074.11791992
1571.15380859	1097.82055664
1571.58813477	1072.61047363
1572.02233887	1102.00866699
1572.45654297	1136.96716309
1572.89086914	1135.81713867
1573.32507324	1174.70507813
1573.75927734	1197.87316895
1574.19360352	1176.11791992
1574.62780762	1220.26831055
1575.06201172	1220.32385254
1575.49633789	1240.0838623
1575.93054199	1270.36071777
1576.36474609	1290.96960449
1576.7989502	1298.61804199
1577.23327637	1282.16064453
1577.66748047	1333.8815918
1578.10168457	1357.4954834
1578.53601074	1382.40429688
1578.97021484	1401.21801758
1579.40441895	1409.65966797
1579.83874512	1420.28588867
1580.27294922	1437.38269043
1580.70715332	1436.60351563
1581.14147949	1433.89489746
1581.57568359	1479.84301758
1582.0098877	1506.56262207
1582.44421387	1511.92089844
1582.87841797	1524.14123535
1583.31262207	1549.89746094
1583.74694824	1558.65600586
1584.18115234	1575.6953125
1584.61535645	1576.92993164
1585.04968262	1567.45715332
1585.48388672	1599.93896484
1585.91809082	1626.46411133
1586.35241699	1639.71923828
1586.78662109	1653.06335449
1587.2208252	1652.6751709
1587.6550293	1670.40148926
1588.08935547	1694.59118652
1588.52355957	1708.88598633
1588.95776367	1708.28723145
1589.39208984	1721.35522461
1589.82629395	1730.08825684
1590.26049805	1770.83691406
1590.69482422	1764.89404297
1591.12902832	1777.58825684
1591.56323242	1802.9152832
1591.99755859	1792.83630371
1592.4317627	1802.32214355
1592.8659668	1814.41540527
1593.30029297	1822.62683105
1593.73449707	1824.29663086
1594.16870117	1869.96228027
1594.60302734	1862.83361816
1595.03723145	1861.62451172
1595.47143555	1862.61950684
1595.90576172	1867.2689209
1596.33996582	1886.22924805
1596.77416992	1853.85742188
1597.20849609	1852.13427734
1597.6427002	1898.05957031
1598.0769043	1921.07043457
1598.5111084	1909.13122559
1598.94543457	1890.58374023
1599.37963867	1852.82177734
1599.81384277	1849.50927734
1600.24816895	1872.34631348
1600.68237305	1840.4473877
1601.11657715	1851.4654541
1601.55090332	1865.10437012
1601.98510742	1833.87133789
1602.41931152	1842.22241211
1602.8536377	1766.18029785
1603.2878418	1774.41467285
1603.7220459	1722.23022461
1604.15637207	1699.86132813
1604.59057617	1707.08496094
1605.02478027	1669.79699707
1605.45910645	1652.1151123
1605.89331055	1633.24511719
1606.32751465	1582.18188477
1606.76184082	1582.7878418
1607.19604492	1551.88525391
1607.63024902	1537.70605469
1608.0645752	1532.27380371
1608.4987793	1493.19946289
1608.9329834	1463.86486816
1609.3671875	1438.47521973
1609.80151367	1413.39904785
1610.23571777	1407.13891602
1610.66992188	1371.9005127
1611.10424805	1341.4017334
1611.53845215	1317.90893555
1611.97265625	1280.82299805
1612.40698242	1231.27294922
1612.84118652	1248.87756348
1613.27539063	1235.14587402
1613.7097168	1206.65014648
1614.1439209	1192.07006836
1614.578125	1164.62084961
1615.01245117	1108.72827148
1615.44665527	1106.77111816
1615.88085938	1086.31359863
1616.31518555	1057.26049805
1616.74938965	1056.02648926
1617.18359375	1026.69018555
1617.61791992	994.44909668
1618.05212402	976.895324707
1618.48632813	931.694946289
1618.9206543	910.682128906
1619.3548584	889.249206543
1619.7890625	873.555175781
1620.2232666	841.867492676
1620.65759277	818.814880371
1621.09179688	773.130981445
1621.52600098	794.12097168
1621.96032715	768.577026367
1622.39453125	731.38885498
1622.82873535	731.200439453
1623.26306152	686.10144043
1623.69726563	677.762023926
1624.13146973	648.357849121
1624.5657959	641.728637695
1625	620.324035645
1625.4342041	597.419494629
1625.86853027	598.824951172
1626.30273438	577.595397949
1626.73693848	549.871765137
1627.17126465	527.705200195
1627.60546875	547.863830566
1628.03967285	556.280517578
1628.47399902	529.661254883
1628.90820313	498.54397583
1629.34240723	525.172546387
1629.7767334	523.364990234
1630.2109375	498.440002441
1630.6451416	470.289855957
1631.0793457	453.814758301
1631.51367188	440.503417969
1631.94787598	445.937652588
1632.38208008	442.019775391
1632.81640625	443.816680908
1633.25061035	420.011260986
1633.68481445	419.428436279
1634.11914063	423.45199585
1634.55334473	392.463775635
1634.98754883	389.319732666
1635.421875	355.265930176
1635.8560791	376.206237793
1636.2902832	362.805419922
1636.72460938	377.55267334
1637.15881348	341.133148193
1637.59301758	332.109039307
1638.02734375	317.073822021
1638.46154785	300.067626953
1638.89575195	305.63873291
1639.33007813	277.364013672
1639.76428223	313.897125244
1640.19848633	294.390808105
1640.6328125	329.351409912
1641.0670166	267.358825684
1641.5012207	267.027282715
1641.9354248	265.008392334
1642.36975098	272.842132568
1642.80395508	249.280807495
1643.23815918	243.316055298
1643.67248535	275.909484863
1644.10668945	242.173049927
1644.54089355	214.859588623
1644.97521973	204.813308716
1645.40942383	216.189331055
1645.84362793	226.204147339
1646.2779541	223.385314941
1646.7121582	230.736099243
1647.1463623	233.89730835
1647.58068848	229.865493774
1648.01489258	230.035995483
1648.44909668	211.09677124
1648.88342285	212.131240845
1649.31762695	209.215957642
1649.75183105	189.432617188
1650.18615723	202.574401855
1650.62036133	206.788635254
1651.05456543	191.77911377
1651.4888916	176.563369751
1651.9230957	157.831680298
1652.3572998	143.934341431
1652.79150391	160.084259033
1653.22583008	165.85093689
1653.66003418	194.244735718
1654.09423828	189.181884766
1654.52856445	150.123977661
1654.96276855	155.246429443
1655.39697266	143.258895874
1655.83129883	137.021179199
1656.26550293	163.709686279
1656.69970703	136.930282593
1657.1340332	172.786209106
1657.5682373	167.507553101
1658.00244141	147.681167603
1658.43676758	142.473754883
1658.87097168	165.268234253
1659.30517578	146.080917358
1659.73950195	121.156707764
1660.17370605	141.389694214
1660.60791016	120.409667969
1661.04223633	121.729515076
1661.47644043	128.59777832
1661.91064453	140.30090332
1662.3449707	155.51751709
1662.7791748	134.688812256
1663.21337891	115.724380493
1663.64758301	120.867752075
1664.08190918	122.500083923
1664.51611328	141.71333313
1664.95031738	132.440994263
1665.38464355	109.722938538
1665.81884766	124.285011292
1666.25305176	119.215522766
1666.68737793	101.168815613
1667.12158203	122.75063324
1667.55578613	114.575050354
1667.9901123	90.8397216797
1668.42431641	77.2752990723
1668.85852051	108.255470276
1669.29284668	104.889404297
1669.72705078	100.234176636
1670.16125488	92.4122467041
1670.59558105	99.4918899536
1671.02978516	71.0805892944
1671.46398926	93.0206680298
1671.89831543	97.3006744385
1672.33251953	98.4717102051
1672.76672363	76.5751876831
1673.2010498	97.6757125854
1673.63525391	99.8987121582
1674.06945801	76.1368103027
1674.50366211	74.2032318115
1674.93798828	74.0213470459
1675.37219238	92.9102020264
1675.80639648	104.165115356
1676.24072266	92.9020767212
1676.67492676	81.960647583
1677.10913086	87.2268371582
1677.54345703	83.3690032959
1677.97766113	77.689239502
1678.41186523	85.2208862305
1678.84619141	77.9625091553
1679.28039551	63.1341667175
1679.71459961	76.4591445923
1680.14892578	85.0401306152
1680.58312988	77.3640289307
1681.01733398	53.3778839111
1681.45166016	53.2369880676
1681.88586426	76.3066711426
1682.32006836	87.8517227173
1682.75439453	80.3437271118
1683.18859863	75.2842330933
1683.62280273	39.9473228455
1684.05712891	43.8005332947
1684.49133301	51.4466323853
1684.92553711	40.7271881104
1685.35974121	60.7383995056
1685.79406738	80.6681365967
1686.22827148	67.0156707764
1686.66247559	51.2225341797
1687.09680176	69.7623748779
1687.53100586	45.2843513489
1687.96520996	54.6241760254
1688.39953613	42.9215011597
1688.83374023	67.5184860229
1689.26794434	69.78465271
1689.70227051	59.1874160767
1690.13647461	43.6452293396
1690.57067871	32.0685081482
1691.00500488	51.5561294556
1691.43920898	38.9572219849
1691.87341309	51.6987991333
1692.30773926	64.8530044556
1692.74194336	51.6354217529
1693.17614746	66.3500137329
1693.61047363	60.9778633118
1694.04467773	53.3151245117
1694.47888184	60.3387336731
1694.91320801	64.9305267334
1695.34741211	53.7064819336
1695.78161621	54.7575492859
1696.21582031	35.7899131775
1696.65014648	34.5295181274
1697.08435059	25.42927742
1697.51855469	57.7480964661
1697.95288086	40.0673942566
1698.38708496	36.6180305481
1698.82128906	28.0068187714
1699.25561523	26.268907547
1699.68981934	39.1028175354
1700.12402344	69.6247558594
1700.55834961	32.9738693237
1700.99255371	57.641658783
1701.42675781	49.3944702148
1701.86108398	57.2534141541
1702.29528809	58.219997406
1702.72949219	45.2566146851
1703.16381836	57.1877174377
1703.59802246	56.8523368835
1704.03222656	45.3881645203
1704.46655273	46.6413764954
1704.90075684	37.8429832458
1705.33496094	52.0492401123
1705.76928711	51.6541824341
1706.20349121	29.3515892029
1706.63769531	19.7515506744
1707.07189941	10.0551300049
1707.50622559	26.9727592468
1707.94042969	29.0285434723
1708.37463379	21.3654136658
1708.80895996	50.0392608643
1709.24316406	26.9760475159
1709.67736816	45.1817436218
1710.11169434	27.5564727783
1710.54589844	30.1321620941
1710.98010254	39.5555229187
1711.41442871	38.5451660156
1711.84863281	52.6503486633
1712.28283691	24.2813339233
1712.71716309	24.7134914398
1713.15136719	56.8156661987
1713.58557129	50.6774368286
1714.01989746	40.5722236633
1714.45410156	25.3505592346
1714.88830566	29.9113502502
1715.32263184	51.8236656189
1715.75683594	42.868347168
1716.19104004	31.8822860718
1716.62536621	41.9696998596
1717.05957031	36.7730140686
1717.49377441	29.7945137024
1717.92810059	39.6312255859
1718.36230469	37.3462219238
1718.79650879	17.7025356293
1719.23071289	31.0440540314
1719.66503906	38.0793647766
1720.09924316	25.730802536
1720.53344727	35.2018280029
1720.96777344	35.3373832703
1721.40197754	50.3006515503
1721.83618164	33.423625946
1722.27050781	31.296497345
1722.70471191	31.1979198456
1723.13891602	21.2980327606
1723.57324219	43.0385742188
1724.00744629	39.6851501465
1724.44165039	30.1737632751
1724.87597656	13.8582620621
1725.31018066	4.70774364471
1725.74438477	39.0821609497
1726.17871094	34.3890762329
1726.61291504	30.5564479828
1727.04711914	40.7131500244
1727.48144531	35.395526886
1727.91564941	24.2390594482
1728.34985352	29.0554828644
1728.78417969	21.4485225677
1729.21838379	28.77094841
1729.65258789	22.4867172241
1730.08679199	36.7712554932
1730.52111816	57.0879096985
1730.95532227	47.9444770813
1731.38952637	32.6607513428
1731.82385254	24.6234130859
1732.25805664	7.69610214233
1732.69226074	50.6428222656
1733.12658691	24.6804542542
1733.56079102	46.6063575745
1733.99499512	72.4088973999
1734.42932129	6.25063085556
1734.86352539	21.1647644043
1735.29772949	30.2193717957
1735.73205566	35.0931243896
1736.16625977	22.1627368927
1736.60046387	26.2134437561
1737.03479004	39.1807518005
1737.46899414	40.0574645996
1737.90319824	8.74137115479
1738.33752441	16.6921424866
1738.77172852	53.8116455078
1739.20593262	52.7300834656
1739.64025879	16.0375041962
1740.07446289	26.2317199707
1740.50866699	29.9470901489
1740.94287109	23.7004737854
1741.37719727	22.7313308716
1741.81140137	4.37848939328e-008
1742.24560547	18.8073425293
1742.67993164	22.6487998962
1743.11413574	27.3210124969
1743.54833984	22.9014568329
1743.98266602	47.1757316589
1744.41687012	29.2051296234
1744.85107422	40.8145599365
1745.28540039	58.1444816589
1745.71960449	49.4685974121
1746.15380859	18.9068508148
1746.58813477	19.5444087982
1747.02233887	28.7036724091
1747.45654297	23.1159248352
1747.89086914	22.3671798706
1748.32507324	40.1976928711
1748.75927734	51.6747970581
1749.19360352	39.2267990112
1749.62780762	35.1354560852
1750.06201172	32.7387313843
1750.49633789	11.5867576599
1750.93054199	15.8022356033
1751.36474609	30.0399036407
1751.7989502	24.6625766754
1752.23327637	48.4631729126
1752.66748047	7.02253437042
1753.10168457	35.4652442932
1753.53601074	11.9725322723
1753.97021484	27.3642482758
1754.40441895	13.6675701141
1754.83874512	31.4187049866
1755.27294922	39.6567459106
1755.70715332	15.3378171921
1756.14147949	19.1361961365
1756.57568359	30.4562034607
1757.0098877	29.9955501556
1757.44421387	13.3557500839
1757.87841797	8.23361206055
1758.31262207	34.368347168
1758.74694824	28.6725063324
1759.18115234	43.3957557678
1759.61535645	62.1425361633
1760.04968262	41.2261619568
1760.48388672	31.7739830017
1760.91809082	28.4939575195
1761.35241699	15.0872154236
1761.78662109	44.1819610596
1762.2208252	10.1946496964
1762.6550293	57.3403930664
1763.08935547	14.5573787689
1763.52355957	7.61016273499
1763.95776367	34.8363494873
1764.39208984	13.9918699265
1764.82629395	10.3099155426
1765.26049805	26.2934913635
1765.69482422	29.7718982697
1766.12902832	9.61577510834
1766.56323242	10.4908475876
1766.99755859	15.5279312134
1767.4317627	18.1992263794
1767.8659668	13.4678239822
1768.30029297	25.0216693878
1768.73449707	27.897901535
1769.16870117	37.2510223389
1769.60302734	38.7190437317
1770.03723145	20.8343524933
1770.47143555	27.0289096832
1770.90576172	46.6315307617
1771.33996582	16.4430274963
1771.77416992	26.6631889343
1772.20849609	29.1457309723
1772.6427002	40.880065918
1773.0769043	47.3306312561
1773.5111084	25.4113864899
1773.94543457	47.602519989
1774.37963867	49.8400917053
1774.81384277	47.4448699951
1775.24816895	40.2063560486
1775.68237305	39.1746368408
1776.11657715	34.624206543
1776.55090332	34.7201843262
1776.98510742	35.5608673096
1777.41931152	23.4397964478
1777.8536377	-1.2619420886e-007
1778.2878418	16.4087409973
1778.7220459	43.564666748
1779.15637207	9.36458301544
1779.59057617	50.047416687
1780.02478027	27.4631023407
1780.45910645	24.5510559082
1780.89331055	41.5890159607
1781.32751465	9.68668937683
1781.76184082	29.9592704773
1782.19604492	27.8314704895
1782.63024902	16.7015666962
1783.0645752	39.9193840027
1783.4987793	26.5989532471
1783.9329834	10.9785251617
1784.3671875	10.3571987152
1784.80151367	21.8263702393
1785.23571777	30.3738574982
1785.66992188	21.0335617065
1786.10424805	38.1598205566
1786.53845215	34.482635498
1786.97265625	28.0086936951
1787.40698242	24.484418869
1787.84118652	11.5072469711
1788.27539063	38.9418907166
1788.7097168	25.4229660034
1789.1439209	20.8262252808
1789.578125	56.5432395935
1790.01245117	45.4888954163
1790.44665527	18.7531776428
1790.88085938	8.45575414132e-008
1791.31518555	4.22140073776
1791.74938965	22.6526241302
1792.18359375	25.2478656769
1792.61791992	32.7618637085
1793.05212402	32.5869674683
1793.48632813	14.1475830078
1793.9206543	36.197845459
1794.3548584	32.9312400818
1794.7890625	37.262298584
1795.2232666	33.1239089966
1795.65759277	29.9163227081
1796.09179688	24.8871021271
1796.52600098	48.9998512268
1796.96032715	42.091342926
1797.39453125	22.478471756
1797.82873535	21.5701599121
1798.26306152	19.6586265564
1798.69726563	20.1624488831
1799.13146973	7.16315603256
1799.5657959	7.46688365936
1800	36.6153793335
