# Supplementary material for: Deep CO2 in the end-Triassic Central Atlantic Magmatic Province
Source: Nat Commun. 2020 Apr 7;11:1670. doi: 10.1038/s41467-020-15325-6 (PMC7138847; doi:10.1038/s41467-020-15325-6)
Supplement: Supplementary file 4 — Source Data 2 [file 41467_2020_15325_MOESM4_ESM.zip › Elemental C/NEW31I_3Px_Incl1_Bubble1_C.txt]

1100	811.708007813
1100.4342041	880.38482666
1100.86853027	883.934020996
1101.30273438	866.296142578
1101.73693848	893.756530762
1102.17126465	880.206054688
1102.60546875	879.552062988
1103.03967285	824.96270752
1103.47399902	812.125488281
1103.90820313	851.763549805
1104.34240723	825.559448242
1104.7767334	803.181152344
1105.2109375	773.777709961
1105.6451416	795.274780273
1106.0793457	816.025695801
1106.51367188	778.16809082
1106.94787598	757.720214844
1107.38208008	751.717041016
1107.81640625	739.565612793
1108.25061035	732.991455078
1108.68481445	740.646606445
1109.11914063	771.560058594
1109.55334473	687.089355469
1109.98754883	742.628662109
1110.421875	741.82989502
1110.8560791	725.43157959
1111.2902832	708.475341797
1111.72460938	693.771118164
1112.15881348	674.449279785
1112.59301758	651.995605469
1113.02734375	641.570678711
1113.46154785	670.266723633
1113.89575195	665.033508301
1114.33007813	637.404418945
1114.76428223	638.588195801
1115.19848633	637.593933105
1115.6328125	634.881774902
1116.0670166	589.493652344
1116.5012207	604.749023438
1116.9354248	637.073547363
1117.36975098	591.116638184
1117.80395508	572.434082031
1118.23815918	547.268188477
1118.67248535	488.590637207
1119.10668945	531.265869141
1119.54089355	549.497009277
1119.97521973	557.77142334
1120.40942383	517.633300781
1120.84362793	494.731994629
1121.2779541	443.83404541
1121.7121582	460.037536621
1122.1463623	493.688049316
1122.58068848	482.332275391
1123.01489258	464.946350098
1123.44909668	430.80456543
1123.88342285	411.917327881
1124.31762695	404.916259766
1124.75183105	391.491455078
1125.18615723	383.985443115
1125.62036133	422.733917236
1126.05456543	409.217102051
1126.4888916	361.157196045
1126.9230957	395.623504639
1127.3572998	377.039459229
1127.79150391	344.223144531
1128.22583008	355.435821533
1128.66003418	316.24005127
1129.09423828	312.820892334
1129.52856445	287.412231445
1129.96276855	285.242736816
1130.39697266	291.634124756
1130.83129883	271.024353027
1131.26550293	279.537628174
1131.69970703	293.136322021
1132.1340332	260.728942871
1132.5682373	264.615692139
1133.00244141	240.56539917
1133.43676758	211.889938354
1133.87097168	258.172698975
1134.30517578	214.751922607
1134.73950195	204.446166992
1135.17370605	209.137786865
1135.60791016	182.508682251
1136.04223633	224.622512817
1136.47644043	173.952529907
1136.91064453	166.957901001
1137.3449707	138.633911133
1137.7791748	152.058349609
1138.21337891	169.368103027
1138.64758301	134.977874756
1139.08190918	141.279327393
1139.51611328	176.386535645
1139.95031738	163.926528931
1140.38464355	150.607345581
1140.81884766	133.435699463
1141.25305176	85.5708084106
1141.68737793	112.821243286
1142.12158203	78.333442688
1142.55578613	49.2333679199
1142.9901123	105.060028076
1143.42431641	94.517539978
1143.85852051	150.040420532
1144.29284668	118.751609802
1144.72705078	101.668777466
1145.16125488	90.3455352783
1145.59558105	54.623550415
1146.02978516	64.0713119507
1146.46398926	79.1193466187
1146.89831543	53.6805839539
1147.33251953	65.2639923096
1147.76672363	75.8459701538
1148.2010498	80.2817840576
1148.63525391	85.0111236572
1149.06945801	73.621673584
1149.50366211	58.3864974976
1149.93798828	23.3395137787
1150.37219238	25.9468574524
1150.80639648	58.1369895935
1151.24072266	3.63032865524
1151.67492676	60.6743011475
1152.10913086	80.3809356689
1152.54345703	0.287997215986
1152.97766113	91.4974517822
1153.41186523	33.9679756165
1153.84619141	69.12109375
1154.28039551	60.7980690002
1154.71459961	35.9350891113
1155.14892578	40.9634170532
1155.58312988	44.48412323
1156.01733398	49.3581619263
1156.45166016	30.4972496033
1156.88586426	-5.49458456039
1157.32006836	34.2670288086
1157.75439453	73.8324508667
1158.18859863	56.2793731689
1158.62280273	51.5819854736
1159.05712891	20.1900405884
1159.49133301	25.3248176575
1159.92553711	87.0737609863
1160.35974121	69.9100723267
1160.79406738	80.0344467163
1161.22827148	57.3332443237
1161.66247559	46.9680938721
1162.09680176	111.010765076
1162.53100586	21.9785041809
1162.96520996	56.9772567749
1163.39953613	30.2057266235
1163.83374023	1.66555070877
1164.26794434	52.4314117432
1164.70227051	81.1023788452
1165.13647461	100.390075684
1165.57067871	101.54397583
1166.00500488	56.2002296448
1166.43920898	72.7667770386
1166.87341309	67.4198150635
1167.30773926	58.5308494568
1167.74194336	87.0703201294
1168.17614746	41.6421585083
1168.61047363	22.6891365051
1169.04467773	32.3809242249
1169.47888184	49.678855896
1169.91320801	93.8733520508
1170.34741211	15.040345192
1170.78161621	3.73783063889
1171.21582031	53.4907188416
1171.65014648	70.0679397583
1172.08435059	52.4360427856
1172.51855469	19.6403255463
1172.95288086	43.4418907166
1173.38708496	35.3932304382
1173.82128906	-4.16154241562
1174.25561523	35.5435523987
1174.68981934	53.2543678284
1175.12402344	46.0054359436
1175.55834961	60.3224945068
1175.99255371	68.9836196899
1176.42675781	47.4520530701
1176.86108398	30.9429759979
1177.29528809	59.6690330505
1177.72949219	82.7789993286
1178.16381836	65.0632553101
1178.59802246	70.1182250977
1179.03222656	60.4803695679
1179.46655273	61.6226882935
1179.90075684	117.638664246
1180.33496094	104.145812988
1180.76928711	107.297790527
1181.20349121	62.7261505127
1181.63769531	78.3111190796
1182.07189941	34.636138916
1182.50622559	38.7923698425
1182.94042969	95.2336196899
1183.37463379	79.7912597656
1183.80895996	113.446105957
1184.24316406	139.396072388
1184.67736816	85.9588928223
1185.11169434	107.152458191
1185.54589844	90.3201904297
1185.98010254	72.3130111694
1186.41442871	93.4212875366
1186.84863281	83.1642074585
1187.28283691	71.413192749
1187.71716309	74.514289856
1188.15136719	56.0012969971
1188.58557129	73.3101043701
1189.01989746	90.666633606
1189.45410156	64.9640426636
1189.88830566	93.6284484863
1190.32263184	40.504940033
1190.75683594	100.328430176
1191.19104004	121.339508057
1191.62536621	126.737739563
1192.05957031	90.7062683105
1192.49377441	56.0979881287
1192.92810059	11.3986101151
1193.36230469	25.5431938171
1193.79650879	61.6492881775
1194.23071289	91.5961990356
1194.66503906	82.4575500488
1195.09924316	100.708389282
1195.53344727	115.117645264
1195.96777344	65.2140274048
1196.40197754	100.461807251
1196.83618164	104.201217651
1197.27050781	79.7529678345
1197.70471191	98.4934005737
1198.13891602	87.2070922852
1198.57324219	91.1298065186
1199.00744629	107.51675415
1199.44165039	54.4064254761
1199.87597656	66.4867477417
1200.31018066	53.0304718018
1200.74438477	61.4325408936
1201.17871094	206.537155151
1201.61291504	129.85333252
1202.04711914	162.912765503
1202.48144531	180.708114624
1202.91564941	141.431930542
1203.34985352	234.231155396
1203.78417969	172.63067627
1204.21838379	172.583786011
1204.65258789	250.545013428
1205.08679199	177.236434937
1205.52111816	235.766921997
1205.95532227	217.016448975
1206.38952637	227.562637329
1206.82385254	289.419708252
1207.25805664	277.069091797
1207.69226074	283.215423584
1208.12658691	248.798706055
1208.56079102	224.385299683
1208.99499512	271.874176025
1209.42932129	256.937744141
1209.86352539	246.372817993
1210.29772949	309.054962158
1210.73205566	300.958343506
1211.16625977	306.555511475
1211.60046387	349.985717773
1212.03479004	320.742706299
1212.46899414	392.101654053
1212.90319824	339.879577637
1213.33752441	432.014587402
1213.77172852	447.095336914
1214.20593262	430.604797363
1214.64025879	471.905975342
1215.07446289	416.070770264
1215.50866699	462.696533203
1215.94287109	460.803100586
1216.37719727	429.819854736
1216.81140137	499.040344238
1217.24560547	486.922271729
1217.67993164	508.766174316
1218.11413574	521.318603516
1218.54833984	522.183776855
1218.98266602	610.704284668
1219.41687012	605.214477539
1219.85107422	620.603759766
1220.28540039	668.100463867
1220.71960449	630.713684082
1221.15380859	643.664001465
1221.58813477	668.525390625
1222.02233887	667.456298828
1222.45654297	729.453674316
1222.89086914	773.072021484
1223.32507324	781.679748535
1223.75927734	853.764953613
1224.19360352	801.153625488
1224.62780762	837.445617676
1225.06201172	887.022521973
1225.49633789	842.117797852
1225.93054199	905.022338867
1226.36474609	803.642456055
1226.7989502	864.590637207
1227.23327637	917.613952637
1227.66748047	974.128295898
1228.10168457	1024.99499512
1228.53601074	1049.57055664
1228.97021484	1106.17016602
1229.40441895	1134.62390137
1229.83874512	1081.70825195
1230.27294922	1103.8125
1230.70715332	1137.53833008
1231.14147949	1168.18164063
1231.57568359	1213.17871094
1232.0098877	1202.31469727
1232.44421387	1253.6619873
1232.87841797	1299.03173828
1233.31262207	1264.83703613
1233.74694824	1339.86230469
1234.18115234	1374.67529297
1234.61535645	1358.73046875
1235.04968262	1394.20739746
1235.48388672	1389.08813477
1235.91809082	1405.85717773
1236.35241699	1411.97949219
1236.78662109	1442.44091797
1237.2208252	1537.72290039
1237.6550293	1538.48986816
1238.08935547	1629.68933105
1238.52355957	1754.80883789
1238.95776367	1669.3359375
1239.39208984	1776.19946289
1239.82629395	1793.69665527
1240.26049805	1834.13330078
1240.69482422	1867.04003906
1241.12902832	1926.36999512
1241.56323242	1982.28479004
1241.99755859	2001.06103516
1242.4317627	2085.31982422
1242.8659668	2137.56616211
1243.30029297	2129.93457031
1243.73449707	2143.18457031
1244.16870117	2198.44433594
1244.60302734	2229.82885742
1245.03723145	2232.04467773
1245.47143555	2247.05029297
1245.90576172	2307.93725586
1246.33996582	2342.61694336
1246.77416992	2341.69848633
1247.20849609	2411.07592773
1247.6427002	2402.96166992
1248.0769043	2407.11914063
1248.5111084	2466.74755859
1248.94543457	2479.33081055
1249.37963867	2564.3293457
1249.81384277	2555.50097656
1250.24816895	2551.88378906
1250.68237305	2602.13769531
1251.11657715	2609.96557617
1251.55090332	2626.32739258
1251.98510742	2717.65087891
1252.41931152	2669.265625
1252.8536377	2739.11230469
1253.2878418	2698.19848633
1253.7220459	2794.0234375
1254.15637207	2804.08349609
1254.59057617	2838.23266602
1255.02478027	2832.08618164
1255.45910645	2888.74169922
1255.89331055	2924.91479492
1256.32751465	2931.3203125
1256.76184082	2926.14526367
1257.19604492	2948.95703125
1257.63024902	2969.45849609
1258.0645752	2978.25341797
1258.4987793	3013.92041016
1258.9329834	3049.44750977
1259.3671875	3094.75317383
1259.80151367	3133.1496582
1260.23571777	3137.1159668
1260.66992188	3151.70117188
1261.10424805	3149.62011719
1261.53845215	3182.30444336
1261.97265625	3208.61035156
1262.40698242	3207.04296875
1262.84118652	3273.55249023
1263.27539063	3352.67993164
1263.7097168	3335.26879883
1264.1439209	3388.95239258
1264.578125	3403.44165039
1265.01245117	3442.32275391
1265.44665527	3472.35766602
1265.88085938	3446.40576172
1266.31518555	3454.25830078
1266.74938965	3523.72583008
1267.18359375	3542.85546875
1267.61791992	3593.26855469
1268.05212402	3602.99047852
1268.48632813	3632.49194336
1268.9206543	3635.99047852
1269.3548584	3707.44262695
1269.7890625	3773.73730469
1270.2232666	3728.54077148
1270.65759277	3681.22070313
1271.09179688	3736.0480957
1271.52600098	3813.41967773
1271.96032715	3826.32836914
1272.39453125	3837.47485352
1272.82873535	3903.08398438
1273.26306152	3947.296875
1273.69726563	3950.44506836
1274.13146973	3966.54467773
1274.5657959	3975.56884766
1275	3977.19262695
1275.4342041	3995.78173828
1275.86853027	4019.73950195
1276.30273438	4077.70898438
1276.73693848	4139.66210938
1277.17126465	4183.97998047
1277.60546875	4181.87255859
1278.03967285	4179.11816406
1278.47399902	4147.95947266
1278.90820313	4167.13183594
1279.34240723	4124.09863281
1279.7767334	4217.06835938
1280.2109375	4158.69677734
1280.6451416	4218.98974609
1281.0793457	4264.19238281
1281.51367188	4178.46289063
1281.94787598	4192.39892578
1282.38208008	4256.82519531
1282.81640625	4231.06201172
1283.25061035	4331.55810547
1283.68481445	4334.73242188
1284.11914063	4290.96923828
1284.55334473	4373.82714844
1284.98754883	4376.80517578
1285.421875	4398.80273438
1285.8560791	4427.19677734
1286.2902832	4361.36767578
1286.72460938	4465.44335938
1287.15881348	4458.05078125
1287.59301758	4432.68310547
1288.02734375	4502.17382813
1288.46154785	4499.81347656
1288.89575195	4504.8359375
1289.33007813	4538.06005859
1289.76428223	4557.99658203
1290.19848633	4529.05761719
1290.6328125	4524.19287109
1291.0670166	4583.37939453
1291.5012207	4585.80517578
1291.9354248	4583.34619141
1292.36975098	4619.88085938
1292.80395508	4649.54980469
1293.23815918	4633.48144531
1293.67248535	4626.87158203
1294.10668945	4632.74951172
1294.54089355	4656.15380859
1294.97521973	4750.59570313
1295.40942383	4714.31445313
1295.84362793	4755.60644531
1296.2779541	4799.17626953
1296.7121582	4754.99609375
1297.1463623	4779.30322266
1297.58068848	4766.67382813
1298.01489258	4827.95605469
1298.44909668	4765.25732422
1298.88342285	4894.21826172
1299.31762695	4930.57324219
1299.75183105	4915.25048828
1300.18615723	4929.91503906
1300.62036133	4861.44335938
1301.05456543	4936.09033203
1301.4888916	4989.9375
1301.9230957	5010.27587891
1302.3572998	5064.89892578
1302.79150391	5104.78564453
1303.22583008	5099.77392578
1303.66003418	5237.62158203
1304.09423828	5228.10644531
1304.52856445	5276.81933594
1304.96276855	5246.01708984
1305.39697266	5221.19580078
1305.83129883	5285.12060547
1306.26550293	5338.48925781
1306.69970703	5387.61376953
1307.1340332	5436.97509766
1307.5682373	5450.52294922
1308.00244141	5466.45361328
1308.43676758	5490.02539063
1308.87097168	5550.76953125
1309.30517578	5601.00439453
1309.73950195	5580.4296875
1310.17370605	5621.61328125
1310.60791016	5730.72314453
1311.04223633	5809.73974609
1311.47644043	5832.06982422
1311.91064453	5835.71923828
1312.3449707	5848.28515625
1312.7791748	5981.89453125
1313.21337891	5969.09863281
1313.64758301	5996.68066406
1314.08190918	6029.54248047
1314.51611328	6089.76708984
1314.95031738	6182.50927734
1315.38464355	6201.12011719
1315.81884766	6269.27490234
1316.25305176	6304.03173828
1316.68737793	6291.55175781
1317.12158203	6426.671875
1317.55578613	6458.03320313
1317.9901123	6496.93066406
1318.42431641	6529.91894531
1318.85852051	6557.86523438
1319.29284668	6637.94384766
1319.72705078	6571.05224609
1320.16125488	6644.84716797
1320.59558105	6718.54345703
1321.02978516	6755.18603516
1321.46398926	6731.44482422
1321.89831543	6823.81640625
1322.33251953	6835.35839844
1322.76672363	6825.51269531
1323.2010498	6796.62597656
1323.63525391	6832.91503906
1324.06945801	6910.7421875
1324.50366211	6920.77734375
1324.93798828	6976.94726563
1325.37219238	7026.2578125
1325.80639648	7062.98339844
1326.24072266	7061.34326172
1326.67492676	7087.89892578
1327.10913086	7054.23291016
1327.54345703	7077.63867188
1327.97766113	7095.48046875
1328.41186523	7105.92236328
1328.84619141	7156.40136719
1329.28039551	7190.07568359
1329.71459961	7210.39160156
1330.14892578	7250.74023438
1330.58312988	7240.29589844
1331.01733398	7190.64746094
1331.45166016	7208.14697266
1331.88586426	7208.37646484
1332.32006836	7246.64257813
1332.75439453	7305.62646484
1333.18859863	7289.94824219
1333.62280273	7280.64208984
1334.05712891	7273.14208984
1334.49133301	7201.22705078
1334.92553711	7255.29736328
1335.35974121	7264.56982422
1335.79406738	7153.35693359
1336.22827148	7167.78417969
1336.66247559	7196.32910156
1337.09680176	7195.73730469
1337.53100586	7282.39990234
1337.96520996	7214.68847656
1338.39953613	7230.43359375
1338.83374023	7150.87646484
1339.26794434	7174.02685547
1339.70227051	7130.12646484
1340.13647461	7109.57568359
1340.57067871	7083.7578125
1341.00500488	7219.40869141
1341.43920898	7064.52050781
1341.87341309	7085.99755859
1342.30773926	7125.32226563
1342.74194336	7135.07275391
1343.17614746	7068.78759766
1343.61047363	7032.91650391
1344.04467773	7050.75439453
1344.47888184	7024.8046875
1344.91320801	7054.42675781
1345.34741211	6944.29101563
1345.78161621	6870.88525391
1346.21582031	6912.43457031
1346.65014648	6857.16601563
1347.08435059	6825.02832031
1347.51855469	6831.37011719
1347.95288086	6891.84033203
1348.38708496	6864.29638672
1348.82128906	6824.21630859
1349.25561523	6814.41455078
1349.68981934	6780.70751953
1350.12402344	6712.13037109
1350.55834961	6682.40771484
1350.99255371	6643.19580078
1351.42675781	6657.13525391
1351.86108398	6626.16894531
1352.29528809	6605.1796875
1352.72949219	6569.546875
1353.16381836	6463.03564453
1353.59802246	6368.73388672
1354.03222656	6341.09423828
1354.46655273	6377.29736328
1354.90075684	6360.61181641
1355.33496094	6318.13720703
1355.76928711	6322.73339844
1356.20349121	6322.76904297
1356.63769531	6318.6328125
1357.07189941	6289.21875
1357.50622559	6238.96728516
1357.94042969	6232.97509766
1358.37463379	6206.75976563
1358.80895996	6136.55615234
1359.24316406	6119.05126953
1359.67736816	6050.08642578
1360.11169434	6005.63525391
1360.54589844	6002.62646484
1360.98010254	5949.62646484
1361.41442871	5911.35839844
1361.84863281	5857.75732422
1362.28283691	5768.72949219
1362.71716309	5765.20458984
1363.15136719	5725.35009766
1363.58557129	5661.86132813
1364.01989746	5675.29589844
1364.45410156	5601.56445313
1364.88830566	5606.51318359
1365.32263184	5576.77880859
1365.75683594	5538.58935547
1366.19104004	5484.64453125
1366.62536621	5422.76025391
1367.05957031	5395.99316406
1367.49377441	5358.62207031
1367.92810059	5344.30078125
1368.36230469	5321.06005859
1368.79650879	5238.45410156
1369.23071289	5231.67138672
1369.66503906	5175.00488281
1370.09924316	5146.74658203
1370.53344727	5160.19873047
1370.96777344	5111.15429688
1371.40197754	5044.07568359
1371.83618164	5021.20849609
1372.27050781	4947.92675781
1372.70471191	4862.57470703
1373.13891602	4855.73730469
1373.57324219	4718.33447266
1374.00744629	4796.56005859
1374.44165039	4651.37207031
1374.87597656	4617.23242188
1375.31018066	4649.1796875
1375.74438477	4516.39599609
1376.17871094	4546.31689453
1376.61291504	4464.828125
1377.04711914	4370.36035156
1377.48144531	4348.65722656
1377.91564941	4233.90185547
1378.34985352	4228.98925781
1378.78417969	4172.94042969
1379.21838379	4110.98730469
1379.65258789	4130.203125
1380.08679199	4063.87280273
1380.52111816	4044.11083984
1380.95532227	3974.93066406
1381.38952637	3859.72729492
1381.82385254	3810.82861328
1382.25805664	3717.40917969
1382.69226074	3661.12304688
1383.12658691	3635.44750977
1383.56079102	3532.97753906
1383.99499512	3495.32397461
1384.42932129	3399.14819336
1384.86352539	3300.76342773
1385.29772949	3244.6809082
1385.73205566	3209.41357422
1386.16625977	3157.22436523
1386.60046387	3071.68847656
1387.03479004	3082.73901367
1387.46899414	3059.53295898
1387.90319824	2953.61669922
1388.33752441	2877.14013672
1388.77172852	2783.70556641
1389.20593262	2701.78686523
1389.64025879	2650.92675781
1390.07446289	2613.93017578
1390.50866699	2647.515625
1390.94287109	2643.40185547
1391.37719727	2568.79321289
1391.81140137	2534.19824219
1392.24560547	2452.55371094
1392.67993164	2391.28344727
1393.11413574	2353.4909668
1393.54833984	2291.54931641
1393.98266602	2276.6003418
1394.41687012	2230.72460938
1394.85107422	2185.1875
1395.28540039	2168.79125977
1395.71960449	2129.16333008
1396.15380859	2080.61938477
1396.58813477	2015.3684082
1397.02233887	1957.87731934
1397.45654297	1931.8918457
1397.89086914	1892.41784668
1398.32507324	1836.74987793
1398.75927734	1800.97790527
1399.19360352	1778.2833252
1399.62780762	1783.875
1400.06201172	1711.07702637
1400.49633789	1647.26220703
1400.93054199	1637.29174805
1401.36474609	1554.55822754
1401.7989502	1553.33679199
1402.23327637	1538.17028809
1402.66748047	1491.59375
1403.10168457	1477.84912109
1403.53601074	1380.47937012
1403.97021484	1361.95690918
1404.40441895	1342.97680664
1404.83874512	1255.90454102
1405.27294922	1294.47192383
1405.70715332	1257.5736084
1406.14147949	1134.95959473
1406.57568359	1129.90063477
1407.0098877	1091.7310791
1407.44421387	1144.81799316
1407.87841797	1056.1862793
1408.31262207	1035.56054688
1408.74694824	1047.82373047
1409.18115234	981.439941406
1409.61535645	983.302001953
1410.04968262	967.095581055
1410.48388672	886.073669434
1410.91809082	873.443603516
1411.35241699	756.391174316
1411.78662109	782.229858398
1412.2208252	797.963745117
1412.6550293	714.284118652
1413.08935547	816.49407959
1413.52355957	738.520263672
1413.95776367	702.222290039
1414.39208984	715.333007813
1414.82629395	580.831604004
1415.26049805	718.78692627
1415.69482422	613.99810791
1416.12902832	535.006896973
1416.56323242	663.028503418
1416.99755859	539.803588867
1417.4317627	548.809387207
1417.8659668	488.096984863
1418.30029297	450.74319458
1418.73449707	592.988647461
1419.16870117	463.925628662
1419.60302734	477.076171875
1420.03723145	543.919250488
1420.47143555	358.429901123
1420.90576172	457.013061523
1421.33996582	426.762786865
1421.77416992	290.072235107
1422.20849609	356.867767334
1422.6427002	260.231689453
1423.0769043	331.381378174
1423.5111084	311.519805908
1423.94543457	256.967956543
1424.37963867	292.602874756
1424.81384277	206.863723755
1425.24816895	312.004150391
1425.68237305	386.179473877
1426.11657715	258.257537842
1426.55090332	282.884643555
1426.98510742	290.786315918
1427.41931152	182.272857666
1427.8536377	251.269882202
1428.2878418	152.475479126
1428.7220459	203.613098145
1429.15637207	161.254867554
1429.59057617	108.018714905
1430.02478027	221.191604614
1430.45910645	86.8632888794
1430.89331055	136.083251953
1431.32751465	184.794754028
1431.76184082	80.9928436279
1432.19604492	143.745483398
1432.63024902	124.256721497
1433.0645752	102.097808838
1433.4987793	161.840545654
1433.9329834	72.0825576782
1434.3671875	150.934020996
1434.80151367	64.1166381836
1435.23571777	17.6210441589
1435.66992188	86.1435546875
1436.10424805	3.78090143204
1436.53845215	29.5070533752
1436.97265625	82.4851455688
1437.40698242	5.94964838028
1437.84118652	123.348083496
1438.27539063	79.6561279297
1438.7097168	7.22254657745
1439.1439209	81.9537658691
1439.578125	18.2835063934
1440.01245117	30.4140853882
1440.44665527	36.0770530701
1440.88085938	26.8467845917
1441.31518555	119.259620667
1441.74938965	66.3956680298
1442.18359375	72.2668457031
1442.61791992	120.52280426
1443.05212402	95.2553024292
1443.48632813	128.726272583
1443.9206543	32.8959770203
1444.3548584	63.9205360413
1444.7890625	83.0550918579
1445.2232666	42.4244728088
1445.65759277	80.1920700073
1446.09179688	122.779571533
1446.52600098	43.791759491
1446.96032715	107.579574585
1447.39453125	39.9171714783
1447.82873535	123.143745422
1448.26306152	89.4842834473
1448.69726563	61.6288948059
1449.13146973	112.070121765
1449.5657959	-17.601764679
1450	112.491729736
1450.4342041	65.1234741211
1450.86853027	18.9892177582
1451.30273438	113.201782227
1451.73693848	28.404176712
1452.17126465	73.8498077393
1452.60546875	120.469779968
1453.03967285	121.667884827
1453.47399902	192.687789917
1453.90820313	95.2867202759
1454.34240723	114.75617218
1454.7767334	145.196304321
1455.2109375	126.879875183
1455.6451416	177.910949707
1456.0793457	103.429962158
1456.51367188	135.130828857
1456.94787598	214.755996704
1457.38208008	184.761077881
1457.81640625	212.562728882
1458.25061035	211.392547607
1458.68481445	178.742340088
1459.11914063	219.304168701
1459.55334473	185.290023804
1459.98754883	179.526748657
1460.421875	236.684890747
1460.8560791	169.267456055
1461.2902832	223.762390137
1461.72460938	222.032699585
1462.15881348	212.694580078
1462.59301758	288.887390137
1463.02734375	185.565963745
1463.46154785	255.301513672
1463.89575195	227.703155518
1464.33007813	198.254043579
1464.76428223	215.587875366
1465.19848633	193.970993042
1465.6328125	222.662948608
1466.0670166	218.015167236
1466.5012207	203.82623291
1466.9354248	254.952423096
1467.36975098	200.102508545
1467.80395508	203.364181519
1468.23815918	236.414978027
1468.67248535	240.161010742
1469.10668945	281.173278809
1469.54089355	277.858825684
1469.97521973	299.383575439
1470.40942383	288.817474365
1470.84362793	259.345977783
1471.2779541	293.061706543
1471.7121582	241.01121521
1472.1463623	268.19921875
1472.58068848	341.202819824
1473.01489258	253.457107544
1473.44909668	274.221801758
1473.88342285	303.649139404
1474.31762695	286.840240479
1474.75183105	343.92489624
1475.18615723	311.355255127
1475.62036133	330.628845215
1476.05456543	339.808074951
1476.4888916	274.952545166
1476.9230957	314.682769775
1477.3572998	306.001647949
1477.79150391	334.449035645
1478.22583008	376.264190674
1478.66003418	364.719909668
1479.09423828	400.548675537
1479.52856445	385.349121094
1479.96276855	419.990692139
1480.39697266	432.569152832
1480.83129883	370.683166504
1481.26550293	414.016571045
1481.69970703	432.48059082
1482.1340332	400.714935303
1482.5682373	434.871185303
1483.00244141	428.136932373
1483.43676758	466.808166504
1483.87097168	470.812805176
1484.30517578	484.195831299
1484.73950195	542.908569336
1485.17370605	497.563476563
1485.60791016	522.009277344
1486.04223633	544.748046875
1486.47644043	503.541595459
1486.91064453	576.392028809
1487.3449707	554.573974609
1487.7791748	576.067871094
1488.21337891	647.34362793
1488.64758301	628.596374512
1489.08190918	670.290161133
1489.51611328	663.198425293
1489.95031738	680.783203125
1490.38464355	685.443237305
1490.81884766	612.384460449
1491.25305176	671.084655762
1491.68737793	717.252990723
1492.12158203	687.949035645
1492.55578613	748.184692383
1492.9901123	737.770690918
1493.42431641	742.975585938
1493.85852051	765.161804199
1494.29284668	751.152893066
1494.72705078	823.713439941
1495.16125488	794.295715332
1495.59558105	800.138305664
1496.02978516	875.588745117
1496.46398926	818.867004395
1496.89831543	871.349365234
1497.33251953	829.034606934
1497.76672363	842.259887695
1498.2010498	929.539306641
1498.63525391	848.753356934
1499.06945801	886.998168945
1499.50366211	921.826171875
1499.93798828	879.111755371
1500.37219238	944.483581543
1500.80639648	953.444824219
1501.24072266	977.441162109
1501.67492676	1023.11682129
1502.10913086	990.974121094
1502.54345703	1078.96459961
1502.97766113	1077.88366699
1503.41186523	1031.09619141
1503.84619141	1102.17163086
1504.28039551	1072.34411621
1504.71459961	1114.63354492
1505.14892578	1154.39465332
1505.58312988	1137.83337402
1506.01733398	1268.19299316
1506.45166016	1233.85009766
1506.88586426	1213.58532715
1507.32006836	1243.48803711
1507.75439453	1222.21679688
1508.18859863	1259.05725098
1508.62280273	1251.51879883
1509.05712891	1231.30969238
1509.49133301	1323.29370117
1509.92553711	1328.01623535
1510.35974121	1356.31896973
1510.79406738	1365.02331543
1511.22827148	1393.42895508
1511.66247559	1418.39367676
1512.09680176	1418.42346191
1512.53100586	1429.44689941
1512.96520996	1473.37243652
1513.39953613	1474.80310059
1513.83374023	1532.81835938
1514.26794434	1475.07214355
1514.70227051	1522.80993652
1515.13647461	1566.43945313
1515.57067871	1552.8067627
1516.00500488	1613.68383789
1516.43920898	1611.55163574
1516.87341309	1590.28649902
1517.30773926	1656.49829102
1517.74194336	1636.63476563
1518.17614746	1666.43566895
1518.61047363	1713.01269531
1519.04467773	1699.29785156
1519.47888184	1741.21362305
1519.91320801	1715.92553711
1520.34741211	1788.57446289
1520.78161621	1827.92956543
1521.21582031	1799.09020996
1521.65014648	1891.93774414
1522.08435059	1852.26843262
1522.51855469	1904.39233398
1522.95288086	1949.69763184
1523.38708496	1992.33215332
1523.82128906	2047.20666504
1524.25561523	2054.63989258
1524.68981934	2066.14672852
1525.12402344	2120.47119141
1525.55834961	2102.84179688
1525.99255371	2138.76538086
1526.42675781	2179.04467773
1526.86108398	2199.64233398
1527.29528809	2238.35058594
1527.72949219	2219.14550781
1528.16381836	2305.12451172
1528.59802246	2351.61572266
1529.03222656	2309.68237305
1529.46655273	2400.42456055
1529.90075684	2424.42089844
1530.33496094	2460.51635742
1530.76928711	2513.46826172
1531.20349121	2515.81738281
1531.63769531	2551.33520508
1532.07189941	2539.30493164
1532.50622559	2592.36987305
1532.94042969	2645.61035156
1533.37463379	2658.55395508
1533.80895996	2692.93188477
1534.24316406	2744.34594727
1534.67736816	2761.48828125
1535.11169434	2796.39819336
1535.54589844	2818.3671875
1535.98010254	2863.44287109
1536.41442871	2935.41333008
1536.84863281	2946.70996094
1537.28283691	3032.79980469
1537.71716309	3017.22460938
1538.15136719	3044.57446289
1538.58557129	3095.42724609
1539.01989746	3117.86791992
1539.45410156	3184.51757813
1539.88830566	3212.51879883
1540.32263184	3277.31567383
1540.75683594	3342.76123047
1541.19104004	3367.60571289
1541.62536621	3427.72290039
1542.05957031	3426.00854492
1542.49377441	3418.98657227
1542.92810059	3486.59790039
1543.36230469	3485.7590332
1543.79650879	3583.15307617
1544.23071289	3650.19873047
1544.66503906	3667.78100586
1545.09924316	3750.42626953
1545.53344727	3794.66772461
1545.96777344	3839.47290039
1546.40197754	3862.04516602
1546.83618164	3919.50048828
1547.27050781	4006.55981445
1547.70471191	4014.41601563
1548.13891602	4091.0949707
1548.57324219	4132.60205078
1549.00744629	4162.67333984
1549.44165039	4285.69238281
1549.87597656	4302.68261719
1550.31018066	4376.68847656
1550.74438477	4440.78369141
1551.17871094	4452.26953125
1551.61291504	4547.61865234
1552.04711914	4589.86572266
1552.48144531	4644.77783203
1552.91564941	4734.34814453
1553.34985352	4753.55712891
1553.78417969	4916.14990234
1554.21838379	5000.80371094
1554.65258789	5046.76708984
1555.08679199	5204.67578125
1555.52111816	5285.70458984
1555.95532227	5395.43212891
1556.38952637	5437.29052734
1556.82385254	5431.35058594
1557.25805664	5587.45068359
1557.69226074	5604.58886719
1558.12658691	5719.75439453
1558.56079102	5920.86376953
1558.99499512	5969.72167969
1559.42932129	6065.47558594
1559.86352539	6167.06494141
1560.29772949	6155.24853516
1560.73205566	6290.48339844
1561.16625977	6378.62988281
1561.60046387	6505.80126953
1562.03479004	6655.78369141
1562.46899414	6646.94824219
1562.90319824	6806.96337891
1563.33752441	6836.46679688
1563.77172852	6888.36669922
1564.20593262	7060.03857422
1564.64025879	7031.57470703
1565.07446289	7251.10107422
1565.50866699	7408.45751953
1565.94287109	7378.16699219
1566.37719727	7643.03759766
1566.81140137	7662.64697266
1567.24560547	7702.93554688
1567.67993164	7912.55957031
1568.11413574	7848.89550781
1568.54833984	8149.43505859
1568.98266602	8154.90722656
1569.41687012	8224.79199219
1569.85107422	8456.29199219
1570.28540039	8473.74414063
1570.71960449	8615.40039063
1571.15380859	8790.70898438
1571.58813477	8749.97851563
1572.02233887	8964.23144531
1572.45654297	9006.04589844
1572.89086914	9009.62597656
1573.32507324	9267.39355469
1573.75927734	9262.40527344
1574.19360352	9479.56933594
1574.62780762	9616.94238281
1575.06201172	9655.40527344
1575.49633789	9928.36328125
1575.93054199	9854.26464844
1576.36474609	10008.5791016
1576.7989502	10146.7900391
1577.23327637	10176.7441406
1577.66748047	10434.2158203
1578.10168457	10519.3515625
1578.53601074	10663.6630859
1578.97021484	10853.0585938
1579.40441895	10905.0566406
1579.83874512	11075.1777344
1580.27294922	11139.3056641
1580.70715332	11189.7900391
1581.14147949	11368.9746094
1581.57568359	11408.5058594
1582.0098877	11565.2890625
1582.44421387	11700.1298828
1582.87841797	11741.7363281
1583.31262207	11918.2333984
1583.74694824	11921.0507813
1584.18115234	12057.546875
1584.61535645	12268.2832031
1585.04968262	12283.0273438
1585.48388672	12436.7861328
1585.91809082	12492.8769531
1586.35241699	12574.9072266
1586.78662109	12764.2675781
1587.2208252	12884.7724609
1587.6550293	13043.1767578
1588.08935547	13187.1015625
1588.52355957	13286.7138672
1588.95776367	13472.2226563
1589.39208984	13560.7939453
1589.82629395	13769.2353516
1590.26049805	13892.0419922
1590.69482422	13923.3427734
1591.12902832	14106.9257813
1591.56323242	14173.2705078
1591.99755859	14322.8535156
1592.4317627	14471.6152344
1592.8659668	14438.9228516
1593.30029297	14719.2822266
1593.73449707	14761.7597656
1594.16870117	14834.6337891
1594.60302734	15079.9384766
1595.03723145	15067.1982422
1595.47143555	15274.6298828
1595.90576172	15357.9736328
1596.33996582	15349.2734375
1596.77416992	15574.1884766
1597.20849609	15620.171875
1597.6427002	15733.40625
1598.0769043	15901.0341797
1598.5111084	15793.1679688
1598.94543457	16008.8759766
1599.37963867	16039.2919922
1599.81384277	16078.7412109
1600.24816895	16204.9042969
1600.68237305	16172.4277344
1601.11657715	16298.7099609
1601.55090332	16299.2646484
1601.98510742	16171.2353516
1602.41931152	16331.8984375
1602.8536377	16206.1523438
1603.2878418	16167.0332031
1603.7220459	16206.2412109
1604.15637207	16063.2919922
1604.59057617	16084.6279297
1605.02478027	15935.0253906
1605.45910645	15861.3925781
1605.89331055	15801.015625
1606.32751465	15609.140625
1606.76184082	15520.8154297
1607.19604492	15456.9580078
1607.63024902	15337.7714844
1608.0645752	15284.0800781
1608.4987793	15073.6103516
1608.9329834	14968.5664063
1609.3671875	14855.5546875
1609.80151367	14649.5615234
1610.23571777	14528.8417969
1610.66992188	14365.7792969
1611.10424805	14248.5429688
1611.53845215	14106.3300781
1611.97265625	13874.7802734
1612.40698242	13745.1777344
1612.84118652	13538.1044922
1613.27539063	13434.1533203
1613.7097168	13262.5878906
1614.1439209	13063.1308594
1614.578125	12958.1748047
1615.01245117	12750.3388672
1615.44665527	12547.203125
1615.88085938	12389.8544922
1616.31518555	12157.2294922
1616.74938965	12028.7509766
1617.18359375	11865.2744141
1617.61791992	11579.3417969
1618.05212402	11437.4589844
1618.48632813	11174.5634766
1618.9206543	10967.9755859
1619.3548584	10797.2177734
1619.7890625	10569.1582031
1620.2232666	10416.1376953
1620.65759277	10171.1875
1621.09179688	9927.42285156
1621.52600098	9901.40625
1621.96032715	9488.12109375
1622.39453125	9357.99023438
1622.82873535	9140.76757813
1623.26306152	8879.39257813
1623.69726563	8720.35058594
1624.13146973	8482.90039063
1624.5657959	8280.15722656
1625	8116.15576172
1625.4342041	7849.51757813
1625.86853027	7732.44921875
1626.30273438	7486.0703125
1626.73693848	7307.55908203
1627.17126465	7188.29296875
1627.60546875	6968.21484375
1628.03967285	6832.30078125
1628.47399902	6692.78173828
1628.90820313	6522.625
1629.34240723	6416.51025391
1629.7767334	6264.85302734
1630.2109375	6121.95751953
1630.6451416	5988.21337891
1631.0793457	5812.03271484
1631.51367188	5692.60009766
1631.94787598	5531.86230469
1632.38208008	5438.44824219
1632.81640625	5334.66943359
1633.25061035	5144.84619141
1633.68481445	5076.60644531
1634.11914063	4935.23779297
1634.55334473	4821.11669922
1634.98754883	4737.07421875
1635.421875	4571.36474609
1635.8560791	4496.95019531
1636.2902832	4408.7265625
1636.72460938	4234.51708984
1637.15881348	4192.59179688
1637.59301758	4093.09130859
1638.02734375	3979.41772461
1638.46154785	3908.12426758
1638.89575195	3677.25390625
1639.33007813	3653.44384766
1639.76428223	3531.27124023
1640.19848633	3454.76806641
1640.6328125	3407.57739258
1641.0670166	3257.39648438
1641.5012207	3178.09448242
1641.9354248	3120.6730957
1642.36975098	2992.06420898
1642.80395508	2959.13964844
1643.23815918	2829.48803711
1643.67248535	2772.10375977
1644.10668945	2696.64770508
1644.54089355	2579.78857422
1644.97521973	2536.20361328
1645.40942383	2478.16552734
1645.84362793	2386.79882813
1646.2779541	2330.91967773
1646.7121582	2238.08740234
1647.1463623	2189.08813477
1647.58068848	2138.13793945
1648.01489258	2040.28601074
1648.44909668	1940.74768066
1648.88342285	1888.63586426
1649.31762695	1893.15869141
1649.75183105	1836.66943359
1650.18615723	1740.60266113
1650.62036133	1712.49267578
1651.05456543	1682.87426758
1651.4888916	1612.05236816
1651.9230957	1559.42028809
1652.3572998	1502.25158691
1652.79150391	1503.46899414
1653.22583008	1455.74804688
1653.66003418	1441.76281738
1654.09423828	1409.20349121
1654.52856445	1335.37866211
1654.96276855	1311.42211914
1655.39697266	1264.7869873
1655.83129883	1186.23474121
1656.26550293	1171.21484375
1656.69970703	1107.20751953
1657.1340332	1131.50366211
1657.5682373	1117.9140625
1658.00244141	1047.62890625
1658.43676758	1068.22912598
1658.87097168	1035.8293457
1659.30517578	993.474060059
1659.73950195	977.642700195
1660.17370605	952.717407227
1660.60791016	906.714599609
1661.04223633	900.516723633
1661.47644043	884.121337891
1661.91064453	869.150268555
1662.3449707	826.719421387
1662.7791748	814.317565918
1663.21337891	791.391723633
1663.64758301	746.188903809
1664.08190918	743.391296387
1664.51611328	752.690063477
1664.95031738	734.83972168
1665.38464355	706.826171875
1665.81884766	675.592468262
1666.25305176	660.061218262
1666.68737793	600.486694336
1667.12158203	613.870788574
1667.55578613	615.05682373
1667.9901123	574.015991211
1668.42431641	564.059692383
1668.85852051	555.080993652
1669.29284668	513.162536621
1669.72705078	491.489685059
1670.16125488	474.054199219
1670.59558105	472.899505615
1671.02978516	470.707275391
1671.46398926	441.482879639
1671.89831543	504.504974365
1672.33251953	375.020812988
1672.76672363	412.083526611
1673.2010498	397.568511963
1673.63525391	391.129272461
1674.06945801	364.451721191
1674.50366211	388.102264404
1674.93798828	347.853759766
1675.37219238	345.649780273
1675.80639648	310.871551514
1676.24072266	305.479400635
1676.67492676	279.778289795
1677.10913086	244.548828125
1677.54345703	236.282546997
1677.97766113	222.03062439
1678.41186523	213.361694336
1678.84619141	202.299468994
1679.28039551	192.934265137
1679.71459961	208.774169922
1680.14892578	216.794006348
1680.58312988	228.564620972
1681.01733398	202.66734314
1681.45166016	180.390426636
1681.88586426	177.144638062
1682.32006836	165.444854736
1682.75439453	190.109588623
1683.18859863	165.698120117
1683.62280273	119.412773132
1684.05712891	140.708770752
1684.49133301	144.329025269
1684.92553711	105.401168823
1685.35974121	136.935928345
1685.79406738	83.3806991577
1686.22827148	137.47946167
1686.66247559	95.3988342285
1687.09680176	79.0744400024
1687.53100586	100.619003296
1687.96520996	91.1688308716
1688.39953613	95.5330505371
1688.83374023	70.0563812256
1689.26794434	72.3980560303
1689.70227051	94.1445236206
1690.13647461	81.2689819336
1690.57067871	94.1235046387
1691.00500488	104.340415955
1691.43920898	49.4383811951
1691.87341309	56.1049079895
1692.30773926	44.3677825928
1692.74194336	51.9298400879
1693.17614746	79.0288391113
1693.61047363	33.8546485901
1694.04467773	79.0423049927
1694.47888184	57.2128257751
1694.91320801	44.954990387
1695.34741211	61.4942245483
1695.78161621	36.1238975525
1696.21582031	69.1995239258
1696.65014648	51.6667671204
1697.08435059	29.9337615967
1697.51855469	41.9471588135
1697.95288086	51.9436035156
1698.38708496	53.9104042053
1698.82128906	63.3737754822
1699.25561523	23.7236480713
1699.68981934	74.8121490479
1700.12402344	45.709400177
1700.55834961	68.2623443604
1700.99255371	88.4677047729
1701.42675781	50.5659866333
1701.86108398	72.6155319214
1702.29528809	78.7390975952
1702.72949219	41.1883926392
1703.16381836	52.5852127075
1703.59802246	50.8184967041
1704.03222656	51.3284034729
1704.46655273	34.8006591797
1704.90075684	-1.20922875404
1705.33496094	27.3765697479
1705.76928711	10.4800825119
1706.20349121	7.13002634048
1706.63769531	28.3543987274
1707.07189941	15.9003477097
1707.50622559	54.5790214539
1707.94042969	41.970500946
1708.37463379	18.8478565216
1708.80895996	70.2766113281
1709.24316406	4.41990709305
1709.67736816	18.1577339172
1710.11169434	28.4833145142
1710.54589844	1.15507590771
1710.98010254	82.6120605469
1711.41442871	13.7517547607
1711.84863281	31.5318775177
1712.28283691	60.9070625305
1712.71716309	29.8133544922
1713.15136719	63.7031555176
1713.58557129	26.1082229614
1714.01989746	28.2887954712
1714.45410156	67.9185256958
1714.88830566	23.8206596375
1715.32263184	5.58010721207
1715.75683594	19.8925609589
1716.19104004	4.4274263382
1716.62536621	33.3296508789
1717.05957031	20.4771213531
1717.49377441	45.5660667419
1717.92810059	36.0587997437
1718.36230469	13.7941961288
1718.79650879	78.6784286499
1719.23071289	10.2257671356
1719.66503906	17.7715358734
1720.09924316	51.876865387
1720.53344727	18.6290397644
1720.96777344	1.49568521976
1721.40197754	13.4686546326
1721.83618164	-25.5244560242
1722.27050781	23.8208656311
1722.70471191	25.3642082214
1723.13891602	30.8998432159
1723.57324219	67.7303085327
1724.00744629	4.69376277924
1724.44165039	20.6943206787
1724.87597656	28.9392776489
1725.31018066	17.5041618347
1725.74438477	40.0147361755
1726.17871094	19.7822856903
1726.61291504	53.5747718811
1727.04711914	51.8206748962
1727.48144531	55.6979522705
1727.91564941	75.3056716919
1728.34985352	49.1899795532
1728.78417969	40.7890548706
1729.21838379	27.240606308
1729.65258789	-3.75886750221
1730.08679199	32.1355056763
1730.52111816	16.5225276947
1730.95532227	47.7020874023
1731.38952637	81.0483932495
1731.82385254	15.3062267303
1732.25805664	72.1212310791
1732.69226074	51.259185791
1733.12658691	47.34034729
1733.56079102	64.1095352173
1733.99499512	11.0825099945
1734.42932129	6.03428506851
1734.86352539	42.7561225891
1735.29772949	48.9571266174
1735.73205566	85.7355270386
1736.16625977	52.7044219971
1736.60046387	62.8868522644
1737.03479004	67.9650192261
1737.46899414	34.000793457
1737.90319824	38.8912315369
1738.33752441	23.3199710846
1738.77172852	56.0466918945
1739.20593262	50.2071990967
1739.64025879	30.7614822388
1740.07446289	41.9595031738
1740.50866699	23.0752296448
1740.94287109	24.2772941589
1741.37719727	64.460723877
1741.81140137	3.65435266495
1742.24560547	16.4167938232
1742.67993164	46.49168396
1743.11413574	18.1862335205
1743.54833984	52.1615715027
1743.98266602	46.7540893555
1744.41687012	-10.6952619553
1744.85107422	78.0644683838
1745.28540039	72.273475647
1745.71960449	86.8708953857
1746.15380859	50.970451355
1746.58813477	19.8777503967
1747.02233887	68.3957443237
1747.45654297	59.7343406677
1747.89086914	54.4403305054
1748.32507324	31.0237464905
1748.75927734	17.6793403625
1749.19360352	62.9910049438
1749.62780762	34.7578697205
1750.06201172	53.679069519
1750.49633789	62.3834037781
1750.93054199	59.0450439453
1751.36474609	74.8108673096
1751.7989502	30.365650177
1752.23327637	33.8835868835
1752.66748047	63.236656189
1753.10168457	30.6181049347
1753.53601074	52.0629425049
1753.97021484	52.5442695618
1754.40441895	48.9437866211
1754.83874512	92.5933761597
1755.27294922	27.2449817657
1755.70715332	58.3496284485
1756.14147949	67.3309783936
1756.57568359	18.5562496185
1757.0098877	82.991104126
1757.44421387	72.5787200928
1757.87841797	90.234703064
1758.31262207	89.7728347778
1758.74694824	44.7783851624
1759.18115234	56.538066864
1759.61535645	31.82954216
1760.04968262	35.9563179016
1760.48388672	83.3282012939
1760.91809082	19.6935272217
1761.35241699	86.9510192871
1761.78662109	108.228294373
1762.2208252	32.792224884
1762.6550293	126.178230286
1763.08935547	22.076997757
1763.52355957	66.0927505493
1763.95776367	72.4894256592
1764.39208984	1.34883308411
1764.82629395	52.9202346802
1765.26049805	28.2322158813
1765.69482422	11.7952861786
1766.12902832	71.8753356934
1766.56323242	44.9623718262
1766.99755859	77.2084960938
1767.4317627	69.2062911987
1767.8659668	58.778755188
1768.30029297	68.9227218628
1768.73449707	-2.11442732811
1769.16870117	50.5694122314
1769.60302734	44.165397644
1770.03723145	41.9028739929
1770.47143555	94.561378479
1770.90576172	43.0752296448
1771.33996582	44.3163719177
1771.77416992	96.6341629028
1772.20849609	40.2651634216
1772.6427002	60.7287979126
1773.0769043	66.0785217285
1773.5111084	65.1364059448
1773.94543457	102.220054626
1774.37963867	55.6262664795
1774.81384277	54.527633667
1775.24816895	74.0000610352
1775.68237305	45.2021903992
1776.11657715	81.9477157593
1776.55090332	43.809135437
1776.98510742	64.4167709351
1777.41931152	83.182472229
1777.8536377	44.9668159485
1778.2878418	52.1550254822
1778.7220459	58.3215484619
1779.15637207	31.2434597015
1779.59057617	71.6346206665
1780.02478027	7.11243247986
1780.45910645	84.6019287109
1780.89331055	77.8414001465
1781.32751465	42.6171951294
1781.76184082	83.8191833496
1782.19604492	62.00989151
1782.63024902	42.7652244568
1783.0645752	88.3681182861
1783.4987793	51.7785568237
1783.9329834	42.3878898621
1784.3671875	43.4088439941
1784.80151367	44.2410583496
1785.23571777	63.2561531067
1785.66992188	41.1257514954
1786.10424805	48.5175590515
1786.53845215	71.08934021
1786.97265625	-5.36814260483
1787.40698242	62.4314804077
1787.84118652	41.6445083618
1788.27539063	20.2706928253
1788.7097168	43.3527603149
1789.1439209	52.1505241394
1789.578125	78.5822067261
1790.01245117	21.9131851196
1790.44665527	5.00826597214
1790.88085938	31.5483646393
1791.31518555	-2.40668821335
1791.74938965	41.2456932068
1792.18359375	40.7733535767
1792.61791992	25.1448230743
1793.05212402	84.1321182251
1793.48632813	24.1959571838
1793.9206543	48.1828155518
1794.3548584	61.6527938843
1794.7890625	38.5495262146
1795.2232666	49.7278785706
1795.65759277	28.5025939941
1796.09179688	51.2384490967
1796.52600098	107.458206177
1796.96032715	27.2588443756
1797.39453125	45.12134552
1797.82873535	72.1436767578
1798.26306152	36.013168335
1798.69726563	69.6302185059
1799.13146973	62.990272522
1799.5657959	41.688873291
1800	65.5512161255
