# Supplementary material for: Deep CO2 in the end-Triassic Central Atlantic Magmatic Province
Source: Nat Commun. 2020 Apr 7;11:1670. doi: 10.1038/s41467-020-15325-6 (PMC7138847; doi:10.1038/s41467-020-15325-6)
Supplement: Supplementary file 4 — Source Data 2 [file 41467_2020_15325_MOESM4_ESM.zip › Elemental C/NEW31I_3Px_Incl1_Bubble2_C+host.txt]

100	3644.23779297
100.463722229	3724.8894043
100.927444458	3643.75219727
101.391159058	3496.72558594
101.854881287	3423.19458008
102.318603516	3339.03271484
102.782325745	3322.34936523
103.246047974	3278.19580078
103.709762573	3152.16552734
104.173484802	3064.83886719
104.637207031	2981.75097656
105.10092926	2877.47875977
105.564651489	2825.3503418
106.028366089	2798.23608398
106.492088318	2746.87573242
106.955810547	2737.17211914
107.419532776	2722.52709961
107.883255005	2646.49829102
108.346969604	2602.44042969
108.810691833	2558.52197266
109.274414063	2552.03710938
109.738136292	2474.86132813
110.201858521	2464.9855957
110.66557312	2442.38647461
111.129295349	2436.02172852
111.593017578	2429.12744141
112.056739807	2374.43310547
112.520462036	2352.68164063
112.984176636	2338.07397461
113.447898865	2379.94628906
113.911621094	2346.12670898
114.375343323	2377.20776367
114.839057922	2361.07519531
115.302780151	2339.49414063
115.76650238	2354.04516602
116.230224609	2339.67236328
116.693946838	2298.05541992
117.157661438	2342.90332031
117.621383667	2355.69946289
118.085105896	2302.07861328
118.548828125	2321.27734375
119.012550354	2324.06005859
119.476264954	2327.3684082
119.939987183	2340.75463867
120.403709412	2295.10766602
120.867431641	2294.93237305
121.33115387	2298.81225586
121.794868469	2312.45898438
122.258590698	2315.19360352
122.722312927	2373.09936523
123.186035156	2438.19335938
123.649757385	2455.08032227
124.113471985	2453.47045898
124.577194214	2489.14794922
125.040916443	2450.41210938
125.504638672	2496.50561523
125.968360901	2536.38476563
126.4320755	2582.84594727
126.895797729	2578.94702148
127.359519958	2618.09155273
127.823242188	2658.29589844
128.286956787	2646.55786133
128.750686646	2685.20092773
129.214401245	2716.11547852
129.678115845	2580.46411133
130.141845703	2696.19140625
130.605560303	2749.59375
131.069290161	2740.82788086
131.533004761	2770.19213867
131.99671936	2802.41308594
132.460449219	2751.52807617
132.924163818	2681.25170898
133.387893677	2748.7265625
133.851608276	2736.95458984
134.315322876	2740.10742188
134.779052734	2629.04980469
135.242767334	2580.15063477
135.706497192	2545.90844727
136.170211792	2504.64990234
136.633926392	2458.94873047
137.09765625	2350.59765625
137.56137085	2306.86743164
138.025100708	2236.32983398
138.488815308	2135.08496094
138.952529907	2057.47802734
139.416259766	1988.03100586
139.879974365	1928.1763916
140.343704224	1874.43835449
140.807418823	1809.82983398
141.271133423	1722.93249512
141.734863281	1634.55029297
142.198577881	1596.44433594
142.662307739	1543.97253418
143.126022339	1466.47998047
143.589736938	1364.16210938
144.053466797	1310.55554199
144.517181396	1283.88708496
144.980911255	1215.1348877
145.444625854	1120.47290039
145.908340454	1076.55957031
146.372070313	1025.72399902
146.835784912	989.159606934
147.299514771	976.071899414
147.76322937	918.969726563
148.22694397	861.617553711
148.690673828	847.395324707
149.154388428	828.490600586
149.618118286	758.227905273
150.081832886	787.445739746
150.545547485	687.948669434
151.009277344	686.280639648
151.472991943	659.866027832
151.936721802	640.444458008
152.400436401	613.584289551
152.864151001	576.684448242
153.327880859	565.371826172
153.791595459	575.386230469
154.255325317	487.826660156
154.719039917	452.649749756
155.182754517	474.398834229
155.646484375	453.979156494
156.110198975	426.702301025
156.573928833	431.092590332
157.037643433	398.374206543
157.501358032	365.851745605
157.965087891	397.741485596
158.42880249	335.553222656
158.892532349	328.273193359
159.356246948	287.296478271
159.819961548	263.108886719
160.283691406	251.02671814
160.747406006	240.633529663
161.211135864	253.402404785
161.674850464	273.054046631
162.138565063	266.870666504
162.602294922	241.343414307
163.066009521	178.985992432
163.52973938	205.055648804
163.993453979	235.688156128
164.457168579	212.325378418
164.920898438	180.506286621
165.384613037	180.712905884
165.848342896	166.266403198
166.312057495	137.395828247
166.775772095	158.359939575
167.239501953	115.005836487
167.703216553	116.249092102
168.166946411	76.6072006226
168.630661011	120.787223816
169.09437561	98.6172561646
169.558105469	109.109428406
170.021820068	125.0079422
170.485549927	102.989456177
170.949264526	93.0296096802
171.412979126	112.655204773
171.876708984	83.9345397949
172.340423584	51.839099884
172.804153442	62.1095237732
173.267868042	105.700439453
173.731582642	91.4042739868
174.1953125	65.2578430176
174.6590271	66.3002548218
175.122756958	65.5511932373
175.586471558	47.6830711365
176.050186157	75.4429016113
176.513916016	7.2739906311
176.977630615	35.161491394
177.441360474	-7.30361461639
177.905075073	20.1948719025
178.368789673	64.5092010498
178.832519531	79.9393615723
179.296234131	83.9028778076
179.75994873	95.342086792
180.223678589	98.6548843384
180.687393188	152.349105835
181.151123047	62.3724594116
181.614837646	99.8519058228
182.078552246	151.293273926
182.542282104	146.470916748
183.005996704	126.928329468
183.469726563	129.732330322
183.933441162	150.018707275
184.397155762	173.472930908
184.86088562	166.613540649
185.32460022	185.430297852
185.788330078	206.615036011
186.252044678	182.391906738
186.715759277	167.474700928
187.179489136	156.994766235
187.643203735	151.505813599
188.106933594	172.659637451
188.570648193	203.425003052
189.034362793	168.051895142
189.498092651	158.448944092
189.961807251	234.136672974
190.425537109	220.396774292
190.889251709	156.284927368
191.352966309	180.251281738
191.816696167	206.766021729
192.280410767	204.403366089
192.744140625	200.906936646
193.207855225	177.737182617
193.671569824	163.77444458
194.135299683	210.697372437
194.599014282	190.659820557
195.062744141	181.541610718
195.52645874	202.386688232
195.99017334	184.590042114
196.453903198	173.591583252
196.917617798	175.267791748
197.381347656	150.893981934
197.845062256	133.993637085
198.308776855	132.268356323
198.772506714	186.446136475
199.236221313	145.289703369
199.699951172	130.526031494
200.163665771	122.517929077
200.627380371	121.474357605
201.091110229	141.151138306
201.554824829	135.302185059
202.018554688	95.1105422974
202.482269287	141.250549316
202.945983887	112.151374817
203.409713745	162.417953491
203.873428345	190.943862915
204.337158203	146.393112183
204.800872803	137.988342285
205.264587402	149.999084473
205.728317261	175.067886353
206.19203186	200.807998657
206.655761719	207.362960815
207.119476318	231.587265015
207.583190918	142.165435791
208.046920776	194.342590332
208.510635376	196.576705933
208.974365234	192.143630981
209.438079834	184.367111206
209.901794434	214.607452393
210.365524292	242.454956055
210.829238892	240.438446045
211.29296875	259.032501221
211.75668335	284.041290283
212.220397949	297.58392334
212.684127808	284.239501953
213.147842407	304.500213623
213.611572266	336.404052734
214.075286865	324.721618652
214.539001465	348.419586182
215.002731323	395.686462402
215.466445923	404.710693359
215.930175781	410.433197021
216.393890381	461.091705322
216.85760498	437.644744873
217.321334839	556.846191406
217.785049438	567.967468262
218.248779297	556.895812988
218.712493896	610.187805176
219.176208496	657.21307373
219.639938354	663.952575684
220.103652954	663.900390625
220.567382813	686.317321777
221.031097412	755.703735352
221.494812012	763.369262695
221.95854187	833.688293457
222.42225647	862.40020752
222.885986328	913.939025879
223.349700928	937.226013184
223.813415527	963.817932129
224.277145386	1014.66143799
224.740859985	1059.91333008
225.204589844	1074.78637695
225.668304443	1094.2611084
226.132019043	1190.27746582
226.595748901	1163.59851074
227.059463501	1227.3059082
227.523193359	1304.3482666
227.986907959	1337.37207031
228.450622559	1383.70837402
228.914352417	1389.78381348
229.378067017	1368.14648438
229.841796875	1423.90637207
230.305511475	1435.59216309
230.769226074	1512.67468262
231.232955933	1521.89379883
231.696670532	1557.01367188
232.160400391	1578.00256348
232.62411499	1547.28088379
233.08782959	1608.27233887
233.551559448	1657.34997559
234.015274048	1627.77404785
234.478988647	1605.93713379
234.942718506	1526.13122559
235.406433105	1570.82751465
235.870162964	1577.29589844
236.333877563	1585.48327637
236.797592163	1550.55444336
237.261322021	1466.68591309
237.725036621	1432.62219238
238.188766479	1429.35388184
238.652481079	1415.71166992
239.116195679	1382.40002441
239.579925537	1296.0880127
240.043640137	1194.50500488
240.507369995	1187.49719238
240.971084595	1152.54504395
241.434799194	1017.17095947
241.898529053	980.145935059
242.362243652	957.118896484
242.825973511	880.012145996
243.28968811	819.379943848
243.75340271	812.218261719
244.217132568	765.511535645
244.680847168	698.207519531
245.144577026	684.175292969
245.608291626	582.719970703
246.072006226	609.307434082
246.535736084	557.732055664
246.999450684	498.441558838
247.463180542	470.593200684
247.926895142	481.635650635
248.390609741	475.310119629
248.8543396	416.215240479
249.318054199	411.201538086
249.781784058	373.795898438
250.245498657	334.302947998
250.709213257	350.666046143
251.172943115	329.228942871
251.636657715	328.655181885
252.100387573	348.575592041
252.564102173	308.177185059
253.027816772	263.66986084
253.491546631	265.940887451
253.95526123	197.135696411
254.418991089	164.489151001
254.882705688	137.781005859
255.346420288	178.193862915
255.810150146	177.723342896
256.273864746	157.442611694
256.737579346	201.092910767
257.201324463	237.3256073
257.665039063	242.182128906
258.128753662	235.774780273
258.592468262	203.816925049
259.056182861	158.543914795
259.519897461	192.874176025
259.983642578	207.341903687
260.447357178	225.887939453
260.911071777	224.235427856
261.374786377	273.495697021
261.838500977	233.637481689
262.302246094	199.929824829
262.765960693	226.414154053
263.229675293	234.156890869
263.693389893	228.071105957
264.157104492	285.772979736
264.620849609	254.45300293
265.084564209	322.130065918
265.548278809	295.130432129
266.011993408	297.016021729
266.475708008	298.185791016
266.939453125	310.99520874
267.403167725	341.016448975
267.866882324	389.654327393
268.330596924	411.339996338
268.794311523	344.755523682
269.258056641	376.346282959
269.72177124	347.943695068
270.18548584	316.809509277
270.649200439	328.586791992
271.112915039	305.705657959
271.576660156	373.807312012
272.040374756	363.920410156
272.504089355	323.067443848
272.967803955	344.291381836
273.431518555	343.90322876
273.895263672	336.015838623
274.358978271	349.506469727
274.822692871	345.902587891
275.286407471	342.290039063
275.75012207	327.648345947
276.213867188	351.128875732
276.677581787	331.210540771
277.141296387	277.096008301
277.605010986	269.054779053
278.068725586	291.695739746
278.532470703	276.685394287
278.996185303	312.258056641
279.459899902	342.081176758
279.923614502	331.8671875
280.387329102	328.769378662
280.851074219	356.70526123
281.314788818	366.112701416
281.778503418	365.936096191
282.242218018	354.203216553
282.705932617	332.465332031
283.169677734	347.014007568
283.633392334	409.158203125
284.097106934	385.946716309
284.560821533	303.926971436
285.024536133	327.730285645
285.48828125	369.292694092
285.95199585	384.976409912
286.415710449	344.947479248
286.879425049	348.132629395
287.343139648	347.873657227
287.806884766	357.094451904
288.270599365	397.55947876
288.734313965	385.369384766
289.198028564	333.300048828
289.661743164	329.49597168
290.125488281	366.922546387
290.589202881	415.503448486
291.05291748	390.476989746
291.51663208	400.222595215
291.98034668	418.227508545
292.444091797	392.726165771
292.907806396	388.146636963
293.371520996	430.098358154
293.835235596	426.267364502
294.298950195	397.532501221
294.762695313	450.488098145
295.226409912	458.042694092
295.690124512	424.935089111
296.153839111	506.124267578
296.617553711	479.804992676
297.081298828	477.283050537
297.545013428	508.739898682
298.008728027	499.099884033
298.472442627	445.162353516
298.936157227	426.99609375
299.399902344	483.141723633
299.863616943	524.444274902
300.327331543	555.036621094
300.791046143	606.688232422
301.254760742	575.086181641
301.718505859	570.424377441
302.182220459	615.289978027
302.645935059	643.366699219
303.109649658	663.880615234
303.573364258	681.014282227
304.037109375	678.663269043
304.500823975	697.710693359
304.964538574	712.924743652
305.428253174	764.039245605
305.891967773	788.094726563
306.355712891	767.686462402
306.81942749	824.826477051
307.28314209	919.528015137
307.746856689	929.989318848
308.210571289	923.578552246
308.674316406	943.789855957
309.138031006	987.877990723
309.601745605	1065.07348633
310.065460205	1063.33288574
310.529174805	1139.98327637
310.992919922	1200.32556152
311.456634521	1270.23254395
311.920349121	1311.71606445
312.384063721	1350.13098145
312.84777832	1392.15515137
313.311523438	1479.94482422
313.775238037	1568.34118652
314.238952637	1622.06054688
314.702667236	1695.90808105
315.166381836	1803.01074219
315.630126953	1852.81396484
316.093841553	1880.58642578
316.557556152	2015.32299805
317.021270752	2117.89135742
317.484985352	2183.97241211
317.948730469	2300.88037109
318.412445068	2411.77587891
318.876159668	2503.85571289
319.339874268	2604.19335938
319.803588867	2694.89257813
320.267333984	2785.32421875
320.731048584	2977.2121582
321.194763184	3033.60009766
321.658477783	3251.45288086
322.122192383	3329.52612305
322.5859375	3521.29516602
323.0496521	3639.03417969
323.513366699	3817.70874023
323.977081299	4012.98779297
324.440795898	4121.32177734
324.904541016	4246.2734375
325.368255615	4495.77148438
325.831970215	4700.83496094
326.295684814	4812.33447266
326.759399414	5042.57128906
327.223144531	5073.37304688
327.686859131	5316.83984375
328.15057373	5456.54345703
328.61428833	5606.72119141
329.07800293	5732.97802734
329.541748047	5794.10351563
330.005462646	5896.37548828
330.469177246	6013.60986328
330.932891846	6015.76513672
331.396606445	6021.3125
331.860351563	6043.65478516
332.324066162	6053.53515625
332.787780762	6048.8828125
333.251495361	5961.83642578
333.715209961	5901.64453125
334.178955078	5800.08886719
334.642669678	5713.33935547
335.106384277	5577.53173828
335.570098877	5461.3359375
336.033813477	5394.17724609
336.497558594	5253.3203125
336.961273193	5091.43310547
337.424987793	4960.33203125
337.888702393	4849.81787109
338.352416992	4705.81445313
338.816162109	4559.19238281
339.279876709	4383.12890625
339.743591309	4261.33691406
340.207305908	4188.46337891
340.671020508	4036.85888672
341.134765625	3882.04663086
341.598480225	3760.88330078
342.062194824	3585.70800781
342.525909424	3506.14355469
342.989624023	3422.18457031
343.453369141	3409.12988281
343.91708374	3213.4296875
344.38079834	3153.46166992
344.844512939	3009.76660156
345.308227539	2918.66845703
345.771972656	2866.87084961
346.235687256	2804.16992188
346.699401855	2750.50561523
347.163116455	2672.36474609
347.626831055	2540.85644531
348.090576172	2497.49291992
348.554290771	2483.61328125
349.018005371	2407.73974609
349.481719971	2283.03515625
349.94543457	2329.46655273
350.409179688	2296.73535156
350.872894287	2276.59863281
351.336608887	2229.78051758
351.800323486	2187.5300293
352.264038086	2169.19335938
352.727783203	2143.40820313
353.191497803	2126.06762695
353.655212402	2166.78100586
354.118927002	2159.1809082
354.582641602	2125.57885742
355.046386719	2125.18017578
355.510101318	2121.49047852
355.973815918	2095.61010742
356.437530518	2077.31884766
356.901245117	2104.9230957
357.364990234	2067.32055664
357.828704834	2004.76635742
358.292419434	1996.62060547
358.756134033	2035.81018066
359.219848633	2090.31640625
359.68359375	2086.71484375
360.14730835	1993.18469238
360.611022949	1990.28405762
361.074737549	1945.38537598
361.538452148	1967.08886719
362.002197266	1961.99536133
362.465911865	1958.43859863
362.929626465	1963.2232666
363.393341064	1978.58935547
363.857055664	1970.76013184
364.320800781	1949.6965332
364.784515381	1956.33203125
365.24822998	1929.27148438
365.71194458	1845.77844238
366.17565918	1892.25720215
366.639373779	1880.70910645
367.103118896	1854.33557129
367.566833496	1873.39465332
368.030548096	1857.43237305
368.494262695	1802.85925293
368.957977295	1810.07519531
369.421722412	1811.78308105
369.885437012	1798.09619141
370.349151611	1803.87963867
370.812866211	1783.0760498
371.276580811	1829.08300781
371.740325928	1822.20141602
372.204040527	1848.32397461
372.667755127	1873.28051758
373.131469727	1838.2935791
373.595184326	1843.01660156
374.058929443	1838.23266602
374.522644043	1834.90661621
374.986358643	1879.61254883
375.450073242	1915.40283203
375.913787842	1943.04162598
376.377532959	2001.8404541
376.841247559	2023.78503418
377.304962158	2052.66894531
377.768676758	2027.97143555
378.232391357	2055.15112305
378.696136475	2066.23413086
379.159851074	2109.58813477
379.623565674	2157.34790039
380.087280273	2112.3425293
380.550994873	2118.50195313
381.01473999	2113.86816406
381.47845459	2107.1640625
381.942169189	2131.07202148
382.405883789	2135.25170898
382.869598389	2142.35717773
383.333343506	2107.39306641
383.797058105	2138.89038086
384.260772705	2170.73291016
384.724487305	2278.23632813
385.188201904	2209.59912109
385.651947021	2254.9987793
386.115661621	2282.32641602
386.579376221	2260.40771484
387.04309082	2316.70776367
387.50680542	2363.20678711
387.970550537	2340.76171875
388.434265137	2377.12036133
388.897979736	2454.42797852
389.361694336	2510.79589844
389.825408936	2548.9609375
390.289154053	2622.75830078
390.752868652	2609.09106445
391.216583252	2657.64501953
391.680297852	2717.77124023
392.144012451	2816.81420898
392.607757568	2875.19360352
393.071472168	2883.36279297
393.535186768	2925.84179688
393.998901367	3018.64453125
394.462615967	3076.40722656
394.926361084	3096.47485352
395.390075684	3178.89404297
395.853790283	3157.35400391
396.317504883	3219.27441406
396.781219482	3177.53173828
397.2449646	3189.70605469
397.708679199	3216.41845703
398.172393799	3229.73071289
398.636108398	3183.46679688
399.099822998	3157.8059082
399.563568115	3144.32226563
400.027282715	3098.86083984
400.490997314	3038.45825195
400.954711914	2991.890625
401.418426514	2968.7355957
401.882171631	2915.8515625
402.34588623	2938.56298828
402.80960083	2908.19775391
403.27331543	2847.65942383
403.737030029	2758.21679688
404.200775146	2673.78320313
404.664489746	2660.60693359
405.128204346	2632.61352539
405.591918945	2604.34155273
406.055633545	2595.1003418
406.519378662	2582.94946289
406.983093262	2534.15966797
407.446807861	2415.32983398
407.910522461	2342.27661133
408.374237061	2242.82885742
408.837982178	2109.70581055
409.301696777	2082.63745117
409.765411377	1990.49719238
410.229125977	1917.72607422
410.692840576	1816.77600098
411.156585693	1669.35827637
411.620300293	1574.03649902
412.084014893	1496.02160645
412.547729492	1427.98803711
413.011444092	1345.8560791
413.475189209	1194.78662109
413.938903809	1157.93847656
414.402618408	1077.15551758
414.866333008	978.258117676
415.330047607	876.900512695
415.793792725	840.173156738
416.257507324	815.951293945
416.721221924	708.058227539
417.184936523	681.981750488
417.648651123	650.090576172
418.11239624	594.229431152
418.57611084	542.198974609
419.039825439	481.225006104
419.503540039	422.766326904
419.967254639	425.490661621
420.430999756	451.238677979
420.894714355	352.305755615
421.358428955	399.764770508
421.822143555	364.542755127
422.285858154	371.767333984
422.749603271	308.784332275
423.213317871	329.467987061
423.677032471	319.00302124
424.14074707	299.184814453
424.60446167	257.183044434
425.068206787	263.946777344
425.531921387	291.795074463
425.995635986	245.473709106
426.459350586	207.005813599
426.923065186	205.527389526
427.386810303	217.012176514
427.850524902	216.517288208
428.314239502	183.261810303
428.777954102	187.496505737
429.241668701	204.750869751
429.705413818	120.930541992
430.169128418	139.026977539
430.632843018	182.138885498
431.096557617	163.88079834
431.560272217	139.318359375
432.024017334	162.931427002
432.487731934	165.840332031
432.951446533	123.115501404
433.415161133	153.682952881
433.878875732	107.192352295
434.34262085	138.642822266
434.806335449	135.183502197
435.270050049	140.890441895
435.733764648	136.305145264
436.197479248	146.051376343
436.661224365	203.609222412
437.124938965	195.156661987
437.588653564	192.702331543
438.052368164	201.067276001
438.516082764	196.017349243
438.979827881	190.133972168
439.44354248	188.023574829
439.90725708	200.551483154
440.37097168	179.874206543
440.834686279	165.497344971
441.298431396	127.966171265
441.762145996	133.447418213
442.225860596	131.759307861
442.689575195	113.812004089
443.153289795	111.546401978
443.617034912	143.193572998
444.080749512	169.990325928
444.544464111	153.036849976
445.008178711	133.540435791
445.471893311	130.657562256
445.935638428	122.890037537
446.399353027	127.716125488
446.863067627	119.870803833
447.326782227	60.2210083008
447.790496826	77.9776611328
448.254241943	0.133074566722
448.717956543	104.701133728
449.181671143	95.4568557739
449.645385742	92.7696228027
450.109100342	83.8642730713
450.572845459	65.0453796387
451.036560059	85.6466445923
451.500274658	110.925758362
451.963989258	82.1126861572
452.427703857	58.7933692932
452.891448975	76.5873031616
453.355163574	62.2896308899
453.818878174	90.4888458252
454.282592773	51.0687217712
454.746307373	58.1288719177
455.21005249	17.2551040649
455.67376709	-0.0628670379519
456.137481689	42.4587745667
456.601196289	47.5575637817
457.064910889	36.900970459
457.528656006	71.4129562378
457.992370605	72.314414978
458.456085205	34.0693588257
458.919799805	28.3276691437
459.383514404	46.4997367859
459.847259521	35.7014083862
460.310974121	23.6611652374
460.774688721	32.641582489
461.23840332	43.679271698
461.70211792	30.8345279694
462.165863037	29.4783210754
462.629577637	108.432151794
463.093292236	69.9058609009
463.557006836	45.6342964172
464.020721436	58.3781967163
464.484466553	26.6572170258
464.948181152	48.2948074341
465.411895752	65.7720489502
465.875610352	78.424621582
466.339324951	85.5313339233
466.803070068	65.650894165
467.266784668	94.9163284302
467.730499268	106.295539856
468.194213867	85.4823532104
468.657928467	26.3056259155
469.121673584	36.2886734009
469.585388184	129.823547363
470.049102783	62.106918335
470.512817383	97.6519470215
470.976531982	83.5760498047
471.4402771	57.5156021118
471.903991699	82.6148376465
472.367706299	100.642936707
472.831420898	85.9929504395
473.295135498	66.4556350708
473.758850098	70.2636566162
474.222595215	85.7203598022
474.686309814	81.0176010132
475.150024414	116.724357605
475.613739014	109.347450256
476.077453613	62.1583557129
476.54119873	119.693580627
477.00491333	86.7584991455
477.46862793	101.230690002
477.932342529	75.6824035645
478.396057129	141.56993103
478.859802246	118.992271423
479.323516846	100.268966675
479.787231445	86.8410720825
480.250946045	85.4133987427
480.714660645	88.6771087646
481.178405762	71.2822189331
481.642120361	75.9872512817
482.105834961	68.8455505371
482.569549561	45.564868927
483.03326416	68.4872360229
483.497009277	47.821521759
483.960723877	17.3682250977
484.424438477	91.2666320801
484.888153076	69.1270904541
485.351867676	90.8438644409
485.815612793	87.1089859009
486.279327393	114.971000671
486.743041992	130.544296265
487.206756592	121.528076172
487.670471191	100.434043884
488.134216309	67.3717193604
488.597930908	59.1569671631
489.061645508	91.2501220703
489.525360107	95.1575317383
489.989074707	104.528831482
490.452819824	96.2789535522
490.916534424	104.711326599
491.380249023	105.696678162
491.843963623	78.5355377197
492.307678223	77.2310714722
492.77142334	41.1969795227
493.235137939	41.3265342712
493.698852539	58.2455978394
494.162567139	71.9729614258
494.626281738	78.0628051758
495.090026855	82.7616043091
495.553741455	95.2751312256
496.017456055	122.472648621
496.481170654	146.046783447
496.944885254	127.25630188
497.408630371	88.0991439819
497.872344971	81.1538848877
498.33605957	100.998039246
498.79977417	120.444343567
499.26348877	104.838012695
499.727233887	140.804901123
500.190948486	99.74584198
500.654663086	135.456863403
501.118377686	128.875228882
501.582092285	120.789489746
502.045837402	105.741271973
502.509552002	120.874839783
502.973266602	133.995483398
503.436981201	137.645446777
503.900695801	168.406494141
504.364440918	195.130554199
504.828155518	223.747055054
505.291870117	185.054931641
505.755584717	208.264877319
506.219299316	201.825622559
506.683044434	239.778533936
507.146759033	215.053771973
507.610473633	221.048416138
508.074188232	226.318862915
508.537902832	259.411254883
509.001647949	289.16506958
509.465362549	324.295837402
509.929077148	298.903808594
510.392791748	273.463531494
510.856506348	260.309539795
511.320251465	254.036392212
511.783966064	293.282012939
512.247680664	319.425689697
512.711425781	317.223114014
513.175109863	338.896606445
513.63885498	283.084320068
514.102539063	322.873626709
514.56628418	347.414978027
515.030029297	369.524963379
515.493713379	341.60446167
515.957458496	383.700592041
516.421142578	369.177825928
516.884887695	381.163879395
517.348632813	383.632080078
517.812316895	363.921081543
518.276062012	380.396118164
518.739746094	437.338867188
519.203491211	460.134185791
519.667236328	452.534393311
520.13092041	470.539276123
520.594665527	466.661560059
521.058349609	479.267669678
521.522094727	499.514801025
521.985839844	492.613677979
522.449523926	520.140380859
522.913269043	510.523742676
523.376953125	516.562194824
523.840698242	526.135070801
524.304443359	598.844482422
524.768127441	595.705322266
525.231872559	574.111206055
525.695556641	596.729370117
526.159301758	628.407470703
526.623046875	619.491577148
527.086730957	602.10949707
527.550476074	613.361022949
528.014160156	643.432434082
528.477905273	662.376403809
528.941650391	621.78314209
529.405334473	601.730102539
529.86907959	595.010131836
530.332763672	601.595825195
530.796508789	619.99041748
531.260253906	587.953796387
531.723937988	605.268554688
532.187683105	618.688964844
532.651367188	581.195007324
533.115112305	610.805541992
533.578857422	574.956115723
534.042541504	563.406616211
534.506286621	627.724304199
534.969970703	658.966003418
535.43371582	649.028137207
535.897460938	656.88861084
536.36114502	669.945678711
536.824890137	687.925109863
537.288574219	705.950012207
537.752319336	718.363037109
538.216064453	670.428283691
538.679748535	701.365905762
539.143493652	667.913818359
539.607177734	752.028198242
540.070922852	741.428588867
540.534667969	746.686462402
540.998352051	733.60534668
541.462097168	688.557250977
541.92578125	751.619750977
542.389526367	764.210693359
542.853271484	763.297790527
543.316955566	793.831176758
543.780700684	816.022338867
544.244384766	838.165405273
544.708129883	854.33782959
545.171875	859.327880859
545.635559082	907.157714844
546.099304199	888.951477051
546.562988281	871.340209961
547.026733398	857.932739258
547.490478516	840.741638184
547.954162598	870.197631836
548.417907715	856.677307129
548.881591797	828.859985352
549.345336914	816.582519531
549.809082031	807.695556641
550.272766113	792.361755371
550.73651123	792.354553223
551.200195313	747.605773926
551.66394043	717.798339844
552.127685547	715.29473877
552.591369629	709.202148438
553.055114746	682.685668945
553.518798828	660.605285645
553.982543945	670.45111084
554.446289063	653.077331543
554.909973145	637.205749512
555.373718262	650.19909668
555.837402344	639.36340332
556.301147461	666.754577637
556.764892578	672.247680664
557.22857666	620.596984863
557.692321777	630.556518555
558.156005859	620.110290527
558.619750977	633.899780273
559.083496094	627.403869629
559.547180176	623.284423828
560.010925293	598.534851074
560.474609375	590.433044434
560.938354492	616.936218262
561.402099609	646.629882813
561.865783691	657.700195313
562.329528809	633.610595703
562.793212891	621.36126709
563.256958008	659.61706543
563.720703125	615.72442627
564.184387207	618.040222168
564.648132324	633.669921875
565.111816406	578.270996094
565.575561523	542.345214844
566.039306641	586.48059082
566.502990723	595.149108887
566.96673584	524.45111084
567.430419922	573.034973145
567.894165039	544.51184082
568.357910156	546.952026367
568.821594238	595.761169434
569.285339355	569.85534668
569.749023438	537.036621094
570.212768555	540.386413574
570.676513672	569.147766113
571.140197754	571.932312012
571.603942871	544.032958984
572.067626953	538.236694336
572.53137207	515.485412598
572.995117188	512.360229492
573.45880127	558.781433105
573.922546387	539.567016602
574.386230469	497.735931396
574.849975586	489.937896729
575.313720703	492.690643311
575.777404785	449.899230957
576.241149902	476.121063232
576.704833984	438.429077148
577.168579102	403.678527832
577.632324219	403.981445313
578.096008301	410.954284668
578.559753418	429.396606445
579.0234375	414.879455566
579.487182617	373.886199951
579.950927734	327.60534668
580.414611816	325.24609375
580.878356934	349.959289551
581.342041016	341.1824646
581.805786133	333.411468506
582.26953125	321.50881958
582.733215332	310.540405273
583.196960449	352.036071777
583.660644531	317.413970947
584.124389648	316.508605957
584.588134766	286.615600586
585.051818848	310.014221191
585.515563965	279.351745605
585.979248047	308.800964355
586.442993164	243.589660645
586.906738281	243.042572021
587.370422363	267.763885498
587.83416748	264.951873779
588.297851563	290.604095459
588.76159668	289.199523926
589.225341797	261.781402588
589.689025879	206.244445801
590.152770996	197.155578613
590.616455078	232.114624023
591.080200195	219.015411377
591.543945313	209.639160156
592.007629395	211.341079712
592.471374512	205.611923218
592.935058594	209.711898804
593.398803711	169.588287354
593.862548828	180.693710327
594.32623291	135.024993896
594.789978027	163.773529053
595.253662109	140.153930664
595.717407227	170.418609619
596.181152344	132.028274536
596.644836426	138.217758179
597.108581543	180.993179321
597.572265625	173.137481689
598.036010742	126.619903564
598.499755859	144.055908203
598.963439941	121.88495636
599.427185059	123.964691162
599.890869141	159.251419067
600.354614258	158.413101196
600.818359375	150.62550354
601.282043457	137.912063599
601.745788574	113.943191528
602.209472656	123.991333008
602.673217773	128.097015381
603.136962891	128.395980835
603.600646973	102.679954529
604.06439209	100.05368042
604.528076172	152.974914551
604.991821289	31.1069774628
605.455566406	115.560707092
605.919250488	128.22354126
606.382995605	153.018341064
606.846679688	89.8974838257
607.310424805	129.165161133
607.774169922	138.168533325
608.237854004	139.268203735
608.701599121	149.259796143
609.165283203	163.016143799
609.62902832	145.007659912
610.092773438	126.733634949
610.55645752	143.277313232
611.020202637	174.989990234
611.483886719	191.665634155
611.947631836	196.335708618
612.411376953	216.030960083
612.875061035	195.752639771
613.338806152	206.535385132
613.802490234	215.805725098
614.266235352	196.0753479
614.729980469	220.607192993
615.193664551	261.105621338
615.657409668	266.873321533
616.12109375	254.252365112
616.584838867	291.918762207
617.048583984	278.671081543
617.512268066	302.206848145
617.976013184	354.225524902
618.439697266	311.328643799
618.903442383	295.598205566
619.3671875	285.808441162
619.830871582	281.633605957
620.294616699	283.286865234
620.758300781	299.0753479
621.222045898	333.046600342
621.685791016	357.771209717
622.149475098	371.505310059
622.613220215	388.526184082
623.076904297	389.641723633
623.540649414	379.653656006
624.004394531	396.931121826
624.468078613	420.565948486
624.93182373	420.312469482
625.395507813	402.274230957
625.85925293	426.164093018
626.322998047	427.437866211
626.786682129	406.687164307
627.250427246	449.939697266
627.714111328	456.036407471
628.177856445	468.79675293
628.641601563	501.112640381
629.105285645	524.954528809
629.569030762	526.174621582
630.032714844	541.245239258
630.496459961	517.876647949
630.960205078	541.925170898
631.42388916	603.637878418
631.887634277	615.46484375
632.351318359	603.113952637
632.815063477	613.144714355
633.278747559	646.255554199
633.742492676	684.178283691
634.206237793	708.924743652
634.669921875	733.974487305
635.133666992	786.001281738
635.597351074	745.021362305
636.061096191	791.313598633
636.524841309	862.190612793
636.988525391	865.026672363
637.452270508	879.338012695
637.91595459	928.833984375
638.379699707	994.491760254
638.843444824	1005.88275146
639.307128906	1026.23828125
639.770874023	1031.77575684
640.234558105	1092.54418945
640.698303223	1162.03735352
641.16204834	1189.85229492
641.625732422	1236.89611816
642.089477539	1264.48876953
642.553161621	1348.39111328
643.016906738	1408.09240723
643.480651855	1454.20581055
643.944335938	1525.15991211
644.408081055	1525.07910156
644.871765137	1701.13537598
645.335510254	1761.78588867
645.799255371	1831.50878906
646.262939453	1871.5402832
646.72668457	1961.24353027
647.190368652	2085.76123047
647.65411377	2225.24633789
648.117858887	2297.69287109
648.581542969	2406.55908203
649.045288086	2592.55004883
649.508972168	2730.27880859
649.972717285	2831.5925293
650.436462402	3014.54980469
650.900146484	3222.00268555
651.363891602	3373.7878418
651.827575684	3547.20532227
652.291320801	3724.71337891
652.755065918	3936.03515625
653.21875	4204.37988281
653.682495117	4531.48046875
654.146179199	4722.14550781
654.609924316	4980.84082031
655.073669434	5248.32128906
655.537353516	5575.70996094
656.001098633	5839.32763672
656.464782715	6155.90625
656.928527832	6455.79980469
657.392272949	6740.36425781
657.855957031	7025.484375
658.319702148	7314.10546875
658.78338623	7625.48144531
659.247131348	7807.61816406
659.710876465	7972.71337891
660.174560547	8262.92871094
660.638305664	8445.671875
661.101989746	8559.4765625
661.565734863	8668.765625
662.02947998	8870.88867188
662.493164063	9043.6328125
662.95690918	9070.56738281
663.420593262	9257.22265625
663.884338379	9379.82519531
664.348083496	9411.22265625
664.811767578	9651.60742188
665.275512695	9710.5390625
665.739196777	9944.22265625
666.202941895	10073.5419922
666.666687012	10207.3613281
667.130371094	10220.2626953
667.594116211	10350.7636719
668.057800293	10455.9755859
668.52154541	10423.5791016
668.985290527	10404.7363281
669.448974609	10382.5039063
669.912719727	10303.6318359
670.376403809	10189.0820313
670.840148926	10017.5429688
671.303894043	9941.49121094
671.767578125	9722.0625
672.231323242	9703.82421875
672.695007324	9611.19628906
673.158752441	9463.95507813
673.622497559	9352.98730469
674.086181641	9258.66699219
674.549926758	9235.7734375
675.01361084	9178.92871094
675.477355957	9044.6171875
675.941101074	8944.33496094
676.404785156	8838.10644531
676.868530273	8780.77441406
677.332214355	8715.63476563
677.795959473	8560.01367188
678.25970459	8413.27734375
678.723388672	8289.87988281
679.187133789	8108.88330078
679.650817871	7895.66748047
680.114562988	7661.30664063
680.578308105	7406.10400391
681.041992188	7217.19091797
681.505737305	6984.90429688
681.969421387	6704.68408203
682.433166504	6431.93896484
682.896911621	6190.72265625
683.360595703	5819.64648438
683.82434082	5652.25292969
684.288024902	5290.49560547
684.75177002	5041.48144531
685.215515137	4821.42041016
685.679199219	4585.49121094
686.142944336	4353.93212891
686.606628418	4116.08691406
687.070373535	3932.9909668
687.534118652	3728.52441406
687.997802734	3539.28417969
688.461547852	3334.94506836
688.925231934	3172.85473633
689.388977051	3020.4284668
689.852722168	2820.25634766
690.31640625	2669.50415039
690.780151367	2562.21777344
691.243835449	2395.44677734
691.707580566	2269.73876953
692.171325684	2209.41943359
692.635009766	2050.44067383
693.098754883	1993.37255859
693.562438965	1929.58032227
694.026184082	1789.99365234
694.489929199	1686.88085938
694.953613281	1620.35913086
695.417358398	1533.3371582
695.88104248	1505.47363281
696.344787598	1456.69726563
696.808532715	1381.23779297
697.272216797	1324.73828125
697.735961914	1233.95727539
698.199645996	1212.96630859
698.663391113	1198.59338379
699.12713623	1141.4140625
699.590820313	1046.87243652
700.05456543	1007.10766602
700.518249512	976.458618164
700.981994629	912.079956055
701.445739746	910.810119629
701.909423828	916.549621582
702.373168945	864.128112793
702.836853027	831.726135254
703.300598145	794.462219238
703.764343262	773.265930176
704.228027344	761.74029541
704.691772461	720.790893555
705.155456543	724.261962891
705.61920166	673.247741699
706.082946777	644.39239502
706.546630859	612.942810059
707.010375977	590.348815918
707.474060059	600.584655762
707.937805176	611.243652344
708.401550293	598.935546875
708.865234375	508.996795654
709.328979492	516.776672363
709.792663574	520.015441895
710.256408691	478.252380371
710.720153809	457.327606201
711.183837891	465.150848389
711.647583008	476.522460938
712.11126709	471.626495361
712.575012207	457.900024414
713.038757324	432.002532959
713.502441406	385.240997314
713.966186523	394.646728516
714.429870605	401.823425293
714.893615723	373.815338135
715.35736084	360.409942627
715.821044922	371.925842285
716.284790039	388.462554932
716.748474121	371.834411621
717.212219238	328.001464844
717.675964355	330.571685791
718.139648438	318.991973877
718.603393555	345.079986572
719.067077637	297.558044434
719.530822754	286.656738281
719.994567871	308.989685059
720.458251953	299.956298828
720.92199707	259.298431396
721.385681152	237.966659546
721.84942627	228.409790039
722.313171387	220.589324951
722.776855469	218.878631592
723.240600586	219.248016357
723.704284668	227.466430664
724.168029785	225.807632446
724.631774902	227.207733154
725.095458984	258.929260254
725.559204102	233.017974854
726.022888184	203.366592407
726.486633301	253.827728271
726.950378418	226.23374939
727.4140625	215.2578125
727.877807617	165.765975952
728.341491699	199.090438843
728.805236816	152.741271973
729.268981934	203.968322754
729.732666016	194.523391724
730.196411133	145.493927002
730.660095215	158.656234741
731.123840332	195.878295898
731.587585449	206.668258667
732.051269531	178.248626709
732.515014648	165.619216919
732.97869873	184.944763184
733.442443848	207.57321167
733.906188965	189.523452759
734.369873047	198.186447144
734.833618164	222.697021484
735.297302246	213.318054199
735.761047363	189.364059448
736.22479248	205.730865479
736.688476563	252.382446289
737.15222168	256.656982422
737.615905762	230.949676514
738.079650879	240.0103302
738.543395996	274.899597168
739.007080078	257.417144775
739.470825195	212.200942993
739.934509277	274.240692139
740.398254395	268.553039551
740.861999512	246.697387695
741.325683594	223.588409424
741.789428711	183.407058716
742.253112793	202.997024536
742.71685791	245.994094849
743.180603027	198.04045105
743.644287109	199.567596436
744.108032227	208.95765686
744.571716309	204.712036133
745.035461426	198.253158569
745.499206543	185.895080566
745.962890625	124.784133911
746.426635742	118.110794067
746.890319824	151.759780884
747.354064941	147.948181152
747.817810059	132.145797729
748.281494141	126.658676147
748.745239258	141.760269165
749.20892334	141.669036865
749.672668457	124.826690674
750.136413574	128.751617432
750.600097656	100.420974731
751.063842773	96.9527206421
751.527526855	122.549461365
751.991271973	113.657997131
752.45501709	85.915397644
752.918701172	61.2443733215
753.382446289	90.2443237305
753.846130371	66.2469940186
754.309875488	63.5641899109
754.773620605	60.9811706543
755.237304688	40.6948165894
755.701049805	1.84065425396
756.164733887	17.7213897705
756.628479004	-6.66222238541
757.092224121	62.1091156006
757.555908203	50.9520187378
758.01965332	35.8164558411
758.483337402	49.1584625244
758.94708252	53.9665794373
759.410827637	61.0607414246
759.874511719	26.4356918335
760.338256836	26.5970573425
760.801940918	27.3866214752
761.265686035	56.3615264893
761.729431152	48.6471214294
762.193115234	40.1578407288
762.656860352	53.9051589966
763.120544434	36.9256858826
763.584289551	40.4357452393
764.048034668	62.0514144897
764.51171875	73.3550872803
764.975463867	68.7161483765
765.439147949	62.8689727783
765.902893066	42.2002792358
766.366638184	44.4592132568
766.830322266	20.4327545166
767.294067383	65.0134811401
767.757751465	30.2392406464
768.221496582	36.7589492798
768.685241699	60.7729263306
769.148925781	41.5688896179
769.612670898	45.8206672668
770.07635498	68.7711791992
770.540100098	32.9218788147
771.003845215	56.2392082214
771.467529297	88.655166626
771.931274414	48.3374786377
772.394958496	76.5720291138
772.858703613	73.6757125854
773.32244873	64.0502624512
773.786132813	68.9702224731
774.24987793	49.9511985779
774.713562012	37.3039932251
775.177307129	37.9512023926
775.641052246	47.75233078
776.104736328	65.9172134399
776.568481445	62.8811531067
777.032165527	48.2437591553
777.495910645	51.4290962219
777.959655762	77.6972961426
778.423339844	82.4325180054
778.887084961	67.4616622925
779.350769043	65.2598342896
779.81451416	5.25328207016
780.278259277	26.7368164063
780.741943359	58.6370811462
781.205688477	47.5534248352
781.669372559	79.2312240601
782.133117676	103.504676819
782.596862793	82.3121643066
783.060546875	67.1574707031
783.524291992	84.6160125732
783.987976074	81.3064651489
784.451721191	72.121383667
784.915466309	43.5140190125
785.379150391	42.4491157532
785.842895508	55.0601844788
786.30657959	41.4019432068
786.770324707	50.9123458862
787.234069824	65.9494400024
787.697753906	62.692073822
788.161499023	47.1280059814
788.625183105	98.606880188
789.088928223	90.3928222656
789.55267334	67.1556472778
790.016357422	63.3120002747
790.480102539	83.1618881226
790.943786621	47.462184906
791.407531738	31.7565555573
791.871276855	55.5375671387
792.334960938	75.4164505005
792.798706055	80.8147964478
793.262390137	70.3451843262
793.726135254	58.729259491
794.189880371	76.4356689453
794.653564453	86.1251983643
795.11730957	56.3732414246
795.580993652	75.118812561
796.04473877	95.0793838501
796.508483887	69.9719085693
796.972167969	64.9652328491
797.435913086	66.0265808105
797.899597168	84.154548645
798.363342285	103.582725525
798.827087402	66.1523132324
799.290771484	93.4081497192
799.754516602	53.0882110596
800.218200684	62.5118865967
800.681945801	76.2777557373
801.145690918	35.8051605225
801.609375	86.9917068481
802.073120117	131.638595581
802.536804199	129.234924316
803.000549316	36.3536148071
803.464294434	76.5231399536
803.927978516	74.8881759644
804.391723633	66.7628860474
804.855407715	123.23399353
805.319152832	111.309242249
805.782897949	102.341331482
806.246582031	101.537445068
806.710327148	101.197319031
807.17401123	125.630836487
807.637756348	121.509078979
808.101501465	86.7503967285
808.565185547	121.320785522
809.028930664	135.008499146
809.492614746	105.712516785
809.956359863	84.9020309448
810.42010498	92.0061340332
810.883789063	134.234970093
811.34753418	141.84916687
811.811218262	113.891082764
812.274963379	107.343269348
812.738708496	109.025001526
813.202392578	127.743553162
813.666137695	131.856033325
814.129821777	123.983123779
814.593566895	97.3947601318
815.057312012	147.849411011
815.520996094	164.886306763
815.984741211	154.771453857
816.448425293	134.663909912
816.91217041	148.671463013
817.375915527	110.691261292
817.839599609	131.6902771
818.303344727	143.810745239
818.767028809	123.81741333
819.230773926	89.5485610962
819.694519043	116.206268311
820.158203125	80.2108535767
820.621948242	120.99949646
821.085632324	158.198501587
821.549377441	171.090499878
822.013122559	147.879257202
822.476806641	174.325210571
822.940551758	142.468307495
823.40423584	117.738800049
823.867980957	143.365127563
824.331726074	146.412872314
824.795410156	155.674942017
825.259155273	146.238388062
825.722839355	166.248092651
826.186584473	126.785743713
826.65032959	121.027282715
827.114013672	129.333007813
827.577758789	137.894943237
828.041442871	173.67388916
828.505187988	157.948059082
828.968933105	119.610931396
829.432617188	112.173683167
829.896362305	122.153533936
830.360046387	146.952941895
830.823791504	152.411376953
831.287536621	129.232650757
831.751220703	145.010452271
832.21496582	173.010513306
832.678649902	165.353805542
833.14239502	178.686477661
833.606140137	174.297744751
834.069824219	191.869674683
834.533569336	167.57623291
834.997253418	113.502975464
835.460998535	149.355361938
835.924743652	191.253692627
836.388427734	175.991348267
836.852172852	197.086532593
837.315856934	181.58013916
837.779602051	169.57774353
838.243347168	201.425979614
838.70703125	193.515411377
839.170776367	213.708694458
839.634460449	163.330200195
840.098205566	233.00793457
840.561950684	170.370788574
841.025634766	157.109100342
841.489379883	184.207138062
841.953063965	189.827392578
842.416809082	208.245574951
842.880554199	214.994628906
843.344238281	213.100585938
843.807983398	218.625854492
844.27166748	232.690887451
844.735412598	237.370529175
845.19909668	237.824829102
845.662841797	257.443756104
846.126586914	263.745849609
846.590270996	261.716644287
847.054016113	257.009307861
847.517700195	305.547332764
847.981445313	332.148681641
848.44519043	320.320159912
848.908874512	321.707427979
849.372619629	315.369232178
849.836303711	322.658721924
850.300048828	333.609924316
850.763793945	340.595611572
851.227478027	359.890869141
851.691223145	405.782653809
852.154907227	427.828491211
852.618652344	439.870758057
853.082397461	439.093048096
853.546081543	444.093383789
854.00982666	491.578704834
854.473510742	526.878234863
854.937255859	540.531616211
855.401000977	559.662109375
855.864685059	587.431518555
856.328430176	596.107299805
856.792114258	626.80090332
857.255859375	633.875244141
857.719604492	672.668151855
858.183288574	690.897338867
858.647033691	751.900756836
859.110717773	726.294616699
859.574462891	722.036254883
860.038208008	790.710083008
860.50189209	815.753295898
860.965637207	822.983337402
861.429321289	837.549865723
861.893066406	855.563293457
862.356811523	837.506225586
862.820495605	875.069030762
863.284240723	915.672546387
863.747924805	894.288452148
864.211669922	907.506774902
864.675415039	937.235229492
865.139099121	916.66607666
865.602844238	982.654907227
866.06652832	942.534118652
866.530273438	981.445922852
866.994018555	956.23034668
867.457702637	970.570983887
867.921447754	856.89050293
868.385131836	911.583557129
868.848876953	956.468383789
869.31262207	926.194396973
869.776306152	930.215332031
870.24005127	921.573059082
870.703735352	895.322692871
871.167480469	880.481140137
871.631225586	872.580322266
872.094909668	845.274536133
872.558654785	852.125549316
873.022338867	855.325073242
873.486083984	872.876281738
873.949829102	821.253417969
874.413513184	824.970031738
874.877258301	826.172119141
875.340942383	809.004882813
875.8046875	803.726928711
876.268432617	770.545715332
876.732116699	778.665893555
877.195861816	820.180664063
877.659545898	786.024841309
878.123291016	781.904846191
878.587036133	768.750732422
879.050720215	747.764404297
879.514465332	751.783630371
879.978149414	699.482055664
880.441894531	689.515136719
880.905639648	708.444030762
881.36932373	726.468261719
881.833068848	723.091430664
882.29675293	688.292602539
882.760498047	694.323303223
883.224243164	696.218505859
883.687927246	655.10144043
884.151672363	649.090148926
884.615356445	676.087280273
885.079101563	636.125366211
885.54284668	654.660827637
886.006530762	643.211975098
886.470275879	665.628051758
886.933959961	668.492492676
887.397705078	656.045532227
887.861450195	667.166015625
888.325134277	666.723205566
888.788879395	644.958679199
889.252563477	638.910888672
889.716308594	653.684509277
890.180053711	653.627197266
890.643737793	636.061401367
891.10748291	634.251403809
891.571166992	581.539001465
892.034912109	650.200927734
892.498657227	622.559814453
892.962341309	644.42755127
893.426086426	656.738342285
893.889770508	628.087585449
894.353515625	628.688476563
894.817260742	625.757263184
895.280944824	661.604492188
895.744689941	672.014343262
896.208374023	652.926330566
896.672119141	662.902648926
897.135864258	661.120361328
897.59954834	652.971984863
898.063293457	613.334533691
898.526977539	663.584899902
898.990722656	632.480407715
899.454467773	622.381469727
899.918151855	571.895507813
900.381896973	639.539550781
900.845581055	656.031188965
901.309326172	655.120422363
901.773071289	659.160217285
902.236755371	665.890380859
902.700500488	650.457092285
903.16418457	630.504211426
903.627929688	651.091369629
904.091674805	669.837768555
904.555358887	684.117858887
905.019104004	644.734069824
905.482788086	678.629699707
905.946533203	641.980834961
906.41027832	727.085144043
906.873962402	669.610961914
907.33770752	690.255859375
907.801391602	710.57232666
908.265136719	688.152404785
908.728881836	717.643615723
909.192565918	699.027282715
909.656311035	656.003662109
910.119995117	728.834777832
910.583740234	765.843078613
911.047485352	739.127685547
911.511169434	691.09387207
911.974914551	707.364440918
912.438598633	755.820800781
912.90234375	729.788574219
913.366088867	718.868652344
913.829772949	742.73626709
914.293518066	778.777648926
914.757202148	814.229858398
915.220947266	805.865234375
915.684692383	754.631591797
916.148376465	762.781005859
916.612121582	816.826660156
917.075805664	852.594665527
917.539550781	826.03527832
918.003295898	854.556640625
918.46697998	882.286804199
918.930725098	888.780822754
919.39440918	881.074829102
919.858154297	882.128417969
920.321899414	929.09576416
920.785583496	922.927368164
921.249328613	938.976989746
921.713012695	966.450439453
922.176757813	979.808837891
922.64050293	991.312561035
923.104187012	946.136108398
923.567932129	968.315795898
924.031616211	1006.38934326
924.495361328	1032.88476563
924.959106445	1080.31713867
925.422790527	1093.53771973
925.886535645	1086.74438477
926.350219727	1043.82983398
926.813964844	1045.37512207
927.277709961	1062.70678711
927.741394043	1048.31359863
928.20513916	1058.11584473
928.668823242	1097.42382813
929.132568359	1134.84375
929.596313477	1099.171875
930.059997559	1094.25585938
930.523742676	1134.2701416
930.987426758	1147.84155273
931.451171875	1153.06433105
931.914916992	1145.72729492
932.378601074	1145.03344727
932.842346191	1139.42138672
933.306030273	1127.09423828
933.769775391	1144.39465332
934.233520508	1159.27709961
934.69720459	1163.85473633
935.160949707	1192.76000977
935.624633789	1207.01867676
936.088378906	1210.23583984
936.552124023	1227.24255371
937.015808105	1230.7791748
937.479553223	1246.66845703
937.943237305	1228.52185059
938.406982422	1167.14282227
938.870727539	1181.31506348
939.334411621	1185.50805664
939.798156738	1188.8861084
940.26184082	1221.28259277
940.725585938	1160.94555664
941.189331055	1167.40515137
941.653015137	1165.65600586
942.116760254	1181.02954102
942.580444336	1181.00048828
943.044189453	1166.2175293
943.50793457	1149.5880127
943.971618652	1160.12133789
944.43536377	1122.87426758
944.899047852	1156.97070313
945.362792969	1147.51489258
945.826538086	1159.02734375
946.290222168	1117.95556641
946.753967285	1116.08825684
947.217651367	1098.75109863
947.681396484	1088.85839844
948.145141602	1105.29248047
948.608825684	1129.92712402
949.072570801	1025.89929199
949.536254883	1036.35522461
950	1067.50878906
950.463745117	1060.19885254
950.927429199	1055.37402344
951.391174316	1058.98254395
951.854858398	1069.69445801
952.318603516	1053.49108887
952.782348633	1013.97918701
953.246032715	1026.36181641
953.709777832	1032.3404541
954.173461914	1032.421875
954.637207031	1038.4251709
955.100952148	1024.92089844
955.56463623	1011.28033447
956.028381348	999.483154297
956.49206543	996.418884277
956.955810547	1007.54290771
957.419555664	952.693969727
957.883239746	1020.56964111
958.346984863	1009.88366699
958.810668945	998.98034668
959.274414063	998.11920166
959.73815918	976.708435059
960.201843262	1047.34082031
960.665588379	1011.18920898
961.129272461	967.839355469
961.593017578	993.336303711
962.056762695	1005.23431396
962.520446777	1019.65557861
962.984191895	1008.12286377
963.447875977	1004.3447876
963.911621094	1047.80004883
964.375366211	1042.33850098
964.839050293	1035.51025391
965.30279541	1023.84429932
965.766479492	1064.0513916
966.230224609	1055.9317627
966.693969727	1044.9329834
967.157653809	1055.88781738
967.621398926	1079.68688965
968.085083008	1084.91906738
968.548828125	1033.99511719
969.012573242	1150.08813477
969.476257324	1139.42797852
969.940002441	1151.35998535
970.403686523	1157.1427002
970.867431641	1183.06787109
971.331176758	1171.90820313
971.79486084	1145.203125
972.258605957	1172.2277832
972.722290039	1201.16479492
973.186035156	1216.078125
973.649780273	1262.44702148
974.113464355	1262.43225098
974.577209473	1266.33825684
975.040893555	1289.49597168
975.504638672	1289.85644531
975.968383789	1297.40270996
976.432067871	1254.57556152
976.895812988	1347.43652344
977.35949707	1371.78637695
977.823242188	1427.7923584
978.286987305	1453.65441895
978.750671387	1447.73962402
979.214416504	1478.44934082
979.678100586	1475.02026367
980.141845703	1521.01416016
980.60559082	1606.33435059
981.069274902	1585.92919922
981.53302002	1629.9161377
981.996704102	1705.61950684
982.460449219	1726.12780762
982.924194336	1752.78955078
983.387878418	1787.85131836
983.851623535	1813.79162598
984.315307617	1879.08642578
984.779052734	1947.33911133
985.242797852	1983.99865723
985.706481934	2089.67553711
986.170227051	2131.37133789
986.633911133	2187.44360352
987.09765625	2268.3203125
987.561401367	2334.16479492
988.025085449	2383.37280273
988.488830566	2485.69360352
988.952514648	2609.06640625
989.416259766	2699.07666016
989.880004883	2798.70458984
990.343688965	2948.46533203
990.807434082	3082.70678711
991.271118164	3140.65039063
991.734863281	3261.35644531
992.198608398	3407.61962891
992.66229248	3527.18261719
993.126037598	3790.59106445
993.58972168	3939.13867188
994.053466797	4090.29150391
994.517211914	4293.30908203
994.980895996	4458.41552734
995.444641113	4612.87207031
995.908325195	4829.21142578
996.372070313	5116.79345703
996.83581543	5437.60449219
997.299499512	5676.01611328
997.763244629	5864.15625
998.226928711	6162.02050781
998.690673828	6405.79980469
999.154418945	6677.73339844
999.618103027	6988.34912109
1000.08184814	7251.8515625
1000.54553223	7546.10107422
1001.00927734	7859.77832031
1001.47302246	8063.60986328
1001.93670654	8316.64550781
1002.40045166	8601.00976563
1002.86413574	8825.98242188
1003.32788086	9131.32324219
1003.79162598	9341.66796875
1004.25531006	9496.171875
1004.71905518	9617.60058594
1005.18273926	9703.25097656
1005.64648438	9821.484375
1006.11022949	9974.61621094
1006.57391357	10042.9365234
1007.03765869	9938.27246094
1007.50134277	9971.20898438
1007.96508789	10010.1660156
1008.42883301	9953.21582031
1008.89251709	9871.95800781
1009.35626221	9737.81738281
1009.81994629	9683.88183594
1010.28369141	9604.15527344
1010.74743652	9496.28027344
1011.21112061	9379.02734375
1011.67486572	9234.15820313
1012.1385498	9174.49316406
1012.60229492	9112.65039063
1013.06604004	8945.08984375
1013.52972412	8727.5234375
1013.99346924	8599.03222656
1014.45715332	8398.59472656
1014.92089844	8261.97949219
1015.38464355	8085.22216797
1015.84832764	7837.50878906
1016.31207275	7667.75878906
1016.77575684	7454.36767578
1017.23950195	7273.18505859
1017.70324707	7036.38525391
1018.16693115	6821.35546875
1018.63067627	6579.60888672
1019.09436035	6310.09814453
1019.55810547	6121.37646484
1020.02185059	6018.68652344
1020.48553467	5799.56054688
1020.94927979	5549.65771484
1021.41296387	5376.83056641
1021.87670898	5204.63671875
1022.3404541	4910.921875
1022.80413818	4745.61083984
1023.2678833	4692.22851563
1023.73156738	4507.67822266
1024.1953125	4333.27001953
1024.65905762	4247.58642578
1025.12280273	4062.22412109
1025.58642578	3922.2355957
1026.0501709	3829.5637207
1026.51391602	3713.02490234
1026.97766113	3635.24511719
[truncated: 1,667 more rows]
