# Supplementary material for: Deep CO2 in the end-Triassic Central Atlantic Magmatic Province
Source: Nat Commun. 2020 Apr 7;11:1670. doi: 10.1038/s41467-020-15325-6 (PMC7138847; doi:10.1038/s41467-020-15325-6)
Supplement: Supplementary file 4 — Source Data 2 [file 41467_2020_15325_MOESM4_ESM.zip › Elemental C/NEW31I_3Px_Incl2_Bubble1_C.txt]

1100	-119.614448547
1100.4342041	-41.1473312378
1100.86853027	19.0329341888
1101.30273438	34.4651184082
1101.73693848	2.42641377449
1102.17126465	-8.52293205261
1102.60546875	4.60723257065
1103.03967285	7.47679567337
1103.47399902	21.946680069
1103.90820313	13.3050842285
1104.34240723	21.1942119598
1104.7767334	4.12624311447
1105.2109375	15.9745349884
1105.6451416	48.6770820618
1106.0793457	49.2893066406
1106.51367188	41.3769721985
1106.94787598	39.300983429
1107.38208008	32.2980270386
1107.81640625	64.4190979004
1108.25061035	63.8690605164
1108.68481445	55.0163116455
1109.11914063	99.4879302979
1109.55334473	81.0768432617
1109.98754883	86.8154220581
1110.421875	97.9575881958
1110.8560791	98.9888305664
1111.2902832	118.983421326
1111.72460938	113.407096863
1112.15881348	133.183029175
1112.59301758	112.592391968
1113.02734375	122.416290283
1113.46154785	160.295822144
1113.89575195	145.309936523
1114.33007813	100.721069336
1114.76428223	88.9244003296
1115.19848633	106.812271118
1115.6328125	134.913604736
1116.0670166	134.921615601
1116.5012207	135.76272583
1116.9354248	180.224731445
1117.36975098	136.88331604
1117.80395508	160.078399658
1118.23815918	126.699150085
1118.67248535	151.013580322
1119.10668945	135.164459229
1119.54089355	139.68737793
1119.97521973	141.227203369
1120.40942383	127.208129883
1120.84362793	117.097297668
1121.2779541	120.8881073
1121.7121582	134.428726196
1122.1463623	164.010452271
1122.58068848	178.71836853
1123.01489258	157.082473755
1123.44909668	138.087295532
1123.88342285	145.924316406
1124.31762695	158.263305664
1124.75183105	115.441261292
1125.18615723	148.697433472
1125.62036133	157.694885254
1126.05456543	167.390670776
1126.4888916	152.875518799
1126.9230957	163.013809204
1127.3572998	155.237091064
1127.79150391	120.882949829
1128.22583008	150.933609009
1128.66003418	187.877624512
1129.09423828	167.510742188
1129.52856445	137.164733887
1129.96276855	142.276550293
1130.39697266	157.959228516
1130.83129883	151.202667236
1131.26550293	152.368743896
1131.69970703	164.493270874
1132.1340332	153.046569824
1132.5682373	157.849594116
1133.00244141	154.76625061
1133.43676758	166.135894775
1133.87097168	147.255203247
1134.30517578	123.856163025
1134.73950195	126.553466797
1135.17370605	152.607788086
1135.60791016	122.451217651
1136.04223633	118.039207458
1136.47644043	121.255592346
1136.91064453	99.2140426636
1137.3449707	110.145339966
1137.7791748	123.644355774
1138.21337891	113.038574219
1138.64758301	108.809036255
1139.08190918	116.181564331
1139.51611328	119.272659302
1139.95031738	110.570846558
1140.38464355	105.856567383
1140.81884766	107.167327881
1141.25305176	81.4095535278
1141.68737793	74.4964523315
1142.12158203	59.0456924438
1142.55578613	43.8454971313
1142.9901123	95.188873291
1143.42431641	66.2619781494
1143.85852051	81.1185684204
1144.29284668	83.1522064209
1144.72705078	83.7239303589
1145.16125488	99.0661697388
1145.59558105	37.7706604004
1146.02978516	57.7258834839
1146.46398926	55.176902771
1146.89831543	60.968334198
1147.33251953	56.4438247681
1147.76672363	44.1501464844
1148.2010498	62.3136978149
1148.63525391	66.0282058716
1149.06945801	35.7544670105
1149.50366211	24.2010097504
1149.93798828	25.6459255219
1150.37219238	27.6596260071
1150.80639648	8.13055896759
1151.24072266	2.09652423859
1151.67492676	26.6905155182
1152.10913086	35.6739807129
1152.54345703	-2.21416068077
1152.97766113	70.2792816162
1153.41186523	61.5426673889
1153.84619141	23.4896697998
1154.28039551	21.7378139496
1154.71459961	28.2037239075
1155.14892578	35.9582672119
1155.58312988	43.0448188782
1156.01733398	17.1143302917
1156.45166016	43.1653633118
1156.88586426	78.9864807129
1157.32006836	69.1582717896
1157.75439453	57.1694946289
1158.18859863	57.331237793
1158.62280273	43.6459350586
1159.05712891	38.9538497925
1159.49133301	57.0593109131
1159.92553711	49.0330657959
1160.35974121	52.6353607178
1160.79406738	38.1419677734
1161.22827148	39.0682258606
1161.66247559	51.5619773865
1162.09680176	30.9702377319
1162.53100586	67.1131057739
1162.96520996	19.2164955139
1163.39953613	29.3393115997
1163.83374023	69.0321731567
1164.26794434	58.2162704468
1164.70227051	62.6243019104
1165.13647461	44.8323249817
1165.57067871	74.2107315063
1166.00500488	36.2001686096
1166.43920898	25.71367836
1166.87341309	62.9419212341
1167.30773926	85.2913360596
1167.74194336	81.6027526855
1168.17614746	55.0736236572
1168.61047363	61.3115386963
1169.04467773	48.0196685791
1169.47888184	72.7421264648
1169.91320801	70.4067764282
1170.34741211	28.7978878021
1170.78161621	43.1411857605
1171.21582031	98.7710952759
1171.65014648	60.5832138062
1172.08435059	41.887260437
1172.51855469	23.6784553528
1172.95288086	3.85919809341
1173.38708496	20.416009903
1173.82128906	28.6800136566
1174.25561523	16.1248760223
1174.68981934	49.3787574768
1175.12402344	26.3997058868
1175.55834961	-3.93238782883
1175.99255371	9.66985321045
1176.42675781	10.9486293793
1176.86108398	23.530878067
1177.29528809	50.4979553223
1177.72949219	55.6310958862
1178.16381836	70.881439209
1178.59802246	77.133102417
1179.03222656	77.6712036133
1179.46655273	72.0083770752
1179.90075684	81.3998718262
1180.33496094	57.5018768311
1180.76928711	76.567237854
1181.20349121	43.7848243713
1181.63769531	40.8781814575
1182.07189941	34.0742797852
1182.50622559	50.9110832214
1182.94042969	42.6302337646
1183.37463379	75.0675582886
1183.80895996	83.7795715332
1184.24316406	45.4454269409
1184.67736816	84.5982055664
1185.11169434	115.992630005
1185.54589844	63.9758644104
1185.98010254	43.0516586304
1186.41442871	56.4923057556
1186.84863281	70.5844421387
1187.28283691	82.6774978638
1187.71716309	60.3308601379
1188.15136719	22.7345027924
1188.58557129	10.8472213745
1189.01989746	14.285027504
1189.45410156	37.6421966553
1189.88830566	40.2134552002
1190.32263184	62.313041687
1190.75683594	53.0987205505
1191.19104004	58.3652000427
1191.62536621	63.8397979736
1192.05957031	54.8951339722
1192.49377441	58.160861969
1192.92810059	13.7842035294
1193.36230469	-0.159079387784
1193.79650879	32.6481552124
1194.23071289	9.53535366058
1194.66503906	31.7913284302
1195.09924316	58.9205627441
1195.53344727	67.4091186523
1195.96777344	58.9979553223
1196.40197754	61.4259262085
1196.83618164	43.9701118469
1197.27050781	28.4114818573
1197.70471191	51.645160675
1198.13891602	71.9872741699
1198.57324219	59.835975647
1199.00744629	44.861782074
1199.44165039	41.0546340942
1199.87597656	26.7902164459
1200.31018066	19.032995224
1200.74438477	44.6947784424
1201.17871094	40.0662879944
1201.61291504	91.249671936
1202.04711914	81.1401443481
1202.48144531	72.8653182983
1202.91564941	94.7197418213
1203.34985352	78.8515396118
1203.78417969	42.6656684875
1204.21838379	74.4381103516
1204.65258789	95.8257827759
1205.08679199	122.246948242
1205.52111816	88.1104888916
1205.95532227	113.045883179
1206.38952637	125.079177856
1206.82385254	122.891685486
1207.25805664	133.067977905
1207.69226074	150.643859863
1208.12658691	146.926620483
1208.56079102	100.473464966
1208.99499512	88.0057525635
1209.42932129	96.5788116455
1209.86352539	85.217628479
1210.29772949	141.101547241
1210.73205566	162.397232056
1211.16625977	149.107192993
1211.60046387	153.183242798
1212.03479004	162.483444214
1212.46899414	222.044464111
1212.90319824	192.162872314
1213.33752441	141.392990112
1213.77172852	205.41796875
1214.20593262	201.182800293
1214.64025879	204.332641602
1215.07446289	197.724472046
1215.50866699	224.440948486
1215.94287109	236.627853394
1216.37719727	215.027038574
1216.81140137	216.170257568
1217.24560547	255.873580933
1217.67993164	239.585891724
1218.11413574	258.347717285
1218.54833984	295.340332031
1218.98266602	320.286102295
1219.41687012	333.878845215
1219.85107422	347.745147705
1220.28540039	366.85446167
1220.71960449	379.312652588
1221.15380859	376.430938721
1221.58813477	375.877929688
1222.02233887	400.090576172
1222.45654297	426.446502686
1222.89086914	446.433654785
1223.32507324	467.539703369
1223.75927734	494.685302734
1224.19360352	463.527313232
1224.62780762	517.604187012
1225.06201172	536.690063477
1225.49633789	508.467193604
1225.93054199	587.092285156
1226.36474609	515.567810059
1226.7989502	561.411682129
1227.23327637	604.660705566
1227.66748047	617.302490234
1228.10168457	650.846496582
1228.53601074	643.985839844
1228.97021484	684.943359375
1229.40441895	741.45513916
1229.83874512	708.969177246
1230.27294922	704.624389648
1230.70715332	716.158752441
1231.14147949	757.807373047
1231.57568359	814.662231445
1232.0098877	814.851989746
1232.44421387	824.642944336
1232.87841797	861.301940918
1233.31262207	872.359985352
1233.74694824	897.969116211
1234.18115234	920.238891602
1234.61535645	937.05279541
1235.04968262	966.709472656
1235.48388672	1005.47473145
1235.91809082	1009.61383057
1236.35241699	1064.05041504
1236.78662109	1067.76989746
1237.2208252	1144.04650879
1237.6550293	1153.46838379
1238.08935547	1232.23352051
1238.52355957	1265.45898438
1238.95776367	1258.77856445
1239.39208984	1280.74963379
1239.82629395	1387.07141113
1240.26049805	1386.9251709
1240.69482422	1435.27868652
1241.12902832	1418.74328613
1241.56323242	1472.80786133
1241.99755859	1543.41564941
1242.4317627	1616.8371582
1242.8659668	1658.65905762
1243.30029297	1656.27282715
1243.73449707	1668.24475098
1244.16870117	1727.12255859
1244.60302734	1763.51147461
1245.03723145	1782.56872559
1245.47143555	1829.38964844
1245.90576172	1862.48608398
1246.33996582	1873.37023926
1246.77416992	1896.2277832
1247.20849609	1932.19030762
1247.6427002	1957.09460449
1248.0769043	1944.62683105
1248.5111084	2012.70153809
1248.94543457	1979.42773438
1249.37963867	2064.75854492
1249.81384277	2079.60546875
1250.24816895	2061.38305664
1250.68237305	2090.33789063
1251.11657715	2094.57617188
1251.55090332	2124.55688477
1251.98510742	2156.84790039
1252.41931152	2133.98657227
1252.8536377	2185.70483398
1253.2878418	2158.15991211
1253.7220459	2191.67089844
1254.15637207	2205.94580078
1254.59057617	2200.48120117
1255.02478027	2200.42944336
1255.45910645	2183.39404297
1255.89331055	2234.70361328
1256.32751465	2232.68896484
1256.76184082	2227.19506836
1257.19604492	2225.04541016
1257.63024902	2217.10449219
1258.0645752	2214.21386719
1258.4987793	2233.60742188
1258.9329834	2240.58789063
1259.3671875	2260.34594727
1259.80151367	2284.93139648
1260.23571777	2281.58374023
1260.66992188	2301.5480957
1261.10424805	2285.15356445
1261.53845215	2249.73852539
1261.97265625	2251.84008789
1262.40698242	2327.02172852
1262.84118652	2325.40087891
1263.27539063	2394.54614258
1263.7097168	2386.60180664
1264.1439209	2377.25952148
1264.578125	2409.10083008
1265.01245117	2432.0168457
1265.44665527	2373.29052734
1265.88085938	2383.27197266
1266.31518555	2395.03710938
1266.74938965	2376.18823242
1267.18359375	2404.6159668
1267.61791992	2432.32373047
1268.05212402	2453.49975586
1268.48632813	2398.46166992
1268.9206543	2498.93432617
1269.3548584	2478.50341797
1269.7890625	2471.91552734
1270.2232666	2458.15771484
1270.65759277	2478.14257813
1271.09179688	2466.84448242
1271.52600098	2436.1796875
1271.96032715	2470.171875
1272.39453125	2505.5378418
1272.82873535	2514.76464844
1273.26306152	2523.63037109
1273.69726563	2530.3815918
1274.13146973	2508.9777832
1274.5657959	2482.11914063
1275	2476.11303711
1275.4342041	2493.5078125
1275.86853027	2529.53027344
1276.30273438	2515.44165039
1276.73693848	2505.35644531
1277.17126465	2517.65820313
1277.60546875	2553.33935547
1278.03967285	2494.91967773
1278.47399902	2491.08837891
1278.90820313	2469.2253418
1279.34240723	2456.43188477
1279.7767334	2447.54638672
1280.2109375	2448.07275391
1280.6451416	2425.08105469
1281.0793457	2456.59472656
1281.51367188	2414.08203125
1281.94787598	2429.6574707
1282.38208008	2434.06347656
1282.81640625	2416.03613281
1283.25061035	2392.02587891
1283.68481445	2464.00195313
1284.11914063	2441.0612793
1284.55334473	2443.14575195
1284.98754883	2457.87670898
1285.421875	2440.53515625
1285.8560791	2419.00097656
1286.2902832	2441.96801758
1286.72460938	2451.55908203
1287.15881348	2380.12866211
1287.59301758	2367.08447266
1288.02734375	2375.28344727
1288.46154785	2363.66015625
1288.89575195	2347.40209961
1289.33007813	2317.76416016
1289.76428223	2276.28759766
1290.19848633	2268.56103516
1290.6328125	2264.30078125
1291.0670166	2267.03027344
1291.5012207	2256.28100586
1291.9354248	2202.96166992
1292.36975098	2212.09985352
1292.80395508	2160.25537109
1293.23815918	2089.953125
1293.67248535	2075.72387695
1294.10668945	2057.8996582
1294.54089355	2007.47412109
1294.97521973	2011.51062012
1295.40942383	1973.72363281
1295.84362793	1944.21936035
1296.2779541	1969.71911621
1296.7121582	1947.15148926
1297.1463623	1895.88220215
1297.58068848	1864.47851563
1298.01489258	1858.03186035
1298.44909668	1880.59851074
1298.88342285	1873.37365723
1299.31762695	1836.11560059
1299.75183105	1849.43847656
1300.18615723	1803.7043457
1300.62036133	1775.57275391
1301.05456543	1772.48999023
1301.4888916	1758.13244629
1301.9230957	1750.47229004
1302.3572998	1750.82788086
1302.79150391	1775.25756836
1303.22583008	1759.68225098
1303.66003418	1769.59155273
1304.09423828	1763.18945313
1304.52856445	1772.04992676
1304.96276855	1773.66455078
1305.39697266	1745.87988281
1305.83129883	1743.52502441
1306.26550293	1769.49755859
1306.69970703	1735.74462891
1307.1340332	1708.62182617
1307.5682373	1715.59887695
1308.00244141	1741.55749512
1308.43676758	1772.59558105
1308.87097168	1749.265625
1309.30517578	1738.52978516
1309.73950195	1777.15454102
1310.17370605	1776.48571777
1310.60791016	1776.25366211
1311.04223633	1802.36755371
1311.47644043	1816.4251709
1311.91064453	1840.34631348
1312.3449707	1851.48571777
1312.7791748	1886.28930664
1313.21337891	1921.74755859
1313.64758301	1906.15441895
1314.08190918	1884.13000488
1314.51611328	1932.65563965
1314.95031738	1941.58300781
1315.38464355	1932.74816895
1315.81884766	2056.83325195
1316.25305176	1997.10827637
1316.68737793	2018.43945313
1317.12158203	2035.98168945
1317.55578613	2027.58666992
1317.9901123	2023.6472168
1318.42431641	2088.25
1318.85852051	2108.02954102
1319.29284668	2130.96606445
1319.72705078	2148.26489258
1320.16125488	2129.87451172
1320.59558105	2182.06567383
1321.02978516	2145.90136719
1321.46398926	2198.77905273
1321.89831543	2216.76196289
1322.33251953	2216.50830078
1322.76672363	2191.953125
1323.2010498	2217.84863281
1323.63525391	2228.55249023
1324.06945801	2231.57568359
1324.50366211	2247.38232422
1324.93798828	2268.14453125
1325.37219238	2273.00805664
1325.80639648	2286.38012695
1326.24072266	2312.73901367
1326.67492676	2323.91113281
1327.10913086	2297.03515625
1327.54345703	2299.94873047
1327.97766113	2327.37158203
1328.41186523	2357.75244141
1328.84619141	2358.37646484
1329.28039551	2347.10571289
1329.71459961	2375.30712891
1330.14892578	2404.87402344
1330.58312988	2394.52832031
1331.01733398	2363.73779297
1331.45166016	2356.97192383
1331.88586426	2371.43164063
1332.32006836	2386.12744141
1332.75439453	2401.90551758
1333.18859863	2408.63354492
1333.62280273	2445.41577148
1334.05712891	2488.92871094
1334.49133301	2462.28027344
1334.92553711	2452.60473633
1335.35974121	2439.85839844
1335.79406738	2421.51513672
1336.22827148	2483.12768555
1336.66247559	2461.92797852
1337.09680176	2494.30053711
1337.53100586	2519.61767578
1337.96520996	2570.51489258
1338.39953613	2508.03222656
1338.83374023	2507.19042969
1339.26794434	2546.08081055
1339.70227051	2493.5090332
1340.13647461	2518.4609375
1340.57067871	2550.95458984
1341.00500488	2582.64697266
1341.43920898	2590.80810547
1341.87341309	2559.84790039
1342.30773926	2622.06176758
1342.74194336	2658.31054688
1343.17614746	2637.05200195
1343.61047363	2688.43066406
1344.04467773	2657.27050781
1344.47888184	2684.34033203
1344.91320801	2715.75415039
1345.34741211	2697.61450195
1345.78161621	2734.69482422
1346.21582031	2774.28125
1346.65014648	2738.64770508
1347.08435059	2784.47119141
1347.51855469	2778.3828125
1347.95288086	2809.59082031
1348.38708496	2778.98144531
1348.82128906	2808.33105469
1349.25561523	2830.49072266
1349.68981934	2831.18603516
1350.12402344	2849.1809082
1350.55834961	2847.54833984
1350.99255371	2844.75976563
1351.42675781	2844.4543457
1351.86108398	2877.29052734
1352.29528809	2861.06738281
1352.72949219	2847.10717773
1353.16381836	2861.38549805
1353.59802246	2842.85913086
1354.03222656	2838.88330078
1354.46655273	2849.73779297
1354.90075684	2847.96777344
1355.33496094	2879.17333984
1355.76928711	2901.50634766
1356.20349121	2893.24633789
1356.63769531	2908.89794922
1357.07189941	2927.79101563
1357.50622559	2961.22680664
1357.94042969	2992.65673828
1358.37463379	2986.53051758
1358.80895996	2987.5625
1359.24316406	2976.39648438
1359.67736816	2973.15795898
1360.11169434	2934.84350586
1360.54589844	2910.34521484
1360.98010254	2938.34765625
1361.41442871	2916.85473633
1361.84863281	2882.6953125
1362.28283691	2889.9387207
1362.71716309	2847.45019531
1363.15136719	2839.86547852
1363.58557129	2827.17529297
1364.01989746	2823.09692383
1364.45410156	2841.80957031
1364.88830566	2846.31323242
1365.32263184	2855.43920898
1365.75683594	2858.34008789
1366.19104004	2858.66845703
1366.62536621	2844.78588867
1367.05957031	2812.78930664
1367.49377441	2826.50927734
1367.92810059	2825.02661133
1368.36230469	2763.96875
1368.79650879	2868.74438477
1369.23071289	2823.27880859
1369.66503906	2838.17675781
1370.09924316	2833.31494141
1370.53344727	2836.05126953
1370.96777344	2815.5234375
1371.40197754	2821.46337891
1371.83618164	2779.76245117
1372.27050781	2754.79394531
1372.70471191	2763.5246582
1373.13891602	2668.66577148
1373.57324219	2635.01464844
1374.00744629	2703.52124023
1374.44165039	2606.67749023
1374.87597656	2595.03125
1375.31018066	2560.30151367
1375.74438477	2576.51660156
1376.17871094	2548.72045898
1376.61291504	2517.15063477
1377.04711914	2451.80981445
1377.48144531	2396.75805664
1377.91564941	2335.03027344
1378.34985352	2329.88061523
1378.78417969	2255.5949707
1379.21838379	2263.51464844
1379.65258789	2234.86376953
1380.08679199	2177.5
1380.52111816	2123.44677734
1380.95532227	2080.54492188
1381.38952637	2051.88964844
1381.82385254	2005.93151855
1382.25805664	1929.35290527
1382.69226074	1930.93847656
1383.12658691	1895.27856445
1383.56079102	1834.54174805
1383.99499512	1784.9083252
1384.42932129	1723.11010742
1384.86352539	1736.95153809
1385.29772949	1680.70263672
1385.73205566	1621.67431641
1386.16625977	1585.85083008
1386.60046387	1585.67089844
1387.03479004	1566.28088379
1387.46899414	1512.78942871
1387.90319824	1439.47167969
1388.33752441	1420.86328125
1388.77172852	1439.43066406
1389.20593262	1424.6282959
1389.64025879	1373.20788574
1390.07446289	1308.20300293
1390.50866699	1305.93847656
1390.94287109	1283.59301758
1391.37719727	1259.97570801
1391.81140137	1280.26171875
1392.24560547	1236.78479004
1392.67993164	1191.59814453
1393.11413574	1173.7364502
1393.54833984	1139.15539551
1393.98266602	1133.80383301
1394.41687012	1113.83935547
1394.85107422	1086.8659668
1395.28540039	1086.01635742
1395.71960449	1074.5222168
1396.15380859	1040.24255371
1396.58813477	986.063781738
1397.02233887	951.035949707
1397.45654297	951.575805664
1397.89086914	937.459411621
1398.32507324	892.890136719
1398.75927734	894.518005371
1399.19360352	892.04498291
1399.62780762	873.303222656
1400.06201172	872.046386719
1400.49633789	816.036010742
1400.93054199	773.134399414
1401.36474609	783.845336914
1401.7989502	768.891296387
1402.23327637	731.167602539
1402.66748047	681.839294434
1403.10168457	705.479492188
1403.53601074	679.10357666
1403.97021484	632.329772949
1404.40441895	606.885375977
1404.83874512	610.093505859
1405.27294922	573.255859375
1405.70715332	520.745361328
1406.14147949	474.979736328
1406.57568359	424.819366455
1407.0098877	458.194702148
1407.44421387	423.739440918
1407.87841797	431.834320068
1408.31262207	435.828796387
1408.74694824	417.823364258
1409.18115234	413.835479736
1409.61535645	387.683380127
1410.04968262	365.527069092
1410.48388672	356.638885498
1410.91809082	353.095855713
1411.35241699	302.252349854
1411.78662109	317.897338867
1412.2208252	334.058929443
1412.6550293	298.678497314
1413.08935547	301.101593018
1413.52355957	273.205963135
1413.95776367	271.095062256
1414.39208984	248.233612061
1414.82629395	201.340164185
1415.26049805	190.735900879
1415.69482422	179.670806885
1416.12902832	181.462936401
1416.56323242	249.418884277
1416.99755859	226.804244995
1417.4317627	214.779830933
1417.8659668	212.953994751
1418.30029297	208.767166138
1418.73449707	176.210205078
1419.16870117	175.790878296
1419.60302734	170.007263184
1420.03723145	204.634353638
1420.47143555	163.061782837
1420.90576172	158.799331665
1421.33996582	155.944274902
1421.77416992	124.770996094
1422.20849609	172.775619507
1422.6427002	149.428421021
1423.0769043	116.58782196
1423.5111084	78.9128646851
1423.94543457	67.1682281494
1424.37963867	94.5126419067
1424.81384277	139.213699341
1425.24816895	101.113250732
1425.68237305	80.6785888672
1426.11657715	162.695892334
1426.55090332	63.2960548401
1426.98510742	71.8946075439
1427.41931152	67.7005767822
1427.8536377	48.2462539673
1428.2878418	74.7723236084
1428.7220459	74.8530731201
1429.15637207	35.1360359192
1429.59057617	55.0737800598
1430.02478027	63.0013465881
1430.45910645	32.60729599
1430.89331055	1.08929765224
1431.32751465	51.9630622864
1431.76184082	65.3390350342
1432.19604492	16.6677970886
1432.63024902	27.6203365326
1433.0645752	33.2104377747
1433.4987793	73.7577896118
1433.9329834	48.1892623901
1434.3671875	3.64241242409
1434.80151367	71.9562301636
1435.23571777	46.5558433533
1435.66992188	29.7968502045
1436.10424805	34.6666793823
1436.53845215	6.6470913887
1436.97265625	48.0262947083
1437.40698242	29.0700626373
1437.84118652	39.2698898315
1438.27539063	24.4003295898
1438.7097168	45.8414154053
1439.1439209	56.226234436
1439.578125	23.9211368561
1440.01245117	38.2758979797
1440.44665527	14.863035202
1440.88085938	73.3213729858
1441.31518555	-4.68290233612
1441.74938965	51.2381401062
1442.18359375	83.5895462036
1442.61791992	63.0179710388
1443.05212402	36.377155304
1443.48632813	55.5979347229
1443.9206543	95.1062698364
1444.3548584	63.0254211426
1444.7890625	96.8545761108
1445.2232666	79.2303314209
1445.65759277	89.7749404907
1446.09179688	107.581367493
1446.52600098	109.227920532
1446.96032715	69.7938995361
1447.39453125	79.2228393555
1447.82873535	69.349899292
1448.26306152	66.931137085
1448.69726563	64.0946426392
1449.13146973	64.4236221313
1449.5657959	88.385093689
1450	52.7350578308
1450.4342041	64.7461776733
1450.86853027	87.6061859131
1451.30273438	129.271255493
1451.73693848	40.8851547241
1452.17126465	45.38463974
1452.60546875	80.5071334839
1453.03967285	91.8641891479
1453.47399902	68.4579772949
1453.90820313	103.38822937
1454.34240723	89.243057251
1454.7767334	66.0851974487
1455.2109375	82.4508743286
1455.6451416	89.9301757813
1456.0793457	118.267097473
1456.51367188	134.262664795
1456.94787598	110.31539917
1457.38208008	105.471443176
1457.81640625	147.3853302
1458.25061035	184.646987915
1458.68481445	173.355300903
1459.11914063	220.376708984
1459.55334473	209.010131836
1459.98754883	231.88079834
1460.421875	232.117874146
1460.8560791	237.944091797
1461.2902832	244.54524231
1461.72460938	246.887374878
1462.15881348	250.578018188
1462.59301758	270.542205811
1463.02734375	314.103424072
1463.46154785	349.592803955
1463.89575195	370.624847412
1464.33007813	333.391204834
1464.76428223	296.563873291
1465.19848633	348.644989014
1465.6328125	323.16217041
1466.0670166	337.221923828
1466.5012207	314.344055176
1466.9354248	342.191497803
1467.36975098	363.99987793
1467.80395508	376.473327637
1468.23815918	378.56036377
1468.67248535	380.662597656
1469.10668945	384.105285645
1469.54089355	435.589874268
1469.97521973	408.266021729
1470.40942383	422.03616333
1470.84362793	434.880950928
1471.2779541	391.815368652
1471.7121582	430.760314941
1472.1463623	448.168212891
1472.58068848	464.532531738
1473.01489258	446.962646484
1473.44909668	459.703948975
1473.88342285	486.963745117
1474.31762695	497.025268555
1474.75183105	520.473754883
1475.18615723	526.48236084
1475.62036133	522.796203613
1476.05456543	519.813964844
1476.4888916	542.752807617
1476.9230957	549.997436523
1477.3572998	575.244445801
1477.79150391	591.976135254
1478.22583008	589.579467773
1478.66003418	616.79864502
1479.09423828	621.59588623
1479.52856445	605.060302734
1479.96276855	622.927246094
1480.39697266	646.690185547
1480.83129883	661.64239502
1481.26550293	664.318054199
1481.69970703	672.671508789
1482.1340332	631.311523438
1482.5682373	643.331787109
1483.00244141	670.745361328
1483.43676758	718.593444824
1483.87097168	756.84979248
1484.30517578	754.71875
1484.73950195	765.950561523
1485.17370605	777.208374023
1485.60791016	805.515930176
1486.04223633	817.826599121
1486.47644043	822.094543457
1486.91064453	835.216552734
1487.3449707	869.998413086
1487.7791748	891.834899902
1488.21337891	874.984985352
1488.64758301	868.268859863
1489.08190918	896.657470703
1489.51611328	918.444885254
1489.95031738	926.371582031
1490.38464355	930.179016113
1490.81884766	923.050842285
1491.25305176	934.983459473
1491.68737793	967.943908691
1492.12158203	979.235961914
1492.55578613	1023.24371338
1492.9901123	1027.9888916
1493.42431641	1012.55456543
1493.85852051	1044.25842285
1494.29284668	1033.09179688
1494.72705078	1052.72302246
1495.16125488	1091.57495117
1495.59558105	1108.4798584
1496.02978516	1137.97424316
1496.46398926	1143.56982422
1496.89831543	1152.14294434
1497.33251953	1158.4954834
1497.76672363	1127.80737305
1498.2010498	1157.18322754
1498.63525391	1164.06079102
1499.06945801	1199.87780762
1499.50366211	1179.78552246
1499.93798828	1190.03417969
1500.37219238	1229.35632324
1500.80639648	1230.27270508
1501.24072266	1227.72485352
1501.67492676	1259.8215332
1502.10913086	1296.23168945
1502.54345703	1310.23901367
1502.97766113	1335.50463867
1503.41186523	1355.79345703
1503.84619141	1367.04418945
1504.28039551	1388.05187988
1504.71459961	1400.71337891
1505.14892578	1416.66943359
1505.58312988	1427.55700684
1506.01733398	1446.2434082
1506.45166016	1450.85388184
1506.88586426	1478.94934082
1507.32006836	1508.72900391
1507.75439453	1487.45678711
1508.18859863	1500.25708008
1508.62280273	1523.94641113
1509.05712891	1536.81591797
1509.49133301	1587.74975586
1509.92553711	1590.78430176
1510.35974121	1609.79125977
1510.79406738	1639.43701172
1511.22827148	1633.09106445
1511.66247559	1639.36181641
1512.09680176	1667.11865234
1512.53100586	1680.08935547
1512.96520996	1690.59558105
1513.39953613	1696.17724609
1513.83374023	1698.84375
1514.26794434	1770.22790527
1514.70227051	1751.05639648
1515.13647461	1792.94299316
1515.57067871	1772.98840332
1516.00500488	1812.01782227
1516.43920898	1814.0670166
1516.87341309	1792.81262207
1517.30773926	1828.18078613
1517.74194336	1866.57116699
1518.17614746	1879.16467285
1518.61047363	1876.44958496
1519.04467773	1860.8951416
1519.47888184	1868.79443359
1519.91320801	1942.29211426
1520.34741211	1953.25683594
1520.78161621	1968.29711914
1521.21582031	1947.92834473
1521.65014648	1998.47302246
1522.08435059	2037.69030762
1522.51855469	2064.00415039
1522.95288086	2087.33666992
1523.38708496	2109.19604492
1523.82128906	2117.82836914
1524.25561523	2144.30029297
1524.68981934	2145.65234375
1525.12402344	2190.18725586
1525.55834961	2181.3203125
1525.99255371	2192.86816406
1526.42675781	2240.06079102
1526.86108398	2268.95849609
1527.29528809	2249.57641602
1527.72949219	2281.69628906
1528.16381836	2299.54833984
1528.59802246	2286.78540039
1529.03222656	2344.52978516
1529.46655273	2346.2277832
1529.90075684	2378.54711914
1530.33496094	2416.0090332
1530.76928711	2417.17041016
1531.20349121	2432.15600586
1531.63769531	2406.03198242
1532.07189941	2431.49291992
1532.50622559	2434.53833008
1532.94042969	2462.90478516
1533.37463379	2491.17504883
1533.80895996	2495.49169922
1534.24316406	2513.65844727
1534.67736816	2539.84472656
1535.11169434	2559.17211914
1535.54589844	2606.22973633
1535.98010254	2613.59326172
1536.41442871	2635.17651367
1536.84863281	2645.75854492
1537.28283691	2690.67724609
1537.71716309	2707.40039063
1538.15136719	2716.57617188
1538.58557129	2741.47607422
1539.01989746	2740.39331055
1539.45410156	2764.24121094
1539.88830566	2793.3034668
1540.32263184	2817.97021484
1540.75683594	2865.43017578
1541.19104004	2859.95385742
1541.62536621	2856.22827148
1542.05957031	2883.09326172
1542.49377441	2895.50610352
1542.92810059	2894.33081055
1543.36230469	2905.43920898
1543.79650879	2959.47998047
1544.23071289	3020.00073242
1544.66503906	3052.93115234
1545.09924316	3087.50830078
1545.53344727	3135.62890625
1545.96777344	3142.55712891
1546.40197754	3143.96704102
1546.83618164	3171.19921875
1547.27050781	3181.65600586
1547.70471191	3184.85791016
1548.13891602	3241.88305664
1548.57324219	3320.26318359
1549.00744629	3363.97827148
1549.44165039	3386.77905273
1549.87597656	3389.84375
1550.31018066	3445.52758789
1550.74438477	3507.40795898
1551.17871094	3528.65087891
1551.61291504	3559.02929688
1552.04711914	3622.97216797
1552.48144531	3650.0793457
1552.91564941	3714.42895508
1553.34985352	3737.87329102
1553.78417969	3777.0012207
1554.21838379	3825.89697266
1554.65258789	3864.73217773
1555.08679199	3925.47924805
1555.52111816	4015.90063477
1555.95532227	4046.18432617
1556.38952637	4069.39379883
1556.82385254	4085.22045898
1557.25805664	4110.59912109
1557.69226074	4167.41650391
1558.12658691	4226.57910156
1558.56079102	4265.98730469
1558.99499512	4372.54980469
1559.42932129	4367.21533203
1559.86352539	4393.81640625
1560.29772949	4420.04882813
1560.73205566	4492.19921875
1561.16625977	4571.86425781
1561.60046387	4641.45068359
1562.03479004	4745.85253906
1562.46899414	4780.92382813
1562.90319824	4840.70556641
1563.33752441	4873.21582031
1563.77172852	4880.49853516
1564.20593262	4943.39599609
1564.64025879	4953.56689453
1565.07446289	5019.92138672
1565.50866699	5136.40820313
1565.94287109	5199.00878906
1566.37719727	5271.03564453
1566.81140137	5320.42382813
1567.24560547	5296.11132813
1567.67993164	5482.99072266
1568.11413574	5541.01416016
1568.54833984	5585.27832031
1568.98266602	5680.06494141
1569.41687012	5733.16064453
1569.85107422	5820.00976563
1570.28540039	5878.23583984
1570.71960449	5969.05078125
1571.15380859	6032.74560547
1571.58813477	6086.11865234
1572.02233887	6134.30615234
1572.45654297	6243.61083984
1572.89086914	6287.484375
1573.32507324	6396.20556641
1573.75927734	6444.30761719
1574.19360352	6516.09765625
1574.62780762	6632.34814453
1575.06201172	6751.75292969
1575.49633789	6832.34375
1575.93054199	6924.14111328
1576.36474609	6993.00048828
1576.7989502	7112.35253906
1577.23327637	7210.69921875
1577.66748047	7307.22070313
1578.10168457	7455.07617188
1578.53601074	7585.10595703
1578.97021484	7758.50195313
1579.40441895	7812.77148438
1579.83874512	7874.01904297
1580.27294922	7986.57714844
1580.70715332	8045.81445313
1581.14147949	8151.73730469
1581.57568359	8240.46875
1582.0098877	8331.1171875
1582.44421387	8408.41699219
1582.87841797	8472.546875
1583.31262207	8563.46484375
1583.74694824	8655.97070313
1584.18115234	8721.09277344
1584.61535645	8815.48144531
1585.04968262	8903.09960938
1585.48388672	8941.38964844
1585.91809082	9006.61523438
1586.35241699	9045.61523438
1586.78662109	9136.30273438
1587.2208252	9240.24902344
1587.6550293	9351.66015625
1588.08935547	9467.20898438
1588.52355957	9578.63378906
1588.95776367	9699.70019531
1589.39208984	9803.76269531
1589.82629395	9891.85742188
1590.26049805	9996.18066406
1590.69482422	10047.7509766
1591.12902832	10110.7998047
1591.56323242	10206.2695313
1591.99755859	10310.8896484
1592.4317627	10434.7138672
1592.8659668	10484.2978516
1593.30029297	10535.9970703
1593.73449707	10683.8925781
1594.16870117	10718.859375
1594.60302734	10822.9677734
1595.03723145	10952.4902344
1595.47143555	11040.5722656
1595.90576172	11175.5439453
1596.33996582	11198.015625
1596.77416992	11333.4560547
1597.20849609	11448.0703125
1597.6427002	11449.9345703
1598.0769043	11628.9335938
1598.5111084	11673.0400391
1598.94543457	11806.9560547
1599.37963867	11843.703125
1599.81384277	11914.0351563
1600.24816895	11983.2910156
1600.68237305	12011.3984375
1601.11657715	12038.4785156
1601.55090332	12100.2851563
1601.98510742	12046.6396484
1602.41931152	12068.6074219
1602.8536377	12090.4082031
1603.2878418	11972.4785156
1603.7220459	11962.2324219
1604.15637207	11897.5654297
1604.59057617	11815.0996094
1605.02478027	11775.7441406
1605.45910645	11665.0810547
1605.89331055	11564.2753906
1606.32751465	11407.5253906
1606.76184082	11325.3857422
1607.19604492	11205.4257813
1607.63024902	11084.3955078
1608.0645752	10936.3613281
1608.4987793	10827.1054688
1608.9329834	10728.8701172
1609.3671875	10620.2861328
1609.80151367	10415.6503906
1610.23571777	10295.5205078
1610.66992188	10238.3808594
1611.10424805	10114.6162109
1611.53845215	10003.0517578
1611.97265625	9861.53613281
1612.40698242	9689.64550781
1612.84118652	9540.36132813
1613.27539063	9473.56640625
1613.7097168	9426.55761719
1614.1439209	9282.76757813
1614.578125	9122.70019531
1615.01245117	9004.72851563
1615.44665527	8864.95117188
1615.88085938	8729.35449219
1616.31518555	8624.47363281
1616.74938965	8431.80273438
1617.18359375	8380.0546875
1617.61791992	8230.01074219
1618.05212402	8052.06445313
1618.48632813	7930.48388672
1618.9206543	7750.02832031
1619.3548584	7607.94287109
1619.7890625	7482.51416016
1620.2232666	7285.50976563
1620.65759277	7157.05664063
1621.09179688	6929.33105469
1621.52600098	6880.72949219
1621.96032715	6758.15039063
1622.39453125	6598.51171875
1622.82873535	6426.99121094
1623.26306152	6206.56201172
1623.69726563	6066.31835938
1624.13146973	5884.01171875
1624.5657959	5746.47412109
1625	5607.59716797
1625.4342041	5478.90185547
1625.86853027	5310.43554688
1626.30273438	5182.00341797
1626.73693848	5042.00830078
1627.17126465	4920.94335938
1627.60546875	4795.44482422
1628.03967285	4645.17333984
1628.47399902	4534.16845703
1628.90820313	4474.49414063
1629.34240723	4392.94433594
1629.7767334	4327.80126953
1630.2109375	4258.08105469
1630.6451416	4158.56591797
1631.0793457	4054.37988281
1631.51367188	3978.15649414
1631.94787598	3908.4909668
1632.38208008	3817.03588867
1632.81640625	3785.37670898
1633.25061035	3705.11376953
1633.68481445	3613.40527344
1634.11914063	3575.67773438
1634.55334473	3521.95117188
1634.98754883	3485.64355469
1635.421875	3418.27734375
1635.8560791	3365.32836914
1636.2902832	3294.49414063
1636.72460938	3216.4597168
1637.15881348	3191.54638672
1637.59301758	3182.25195313
1638.02734375	3045.69921875
1638.46154785	2972.69458008
1638.89575195	2926.31884766
1639.33007813	2869.97924805
1639.76428223	2780.42724609
1640.19848633	2733.28125
1640.6328125	2683.75439453
1641.0670166	2692.23461914
1641.5012207	2624.26269531
1641.9354248	2568.12646484
1642.36975098	2527.13085938
1642.80395508	2472.27075195
1643.23815918	2450.36987305
1643.67248535	2380.65771484
1644.10668945	2341.73071289
1644.54089355	2297.35839844
1644.97521973	2256.37353516
1645.40942383	2224.66821289
1645.84362793	2176.77099609
1646.2779541	2135.39624023
1646.7121582	2132.00610352
1647.1463623	2097.66430664
1647.58068848	2069.31616211
1648.01489258	2006.91784668
1648.44909668	1933.88879395
1648.88342285	1933.00830078
1649.31762695	1891.03393555
1649.75183105	1863.03674316
1650.18615723	1849.02160645
1650.62036133	1828.54101563
1651.05456543	1805.86621094
1651.4888916	1734.38183594
1651.9230957	1735.66894531
1652.3572998	1731.24768066
1652.79150391	1717.27453613
1653.22583008	1675.34887695
1653.66003418	1601.7286377
1654.09423828	1652.64672852
1654.52856445	1589.64306641
1654.96276855	1564.87695313
1655.39697266	1548.38513184
1655.83129883	1508.45349121
1656.26550293	1457.44250488
1656.69970703	1447.95153809
1657.1340332	1445.59057617
1657.5682373	1475.99658203
1658.00244141	1403.20910645
1658.43676758	1383.20166016
1658.87097168	1405.9744873
1659.30517578	1340.11486816
1659.73950195	1332.25561523
1660.17370605	1302.03845215
1660.60791016	1294.3380127
1661.04223633	1263.4107666
1661.47644043	1254.2434082
1661.91064453	1261.21936035
1662.3449707	1263.03173828
1662.7791748	1238.33190918
1663.21337891	1224.33276367
1663.64758301	1199.68066406
1664.08190918	1154.29260254
1664.51611328	1161.90991211
1664.95031738	1146.96289063
1665.38464355	1126.62805176
1665.81884766	1107.07446289
1666.25305176	1079.78637695
1666.68737793	1050.48022461
1667.12158203	1047.5703125
1667.55578613	1036.63549805
1667.9901123	1066.0904541
1668.42431641	1007.52526855
1668.85852051	1030.06665039
1669.29284668	999.457397461
1669.72705078	980.228149414
1670.16125488	962.331665039
1670.59558105	901.536315918
1671.02978516	927.798278809
1671.46398926	976.822387695
1671.89831543	894.411132813
1672.33251953	874.015991211
1672.76672363	854.82989502
1673.2010498	814.06072998
1673.63525391	860.099365234
1674.06945801	839.880981445
1674.50366211	788.243713379
1674.93798828	805.709899902
1675.37219238	823.533569336
1675.80639648	779.723266602
1676.24072266	713.531677246
1676.67492676	678.701293945
1677.10913086	676.446655273
1677.54345703	638.780273438
1677.97766113	643.309753418
1678.41186523	660.146179199
1678.84619141	646.771728516
1679.28039551	649.936706543
1679.71459961	634.844909668
1680.14892578	646.977661133
1680.58312988	626.838989258
1681.01733398	622.79107666
1681.45166016	560.899963379
1681.88586426	546.942443848
1682.32006836	557.917175293
1682.75439453	557.11114502
1683.18859863	551.620239258
1683.62280273	563.600463867
1684.05712891	495.603485107
1684.49133301	528.320861816
1684.92553711	498.608856201
1685.35974121	498.77243042
1685.79406738	494.996917725
1686.22827148	491.174194336
1686.66247559	468.733703613
1687.09680176	443.011230469
1687.53100586	408.949401855
1687.96520996	402.205200195
1688.39953613	410.550964355
1688.83374023	420.363861084
1689.26794434	416.46887207
1689.70227051	399.369812012
1690.13647461	434.073669434
1690.57067871	395.541229248
1691.00500488	390.958892822
1691.43920898	422.249664307
1691.87341309	392.141967773
1692.30773926	355.223510742
1692.74194336	372.075561523
1693.17614746	368.781951904
1693.61047363	350.758605957
1694.04467773	365.963653564
1694.47888184	324.221221924
1694.91320801	318.57321167
1695.34741211	338.057861328
1695.78161621	338.150604248
1696.21582031	342.890838623
1696.65014648	351.292175293
1697.08435059	302.098876953
1697.51855469	300.759063721
1697.95288086	329.553985596
1698.38708496	269.036437988
1698.82128906	246.281539917
1699.25561523	269.788299561
1699.68981934	290.468902588
1700.12402344	258.065490723
1700.55834961	242.792861938
1700.99255371	293.801483154
1701.42675781	286.324707031
1701.86108398	278.867462158
1702.29528809	261.814483643
1702.72949219	295.495880127
1703.16381836	272.547393799
1703.59802246	241.320602417
1704.03222656	260.172943115
1704.46655273	236.032165527
1704.90075684	231.003723145
1705.33496094	226.015411377
1705.76928711	215.88659668
1706.20349121	210.938522339
1706.63769531	191.85874939
1707.07189941	205.429855347
1707.50622559	203.752502441
1707.94042969	215.468215942
1708.37463379	212.300704956
1708.80895996	155.151473999
1709.24316406	159.15512085
1709.67736816	87.8186187744
1710.11169434	193.877456665
1710.54589844	169.827575684
1710.98010254	176.617324829
1711.41442871	182.124816895
1711.84863281	184.026626587
1712.28283691	165.399047852
1712.71716309	154.493286133
1713.15136719	152.560073853
1713.58557129	141.292938232
1714.01989746	126.17943573
1714.45410156	132.52394104
1714.88830566	156.580612183
1715.32263184	151.686584473
1715.75683594	107.353263855
1716.19104004	121.836761475
1716.62536621	103.736968994
1717.05957031	113.665809631
1717.49377441	111.281776428
1717.92810059	127.722869873
1718.36230469	144.595123291
1718.79650879	120.644935608
1719.23071289	75.1520080566
1719.66503906	96.2368011475
1720.09924316	115.494544983
1720.53344727	113.663871765
1720.96777344	84.5664596558
1721.40197754	68.5631027222
1721.83618164	79.1815338135
1722.27050781	46.1487350464
1722.70471191	54.2883338928
1723.13891602	100.098808289
1723.57324219	50.9770927429
1724.00744629	52.8405151367
1724.44165039	43.9893417358
1724.87597656	66.8527755737
1725.31018066	73.5238647461
1725.74438477	63.8107261658
1726.17871094	22.8047065735
1726.61291504	70.4405975342
1727.04711914	78.6661911011
1727.48144531	63.317024231
1727.91564941	47.0612182617
1728.34985352	60.3466110229
1728.78417969	11.2763557434
1729.21838379	3.96674966812
1729.65258789	37.446723938
1730.08679199	25.0292186737
1730.52111816	28.4043598175
1730.95532227	73.6522216797
1731.38952637	48.890663147
1731.82385254	65.2053527832
1732.25805664	19.2173175812
1732.69226074	39.48878479
1733.12658691	2.07032155991
1733.56079102	22.5916652679
1733.99499512	17.2205600739
1734.42932129	23.6160144806
1734.86352539	10.7660913467
1735.29772949	43.6598701477
1735.73205566	33.91929245
1736.16625977	34.5264930725
1736.60046387	41.9696121216
1737.03479004	36.8032608032
1737.46899414	48.4509010315
1737.90319824	34.699546814
1738.33752441	23.8128509521
1738.77172852	29.7688694
1739.20593262	-9.99786472321
1739.64025879	21.4931411743
1740.07446289	46.4454498291
1740.50866699	42.0875930786
1740.94287109	22.2677078247
1741.37719727	15.1938972473
1741.81140137	32.3586730957
1742.24560547	26.8187541962
1742.67993164	12.5821008682
1743.11413574	45.6909370422
1743.54833984	50.8377838135
1743.98266602	45.3909988403
1744.41687012	15.2374448776
1744.85107422	17.7142276764
1745.28540039	15.929019928
1745.71960449	31.1357803345
1746.15380859	61.9753723145
1746.58813477	38.8983078003
1747.02233887	51.7170410156
1747.45654297	52.7736625671
1747.89086914	22.999206543
1748.32507324	47.8193130493
1748.75927734	32.4775009155
1749.19360352	4.05134773254
1749.62780762	40.7827949524
1750.06201172	78.2621002197
1750.49633789	120.421401978
1750.93054199	80.3814315796
1751.36474609	60.0899391174
1751.7989502	59.2789001465
1752.23327637	38.7936210632
1752.66748047	96.6931686401
1753.10168457	149.983001709
1753.53601074	73.1959609985
1753.97021484	113.6849823
1754.40441895	62.0922698975
1754.83874512	58.9527206421
1755.27294922	74.4189300537
1755.70715332	88.6244049072
1756.14147949	69.6255722046
1756.57568359	100.435279846
1757.0098877	91.8931427002
1757.44421387	115.430664063
1757.87841797	133.268569946
1758.31262207	141.928207397
1758.74694824	135.600891113
1759.18115234	115.361732483
1759.61535645	121.076850891
1760.04968262	146.425949097
1760.48388672	179.996688843
1760.91809082	156.162109375
1761.35241699	133.237701416
1761.78662109	151.103027344
1762.2208252	203.358703613
1762.6550293	149.165466309
1763.08935547	157.46005249
1763.52355957	146.265350342
1763.95776367	106.068817139
1764.39208984	138.859008789
1764.82629395	156.624511719
1765.26049805	193.024734497
1765.69482422	178.972122192
1766.12902832	176.823303223
1766.56323242	192.297348022
1766.99755859	189.291122437
1767.4317627	201.702163696
1767.8659668	238.166595459
1768.30029297	197.960281372
1768.73449707	207.570449829
1769.16870117	207.51121521
1769.60302734	228.322250366
1770.03723145	207.361663818
1770.47143555	235.264801025
1770.90576172	259.587005615
1771.33996582	285.564208984
1771.77416992	258.295684814
1772.20849609	275.310455322
1772.6427002	258.068969727
1773.0769043	296.003540039
1773.5111084	321.187133789
1773.94543457	291.812896729
1774.37963867	325.210235596
1774.81384277	343.028381348
1775.24816895	335.648193359
1775.68237305	337.227905273
1776.11657715	347.93057251
1776.55090332	349.341217041
1776.98510742	375.631622314
1777.41931152	372.834014893
1777.8536377	383.190795898
1778.2878418	348.793457031
1778.7220459	370.136260986
1779.15637207	416.029083252
1779.59057617	380.915771484
1780.02478027	404.506530762
1780.45910645	397.659118652
1780.89331055	439.466674805
1781.32751465	426.045776367
1781.76184082	450.900695801
1782.19604492	461.559051514
1782.63024902	463.811248779
1783.0645752	471.820922852
1783.4987793	496.405487061
1783.9329834	464.089874268
1784.3671875	471.341552734
1784.80151367	484.239318848
1785.23571777	499.191162109
1785.66992188	517.842285156
1786.10424805	508.774475098
1786.53845215	567.015686035
1786.97265625	564.893737793
1787.40698242	548.916503906
1787.84118652	506.807800293
1788.27539063	558.140930176
1788.7097168	569.985107422
1789.1439209	635.954833984
1789.578125	602.502197266
1790.01245117	590.677246094
1790.44665527	616.814758301
1790.88085938	606.762634277
1791.31518555	666.485839844
1791.74938965	672.986206055
1792.18359375	676.424987793
1792.61791992	708.053527832
1793.05212402	701.354797363
1793.48632813	730.632873535
1793.9206543	754.632324219
1794.3548584	752.509765625
1794.7890625	707.440368652
1795.2232666	742.19744873
1795.65759277	773.523681641
1796.09179688	791.528564453
1796.52600098	778.38458252
1796.96032715	836.270202637
1797.39453125	833.731140137
1797.82873535	870.310058594
1798.26306152	845.577270508
1798.69726563	861.587890625
1799.13146973	916.006958008
1799.5657959	875.459411621
1800	892.004211426
