# Supplementary material for: Deep CO2 in the end-Triassic Central Atlantic Magmatic Province
Source: Nat Commun. 2020 Apr 7;11:1670. doi: 10.1038/s41467-020-15325-6 (PMC7138847; doi:10.1038/s41467-020-15325-6)
Supplement: Supplementary file 4 — Source Data 2 [file 41467_2020_15325_MOESM4_ESM.zip › Elemental C/NEW31I_3Px_Incl2_Bubble2_C.txt]

1100	-105.688926697
1100.4342041	9.68426322937
1100.86853027	16.7799682617
1101.30273438	10.8065786362
1101.73693848	9.71501159668
1102.17126465	23.7285251617
1102.60546875	34.0732574463
1103.03967285	-0.0148085104302
1103.47399902	12.4287004471
1103.90820313	28.6945495605
1104.34240723	39.5186271667
1104.7767334	39.9257659912
1105.2109375	47.7996711731
1105.6451416	56.1153945923
1106.0793457	30.6977405548
1106.51367188	30.3253269196
1106.94787598	67.2492675781
1107.38208008	45.9025115967
1107.81640625	41.6407318115
1108.25061035	52.1966514587
1108.68481445	67.6613311768
1109.11914063	92.1940765381
1109.55334473	38.4916305542
1109.98754883	42.2992668152
1110.421875	75.7371368408
1110.8560791	59.8644638062
1111.2902832	41.7887229919
1111.72460938	72.883895874
1112.15881348	78.0335693359
1112.59301758	120.400817871
1113.02734375	113.324363708
1113.46154785	80.3676528931
1113.89575195	98.2278366089
1114.33007813	101.367599487
1114.76428223	64.2899703979
1115.19848633	68.2457427979
1115.6328125	87.2746734619
1116.0670166	90.9736709595
1116.5012207	114.837608337
1116.9354248	108.580886841
1117.36975098	87.2324142456
1117.80395508	116.319976807
1118.23815918	85.8461303711
1118.67248535	90.8973236084
1119.10668945	120.023925781
1119.54089355	135.182540894
1119.97521973	148.176330566
1120.40942383	95.1407775879
1120.84362793	71.7189102173
1121.2779541	99.013633728
1121.7121582	118.564849854
1122.1463623	117.08290863
1122.58068848	107.168685913
1123.01489258	89.2870330811
1123.44909668	83.7536697388
1123.88342285	91.4379882813
1124.31762695	64.2277832031
1124.75183105	43.3733062744
1125.18615723	73.2487411499
1125.62036133	144.228347778
1126.05456543	152.69317627
1126.4888916	128.337631226
1126.9230957	107.882797241
1127.3572998	89.0338516235
1127.79150391	58.5852584839
1128.22583008	76.9676818848
1128.66003418	76.580078125
1129.09423828	72.9976730347
1129.52856445	110.973327637
1129.96276855	122.760612488
1130.39697266	97.1417160034
1130.83129883	78.734664917
1131.26550293	81.9025344849
1131.69970703	92.4772338867
1132.1340332	94.4956970215
1132.5682373	97.0925674438
1133.00244141	92.6124191284
1133.43676758	84.3118209839
1133.87097168	88.792350769
1134.30517578	59.9238891602
1134.73950195	13.8975315094
1135.17370605	78.7856521606
1135.60791016	61.9209747314
1136.04223633	91.7582015991
1136.47644043	60.3991127014
1136.91064453	50.0220680237
1137.3449707	59.192073822
1137.7791748	66.3801498413
1138.21337891	74.9188919067
1138.64758301	46.9708900452
1139.08190918	32.9594726563
1139.51611328	71.1253204346
1139.95031738	78.4396362305
1140.38464355	47.7827224731
1140.81884766	52.7879371643
1141.25305176	34.9430236816
1141.68737793	5.84015130997
1142.12158203	17.0287895203
1142.55578613	51.9331474304
1142.9901123	41.7254257202
1143.42431641	64.7598648071
1143.85852051	53.0387573242
1144.29284668	64.0252609253
1144.72705078	26.7065219879
1145.16125488	31.7498168945
1145.59558105	21.1153259277
1146.02978516	49.3654823303
1146.46398926	71.1577453613
1146.89831543	38.0235290527
1147.33251953	27.5292663574
1147.76672363	11.5364646912
1148.2010498	11.6311864853
1148.63525391	45.0664596558
1149.06945801	49.8922233582
1149.50366211	45.9175224304
1149.93798828	55.9783477783
1150.37219238	32.9655342102
1150.80639648	26.5910720825
1151.24072266	8.80810260773
1151.67492676	1.27511453629
1152.10913086	38.7558097839
1152.54345703	-1.26253437996
1152.97766113	44.8024749756
1153.41186523	17.9635181427
1153.84619141	55.9802932739
1154.28039551	100.56905365
1154.71459961	61.39478302
1155.14892578	79.5921401978
1155.58312988	23.2631835938
1156.01733398	51.4849700928
1156.45166016	96.4878158569
1156.88586426	71.2205429077
1157.32006836	55.4994087219
1157.75439453	67.7851715088
1158.18859863	65.5237808228
1158.62280273	84.5422058105
1159.05712891	115.260139465
1159.49133301	101.735908508
1159.92553711	125.283744812
1160.35974121	111.981216431
1160.79406738	85.5721817017
1161.22827148	130.442184448
1161.66247559	111.351722717
1162.09680176	143.433288574
1162.53100586	141.165252686
1162.96520996	171.841293335
1163.39953613	166.966888428
1163.83374023	105.803710938
1164.26794434	127.99105835
1164.70227051	123.248291016
1165.13647461	143.74041748
1165.57067871	170.464157104
1166.00500488	152.147598267
1166.43920898	160.486083984
1166.87341309	168.200927734
1167.30773926	172.635391235
1167.74194336	184.718307495
1168.17614746	141.678726196
1168.61047363	118.807189941
1169.04467773	156.05696106
1169.47888184	169.620925903
1169.91320801	149.415603638
1170.34741211	144.385482788
1170.78161621	186.713684082
1171.21582031	213.285339355
1171.65014648	165.832336426
1172.08435059	168.936950684
1172.51855469	145.572296143
1172.95288086	113.234863281
1173.38708496	177.247207642
1173.82128906	112.261123657
1174.25561523	188.948867798
1174.68981934	164.612518311
1175.12402344	149.731964111
1175.55834961	170.637649536
1175.99255371	198.720581055
1176.42675781	183.788711548
1176.86108398	185.24571228
1177.29528809	214.851745605
1177.72949219	199.616943359
1178.16381836	182.748626709
1178.59802246	197.442565918
1179.03222656	242.645355225
1179.46655273	250.159057617
1179.90075684	251.094482422
1180.33496094	258.419708252
1180.76928711	217.237564087
1181.20349121	236.495788574
1181.63769531	213.040374756
1182.07189941	251.273040771
1182.50622559	222.160812378
1182.94042969	220.416183472
1183.37463379	279.500305176
1183.80895996	319.011077881
1184.24316406	311.09552002
1184.67736816	284.607452393
1185.11169434	293.556762695
1185.54589844	258.559356689
1185.98010254	220.721847534
1186.41442871	253.564941406
1186.84863281	280.206451416
1187.28283691	274.830169678
1187.71716309	269.190155029
1188.15136719	250.345657349
1188.58557129	249.293930054
1189.01989746	252.337860107
1189.45410156	259.692962646
1189.88830566	315.670928955
1190.32263184	285.527740479
1190.75683594	306.465240479
1191.19104004	295.377166748
1191.62536621	305.071258545
1192.05957031	272.902709961
1192.49377441	251.612838745
1192.92810059	219.514282227
1193.36230469	300.895843506
1193.79650879	305.851379395
1194.23071289	292.872436523
1194.66503906	289.365325928
1195.09924316	296.466583252
1195.53344727	322.281738281
1195.96777344	328.101898193
1196.40197754	342.337982178
1196.83618164	365.966644287
1197.27050781	339.148101807
1197.70471191	325.103851318
1198.13891602	321.429626465
1198.57324219	318.220245361
1199.00744629	365.85736084
1199.44165039	330.20135498
1199.87597656	309.225921631
1200.31018066	332.951416016
1200.74438477	322.079040527
1201.17871094	371.179138184
1201.61291504	389.668518066
1202.04711914	388.102935791
1202.48144531	402.290985107
1202.91564941	386.180725098
1203.34985352	420.074981689
1203.78417969	404.916107178
1204.21838379	375.947113037
1204.65258789	374.785217285
1205.08679199	360.200256348
1205.52111816	423.2605896
1205.95532227	463.484619141
1206.38952637	467.627227783
1206.82385254	491.450195313
1207.25805664	453.581237793
1207.69226074	464.490112305
1208.12658691	490.060638428
1208.56079102	462.152008057
1208.99499512	452.580627441
1209.42932129	448.062347412
1209.86352539	445.333343506
1210.29772949	479.549804688
1210.73205566	478.408081055
1211.16625977	507.816223145
1211.60046387	548.178466797
1212.03479004	521.948974609
1212.46899414	554.129455566
1212.90319824	553.253173828
1213.33752441	520.162902832
1213.77172852	572.484375
1214.20593262	564.799743652
1214.64025879	630.851013184
1215.07446289	617.254394531
1215.50866699	593.702148438
1215.94287109	665.572509766
1216.37719727	620.77557373
1216.81140137	635.571960449
1217.24560547	628.144287109
1217.67993164	658.847961426
1218.11413574	682.218933105
1218.54833984	671.837219238
1218.98266602	672.219543457
1219.41687012	720.912475586
1219.85107422	768.599609375
1220.28540039	782.712585449
1220.71960449	774.801025391
1221.15380859	785.316040039
1221.58813477	816.190246582
1222.02233887	804.213500977
1222.45654297	811.958007813
1222.89086914	825.932617188
1223.32507324	838.877258301
1223.75927734	916.135681152
1224.19360352	923.642456055
1224.62780762	941.673706055
1225.06201172	1004.63079834
1225.49633789	937.682739258
1225.93054199	950.469726563
1226.36474609	935.676452637
1226.7989502	927.486694336
1227.23327637	987.812561035
1227.66748047	1019.01611328
1228.10168457	1011.99969482
1228.53601074	1070.09631348
1228.97021484	1103.87390137
1229.40441895	1086.53674316
1229.83874512	1078.23217773
1230.27294922	1105.04492188
1230.70715332	1148.30407715
1231.14147949	1176.53308105
1231.57568359	1187.14770508
1232.0098877	1188.28735352
1232.44421387	1220.52160645
1232.87841797	1245.30322266
1233.31262207	1226.52270508
1233.74694824	1238.77099609
1234.18115234	1283.22546387
1234.61535645	1328.18884277
1235.04968262	1344.23242188
1235.48388672	1369.58044434
1235.91809082	1351.00354004
1236.35241699	1352.13537598
1236.78662109	1405.70300293
1237.2208252	1427.22033691
1237.6550293	1487.86328125
1238.08935547	1472.35656738
1238.52355957	1563.84313965
1238.95776367	1621.71374512
1239.39208984	1642.31713867
1239.82629395	1674.08837891
1240.26049805	1675.17578125
1240.69482422	1741.62841797
1241.12902832	1764.59118652
1241.56323242	1789.63452148
1241.99755859	1835.72436523
1242.4317627	1909.29663086
1242.8659668	1928.59350586
1243.30029297	1942.49816895
1243.73449707	1990.31237793
1244.16870117	2023.06970215
1244.60302734	2051.62573242
1245.03723145	2068.71313477
1245.47143555	2076.1953125
1245.90576172	2083.08129883
1246.33996582	2091.359375
1246.77416992	2126.94018555
1247.20849609	2171.11474609
1247.6427002	2235.38696289
1248.0769043	2256.8815918
1248.5111084	2247.54663086
1248.94543457	2287.10668945
1249.37963867	2322.84960938
1249.81384277	2356.43359375
1250.24816895	2328.4765625
1250.68237305	2349.91967773
1251.11657715	2390.03833008
1251.55090332	2430.49462891
1251.98510742	2481.32202148
1252.41931152	2408.73681641
1252.8536377	2490.07470703
1253.2878418	2521.96386719
1253.7220459	2498.1184082
1254.15637207	2498.92822266
1254.59057617	2517.42675781
1255.02478027	2508.47998047
1255.45910645	2554.1784668
1255.89331055	2560.40771484
1256.32751465	2575.05078125
1256.76184082	2605.40576172
1257.19604492	2613.52832031
1257.63024902	2628.70117188
1258.0645752	2610.17431641
1258.4987793	2621.40063477
1258.9329834	2665.44335938
1259.3671875	2688.21264648
1259.80151367	2703.02807617
1260.23571777	2699.65991211
1260.66992188	2729.77172852
1261.10424805	2766.68408203
1261.53845215	2718.98461914
1261.97265625	2719.45410156
1262.40698242	2762.99902344
1262.84118652	2790.18359375
1263.27539063	2822.69287109
1263.7097168	2783.52978516
1264.1439209	2834.4375
1264.578125	2821.66748047
1265.01245117	2843.31738281
1265.44665527	2878.88330078
1265.88085938	2794.2902832
1266.31518555	2853.60229492
1266.74938965	2869.72412109
1267.18359375	2921.27734375
1267.61791992	2933.31005859
1268.05212402	2934.39550781
1268.48632813	2981.29711914
1268.9206543	3029.41650391
1269.3548584	3040.40283203
1269.7890625	3058.06762695
1270.2232666	3022.80834961
1270.65759277	3027.04931641
1271.09179688	3063.41381836
1271.52600098	3049.3137207
1271.96032715	3088.91137695
1272.39453125	3128.18188477
1272.82873535	3152.05151367
1273.26306152	3169.85986328
1273.69726563	3133.18798828
1274.13146973	3094.27392578
1274.5657959	3107.67553711
1275	3120.37695313
1275.4342041	3121.89501953
1275.86853027	3143.28979492
1276.30273438	3152.24438477
1276.73693848	3154.43603516
1277.17126465	3158.36621094
1277.60546875	3189.65917969
1278.03967285	3195.32202148
1278.47399902	3167.78662109
1278.90820313	3119.58496094
1279.34240723	3181.70507813
1279.7767334	3214.33789063
1280.2109375	3203.078125
1280.6451416	3175.16015625
1281.0793457	3169.89038086
1281.51367188	3143.10449219
1281.94787598	3168.93652344
1282.38208008	3168.66137695
1282.81640625	3165.14770508
1283.25061035	3180.60400391
1283.68481445	3152.8203125
1284.11914063	3198.26953125
1284.55334473	3175.98925781
1284.98754883	3199.54785156
1285.421875	3211.69311523
1285.8560791	3237.82226563
1286.2902832	3225.58911133
1286.72460938	3231.10522461
1287.15881348	3229.00390625
1287.59301758	3189.15600586
1288.02734375	3205.70776367
1288.46154785	3196.18164063
1288.89575195	3202.72753906
1289.33007813	3213.28100586
1289.76428223	3176.17260742
1290.19848633	3162.90234375
1290.6328125	3181.3371582
1291.0670166	3169.10473633
1291.5012207	3129.40380859
1291.9354248	3121.09399414
1292.36975098	3128.50927734
1292.80395508	3086.51538086
1293.23815918	3046.00268555
1293.67248535	3030.97729492
1294.10668945	3026.60913086
1294.54089355	3058.30053711
1294.97521973	3049.26269531
1295.40942383	3052.11279297
1295.84362793	3047.63037109
1296.2779541	3050.80541992
1296.7121582	2992.39233398
1297.1463623	2982.25634766
1297.58068848	2961.87768555
1298.01489258	2986.39916992
1298.44909668	2974.29174805
1298.88342285	2957.7331543
1299.31762695	2985.68823242
1299.75183105	2918.30371094
1300.18615723	2873.08935547
1300.62036133	2909.07836914
1301.05456543	2910.03833008
1301.4888916	2902.92260742
1301.9230957	2902.0925293
1302.3572998	2923.31201172
1302.79150391	2947.33691406
1303.22583008	2938.66699219
1303.66003418	2978.97851563
1304.09423828	2984.66772461
1304.52856445	2971.25854492
1304.96276855	3003.02392578
1305.39697266	3008.09326172
1305.83129883	3003.77734375
1306.26550293	2990.52661133
1306.69970703	3005.93164063
1307.1340332	3007.49853516
1307.5682373	2976.89648438
1308.00244141	2984.67700195
1308.43676758	2989.99609375
1308.87097168	2976.43212891
1309.30517578	2995.66674805
1309.73950195	3032.1315918
1310.17370605	3054.68212891
1310.60791016	3072.53540039
1311.04223633	3121.53515625
1311.47644043	3141.73803711
1311.91064453	3137.18115234
1312.3449707	3140.00170898
1312.7791748	3173.0546875
1313.21337891	3219.81469727
1313.64758301	3192.03808594
1314.08190918	3188.33837891
1314.51611328	3237.80664063
1314.95031738	3253.59765625
1315.38464355	3252.2487793
1315.81884766	3285.203125
1316.25305176	3276.24780273
1316.68737793	3307.04736328
1317.12158203	3335.91772461
1317.55578613	3423.69506836
1317.9901123	3355.11254883
1318.42431641	3435.20996094
1318.85852051	3460.76708984
1319.29284668	3454.39624023
1319.72705078	3460.85986328
1320.16125488	3462.58227539
1320.59558105	3444.30639648
1321.02978516	3470.67163086
1321.46398926	3527.03613281
1321.89831543	3533.43188477
1322.33251953	3508.0859375
1322.76672363	3554.43286133
1323.2010498	3527.40258789
1323.63525391	3553.11157227
1324.06945801	3573.52319336
1324.50366211	3634.02026367
1324.93798828	3620.86694336
1325.37219238	3623.54077148
1325.80639648	3646.53833008
1326.24072266	3648.0246582
1326.67492676	3645.07641602
1327.10913086	3632.52026367
1327.54345703	3672.53320313
1327.97766113	3705.93945313
1328.41186523	3720.55078125
1328.84619141	3726.81298828
1329.28039551	3738.61743164
1329.71459961	3771.08764648
1330.14892578	3785.29882813
1330.58312988	3776.54248047
1331.01733398	3753.88769531
1331.45166016	3735.15722656
1331.88586426	3733.10205078
1332.32006836	3740.96899414
1332.75439453	3759.84423828
1333.18859863	3800.18969727
1333.62280273	3832.27563477
1334.05712891	3847.35449219
1334.49133301	3799.49145508
1334.92553711	3783.94311523
1335.35974121	3798.20532227
1335.79406738	3789.8515625
1336.22827148	3832.55786133
1336.66247559	3855.19384766
1337.09680176	3855.13989258
1337.53100586	3872.79418945
1337.96520996	3876.40380859
1338.39953613	3880.3605957
1338.83374023	3821.50024414
1339.26794434	3797.95288086
1339.70227051	3893.13916016
1340.13647461	3806.74682617
1340.57067871	3823.21435547
1341.00500488	3910.91967773
1341.43920898	3884.73364258
1341.87341309	3905.87426758
1342.30773926	3893.90112305
1342.74194336	3938.93139648
1343.17614746	3907.53051758
1343.61047363	3895.30102539
1344.04467773	3883.61791992
1344.47888184	3898.72827148
1344.91320801	3965.99438477
1345.34741211	3942.46704102
1345.78161621	3906.4753418
1346.21582031	3917.22460938
1346.65014648	3940.25268555
1347.08435059	3902.13354492
1347.51855469	3948.64599609
1347.95288086	3973.04101563
1348.38708496	3979.80053711
1348.82128906	4019.42382813
1349.25561523	3940.07617188
1349.68981934	3954.48974609
1350.12402344	3947.13037109
1350.55834961	3980.40942383
1350.99255371	3960.69360352
1351.42675781	3950.83398438
1351.86108398	3932.91918945
1352.29528809	3955.9765625
1352.72949219	3948.65551758
1353.16381836	3934.85180664
1353.59802246	3900.10009766
1354.03222656	3885.7902832
1354.46655273	3887.5234375
1354.90075684	3880.49194336
1355.33496094	3870.34960938
1355.76928711	3868.49414063
1356.20349121	3897.33520508
1356.63769531	3920.50292969
1357.07189941	3921.50488281
1357.50622559	3919.79980469
1357.94042969	3928.97070313
1358.37463379	3922.44262695
1358.80895996	3900.8425293
1359.24316406	3885.76245117
1359.67736816	3880.6262207
1360.11169434	3848.43725586
1360.54589844	3840.28808594
1360.98010254	3830.5456543
1361.41442871	3821.34570313
1361.84863281	3770.65844727
1362.28283691	3764.14135742
1362.71716309	3756.19628906
1363.15136719	3745
1363.58557129	3712.7668457
1364.01989746	3683.94165039
1364.45410156	3688.71875
1364.88830566	3704.57592773
1365.32263184	3674.20239258
1365.75683594	3671.49926758
1366.19104004	3616.5637207
1366.62536621	3623.16723633
1367.05957031	3620.43115234
1367.49377441	3544.23217773
1367.92810059	3591.02319336
1368.36230469	3569.96875
1368.79650879	3626.86328125
1369.23071289	3578.19555664
1369.66503906	3529.77734375
1370.09924316	3474.23217773
1370.53344727	3547.00927734
1370.96777344	3520.2644043
1371.40197754	3479.703125
1371.83618164	3446.4074707
1372.27050781	3374.44897461
1372.70471191	3342.59790039
1373.13891602	3333.76586914
1373.57324219	3259.37890625
1374.00744629	3318.4074707
1374.44165039	3278.10375977
1374.87597656	3253.69580078
1375.31018066	3260.73681641
1375.74438477	3174.33007813
1376.17871094	3175.88549805
1376.61291504	3111.74707031
1377.04711914	3063.45361328
1377.48144531	3068.56567383
1377.91564941	2997.71630859
1378.34985352	2941.73144531
1378.78417969	2871.68505859
1379.21838379	2871.52661133
1379.65258789	2886.09008789
1380.08679199	2811.48852539
1380.52111816	2743.86474609
1380.95532227	2729.30615234
1381.38952637	2673.36376953
1381.82385254	2629.68798828
1382.25805664	2560.66918945
1382.69226074	2509.83886719
1383.12658691	2486.76147461
1383.56079102	2460.06738281
1383.99499512	2390.64331055
1384.42932129	2301.31201172
1384.86352539	2268.20385742
1385.29772949	2244.78979492
1385.73205566	2201.96606445
1386.16625977	2157.59375
1386.60046387	2139.87036133
1387.03479004	2114.55761719
1387.46899414	2046.42492676
1387.90319824	2010.95056152
1388.33752441	1951.0645752
1388.77172852	1887.24694824
1389.20593262	1873.33764648
1389.64025879	1868.47265625
1390.07446289	1786.78027344
1390.50866699	1784.86022949
1390.94287109	1810.53796387
1391.37719727	1786.08886719
1391.81140137	1746.62365723
1392.24560547	1699.01867676
1392.67993164	1687.90686035
1393.11413574	1682.36962891
1393.54833984	1623.83093262
1393.98266602	1618.18103027
1394.41687012	1615.35046387
1394.85107422	1549.59362793
1395.28540039	1496.64709473
1395.71960449	1492.59411621
1396.15380859	1508.56872559
1396.58813477	1479.05383301
1397.02233887	1401.25830078
1397.45654297	1359.60058594
1397.89086914	1361.47277832
1398.32507324	1341.00842285
1398.75927734	1328.81262207
1399.19360352	1269.08203125
1399.62780762	1295.76965332
1400.06201172	1241.51281738
1400.49633789	1171.13793945
1400.93054199	1181.81201172
1401.36474609	1142.13220215
1401.7989502	1120.14025879
1402.23327637	1107.87304688
1402.66748047	1051.10266113
1403.10168457	1044.25830078
1403.53601074	1001.63256836
1403.97021484	1010.26037598
1404.40441895	983.092407227
1404.83874512	931.259033203
1405.27294922	947.626220703
1405.70715332	909.331237793
1406.14147949	849.332641602
1406.57568359	846.690612793
1407.0098877	805.054138184
1407.44421387	783.967834473
1407.87841797	805.407714844
1408.31262207	769.850097656
1408.74694824	766.861022949
1409.18115234	772.009277344
1409.61535645	768.978149414
1410.04968262	747.370788574
1410.48388672	656.51385498
1410.91809082	638.534912109
1411.35241699	636.969848633
1411.78662109	597.760437012
1412.2208252	612.092834473
1412.6550293	603.982666016
1413.08935547	602.388671875
1413.52355957	575.057189941
1413.95776367	520.869812012
1414.39208984	549.743347168
1414.82629395	517.094970703
1415.26049805	486.391296387
1415.69482422	420.526611328
1416.12902832	471.6925354
1416.56323242	523.64276123
1416.99755859	487.458129883
1417.4317627	429.236480713
1417.8659668	429.800842285
1418.30029297	347.690185547
1418.73449707	360.043182373
1419.16870117	407.172210693
1419.60302734	322.372070313
1420.03723145	387.05291748
1420.47143555	383.734191895
1420.90576172	353.618896484
1421.33996582	359.759735107
1421.77416992	255.102874756
1422.20849609	341.076019287
1422.6427002	313.782562256
1423.0769043	247.193145752
1423.5111084	269.18951416
1423.94543457	242.629058838
1424.37963867	294.892486572
1424.81384277	313.861541748
1425.24816895	263.412261963
1425.68237305	305.513122559
1426.11657715	260.023529053
1426.55090332	215.878997803
1426.98510742	291.85760498
1427.41931152	238.320663452
1427.8536377	259.242858887
1428.2878418	167.561340332
1428.7220459	159.296630859
1429.15637207	215.302368164
1429.59057617	158.983398438
1430.02478027	151.808532715
1430.45910645	180.757400513
1430.89331055	129.107833862
1431.32751465	156.825744629
1431.76184082	124.554855347
1432.19604492	146.051452637
1432.63024902	156.154541016
1433.0645752	168.44241333
1433.4987793	141.961349487
1433.9329834	113.238861084
1434.3671875	145.16645813
1434.80151367	97.0089797974
1435.23571777	45.0108985901
1435.66992188	89.2241592407
1436.10424805	110.6460495
1436.53845215	118.375480652
1436.97265625	164.658752441
1437.40698242	80.3545227051
1437.84118652	133.638793945
1438.27539063	74.7256469727
1438.7097168	102.755996704
1439.1439209	148.200714111
1439.578125	44.1997108459
1440.01245117	52.9983901978
1440.44665527	57.427936554
1440.88085938	120.732772827
1441.31518555	144.024536133
1441.74938965	102.508392334
1442.18359375	112.946357727
1442.61791992	109.929595947
1443.05212402	110.056755066
1443.48632813	61.7441978455
1443.9206543	77.0674743652
1444.3548584	90.147644043
1444.7890625	116.065162659
1445.2232666	43.4244041443
1445.65759277	93.9240112305
1446.09179688	142.411560059
1446.52600098	96.5036392212
1446.96032715	129.52293396
1447.39453125	125.878471375
1447.82873535	51.3997840881
1448.26306152	0.00526691321284
1448.69726563	110.697669983
1449.13146973	129.078979492
1449.5657959	36.82837677
1450	70.7005081177
1450.4342041	59.1030540466
1450.86853027	67.1995773315
1451.30273438	89.7642288208
1451.73693848	69.5748138428
1452.17126465	55.1289138794
1452.60546875	95.5297241211
1453.03967285	103.353904724
1453.47399902	104.688896179
1453.90820313	103.874183655
1454.34240723	45.687625885
1454.7767334	100.112182617
1455.2109375	78.8085861206
1455.6451416	94.6416320801
1456.0793457	83.9754714966
1456.51367188	101.886856079
1456.94787598	131.274719238
1457.38208008	107.490234375
1457.81640625	134.136520386
1458.25061035	203.985519409
1458.68481445	161.286865234
1459.11914063	149.722793579
1459.55334473	153.800567627
1459.98754883	151.827438354
1460.421875	193.63508606
1460.8560791	150.345001221
1461.2902832	170.634552002
1461.72460938	214.626480103
1462.15881348	230.90411377
1462.59301758	252.200546265
1463.02734375	185.080871582
1463.46154785	217.892105103
1463.89575195	214.58605957
1464.33007813	236.254241943
1464.76428223	273.669403076
1465.19848633	214.803878784
1465.6328125	178.56463623
1466.0670166	251.899185181
1466.5012207	260.886322021
1466.9354248	273.309173584
1467.36975098	262.995605469
1467.80395508	235.675262451
1468.23815918	257.035430908
1468.67248535	287.595397949
1469.10668945	267.098480225
1469.54089355	293.878417969
1469.97521973	289.254302979
1470.40942383	291.361083984
1470.84362793	298.703338623
1471.2779541	272.963562012
1471.7121582	279.410339355
1472.1463623	272.708526611
1472.58068848	317.416534424
1473.01489258	347.476776123
1473.44909668	298.675201416
1473.88342285	320.17767334
1474.31762695	297.691223145
1474.75183105	344.958831787
1475.18615723	340.259674072
1475.62036133	321.289978027
1476.05456543	358.668762207
1476.4888916	347.685913086
1476.9230957	372.745697021
1477.3572998	388.084259033
1477.79150391	373.128265381
1478.22583008	418.304412842
1478.66003418	405.168182373
1479.09423828	463.450927734
1479.52856445	464.968017578
1479.96276855	439.551300049
1480.39697266	475.952667236
1480.83129883	467.25894165
1481.26550293	453.45916748
1481.69970703	441.918548584
1482.1340332	423.632141113
1482.5682373	450.607513428
1483.00244141	471.060455322
1483.43676758	499.414733887
1483.87097168	548.54901123
1484.30517578	539.309875488
1484.73950195	579.698364258
1485.17370605	574.337219238
1485.60791016	538.115966797
1486.04223633	553.132385254
1486.47644043	569.628295898
1486.91064453	589.85168457
1487.3449707	640.247924805
1487.7791748	639.463134766
1488.21337891	667.569580078
1488.64758301	664.278076172
1489.08190918	678.242004395
1489.51611328	678.702209473
1489.95031738	691.113708496
1490.38464355	720.028320313
1490.81884766	709.310852051
1491.25305176	695.015136719
1491.68737793	750.240783691
1492.12158203	752.204101563
1492.55578613	782.21081543
1492.9901123	800.302062988
1493.42431641	787.084777832
1493.85852051	802.530700684
1494.29284668	792.287353516
1494.72705078	800.160888672
1495.16125488	851.26361084
1495.59558105	857.683654785
1496.02978516	890.460449219
1496.46398926	861.668273926
1496.89831543	849.022094727
1497.33251953	903.715698242
1497.76672363	862.684814453
1498.2010498	883.583740234
1498.63525391	904.45098877
1499.06945801	890.454711914
1499.50366211	959.498046875
1499.93798828	938.148498535
1500.37219238	956.423095703
1500.80639648	1007.01434326
1501.24072266	975.222106934
1501.67492676	1057.23913574
1502.10913086	1013.4475708
1502.54345703	1048.97631836
1502.97766113	1097.85595703
1503.41186523	1077.83666992
1503.84619141	1108.62756348
1504.28039551	1107.71838379
1504.71459961	1124.59350586
1505.14892578	1203.64758301
1505.58312988	1202.5489502
1506.01733398	1220.9765625
1506.45166016	1254.8182373
1506.88586426	1227.32714844
1507.32006836	1266.35205078
1507.75439453	1287.7623291
1508.18859863	1256.95483398
1508.62280273	1288.15808105
1509.05712891	1323.49731445
1509.49133301	1355.12426758
1509.92553711	1343.90905762
1510.35974121	1349.1652832
1510.79406738	1421.47497559
1511.22827148	1422.10498047
1511.66247559	1424.83972168
1512.09680176	1490.5144043
1512.53100586	1450.67016602
1512.96520996	1515.25939941
1513.39953613	1478.29602051
1513.83374023	1518.61328125
1514.26794434	1534.9720459
1514.70227051	1541.31298828
1515.13647461	1573.24853516
1515.57067871	1590.86694336
1516.00500488	1600.28747559
1516.43920898	1630.74182129
1516.87341309	1616.15197754
1517.30773926	1673.03295898
1517.74194336	1690.64941406
1518.17614746	1658.50170898
1518.61047363	1673.36645508
1519.04467773	1697.30224609
1519.47888184	1771.11315918
1519.91320801	1772.90686035
1520.34741211	1758.42553711
1520.78161621	1818.83178711
1521.21582031	1826.57543945
1521.65014648	1873.55541992
1522.08435059	1934.03430176
1522.51855469	1915.60827637
1522.95288086	1945.18359375
1523.38708496	1969.67956543
1523.82128906	1993.63146973
1524.25561523	2027.07275391
1524.68981934	2022.31994629
1525.12402344	2081.25415039
1525.55834961	2092.13378906
1525.99255371	2110.26000977
1526.42675781	2137.8112793
1526.86108398	2159.46386719
1527.29528809	2156.36376953
1527.72949219	2227.86132813
1528.16381836	2251.95166016
1528.59802246	2280.36157227
1529.03222656	2293.77856445
1529.46655273	2291.92993164
1529.90075684	2342.57226563
1530.33496094	2366.18334961
1530.76928711	2409.19921875
1531.20349121	2416.27612305
1531.63769531	2449.4309082
1532.07189941	2486.11254883
1532.50622559	2515.7434082
1532.94042969	2528.5559082
1533.37463379	2535.40478516
1533.80895996	2570.70947266
1534.24316406	2605.79467773
1534.67736816	2634.87329102
1535.11169434	2649.46166992
1535.54589844	2652.67944336
1535.98010254	2685.65917969
1536.41442871	2733.74438477
1536.84863281	2747.14697266
1537.28283691	2799.95898438
1537.71716309	2848.87573242
1538.15136719	2840.36254883
1538.58557129	2894.22412109
1539.01989746	2914.41503906
1539.45410156	2982.62768555
1539.88830566	3012.57617188
1540.32263184	3011.42089844
1540.75683594	3085.82202148
1541.19104004	3127.90112305
1541.62536621	3140.36425781
1542.05957031	3158.52148438
1542.49377441	3139.44311523
1542.92810059	3208.53369141
1543.36230469	3248.17431641
1543.79650879	3281.9597168
1544.23071289	3337.20751953
1544.66503906	3370.34863281
1545.09924316	3437.38671875
1545.53344727	3481.75097656
1545.96777344	3489.68188477
1546.40197754	3532.81347656
1546.83618164	3563.97875977
1547.27050781	3608.82666016
1547.70471191	3640.12158203
1548.13891602	3684.19433594
1548.57324219	3768.86328125
1549.00744629	3808.9753418
1549.44165039	3897.99731445
1549.87597656	3981.76196289
1550.31018066	3970.8215332
1550.74438477	4019.65625
1551.17871094	4062.21166992
1551.61291504	4089.87719727
1552.04711914	4182.52050781
1552.48144531	4197.68505859
1552.91564941	4270.83544922
1553.34985352	4339.85644531
1553.78417969	4391.58349609
1554.21838379	4493.06298828
1554.65258789	4517.85302734
1555.08679199	4612.24951172
1555.52111816	4762.3359375
1555.95532227	4738.07861328
1556.38952637	4815.74658203
1556.82385254	4853.6328125
1557.25805664	4880.16796875
1557.69226074	4972.19970703
1558.12658691	5007.6953125
1558.56079102	5075.4375
1558.99499512	5227.97460938
1559.42932129	5204.47753906
1559.86352539	5331.42382813
1560.29772949	5352.22705078
1560.73205566	5365.92773438
1561.16625977	5549.03369141
1561.60046387	5571.10644531
1562.03479004	5660.45654297
1562.46899414	5753.13574219
1562.90319824	5767.53320313
1563.33752441	5891.05371094
1563.77172852	5858.20556641
1564.20593262	6024.28808594
1564.64025879	6042.94238281
1565.07446289	6111.65966797
1565.50866699	6255.93408203
1565.94287109	6270.50048828
1566.37719727	6361.55615234
1566.81140137	6478.22460938
1567.24560547	6457.38378906
1567.67993164	6620.81738281
1568.11413574	6751.35595703
1568.54833984	6798.84179688
1568.98266602	6928.03271484
1569.41687012	6925.06347656
1569.85107422	7005.32177734
1570.28540039	7131.17041016
1570.71960449	7136.2265625
1571.15380859	7311.36621094
1571.58813477	7354.04101563
1572.02233887	7399.52490234
1572.45654297	7517.6953125
1572.89086914	7537.85302734
1573.32507324	7658.95507813
1573.75927734	7789.62988281
1574.19360352	7809.21728516
1574.62780762	7977.56884766
1575.06201172	8069.65722656
1575.49633789	8180.0703125
1575.93054199	8334.60839844
1576.36474609	8380.41015625
1576.7989502	8447.13769531
1577.23327637	8506.8671875
1577.66748047	8644.58007813
1578.10168457	8825.27734375
1578.53601074	8888.05664063
1578.97021484	9070.75292969
1579.40441895	9201.75
1579.83874512	9219.54882813
1580.27294922	9347.84667969
1580.70715332	9382.65820313
1581.14147949	9483.12695313
1581.57568359	9603.37011719
1582.0098877	9634.35644531
1582.44421387	9767.78027344
1582.87841797	9870.53515625
1583.31262207	9941.42382813
1583.74694824	10058.4472656
1584.18115234	10102.8525391
1584.61535645	10182.0146484
1585.04968262	10251.5332031
1585.48388672	10263.7636719
1585.91809082	10326.1855469
1586.35241699	10373.3730469
1586.78662109	10452.0546875
1587.2208252	10588.4365234
1587.6550293	10709.9619141
1588.08935547	10855.5947266
1588.52355957	10999.125
1588.95776367	11121.1582031
1589.39208984	11220.6474609
1589.82629395	11313.0361328
1590.26049805	11463.3886719
1590.69482422	11485.0351563
1591.12902832	11566.7539063
1591.56323242	11666.8818359
1591.99755859	11719.8554688
1592.4317627	11779.9697266
1592.8659668	11874.8349609
1593.30029297	11979.5419922
1593.73449707	12034.2099609
1594.16870117	12105.4033203
1594.60302734	12253.0966797
1595.03723145	12317.4121094
1595.47143555	12372.4189453
1595.90576172	12510.1152344
1596.33996582	12527.6425781
1596.77416992	12638.7226563
1597.20849609	12793.0341797
1597.6427002	12859.5048828
1598.0769043	12938.8417969
1598.5111084	13102.3066406
1598.94543457	13101.359375
1599.37963867	13201.6650391
1599.81384277	13193.8378906
1600.24816895	13169.2949219
1600.68237305	13228.3779297
1601.11657715	13224.875
1601.55090332	13253.1005859
1601.98510742	13233.1347656
1602.41931152	13334.1650391
1602.8536377	13253.0791016
1603.2878418	13163.5566406
1603.7220459	13108.4951172
1604.15637207	13033.8398438
1604.59057617	12989.4775391
1605.02478027	12927.3847656
1605.45910645	12766.9726563
1605.89331055	12699.1914063
1606.32751465	12516.8251953
1606.76184082	12395.6591797
1607.19604492	12299.4638672
1607.63024902	12144.9550781
1608.0645752	12079.9980469
1608.4987793	11974.6513672
1608.9329834	11807.1992188
1609.3671875	11662.9462891
1609.80151367	11491.7636719
1610.23571777	11365.1992188
1610.66992188	11257.9208984
1611.10424805	11142.9765625
1611.53845215	11034.7802734
1611.97265625	10841.7900391
1612.40698242	10652.1494141
1612.84118652	10533.0439453
1613.27539063	10427.1005859
1613.7097168	10295.1943359
1614.1439209	10084.7705078
1614.578125	9949.43847656
1615.01245117	9852.13476563
1615.44665527	9682.00976563
1615.88085938	9567.13671875
1616.31518555	9400.13574219
1616.74938965	9175.24902344
1617.18359375	9084.86132813
1617.61791992	8913.19335938
1618.05212402	8734.93164063
1618.48632813	8576.2265625
1618.9206543	8343.88671875
1619.3548584	8200.89550781
1619.7890625	8090.92236328
1620.2232666	7859.72753906
1620.65759277	7736.88671875
1621.09179688	7568.7421875
1621.52600098	7377.91064453
1621.96032715	7242.02099609
1622.39453125	6998.20019531
1622.82873535	6881.77392578
1623.26306152	6708.70751953
1623.69726563	6475.31347656
1624.13146973	6302.63232422
1624.5657959	6098.29101563
1625	5964.74658203
1625.4342041	5779.36035156
1625.86853027	5621.80419922
1626.30273438	5470.67529297
1626.73693848	5298.32861328
1627.17126465	5208.32714844
1627.60546875	5076.92578125
1628.03967285	4888.5859375
1628.47399902	4799.0625
1628.90820313	4675.30224609
1629.34240723	4592.95410156
1629.7767334	4503.87548828
1630.2109375	4371.08544922
1630.6451416	4285.89355469
1631.0793457	4159.51904297
1631.51367188	4072.30859375
1631.94787598	3971.21313477
1632.38208008	3803.80810547
1632.81640625	3743.47705078
1633.25061035	3727.23364258
1633.68481445	3616.96948242
1634.11914063	3562.91870117
1634.55334473	3486.81665039
1634.98754883	3410.68310547
1635.421875	3335.92578125
1635.8560791	3247.55151367
1636.2902832	3231.68945313
1636.72460938	3125.13696289
1637.15881348	3109.36035156
1637.59301758	3012.24780273
1638.02734375	2932.24169922
1638.46154785	2916.22680664
1638.89575195	2778.29980469
1639.33007813	2692.41650391
1639.76428223	2654.78808594
1640.19848633	2567.71899414
1640.6328125	2479.13208008
1641.0670166	2492.32226563
1641.5012207	2376.79125977
1641.9354248	2329.46679688
1642.36975098	2282.80981445
1642.80395508	2217.15722656
1643.23815918	2160.35864258
1643.67248535	2119.44384766
1644.10668945	2089.92236328
1644.54089355	2017.80615234
1644.97521973	1987.42248535
1645.40942383	1939.23535156
1645.84362793	1904.50732422
1646.2779541	1864.89538574
1646.7121582	1814.2199707
1647.1463623	1767.94604492
1647.58068848	1722.07507324
1648.01489258	1642.01574707
1648.44909668	1591.25097656
1648.88342285	1564.63720703
1649.31762695	1547.99707031
1649.75183105	1512.59472656
1650.18615723	1473.14599609
1650.62036133	1430.8112793
1651.05456543	1400.46630859
1651.4888916	1354.33251953
1651.9230957	1327.18078613
1652.3572998	1343.27062988
1652.79150391	1291.13525391
1653.22583008	1263.00097656
1653.66003418	1245.78405762
1654.09423828	1225.13586426
1654.52856445	1161.17980957
1654.96276855	1126.56018066
1655.39697266	1125.96801758
1655.83129883	1058.36779785
1656.26550293	1011.82348633
1656.69970703	997.943237305
1657.1340332	1019.36932373
1657.5682373	977.737976074
1658.00244141	971.28326416
1658.43676758	933.825134277
1658.87097168	965.77722168
1659.30517578	939.065124512
1659.73950195	873.700012207
1660.17370605	835.754882813
1660.60791016	885.672668457
1661.04223633	869.894470215
1661.47644043	810.467773438
1661.91064453	802.686157227
1662.3449707	785.853881836
1662.7791748	772.670959473
1663.21337891	746.751159668
1663.64758301	736.214599609
1664.08190918	725.935852051
1664.51611328	707.385437012
1664.95031738	671.250366211
1665.38464355	651.967773438
1665.81884766	674.169250488
1666.25305176	613.012634277
1666.68737793	583.030639648
1667.12158203	556.739685059
1667.55578613	557.011413574
1667.9901123	564.732116699
1668.42431641	594.873291016
1668.85852051	527.641540527
1669.29284668	506.872344971
1669.72705078	533.918151855
1670.16125488	529.520629883
1670.59558105	507.262298584
1671.02978516	502.651947021
1671.46398926	490.061096191
1671.89831543	493.013702393
1672.33251953	471.493103027
1672.76672363	407.812286377
1673.2010498	415.04788208
1673.63525391	405.809295654
1674.06945801	411.297119141
1674.50366211	382.445007324
1674.93798828	349.217224121
1675.37219238	371.333557129
1675.80639648	369.362792969
1676.24072266	352.917694092
1676.67492676	308.895782471
1677.10913086	275.973266602
1677.54345703	279.805847168
1677.97766113	279.391662598
1678.41186523	257.480163574
1678.84619141	256.742675781
1679.28039551	266.448822021
1679.71459961	265.165435791
1680.14892578	240.209335327
1680.58312988	246.817001343
1681.01733398	244.482971191
1681.45166016	219.865814209
1681.88586426	224.615158081
1682.32006836	229.429626465
1682.75439453	183.272445679
1683.18859863	219.677108765
1683.62280273	213.895874023
1684.05712891	201.472091675
1684.49133301	197.114044189
1684.92553711	180.54864502
1685.35974121	199.67527771
1685.79406738	158.75112915
1686.22827148	174.713043213
1686.66247559	167.645339966
1687.09680176	172.423294067
1687.53100586	134.11177063
1687.96520996	127.764755249
1688.39953613	140.322967529
1688.83374023	147.802459717
1689.26794434	162.314849854
1689.70227051	176.36038208
1690.13647461	158.945388794
1690.57067871	145.960769653
1691.00500488	116.722198486
1691.43920898	115.607116699
1691.87341309	124.542541504
1692.30773926	131.452529907
1692.74194336	132.274154663
1693.17614746	128.516418457
1693.61047363	112.779174805
1694.04467773	131.06199646
1694.47888184	102.057495117
1694.91320801	59.4465408325
1695.34741211	80.0568771362
1695.78161621	125.118225098
1696.21582031	63.9743232727
1696.65014648	105.21912384
1697.08435059	99.7106933594
1697.51855469	52.076171875
1697.95288086	102.352844238
1698.38708496	86.0511550903
1698.82128906	82.3675689697
1699.25561523	96.5180587769
1699.68981934	67.1273803711
1700.12402344	95.4573974609
1700.55834961	78.6430206299
1700.99255371	82.0688018799
1701.42675781	104.978042603
1701.86108398	87.6560287476
1702.29528809	116.10256958
1702.72949219	94.2484664917
1703.16381836	92.4776077271
1703.59802246	114.293769836
1704.03222656	77.695098877
1704.46655273	85.4385223389
1704.90075684	72.6323394775
1705.33496094	69.6408996582
1705.76928711	74.7211227417
1706.20349121	39.5379676819
1706.63769531	54.406955719
1707.07189941	63.2548713684
1707.50622559	59.5007133484
1707.94042969	95.8290328979
1708.37463379	78.7740783691
1708.80895996	78.4452514648
1709.24316406	61.3083992004
1709.67736816	47.8205947876
1710.11169434	62.6791305542
1710.54589844	91.3889389038
1710.98010254	38.1570854187
1711.41442871	63.3146362305
1711.84863281	66.8206634521
1712.28283691	72.4945144653
1712.71716309	108.397712708
1713.15136719	24.1231555939
1713.58557129	44.4862709045
1714.01989746	47.2204475403
1714.45410156	31.5514202118
1714.88830566	39.6930465698
1715.32263184	1.26443815231
1715.75683594	-1.20003652573
1716.19104004	48.3718643188
1716.62536621	50.5367355347
1717.05957031	41.7694091797
1717.49377441	28.3677005768
1717.92810059	72.0073318481
1718.36230469	69.2139511108
1718.79650879	45.1886749268
1719.23071289	52.4520683289
1719.66503906	49.0558052063
1720.09924316	37.4777297974
1720.53344727	16.0400428772
1720.96777344	10.0151071548
1721.40197754	27.3954524994
1721.83618164	19.9485683441
1722.27050781	20.0913448334
1722.70471191	78.0692672729
1723.13891602	36.7592010498
1723.57324219	45.3602333069
1724.00744629	40.848361969
1724.44165039	28.2605857849
1724.87597656	44.3311424255
1725.31018066	67.1864547729
1725.74438477	29.0920181274
1726.17871094	19.470539093
1726.61291504	52.9113578796
1727.04711914	58.6487121582
1727.48144531	30.0535354614
1727.91564941	40.878288269
1728.34985352	38.676525116
1728.78417969	27.2547245026
1729.21838379	21.1495475769
1729.65258789	21.0141563416
1730.08679199	35.5439300537
1730.52111816	8.39883613586
1730.95532227	26.7230110168
1731.38952637	41.5377578735
1731.82385254	78.7110443115
1732.25805664	31.2385902405
1732.69226074	55.0479431152
1733.12658691	17.0051021576
1733.56079102	48.733757019
1733.99499512	22.0129928589
1734.42932129	28.2439613342
1734.86352539	65.1402206421
1735.29772949	60.8568305969
1735.73205566	50.06640625
1736.16625977	41.7188682556
1736.60046387	38.5942649841
1737.03479004	59.4540634155
1737.46899414	57.1183357239
1737.90319824	54.8309783936
1738.33752441	48.0165481567
1738.77172852	27.4492340088
1739.20593262	44.7772293091
1739.64025879	29.4094409943
1740.07446289	47.590801239
1740.50866699	26.3952693939
1740.94287109	-1.44269227982
1741.37719727	21.3178443909
1741.81140137	33.0439186096
1742.24560547	50.7674789429
1742.67993164	35.5087471008
1743.11413574	22.946308136
1743.54833984	51.9910087585
1743.98266602	70.9941101074
1744.41687012	46.6732940674
1744.85107422	76.8993530273
1745.28540039	24.0118274689
1745.71960449	61.5311508179
1746.15380859	59.3857307434
1746.58813477	60.7490730286
1747.02233887	76.3906707764
1747.45654297	82.1978988647
1747.89086914	60.7329368591
1748.32507324	56.6109962463
1748.75927734	19.7829227448
1749.19360352	40.2483825684
1749.62780762	63.6450767517
1750.06201172	39.7568588257
1750.49633789	47.8587608337
1750.93054199	73.2584457397
1751.36474609	2.03661894798
1751.7989502	56.8623390198
1752.23327637	40.3739128113
1752.66748047	85.6856765747
1753.10168457	60.2445297241
1753.53601074	45.2395629883
1753.97021484	88.2040786743
1754.40441895	68.5517654419
1754.83874512	78.8154602051
1755.27294922	83.7120742798
1755.70715332	39.8066635132
1756.14147949	52.6769714355
1756.57568359	86.8084869385
1757.0098877	87.8912658691
1757.44421387	88.7100753784
1757.87841797	55.2406578064
1758.31262207	73.2492294312
1758.74694824	45.9443817139
1759.18115234	33.2774658203
1759.61535645	80.4209442139
1760.04968262	62.7318267822
1760.48388672	51.4681434631
1760.91809082	75.596282959
1761.35241699	42.0308761597
1761.78662109	101.10320282
1762.2208252	26.4163722992
1762.6550293	67.2673950195
1763.08935547	89.1294784546
1763.52355957	38.6561965942
1763.95776367	57.0258483887
1764.39208984	63.039768219
1764.82629395	37.524394989
1765.26049805	27.1502132416
1765.69482422	46.409954071
1766.12902832	60.4464874268
1766.56323242	45.472278595
1766.99755859	22.1626720428
1767.4317627	54.2513771057
1767.8659668	46.4020233154
1768.30029297	34.6044120789
1768.73449707	57.6059341431
1769.16870117	66.7694320679
1769.60302734	61.05052948
1770.03723145	60.4515151978
1770.47143555	-0.342508137226
1770.90576172	97.1445846558
1771.33996582	63.5273971558
1771.77416992	80.1970977783
1772.20849609	35.4130058289
1772.6427002	60.3268470764
1773.0769043	61.523147583
1773.5111084	92.6221694946
1773.94543457	98.0160446167
1774.37963867	108.048912048
1774.81384277	83.8423919678
1775.24816895	98.5053939819
1775.68237305	112.20337677
1776.11657715	94.125328064
1776.55090332	76.6418991089
1776.98510742	43.5044631958
1777.41931152	72.4528121948
1777.8536377	48.5060157776
1778.2878418	35.7123527527
1778.7220459	85.7832794189
1779.15637207	41.2700996399
1779.59057617	77.390045166
1780.02478027	69.1836700439
1780.45910645	64.6612548828
1780.89331055	79.8252105713
1781.32751465	92.2180404663
1781.76184082	74.7748336792
1782.19604492	49.6913528442
1782.63024902	79.5462493896
1783.0645752	80.3927764893
1783.4987793	100.229431152
1783.9329834	76.1583023071
1784.3671875	87.3123855591
1784.80151367	64.1814498901
1785.23571777	45.7688980103
1785.66992188	44.5566940308
1786.10424805	-1.71538102627
1786.53845215	24.2959213257
1786.97265625	60.9026489258
1787.40698242	22.5916481018
1787.84118652	98.5421142578
1788.27539063	16.1188316345
1788.7097168	50.323299408
1789.1439209	67.3581466675
1789.578125	82.1516418457
1790.01245117	51.1623191833
1790.44665527	1.39652252197
1790.88085938	12.5530261993
1791.31518555	18.9497451782
1791.74938965	22.0402927399
1792.18359375	46.1269607544
1792.61791992	55.0755157471
1793.05212402	67.3132095337
1793.48632813	80.0778884888
1793.9206543	40.9306335449
1794.3548584	21.5984954834
1794.7890625	73.0097579956
1795.2232666	56.7388305664
1795.65759277	56.5997467041
1796.09179688	69.9640808105
1796.52600098	59.630241394
1796.96032715	50.7061920166
1797.39453125	53.2207489014
1797.82873535	96.8043441772
1798.26306152	66.9341049194
1798.69726563	53.9708557129
1799.13146973	56.769657135
1799.5657959	57.4648590088
1800	77.8743286133
